# Supplementary material for: Relating underrepresented genomic DNA patterns and tiRNAs: the rule behind the observation and beyond
Source: Biol Direct. 2010 Sep 22;5:56. doi: 10.1186/1745-6150-5-56 (PMC3583238; doi:10.1186/1745-6150-5-56)
Supplement: Additional file 2 — Human spanion library. The list of spanion motifs with their spike index values calculated from the global sampling database of the Human genome. The included motifs are those with zero critical spacer and spike index bigger than 0.75. File format: UNIX style plain text, readable by the 'WordPad' application under 'Windows'. [file 1745-6150-5-56-S2.TXT]

# Motif Spike_index
GG_G_ACC_T_C 0.79829
GG_G_ACC_TC_ 0.79830
G__GGACC_GT_ 0.79218
G__GAACC_T_T 0.75708
A__GGGGGG__T 1.08141
A__AGGGGGG__ 1.01145
A_A_GGGGGG__ 0.90560
GGG__TAG__CG 0.79740
GGG__TAGGC__ 0.92532
GGG__TA_GC_G 0.87794
GGG__TAG_C_A 0.77269
GGG__TA__CAG 0.77974
GGG__TAGAC__ 0.82204
GGG__TAG_C_T 0.81421
GGG__TA__CTG 0.83446
GGG__TAG_CC_ 0.91896
GGG__TA__CTC 0.75249
GGG__TAGTC__ 0.87085
GGG__TACCC__ 0.86323
GG_G_TAGGC__ 0.82650
GG_G_TAG_C_T 0.77724
GG_G_TAG_TC_ 0.86766
GG_G_TAGT_C_ 0.82122
GG_G_TAGTC__ 0.83871
GG__GTA_G_CG 0.81780
GG__GTA_GC_G 0.82088
GG__GTAG_CC_ 0.83316
GG__GTA_GCC_ 0.85141
GG__GTACG__G 0.79240
G_GG_TAG__CC 0.77369
G_GG_TA_G_CC 0.77133
G_GG_TAG_TG_ 0.76229
G_GG_TAG_T_C 0.76701
G_GG_TAG_C_T 0.86382
G_GG_TA_GC_C 0.81741
G_GG_TAGT__A 0.76628
G_GG_TAGC__C 0.90286
G_GG_TAGTC__ 0.99328
G_GG_TAGCT__ 0.75281
G_GG_TA_CC_T 0.84124
G_G_GTAG__CG 0.91125
G_G_GTAGGC__ 0.96654
G_G_GTAG_C_A 0.77284
G_G_GTAG_CA_ 0.78415
G_G_GTAG_C_C 0.88542
G_G_GTAG_CC_ 0.93081
G_G_GTA_GCC_ 0.86564
G_G_GTAGT_C_ 0.77083
G__GGTAG_C_G 0.76451
G__GGTAG_CC_ 0.97474
G__GGTA_GCC_ 1.01632
G__GGTA_ACC_ 0.89864
G__GGTACG_C_ 0.88068
G__GGTAT_CC_ 0.77768
GGG__CGG__GG 0.90122
GGG__CG_G_GG 0.79027
GGG__CG__GGG 0.88380
GGG__CGG_G_A 0.83250
GGG__CGG__GA 1.05922
GGG__CG_GG_A 0.76000
GGG__CG__GGA 1.00158
GGG__CGG_GA_ 0.83157
GGG__CG_GGA_ 0.80679
GGG__CG_G_AG 0.95681
GGG__CG__GAG 1.00269
GGG__CGG__AA 1.47949
GGG__CG_G_AA 1.17786
GGG__CG__GAA 1.43844
GGG__CGGGA__ 1.08802
GGG__CGG_AG_ 1.19049
GGG__CGG_A_G 1.24567
GGG__CG_GAG_ 1.21086
GGG__CG_GA_G 1.23984
GGG__CG__AGG 1.39445
GGG__CGG_A_A 1.53873
GGG__CG_GA_A 1.50319
GGG__CG__AGA 1.60178
GGG__CGG_AA_ 1.44372
GGG__CG_GAA_ 1.45554
GGG__CG__AAG 1.54321
GGG__CG__AAA 1.85860
GGG__CGGAG__ 1.12694
GGG__CGGA_G_ 1.30857
GGG__CG_AGG_ 1.31433
GGG__CG_AG_G 1.29240
GGG__CG_A_GG 1.40885
GGG__CGGA__A 1.62483
GGG__CG_AG_A 1.60293
GGG__CG_A_GA 1.64205
GGG__CGGA_A_ 1.68173
GGG__CG_AGA_ 1.61042
GGG__CG_A_AG 1.63853
GGG__CG_A_AA 2.04915
GGG__CGGAA__ 1.78698
GGG__CG_AAG_ 1.73862
GGG__CG_AA_G 1.74101
GGG__CG_AA_A 2.07713
GGG__CG_AAA_ 1.98151
GGG__CGAGG__ 1.15794
GGG__CGAG__G 1.34511
GGG__CGA_GG_ 1.09025
GGG__CGA_G_G 1.33042
GGG__CGA__GG 1.54143
GGG__CGAG__A 1.33058
GGG__CGA_G_A 1.49391
GGG__CGA__GA 1.35331
GGG__CGAG_A_ 1.54199
GGG__CGA_GA_ 1.56444
GGG__CGA__AG 1.76229
GGG__CGA__AA 1.79139
GGG__CGAGA__ 1.48148
GGG__CGA_AG_ 1.70078
GGG__CGA_A_G 1.86446
GGG__CGA_A_A 1.96617
GGG__CGA_AA_ 2.08375
GGG__CGAAG__ 1.88229
GGG__CGAA_G_ 1.88452
GGG__CGAA__G 2.00229
GGG__CGAA__A 2.09895
GGG__CGAA_A_ 2.07148
GGG__CGAAA__ 2.22908
GGG__CG_G_GT 0.81441
GGG__CGG__AT 1.24771
GGG__CG_G_AT 1.19104
GGG__CG__GAT 1.32278
GGG__CG_G_AC 0.92462
GGG__CG__GAC 1.00963
GGG__CGG_A_T 1.41965
GGG__CG_GA_T 1.38702
GGG__CGG_A_C 1.05234
GGG__CG_GA_C 0.88563
GGG__CG__AGC 1.13605
GGG__CG__AAT 1.75316
GGG__CG__AAC 1.63616
GGG__CGGA__T 1.32085
GGG__CG_AG_T 1.41089
GGG__CG_A_GT 1.40717
GGG__CGGA__C 1.27121
GGG__CG_AG_C 1.23923
GGG__CG_A_AT 1.75644
GGG__CG_A_AC 1.63440
GGG__CG_AA_T 1.92133
GGG__CG_AA_C 1.82488
GGG__CGAG__T 1.54090
GGG__CGA_G_T 1.53860
GGG__CGA__GT 1.50972
GGG__CGAG__C 1.14439
GGG__CGA_G_C 1.07054
GGG__CGA__GC 1.01188
GGG__CGA__AT 1.78483
GGG__CGA__AC 1.82627
GGG__CGA_A_T 1.95572
GGG__CGAA__T 1.88182
GGG__CGAA__C 1.73724
GGG__CGGG_T_ 1.00780
GGG__CGG__TG 1.20401
GGG__CG_G_TG 1.08448
GGG__CG__GTG 1.02582
GGG__CGG__TA 1.64575
GGG__CG_G_TA 1.39317
GGG__CG__GTA 1.30172
GGG__CG_G_CA 1.04091
GGG__CG__GCA 1.14254
GGG__CGG_AT_ 1.54867
GGG__CG__ATG 1.55511
GGG__CG__ATA 2.01589
GGG__CGG_AC_ 1.26067
GGG__CG_GAC_ 0.95878
GGG__CG__ACG 1.11845
GGG__CG__ACA 1.62374
GGG__CGGA_T_ 1.50260
GGG__CG_AGT_ 1.44067
GGG__CG_A_TG 1.64450
GGG__CG_A_TA 1.90224
GGG__CGGA_C_ 1.16116
GGG__CG_AGC_ 1.20521
GGG__CG_A_CG 0.97168
GGG__CG_A_CA 1.59867
GGG__CG_AAT_ 1.96789
GGG__CG_AAC_ 1.94859
GGG__CGAG_T_ 1.58675
GGG__CGA_GT_ 1.49668
GGG__CGA__TG 1.69923
GGG__CGAG_C_ 1.14963
GGG__CGA_GC_ 1.30366
GGG__CGA__CG 1.10098
GGG__CGA__CA 1.73305
GGG__CGA_AC_ 1.43536
GGG__CGAA_T_ 1.87485
GGG__CGAA_C_ 1.83182
GGG__CGG__TT 1.33111
GGG__CG_G_TT 1.36186
GGG__CG__GTT 1.23827
GGG__CGG__TC 0.98190
GGG__CG_G_TC 0.87463
GGG__CGG__CT 1.00738
GGG__CG_G_CT 0.96460
GGG__CG__GCT 0.93904
GGG__CGG__CC 0.85296
GGG__CG__GCC 0.79818
GGG__CG__ATT 1.74916
GGG__CG__ATC 1.58355
GGG__CG__ACT 1.59215
GGG__CG_A_TT 1.69555
GGG__CG_A_TC 1.49535
GGG__CG_A_CT 1.57369
GGG__CG_A_CC 1.26461
GGG__CGA__TC 1.54598
GGG__CGA__CT 1.78612
GGG__CGA__CC 1.19579
GGG__CGGGT__ 0.97981
GGG__CGG_TG_ 1.14122
GGG__CGG_T_G 1.26014
GGG__CG_GTG_ 0.90499
GGG__CG_GT_G 1.15995
GGG__CG__TGG 1.37208
GGG__CGG_T_A 1.44347
GGG__CG_GT_A 1.16391
GGG__CG__TGA 1.37892
GGG__CGG_TA_ 1.44615
GGG__CG_GTA_ 1.30166
GGG__CG__TAG 1.57381
GGG__CG__TAA 1.73666
GGG__CGG_C_G 1.02775
GGG__CG_GC_G 0.92544
GGG__CGG_C_A 1.39953
GGG__CG_GC_A 0.97007
GGG__CGG_CA_ 1.15273
GGG__CG_GCA_ 0.91319
GGG__CG__CAG 1.37384
GGG__CG__CAA 1.59941
GGG__CGGAT__ 1.37797
GGG__CG_ATG_ 1.61458
GGG__CG_AT_G 1.52558
GGG__CG_AT_A 1.74049
GGG__CG_ATA_ 1.86089
GGG__CGGAC__ 1.58839
GGG__CG_ACG_ 1.00052
GGG__CG_AC_G 1.62875
GGG__CG_AC_A 1.75259
GGG__CGAGT__ 1.43915
GGG__CGA_TG_ 1.58758
GGG__CGA_T_G 1.77565
GGG__CGA_T_A 1.62389
GGG__CGA_TA_ 1.91596
GGG__CGAGC__ 1.35283
GGG__CGA_C_G 1.62987
GGG__CGA_C_A 1.50175
GGG__CGA_CA_ 1.68111
GGG__CGAAT__ 1.85457
GGG__CGAAC__ 1.68456
GGG__CGG_T_T 1.24471
GGG__CG_GT_T 1.14350
GGG__CG__TGT 1.29965
GGG__CGG_T_C 0.98860
GGG__CG_GT_C 0.90755
GGG__CG__TGC 1.09353
GGG__CG__TAT 1.58796
GGG__CGG_C_T 1.13672
GGG__CG_GC_T 1.06178
GGG__CGG_C_C 0.83081
GGG__CG__CAT 1.43592
GGG__CG__CAC 1.21986
GGG__CG_AT_T 1.70661
GGG__CG_AT_C 1.40650
GGG__CG_AC_T 1.58322
GGG__CG_AC_C 1.40393
GGG__CGA_T_T 1.83945
GGG__CGA_T_C 1.59841
GGG__CGA_C_T 1.60099
GGG__CGA_C_C 1.48242
GGG__CGG_TT_ 1.42522
GGG__CG_GTT_ 1.37383
GGG__CG__TTG 1.61389
GGG__CG__TTA 1.62225
GGG__CGG_TC_ 1.12483
GGG__CG_GTC_ 1.04673
GGG__CG__TCG 0.98977
GGG__CG__TCA 1.54259
GGG__CGG_CT_ 1.37695
GGG__CG_GCT_ 1.22267
GGG__CG__CTG 1.44695
GGG__CG__CTA 1.61446
GGG__CGG_CC_ 1.08968
GGG__CG_GCC_ 0.99953
GGG__CG__CCA 1.34372
GGG__CG_ATC_ 1.29492
GGG__CG_ACT_ 1.61683
GGG__CG_ACC_ 1.53914
GGG__CGA_TC_ 1.59705
GGG__CGA_CT_ 1.57712
GGG__CGA_CC_ 1.69005
GGG__CG__TTT 1.59060
GGG__CG__TTC 1.31885
GGG__CG__TCT 1.33881
GGG__CG__TCC 1.24207
GGG__CG__CTT 1.52512
GGG__CG__CTC 1.26683
GGG__CG__CCT 1.42217
GGG__CG__CCC 1.26174
GGG__CGGT__G 1.10711
GGG__CGGT__A 1.50867
GGG__CG_TG_A 1.44472
GGG__CG_T_GA 1.38255
GGG__CG_TGA_ 1.27437
GGG__CG_T_AG 1.48555
GGG__CG_T_AA 1.76266
GGG__CGGTA__ 1.04472
GGG__CG_TAG_ 1.13700
GGG__CG_TA_G 1.52598
GGG__CG_TA_A 1.82860
GGG__CG_TAA_ 1.75391
GGG__CGGC_G_ 0.96860
GGG__CGGC__G 1.01877
GGG__CG_C_GG 1.21737
GGG__CG_CG_A 0.86697
GGG__CG_C_GA 1.44468
GGG__CGGC_A_ 1.33645
GGG__CG_C_AG 1.39338
GGG__CG_C_AA 1.76274
GGG__CGGCA__ 1.35204
GGG__CG_CAG_ 1.53323
GGG__CG_CA_G 1.43770
GGG__CG_CA_A 1.62416
GGG__CG_CAA_ 1.67480
GGG__CGAT_G_ 1.03904
GGG__CGAT__G 1.65118
GGG__CGAT__A 1.77902
GGG__CGAT_A_ 1.82453
GGG__CGATA__ 1.84957
GGG__CGAC_G_ 1.56564
GGG__CGAC__A 1.72471
GGG__CGAC_A_ 1.88609
GGG__CGACA__ 1.85416
GGG__CG_TG_T 0.78551
GGG__CG_T_AT 1.55627
GGG__CG_T_AC 1.18078
GGG__CG_TA_T 1.65078
GGG__CG_TA_C 1.00471
GGG__CGGC__T 1.16473
GGG__CG_C_GT 1.27069
GGG__CGGC__C 0.94920
GGG__CG_C_GC 0.99562
GGG__CG_C_AT 1.58644
GGG__CG_C_AC 1.54783
GGG__CG_CA_T 1.70434
GGG__CG_CA_C 1.45345
GGG__CGAC__T 1.98150
GGG__CGAC__C 1.71004
GGG__CGGT_T_ 1.17852
GGG__CG_TGT_ 1.19851
GGG__CG_T_TG 1.42424
GGG__CG_T_TA 1.58211
GGG__CGGT_C_ 1.17409
GGG__CG_TGC_ 1.17007
GGG__CG_T_CG 0.99002
GGG__CG_T_CA 1.57505
GGG__CG_TAT_ 1.61068
GGG__CG_TAC_ 1.67221
GGG__CGGC_T_ 1.34420
GGG__CG_C_TG 1.47624
GGG__CG_C_TA 1.62610
GGG__CGGC_C_ 0.95847
GGG__CG_C_CA 1.48896
GGG__CG_CAT_ 1.67474
GGG__CG_CAC_ 1.38356
GGG__CGAT_T_ 1.51730
GGG__CGAT_C_ 1.71412
GGG__CGAC_T_ 1.91155
GGG__CGAC_C_ 1.73069
GGG__CG_T_TT 1.49669
GGG__CG_T_TC 1.11662
GGG__CG_T_CT 1.46326
GGG__CG_T_CC 1.24527
GGG__CG_C_TT 1.61188
GGG__CG_C_TC 1.38053
GGG__CG_C_CT 1.31085
GGG__CG_C_CC 1.19611
GGG__CGGTT__ 1.28034
GGG__CG_TTG_ 1.48668
GGG__CG_TT_G 1.63465
GGG__CG_TT_A 1.51475
GGG__CG_TTA_ 1.55151
GGG__CGGTC__ 1.39782
GGG__CG_TC_G 1.42331
GGG__CG_TC_A 1.67240
GGG__CG_TCA_ 1.60706
GGG__CGGCT__ 1.37503
GGG__CG_CTG_ 1.39134
GGG__CG_CT_G 1.50888
GGG__CG_CT_A 1.70213
GGG__CGGCC__ 1.09620
GGG__CG_CCG_ 0.76635
GGG__CG_CC_G 1.22298
GGG__CG_CC_A 1.49322
GGG__CG_CCA_ 1.51156
GGG__CGATT__ 1.74824
GGG__CGATC__ 1.53266
GGG__CGACT__ 1.89771
GGG__CGACC__ 1.77212
GGG__CG_TT_T 1.59684
GGG__CG_TT_C 1.24700
GGG__CG_TC_T 1.49393
GGG__CG_TC_C 1.34757
GGG__CG_CT_T 1.36569
GGG__CG_CT_C 1.43731
GGG__CG_CC_T 1.49404
GGG__CG_CC_C 1.21118
GGG__CG_TTT_ 1.38883
GGG__CG_TTC_ 1.53464
GGG__CG_TCT_ 1.47576
GGG__CG_TCC_ 1.44771
GGG__CG_CTT_ 1.64165
GGG__CG_CTC_ 1.41817
GGG__CG_CCT_ 1.46567
GGG__CG_CCC_ 1.29263
GGG__CGTGG__ 0.82888
GGG__CGTG_G_ 1.05158
GGG__CGT_GG_ 1.02998
GGG__CGT_G_G 0.98977
GGG__CGT__GG 1.17126
GGG__CGTG__A 1.15961
GGG__CGT_G_A 1.21781
GGG__CGT__GA 1.29357
GGG__CGTG_A_ 1.10462
GGG__CGT_GA_ 1.18805
GGG__CGT__AG 1.23848
GGG__CGT__AA 1.59765
GGG__CGTGA__ 1.39988
GGG__CGT_AG_ 1.42987
GGG__CGT_A_G 1.43415
GGG__CGT_A_A 1.63192
GGG__CGT_AA_ 1.61189
GGG__CGTAG__ 1.54899
GGG__CGTA_G_ 1.42998
GGG__CGTA__G 1.53708
GGG__CGTA__A 1.73313
GGG__CGTA_A_ 1.66722
GGG__CGC_GG_ 0.99586
GGG__CGC_G_G 0.94218
GGG__CGC__GG 1.09167
GGG__CGC_G_A 1.33967
GGG__CGC__GA 1.41816
GGG__CGC_GA_ 1.29559
GGG__CGC__AG 1.41490
GGG__CGC__AA 1.74100
GGG__CGC_AG_ 1.57163
GGG__CGC_A_G 1.37448
GGG__CGC_A_A 1.87138
GGG__CGC_AA_ 1.71844
GGG__CGCAG__ 1.31696
GGG__CGCA_G_ 1.37452
GGG__CGCA__G 1.34154
GGG__CGCA__A 1.67204
GGG__CGCA_A_ 1.60693
GGG__CGCAA__ 1.86258
GGG__CGTG__T 1.17918
GGG__CGT_G_T 1.16563
GGG__CGT__GT 1.28590
GGG__CGTG__C 0.81564
GGG__CGT__GC 0.99643
GGG__CGT__AT 1.43937
GGG__CGT__AC 1.30141
GGG__CGT_A_T 1.55176
GGG__CGTA__T 1.64119
GGG__CGC_G_T 1.16156
GGG__CGC__GT 1.25018
GGG__CGC_G_C 0.95104
GGG__CGC__GC 0.99272
GGG__CGC__AT 1.67721
GGG__CGC__AC 1.28706
GGG__CGCA__T 1.69397
GGG__CGCA__C 1.32583
GGG__CGTG_T_ 1.04712
GGG__CGT__TG 1.37772
GGG__CGT__TA 1.34745
GGG__CGTG_C_ 0.99369
GGG__CGT__CG 0.82538
GGG__CGT__CA 1.33189
GGG__CGT_AT_ 1.66102
GGG__CGT_AC_ 1.36470
GGG__CGTA_T_ 1.70421
GGG__CGC_GT_ 1.21825
GGG__CGC__TG 1.33992
GGG__CGC__TA 1.59638
GGG__CGCA_T_ 1.61352
GGG__CGCA_C_ 1.36176
GGG__CGT__TT 1.49472
GGG__CGT__CT 1.30524
GGG__CGT__CC 1.18797
GGG__CGC__TT 1.67605
GGG__CGC__TC 1.32378
GGG__CGC__CT 1.23863
GGG__CGTGT__ 1.07948
GGG__CGT_TG_ 1.23716
GGG__CGT_T_G 1.35165
GGG__CGT_T_A 1.36605
GGG__CGT_TA_ 1.41140
GGG__CGTGC__ 1.06254
GGG__CGT_C_G 1.20629
GGG__CGT_C_A 1.35890
GGG__CGT_CA_ 1.37213
GGG__CGTAT__ 1.64682
GGG__CGC_TG_ 1.34954
GGG__CGC_T_G 1.43634
GGG__CGC_TA_ 1.60671
GGG__CGC_C_G 1.21523
GGG__CGC_C_A 1.34194
GGG__CGC_CA_ 1.53953
GGG__CGCAT__ 1.63030
GGG__CGCAC__ 1.49602
GGG__CGT_T_T 1.36612
GGG__CGT_T_C 1.19989
GGG__CGT_C_T 1.41756
GGG__CGT_C_C 1.18608
GGG__CGC_T_T 1.38839
GGG__CGC_C_T 1.50188
GGG__CGC_C_C 1.09697
GGG__CGT_TT_ 1.39604
GGG__CGT_TC_ 1.31601
GGG__CGT_CT_ 1.36060
GGG__CGT_CC_ 1.24405
GGG__CGC_TT_ 1.53843
GGG__CGC_TC_ 1.38752
GGG__CGC_CT_ 1.47154
GGG__CGC_CC_ 1.19880
GGG__CGTTG__ 1.20763
GGG__CGTT_G_ 1.25432
GGG__CGTT__G 1.35625
GGG__CGTT__A 1.44155
GGG__CGTT_A_ 1.51039
GGG__CGTTA__ 1.55414
GGG__CGTC__G 1.28214
GGG__CGTC__A 1.49967
GGG__CGTC_A_ 1.48820
GGG__CGTCA__ 1.58382
GGG__CGCT__G 1.39793
GGG__CGCT__A 1.58429
GGG__CGCT_A_ 1.61004
GGG__CGCCG__ 0.81217
GGG__CGCC_G_ 1.30287
GGG__CGCC__G 1.33275
GGG__CGCC__A 1.69857
GGG__CGCC_A_ 1.58847
GGG__CGCCA__ 1.52184
GGG__CGTT__T 1.45454
GGG__CGTT__C 1.20860
GGG__CGTC__T 1.44915
GGG__CGTC__C 1.31764
GGG__CGCT__T 1.54281
GGG__CGCT__C 1.34867
GGG__CGCC__T 1.36400
GGG__CGCC__C 1.28840
GGG__CGTT_T_ 1.35765
GGG__CGTT_C_ 1.33094
GGG__CGTC_T_ 1.36489
GGG__CGTC_C_ 1.41237
GGG__CGCT_T_ 1.49671
GGG__CGCT_C_ 1.44694
GGG__CGCC_T_ 1.53815
GGG__CGCC_C_ 1.23684
GGG__CGTTT__ 1.36316
GGG__CGTCT__ 1.42850
GGG__CGTCC__ 1.31637
GGG__CGCTT__ 1.51531
GGG__CGCTC__ 1.50739
GGG__CGCCT__ 1.46237
GGG__CGCCC__ 1.42361
GG_G_CGG__AG 0.99775
GG_G_CG_G_AG 0.92530
GG_G_CGG__AA 1.47413
GG_G_CG_G_AA 1.34383
GG_G_CGG_A_A 1.52824
GG_G_CG_GA_A 1.55522
GG_G_CG__AGA 1.57397
GG_G_CGG_AA_ 1.44615
GG_G_CG__AAG 1.53568
GG_G_CG__AAA 1.96734
GG_G_CGGA__G 1.21765
GG_G_CG_AG_G 1.27777
GG_G_CG_A_GG 1.34558
GG_G_CGGA__A 1.40457
GG_G_CGGA_A_ 1.22839
GG_G_CG_AGA_ 1.32763
GG_G_CG_A_AG 1.58994
GG_G_CG_A_AA 2.00758
GG_G_CGGAA__ 1.34146
GG_G_CG_AAG_ 1.32789
GG_G_CG_AA_G 1.83787
GG_G_CG_AA_A 2.13073
GG_G_CGAG_G_ 1.13998
GG_G_CGA_G_G 1.18893
GG_G_CGA__GG 1.39063
GG_G_CGA_G_A 1.48932
GG_G_CGA__GA 1.62561
GG_G_CGAG_A_ 1.53071
GG_G_CGA_GA_ 1.53964
GG_G_CGA__AG 1.67995
GG_G_CGA__AA 1.95980
GG_G_CGAGA__ 1.60180
GG_G_CGA_AG_ 1.55419
GG_G_CGA_A_A 1.98045
GG_G_CGA_AA_ 1.99042
GG_G_CGAAG__ 1.39923
GG_G_CGAA_G_ 1.41774
GG_G_CGAA__G 2.00517
GG_G_CGAA__A 2.12043
GG_G_CGAA_A_ 2.04005
GG_G_CGG__AT 0.80298
GG_G_CG__GAC 1.01978
GG_G_CGG_A_T 0.84736
GG_G_CG__AGT 0.96238
GG_G_CGG_A_C 0.99820
GG_G_CG__AAT 1.65830
GG_G_CG_A_AT 1.16349
GG_G_CG_A_AC 0.89308
GG_G_CG_AA_T 1.30796
GG_G_CGA__GT 1.11996
GG_G_CGAG__C 1.18694
GG_G_CGA_G_C 1.24370
GG_G_CGA__GC 1.08397
GG_G_CGA_A_C 1.62426
GG_G_CGAA__T 1.53195
GG_G_CGG__TG 1.11786
GG_G_CG_G_TG 1.10542
GG_G_CGG__TA 1.45310
GG_G_CG_G_TA 1.38020
GG_G_CG__GTA 1.28666
GG_G_CG__ATA 1.85370
GG_G_CGG_AC_ 1.20636
GG_G_CG__ACG 1.16463
GG_G_CG__ACA 1.73192
GG_G_CG_AAC_ 1.86352
GG_G_CGA__TG 1.62265
GG_G_CGA__TA 1.89504
GG_G_CGA_AT_ 1.71880
GG_G_CGA_AC_ 1.94970
GG_G_CGAA_T_ 1.82170
GG_G_CGAA_C_ 1.97821
GG_G_CGG__TC 0.78501
GG_G_CG__ATT 1.37737
GG_G_CG__ACT 1.48029
GG_G_CG__ACC 1.38323
GG_G_CG_A_TT 1.33227
GG_G_CG_A_CC 1.29271
GG_G_CGA__TC 1.37724
GG_G_CG_GT_G 1.06917
GG_G_CG__TGG 1.36284
GG_G_CGG_T_A 1.49212
GG_G_CG_GT_A 1.43114
GG_G_CGG_TA_ 1.22407
GG_G_CG_GTA_ 1.05774
GG_G_CG__TAG 1.46328
GG_G_CG__TAA 1.75548
GG_G_CGG_C_G 0.96133
GG_G_CG_GC_G 0.98329
GG_G_CGG_C_A 1.50880
GG_G_CG__CAG 1.31030
GG_G_CG_AT_G 1.74516
GG_G_CG_AT_A 1.71468
GG_G_CG_ATA_ 1.48318
GG_G_CGGAC__ 1.16523
GG_G_CG_AC_G 1.43786
GG_G_CG_AC_A 1.89655
GG_G_CGA_TG_ 1.60079
GG_G_CGA_T_G 1.69381
GG_G_CGA_T_A 1.87013
GG_G_CGA_TA_ 1.79578
GG_G_CGA_C_A 2.03517
GG_G_CGAAT__ 2.00470
GG_G_CGAAC__ 1.65780
GG_G_CGG_T_T 1.11901
GG_G_CG_GT_T 1.12519
GG_G_CG__TAT 1.52990
GG_G_CG__TAC 0.89826
GG_G_CGG_C_T 0.94598
GG_G_CG_GC_T 0.92176
GG_G_CG__CAT 1.21567
GG_G_CG_AT_T 1.43056
GG_G_CGA_T_T 1.76026
GG_G_CGG_TT_ 1.33744
GG_G_CG__TTG 1.59476
GG_G_CGG_TC_ 1.04996
GG_G_CG_GTC_ 1.04895
GG_G_CGG_CT_ 1.26688
GG_G_CG_GCT_ 1.25929
GG_G_CG__CTG 1.50366
GG_G_CG__CTA 1.85967
GG_G_CGG_CC_ 1.09141
GG_G_CG_GCC_ 1.16251
GG_G_CG__CCG 1.01650
GG_G_CG__CCA 1.74476
GG_G_CG_ATT_ 1.88709
GG_G_CGA_CT_ 1.57481
GG_G_CG__TTT 1.63656
GG_G_CG__TCT 1.32973
GG_G_CG__TCC 1.11197
GG_G_CG__CTT 1.56439
GG_G_CG__CCT 1.32079
GG_G_CG__CCC 1.18210
GG_G_CGGTG__ 0.85240
GG_G_CGGT__G 1.12688
GG_G_CG_TGG_ 1.02665
GG_G_CG_TG_G 1.07772
GG_G_CG_T_GG 1.22652
GG_G_CGGT__A 1.56456
GG_G_CG_TG_A 1.39338
GG_G_CG_TGA_ 1.36908
GG_G_CG_T_AG 1.35659
GG_G_CG_T_AA 1.76502
GG_G_CGGTA__ 1.43776
GG_G_CG_TAG_ 1.37440
GG_G_CG_TA_G 1.43774
GG_G_CG_TA_A 1.67330
GG_G_CG_TAA_ 1.61773
GG_G_CG_C_AA 1.81875
GG_G_CG_CA_A 1.61591
GG_G_CGAT__G 1.19592
GG_G_CGAT__A 1.77263
GG_G_CGATA__ 1.53715
GG_G_CGACG__ 1.02463
GG_G_CGAC_G_ 1.50516
GG_G_CGAC__A 1.80349
GG_G_CGACA__ 1.67267
GG_G_CGGT__T 1.06838
GG_G_CG_T_GT 1.08531
GG_G_CG_TG_C 0.97941
GG_G_CG_T_AT 1.51590
GG_G_CG_TA_T 1.46276
GG_G_CG_C_GT 1.01525
GG_G_CG_C_AT 1.50865
GG_G_CG_CA_T 1.49319
GG_G_CG_CA_C 1.11677
GG_G_CGAT__T 1.51223
GG_G_CGAC__T 1.74829
GG_G_CGAC__C 1.47063
GG_G_CGGT_T_ 1.25471
GG_G_CG_TGT_ 1.16003
GG_G_CG_T_TG 1.39876
GG_G_CG_T_TA 1.59017
GG_G_CGGT_C_ 1.14528
GG_G_CG_TAT_ 1.57972
GG_G_CGGC_T_ 1.22089
GG_G_CG_C_TG 1.37535
GG_G_CG_C_TA 1.67707
GG_G_CGGC_C_ 0.83064
GG_G_CG_C_CG 0.77025
GG_G_CG_C_CA 1.59334
GG_G_CG_CAT_ 1.34493
GG_G_CG_CAC_ 1.33102
GG_G_CGAT_T_ 1.43373
GG_G_CGAC_T_ 1.65044
GG_G_CGAC_C_ 1.63305
GG_G_CG_T_TT 1.44997
GG_G_CG_T_TC 1.22627
GG_G_CG_T_CT 1.32082
GG_G_CG_T_CC 1.28184
GG_G_CG_C_TT 1.50999
GG_G_CG_C_TC 1.10602
GG_G_CG_C_CT 1.22786
GG_G_CG_C_CC 0.89890
GG_G_CGGTC__ 1.38321
GG_G_CG_TC_G 1.38806
GG_G_CG_CT_G 1.55844
GG_G_CG_CT_A 1.74477
GG_G_CG_CTA_ 1.70911
GG_G_CGGCC__ 0.92602
GG_G_CG_CC_G 1.13651
GG_G_CG_CC_A 1.65598
GG_G_CG_CCA_ 1.32774
GG_G_CGATT__ 1.57213
GG_G_CGACT__ 1.80183
GG_G_CG_TT_T 1.57774
GG_G_CG_TC_T 1.33328
GG_G_CG_CT_C 1.11173
GG_G_CG_CC_T 1.37258
GG_G_CG_TTT_ 1.37983
GG_G_CG_TTC_ 1.50174
GG_G_CG_TCT_ 1.53855
GG_G_CG_TCC_ 1.39823
GG_G_CG_CTT_ 1.56386
GG_G_CG_CTC_ 1.32188
GG_G_CG_CCT_ 1.39721
GG_G_CG_CCC_ 1.25776
GG_G_CGTG__G 1.02541
GG_G_CGT_GG_ 1.01248
GG_G_CGT__GG 1.20115
GG_G_CGTG__A 1.34457
GG_G_CGTG_A_ 0.90328
GG_G_CGT__AG 1.15579
GG_G_CGT__AA 1.71320
GG_G_CGT_A_G 1.46489
GG_G_CGT_A_A 1.72910
GG_G_CGT_AA_ 1.70168
GG_G_CGTA_G_ 1.19178
GG_G_CGTA__G 1.44627
GG_G_CGTA__A 1.75467
GG_G_CGTA_A_ 1.38819
GG_G_CGC_G_G 0.97930
GG_G_CGC__AA 1.64337
GG_G_CGC_AG_ 1.42968
GG_G_CGC_A_G 1.49197
GG_G_CGC_AA_ 1.70414
GG_G_CGCA__G 1.51490
GG_G_CGCA_A_ 1.16573
GG_G_CGCAA__ 1.71975
GG_G_CGT__GT 1.10377
GG_G_CGT_G_C 0.93595
GG_G_CGT__AT 1.45719
GG_G_CGT_A_T 1.42312
GG_G_CGTA__T 1.50398
GG_G_CGC_G_C 0.75315
GG_G_CGC__AT 1.43014
GG_G_CGC_A_T 1.71763
GG_G_CGTG_T_ 1.15586
GG_G_CGT__TG 1.34912
GG_G_CGT__TA 1.47160
GG_G_CGTG_C_ 0.84937
GG_G_CGT_AC_ 1.46393
GG_G_CGTA_C_ 1.50797
GG_G_CGC_GT_ 1.23848
GG_G_CGC_GC_ 0.81435
GG_G_CGC__CA 1.52025
GG_G_CGC_AT_ 1.20743
GG_G_CGCA_T_ 1.70565
GG_G_CGCA_C_ 1.38302
GG_G_CGT__TT 1.48907
GG_G_CGT__TC 1.31909
GG_G_CGT__CT 1.03633
GG_G_CGT__CC 1.18942
GG_G_CGC__CT 1.11706
GG_G_CGC__CC 0.97532
GG_G_CGTGT__ 0.87501
GG_G_CGT_TG_ 0.92548
GG_G_CGT_T_G 1.29602
GG_G_CGTGC__ 0.78192
GG_G_CGT_C_G 1.17778
GG_G_CGTAT__ 1.46837
GG_G_CGTAC__ 1.15683
GG_G_CGC_TA_ 1.32352
GG_G_CGC_C_G 1.19605
GG_G_CGC_C_A 1.53574
GG_G_CGC_CA_ 1.00996
GG_G_CGT_T_T 1.40259
GG_G_CGT_C_T 1.36043
GG_G_CGC_C_T 1.13008
GG_G_CGT_TT_ 1.45676
GG_G_CGT_TC_ 1.35030
GG_G_CGT_CT_ 1.47225
GG_G_CGT_CC_ 1.43517
GG_G_CGC_TT_ 1.62511
GG_G_CGC_TC_ 1.22187
GG_G_CGC_CT_ 1.41455
GG_G_CGC_CC_ 1.17540
GG_G_CGTT__G 1.38363
GG_G_CGTT_A_ 1.55379
GG_G_CGTTA__ 1.41479
GG_G_CGTC__A 1.58923
GG_G_CGTCA__ 1.50982
GG_G_CGCT_A_ 1.49570
GG_G_CGCC__G 1.34491
GG_G_CGCC__A 1.49606
GG_G_CGCCA__ 1.36182
GG_G_CGTT__C 1.29767
GG_G_CGTC__T 1.23298
GG_G_CGCT__C 1.16183
GG_G_CGCC__T 1.27238
GG_G_CGCC__C 0.90261
GG_G_CGTC_T_ 1.37756
GG_G_CGTC_C_ 1.31355
GG_G_CGCT_T_ 1.43800
GG_G_CGCT_C_ 1.26047
GG_G_CGCC_T_ 1.32273
GG_G_CGCC_C_ 1.10532
GG_G_CGTTT__ 1.43222
GG_G_CGTCT__ 1.31225
GG_G_CGTCC__ 1.24350
GG_G_CGCTC__ 1.26009
GG_G_CGCCT__ 1.43272
GG_G_CGCCC__ 1.23364
GG__GCGGG__A 0.94075
GG__GCG_G_AG 0.99355
GG__GCGG__AA 1.39966
GG__GCG_G_AA 1.40686
GG__GCGG_A_A 1.60311
GG__GCG_GA_A 1.74978
GG__GCG__AGA 1.73632
GG__GCGG_AA_ 1.48747
GG__GCG__AAG 1.62328
GG__GCG__AAA 1.84331
GG__GCGGA__G 1.25586
GG__GCG_AG_G 1.35348
GG__GCG_A_GG 1.21540
GG__GCGGA_A_ 1.24543
GG__GCG_AGA_ 1.37771
GG__GCG_A_AG 1.77704
GG__GCG_A_AA 2.01811
GG__GCGGAA__ 1.38179
GG__GCG_AAG_ 1.29651
GG__GCG_AA_G 1.67853
GG__GCG_AA_A 2.11792
GG__GCG_AAA_ 1.69422
GG__GCGAG_G_ 1.24405
GG__GCGA__GG 1.43551
GG__GCGA__GA 1.75280
GG__GCGA_GA_ 1.55628
GG__GCGA__AG 1.75749
GG__GCGA__AA 2.03094
GG__GCGA_AG_ 1.76387
GG__GCGA_A_G 1.81030
GG__GCGA_A_A 2.14428
GG__GCGA_AA_ 1.71167
GG__GCGAAG__ 1.51329
GG__GCGAA_G_ 1.45344
GG__GCGAA__G 2.12472
GG__GCGAA__A 2.15558
GG__GCGAA_A_ 1.67475
GG__GCGAAA__ 1.86119
GG__GCG_G_GT 0.75336
GG__GCGG__AT 0.88096
GG__GCGG_A_T 1.09173
GG__GCG__AGT 1.12529
GG__GCGG_A_C 0.97709
GG__GCG_AA_T 1.16270
GG__GCG_AA_C 1.75562
GG__GCGA__GT 1.19454
GG__GCGA_G_C 1.19758
GG__GCGA__GC 0.96771
GG__GCGA_A_C 1.88135
GG__GCGAA__T 1.31854
GG__GCGAA__C 1.77574
GG__GCGGG_T_ 0.95683
GG__GCGG__TG 1.23479
GG__GCG_G_TG 1.08481
GG__GCGG__TA 1.36012
GG__GCG_G_TA 1.56083
GG__GCG__GTA 1.20249
GG__GCGG__CA 1.14695
GG__GCGG_AT_ 1.58076
GG__GCG_GAT_ 1.03516
GG__GCG__ATG 1.25976
GG__GCG__ATA 2.06103
GG__GCGG_AC_ 1.25637
GG__GCG__ACG 1.15430
GG__GCG__ACA 1.88721
GG__GCG_A_TG 1.95870
GG__GCG_AAT_ 2.05331
GG__GCG_AAC_ 1.91886
GG__GCGA__TG 1.86406
GG__GCGA__TA 2.09646
GG__GCGA_AT_ 2.08360
GG__GCGA_AC_ 2.01659
GG__GCGAA_T_ 2.16923
GG__GCGAA_C_ 2.08930
GG__GCGG__TC 0.97282
GG__GCG_G_TC 0.94068
GG__GCG__GTC 1.05702
GG__GCG__GCC 0.83976
GG__GCG__ATT 1.68024
GG__GCG__ACC 1.42420
GG__GCG_A_CC 1.41726
GG__GCGA__TC 1.61616
GG__GCGG_T_G 1.09941
GG__GCGG_T_A 1.37572
GG__GCG_GT_A 1.44148
GG__GCGG_TA_ 1.29353
GG__GCG_GTA_ 1.01650
GG__GCG__TAA 1.78002
GG__GCGG_C_A 1.42368
GG__GCG_GC_A 1.50686
GG__GCG__CAG 1.39405
GG__GCGGAT__ 1.16021
GG__GCG_ATA_ 1.62708
GG__GCGGAC__ 1.30370
GG__GCG_AC_G 1.67418
GG__GCG_AC_A 1.95565
GG__GCGA_TG_ 1.61248
GG__GCGA_T_G 1.76238
GG__GCGA_T_A 1.99171
GG__GCGA_TA_ 1.87873
GG__GCGA_C_A 1.97879
GG__GCGAAC__ 1.87302
GG__GCGG_T_T 1.15003
GG__GCG_GT_T 1.11556
GG__GCG__TAT 1.53878
GG__GCG__TAC 0.97169
GG__GCGG_C_T 1.09447
GG__GCG_GC_T 1.13291
GG__GCG__CAT 1.33594
GG__GCG_AT_T 1.46919
GG__GCGA_T_T 1.73043
GG__GCGG_TT_ 1.33196
GG__GCG__TTG 1.66659
GG__GCG__TTA 1.70504
GG__GCGG_TC_ 1.04619
GG__GCGG_CT_ 1.37180
GG__GCG_GCT_ 1.35738
GG__GCG__CTG 1.57756
GG__GCG__CTA 1.83946
GG__GCGG_CC_ 1.01344
GG__GCG_GCC_ 1.22530
GG__GCG__CCG 1.00595
GG__GCG__CCA 1.62735
GG__GCG_ACT_ 1.88028
GG__GCGA_CT_ 1.67472
GG__GCG__TTT 1.62679
GG__GCG__TCT 1.30098
GG__GCG__TCC 1.20442
GG__GCG__CTT 1.67553
GG__GCG__CTC 1.20281
GG__GCG__CCT 1.39995
GG__GCGGTA__ 1.08931
GG__GCG_TAG_ 1.21855
GG__GCG_TA_G 1.41516
GG__GCG_TA_A 1.55178
GG__GCG_TAA_ 1.42977
GG__GCG_CA_A 1.82268
GG__GCGATG__ 1.19410
GG__GCGAT__A 1.89668
GG__GCGAC_G_ 1.51286
GG__GCGAC__A 1.88654
GG__GCGACA__ 1.77754
GG__GCGGT__T 0.87063
GG__GCG_T_AT 1.61036
GG__GCG_TA_T 1.75334
GG__GCG_C_GT 0.98178
GG__GCG_CA_T 1.37403
GG__GCGAT__T 1.62188
GG__GCGAC__T 1.66286
GG__GCGAC__C 1.48501
GG__GCGGT_T_ 1.17173
GG__GCG_TGT_ 1.22030
GG__GCG_T_TG 1.45828
GG__GCG_T_TA 1.57690
GG__GCGGT_C_ 1.08736
GG__GCG_T_CG 0.88015
GG__GCG_T_CA 1.61963
GG__GCG_TAT_ 1.71095
GG__GCGGC_T_ 1.26877
GG__GCG_C_TG 1.42475
GG__GCG_C_TA 1.74772
GG__GCGGC_C_ 0.76895
GG__GCG_C_CA 1.50000
GG__GCG_CAT_ 1.47608
GG__GCGAT_C_ 1.60707
GG__GCGAC_T_ 1.60909
GG__GCG_T_TT 1.57553
GG__GCG_T_CT 1.39831
GG__GCG_T_CC 1.28092
GG__GCG_C_TT 1.45845
GG__GCG_C_CT 1.08086
GG__GCG_C_CC 0.96258
GG__GCGGTT__ 1.17962
GG__GCG_TT_A 1.73313
GG__GCGGTC__ 1.31763
GG__GCG_TC_G 1.35272
GG__GCG_CT_G 1.46369
GG__GCG_CTA_ 1.71678
GG__GCGGCC__ 0.81373
GG__GCG_CC_A 1.48892
GG__GCGATT__ 1.70633
GG__GCGACT__ 1.73955
GG__GCG_TT_T 1.57401
GG__GCG_TC_T 1.38856
GG__GCG_TC_C 1.18990
GG__GCG_CT_C 1.11210
GG__GCG_CC_T 1.40118
GG__GCG_TTT_ 1.49468
GG__GCG_TTC_ 1.47110
GG__GCG_TCT_ 1.46561
GG__GCG_TCC_ 1.30939
GG__GCG_CTT_ 1.43162
GG__GCG_CTC_ 1.28240
GG__GCG_CCT_ 1.40724
GG__GCG_CCC_ 1.14252
GG__GCGTGG__ 1.07771
GG__GCGTG__G 0.93358
GG__GCGT_G_G 1.23749
GG__GCGT__GG 1.17836
GG__GCGTG__A 1.45776
GG__GCGTG_A_ 0.95650
GG__GCGT__AG 1.45842
GG__GCGT__AA 1.67442
GG__GCGT_A_G 1.06175
GG__GCGT_A_A 1.80359
GG__GCGT_AA_ 1.73884
GG__GCGTA_G_ 1.22705
GG__GCGTA__G 1.68208
GG__GCGTA__A 1.52164
GG__GCGTA_A_ 1.63818
GG__GCGC__GA 1.48579
GG__GCGC_AG_ 1.40333
GG__GCGC_A_G 1.37616
GG__GCGCA__G 1.45878
GG__GCGCA_A_ 1.35774
GG__GCGCAA__ 1.69230
GG__GCGT__GT 1.11726
GG__GCGT_A_T 1.49232
GG__GCGTA__T 1.52995
GG__GCGC_G_C 0.95147
GG__GCGCA__T 1.58059
GG__GCGTG_T_ 0.95289
GG__GCGT__TA 1.50553
GG__GCGTG_C_ 1.20176
GG__GCGT_GC_ 1.13686
GG__GCGT__CG 0.86970
GG__GCGTA_C_ 1.54497
GG__GCGC_GC_ 1.01574
GG__GCGC__CA 1.71229
GG__GCGC_AT_ 1.22151
GG__GCGCA_T_ 1.77069
GG__GCGCA_C_ 1.56544
GG__GCGT__TT 1.51427
GG__GCGT__CT 1.39387
GG__GCGT__CC 1.12111
GG__GCGC__TC 1.03226
GG__GCGC__CT 1.14449
GG__GCGTGT__ 0.79269
GG__GCGT_TG_ 0.88520
GG__GCGT_T_G 1.25827
GG__GCGT_T_A 1.50906
GG__GCGT_TA_ 1.27879
GG__GCGT_CA_ 0.94680
GG__GCGTAT__ 1.41648
GG__GCGTAC__ 1.50366
GG__GCGC_T_A 1.75201
GG__GCGC_TA_ 1.49690
GG__GCGC_C_G 1.22274
GG__GCGC_C_A 1.59582
GG__GCGT_T_T 1.34413
GG__GCGT_C_T 1.35129
GG__GCGT_TT_ 1.46895
GG__GCGT_CT_ 1.40160
GG__GCGT_CC_ 1.31892
GG__GCGC_TT_ 1.57778
GG__GCGC_CT_ 1.54683
GG__GCGC_CC_ 1.26629
GG__GCGTT__G 1.36497
GG__GCGTTA__ 1.64279
GG__GCGTC_G_ 1.17514
GG__GCGTC__A 1.55896
GG__GCGTCA__ 1.49582
GG__GCGCC__A 1.69997
GG__GCGTT__T 1.46051
GG__GCGTC__T 1.31228
GG__GCGCT__T 1.50754
GG__GCGCT__C 1.18381
GG__GCGCC__T 1.11537
GG__GCGCC__C 1.08235
GG__GCGTT_T_ 1.54376
GG__GCGTT_C_ 1.41394
GG__GCGTC_T_ 1.30986
GG__GCGTC_C_ 1.25631
GG__GCGCT_T_ 1.53754
GG__GCGCT_C_ 1.41531
GG__GCGCC_T_ 1.40755
GG__GCGTTT__ 1.43899
GG__GCGTTC__ 1.38120
GG__GCGTCT__ 1.27103
GG__GCGTCC__ 1.21413
GG__GCGCTT__ 1.58298
GG__GCGCTC__ 1.35616
GG__GCGCCC__ 1.33189
G_GG_CG__GAA 1.20943
G_GG_CGG_A_G 1.09328
G_GG_CG__AGG 1.22184
G_GG_CGG_A_A 1.37262
G_GG_CG__AGA 1.32926
G_GG_CGG_AA_ 1.33241
G_GG_CG_GAA_ 1.24447
G_GG_CGGA_G_ 1.10821
G_GG_CG_AGG_ 0.85936
G_GG_CG_A_GG 1.17740
G_GG_CG_AG_A 0.94227
G_GG_CG_A_GA 1.03606
G_GG_CGGA_A_ 1.52077
G_GG_CG_AGA_ 1.42064
G_GG_CG_A_AG 1.51030
G_GG_CG_A_AA 1.74728
G_GG_CGGAA__ 1.64171
G_GG_CG_AAG_ 1.60449
G_GG_CG_AA_G 1.64875
G_GG_CG_AA_A 1.95532
G_GG_CG_AAA_ 2.04063
G_GG_CGAG_G_ 0.90218
G_GG_CGA_GG_ 0.79894
G_GG_CGA__GG 1.13490
G_GG_CGA__GA 1.06159
G_GG_CGAG_A_ 1.06773
G_GG_CGA_GA_ 0.97458
G_GG_CGA__AG 1.11189
G_GG_CGA__AA 1.79816
G_GG_CGA_AG_ 1.42058
G_GG_CGA_A_G 1.03449
G_GG_CGA_A_A 1.56909
G_GG_CGA_AA_ 1.94512
G_GG_CGAA_G_ 1.28113
G_GG_CGAA__G 1.29746
G_GG_CGAAA__ 2.19314
G_GG_CGG__AT 1.06398
G_GG_CGG__AC 0.76954
G_GG_CG__GAC 0.97637
G_GG_CGG_A_C 1.14208
G_GG_CG__AGC 1.21531
G_GG_CG__AAT 1.75116
G_GG_CG_A_GT 1.13879
G_GG_CGGA__C 1.17875
G_GG_CG_AG_C 1.12831
G_GG_CG_A_GC 1.26008
G_GG_CG_A_AT 1.75321
G_GG_CG_A_AC 1.55101
G_GG_CG_AA_T 1.84991
G_GG_CGA__GT 1.35277
G_GG_CGA_G_C 1.02749
G_GG_CGA__GC 1.23379
G_GG_CGA__AT 1.84038
G_GG_CGA__AC 1.56251
G_GG_CGA_A_T 1.73755
G_GG_CGAA__T 1.93231
G_GG_CGAA__C 1.89498
G_GG_CGGG_T_ 0.84789
G_GG_CGG__TG 0.93215
G_GG_CGG__TA 1.19646
G_GG_CG__GTA 0.78615
G_GG_CGG_AT_ 1.39417
G_GG_CG_GAT_ 1.02547
G_GG_CG__ATG 1.07640
G_GG_CG__ATA 1.77279
G_GG_CGG_AC_ 1.16838
G_GG_CG__ACA 1.41214
G_GG_CG_A_TA 1.44992
G_GG_CG_AGC_ 0.77574
G_GG_CG_AAT_ 1.90503
G_GG_CGA__TA 1.28567
G_GG_CGA_AT_ 1.40640
G_GG_CGAA_T_ 1.62138
G_GG_CGAA_C_ 1.17061
G_GG_CGG__TT 1.30246
G_GG_CG_G_TT 1.06307
G_GG_CGG__TC 1.01957
G_GG_CG_G_TC 1.03650
G_GG_CG__GTC 0.83506
G_GG_CGG__CT 0.86752
G_GG_CG__ATT 1.62502
G_GG_CG__ATC 1.39755
G_GG_CG__ACT 1.50488
G_GG_CG_A_TC 1.54913
G_GG_CG_A_CT 1.30716
G_GG_CG_A_CC 1.25755
G_GG_CGA__TT 1.47886
G_GG_CGA__CT 0.81034
G_GG_CGG_TG_ 0.95924
G_GG_CGG_T_G 0.96535
G_GG_CG_GT_G 0.95545
G_GG_CG__TGG 1.28028
G_GG_CG_GT_A 1.08809
G_GG_CG__TGA 1.47151
G_GG_CGG_TA_ 1.27901
G_GG_CG_GTA_ 1.12642
G_GG_CG__TAG 1.44104
G_GG_CG__TAA 1.51050
G_GG_CG_GC_A 1.14820
G_GG_CG_ATG_ 1.43924
G_GG_CG_AT_G 1.12999
G_GG_CGGAC__ 1.28422
G_GG_CG_ACG_ 0.82618
G_GG_CG_AC_G 1.38188
G_GG_CG_AC_A 1.49546
G_GG_CG_ACA_ 1.53889
G_GG_CGAGT__ 1.31388
G_GG_CGA_TG_ 1.57640
G_GG_CGA_T_G 1.49508
G_GG_CGA_T_A 1.33785
G_GG_CGA_TA_ 1.92068
G_GG_CGAGC__ 1.25090
G_GG_CGA_C_A 1.79937
G_GG_CGAAT__ 1.59565
G_GG_CGAAC__ 1.93980
G_GG_CGG_T_T 1.07428
G_GG_CG_GT_T 0.97495
G_GG_CG__TGC 0.80285
G_GG_CG__TAT 1.16904
G_GG_CG__TAC 1.26629
G_GG_CGG_C_T 0.80948
G_GG_CG__CAT 1.16218
G_GG_CG__CAC 0.84395
G_GG_CG_AT_T 1.54242
G_GG_CG_AT_C 1.35401
G_GG_CG_AC_T 1.56143
G_GG_CG_AC_C 1.39831
G_GG_CGA_T_T 1.73196
G_GG_CGA_C_T 1.73157
G_GG_CGG_TT_ 1.05789
G_GG_CG__TTG 1.22853
G_GG_CG_GTC_ 0.88001
G_GG_CGG_CT_ 1.25019
G_GG_CG__CTG 1.28682
G_GG_CG__CTA 1.64083
G_GG_CGG_CC_ 1.02409
G_GG_CG_GCC_ 0.91560
G_GG_CG__CCA 1.27543
G_GG_CG_ACT_ 1.64785
G_GG_CG_ACC_ 1.44712
G_GG_CGA_TC_ 1.20347
G_GG_CGA_CT_ 1.63743
G_GG_CGA_CC_ 1.61233
G_GG_CG__TTT 1.52813
G_GG_CG__TTC 1.35124
G_GG_CG__TCT 1.24346
G_GG_CG__CTT 1.48993
G_GG_CG__CCT 1.09425
G_GG_CG__CCC 1.18147
G_GG_CGGT__G 1.13220
G_GG_CG_TGG_ 1.00838
G_GG_CG_TG_G 1.02486
G_GG_CG_T_GG 1.16507
G_GG_CGGT_A_ 1.41737
G_GG_CG_TGA_ 1.37356
G_GG_CG_T_AG 1.41572
G_GG_CGGTA__ 1.46057
G_GG_CG_TAG_ 1.53374
G_GG_CG_TA_G 1.45371
G_GG_CG_TAA_ 1.68274
G_GG_CG_C_GG 1.02249
G_GG_CGGCA__ 1.24809
G_GG_CG_CAG_ 1.25543
G_GG_CG_CA_G 1.27522
G_GG_CG_CA_A 1.48052
G_GG_CGATG__ 1.25855
G_GG_CGAT_G_ 1.48902
G_GG_CGAT__A 1.62668
G_GG_CGAT_A_ 1.65614
G_GG_CGATA__ 1.85152
G_GG_CGAC__A 1.55076
G_GG_CGACA__ 1.56387
G_GG_CGGT__T 1.24654
G_GG_CG_TG_T 1.24290
G_GG_CG_T_GT 1.23120
G_GG_CGGT__C 0.91828
G_GG_CG_TG_C 0.96689
G_GG_CG_T_GC 1.02448
G_GG_CG_T_AT 1.57908
G_GG_CG_TA_T 1.58706
G_GG_CG_TA_C 1.50920
G_GG_CGGC__T 1.16835
G_GG_CGGC__C 0.88921
G_GG_CG_C_GC 0.82970
G_GG_CG_C_AT 1.12472
G_GG_CG_CA_T 1.55178
G_GG_CG_CA_C 1.25426
G_GG_CGAT__T 1.61781
G_GG_CGAT__C 1.56948
G_GG_CGAC__T 1.77358
G_GG_CGAC__C 1.52602
G_GG_CGGT_T_ 1.23219
G_GG_CG_TGT_ 1.13083
G_GG_CG_T_TG 1.35262
G_GG_CG_T_TA 1.47642
G_GG_CGGT_C_ 1.05091
G_GG_CG_TGC_ 0.91416
G_GG_CG_T_CA 1.38573
G_GG_CG_TAT_ 1.44597
G_GG_CG_TAC_ 1.64282
G_GG_CGGC_T_ 1.23343
G_GG_CG_C_TG 1.16230
G_GG_CG_C_TA 1.66728
G_GG_CGGC_C_ 0.87082
G_GG_CG_C_CA 1.39342
G_GG_CG_CAT_ 1.46461
G_GG_CG_CAC_ 1.25169
G_GG_CGAT_T_ 1.52127
G_GG_CGAT_C_ 1.52954
G_GG_CGAC_T_ 1.53231
G_GG_CGAC_C_ 1.45710
G_GG_CG_T_TT 1.46687
G_GG_CG_T_TC 1.20533
G_GG_CG_T_CT 1.32219
G_GG_CG_T_CC 1.16080
G_GG_CG_C_TT 1.45247
G_GG_CG_C_TC 1.19571
G_GG_CG_C_CT 1.04639
G_GG_CG_C_CC 0.91914
G_GG_CGGTT__ 1.33994
G_GG_CG_TTG_ 1.54051
G_GG_CG_TT_A 1.60814
G_GG_CG_TTA_ 1.44405
G_GG_CGGTC__ 1.37329
G_GG_CG_TC_G 1.44845
G_GG_CGGCT__ 1.34104
G_GG_CG_CT_G 1.37221
G_GG_CG_CT_A 1.62156
G_GG_CG_CTA_ 1.18503
G_GG_CGGCC__ 1.13284
G_GG_CGATT__ 1.73978
G_GG_CGACT__ 1.61684
G_GG_CG_TT_T 1.44905
G_GG_CG_TT_C 1.24002
G_GG_CG_TC_T 1.45503
G_GG_CG_TC_C 1.32468
G_GG_CG_CT_C 1.14269
G_GG_CG_CC_T 1.03554
G_GG_CG_CC_C 1.16515
G_GG_CG_TTT_ 1.40646
G_GG_CG_TTC_ 1.41155
G_GG_CG_TCT_ 1.56102
G_GG_CG_TCC_ 1.40465
G_GG_CG_CTT_ 1.36691
G_GG_CG_CTC_ 1.35871
G_GG_CG_CCT_ 1.36147
G_GG_CG_CCC_ 0.98995
G_GG_CGTG_G_ 0.89658
G_GG_CGTG__G 0.75590
G_GG_CGT__GG 1.06163
G_GG_CGT_G_A 0.92559
G_GG_CGTG_A_ 1.05070
G_GG_CGT_GA_ 1.05841
G_GG_CGTGA__ 1.33418
G_GG_CGT_AG_ 1.35267
G_GG_CGT_A_G 1.23583
G_GG_CGT_A_A 1.63137
G_GG_CGT_AA_ 1.57208
G_GG_CGTAG__ 1.12040
G_GG_CGTA_G_ 1.05765
G_GG_CGTA__G 1.38523
G_GG_CGTA__A 1.23813
G_GG_CGTA_A_ 1.66549
G_GG_CGTAA__ 1.71418
G_GG_CGC__GG 0.91955
G_GG_CGC_G_A 1.03215
G_GG_CGC__GA 1.16379
G_GG_CGC_GA_ 1.07544
G_GG_CGC__AG 1.21351
G_GG_CGC__AA 1.55314
G_GG_CGCGA__ 0.81505
G_GG_CGC_AG_ 1.32701
G_GG_CGC_A_G 1.24640
G_GG_CGC_A_A 1.67724
G_GG_CGCAG__ 0.98840
G_GG_CGCA_G_ 1.10598
G_GG_CGCA__G 1.02702
G_GG_CGCA__A 1.43280
G_GG_CGCA_A_ 1.47187
G_GG_CGCAA__ 1.74598
G_GG_CGTG__T 1.14635
G_GG_CGT_G_T 1.08761
G_GG_CGT__GT 1.00366
G_GG_CGTG__C 0.90330
G_GG_CGT__GC 0.91206
G_GG_CGT__AT 1.50371
G_GG_CGT__AC 1.25421
G_GG_CGT_A_T 1.48081
G_GG_CGT_A_C 1.32256
G_GG_CGTA__T 1.50876
G_GG_CGC_A_T 1.62821
G_GG_CGC_A_C 1.25507
G_GG_CGCA__T 1.41368
G_GG_CGCA__C 1.21529
G_GG_CGT_GT_ 0.83706
G_GG_CGT__TA 1.38704
G_GG_CGTG_C_ 0.99414
G_GG_CGT__CA 1.31104
G_GG_CGT_AT_ 1.37428
G_GG_CGT_AC_ 1.45901
G_GG_CGTA_T_ 1.57723
G_GG_CGTA_C_ 1.31297
G_GG_CGC__TG 1.05087
G_GG_CGC__TA 1.59401
G_GG_CGC__CA 1.16002
G_GG_CGC_AT_ 1.45879
G_GG_CGC_AC_ 1.32867
G_GG_CGCA_T_ 1.30866
G_GG_CGCA_C_ 1.17887
G_GG_CGT__TT 1.41377
G_GG_CGT__TC 1.26215
G_GG_CGT__CT 1.30601
G_GG_CGT__CC 1.14452
G_GG_CGC__TT 1.47269
G_GG_CGC__TC 1.14254
G_GG_CGC__CT 0.91696
G_GG_CGTGT__ 1.12133
G_GG_CGT_TG_ 1.12460
G_GG_CGT_T_G 1.26839
G_GG_CGT_T_A 1.34384
G_GG_CGTGC__ 1.07632
G_GG_CGT_C_G 1.11575
G_GG_CGT_CA_ 1.36098
G_GG_CGTAT__ 1.46443
G_GG_CGTAC__ 1.43224
G_GG_CGC_T_A 1.43508
G_GG_CGC_TA_ 0.93830
G_GG_CGC_C_G 1.04509
G_GG_CGC_C_A 1.18134
G_GG_CGC_CA_ 1.36641
G_GG_CGCAT__ 1.44607
G_GG_CGCAC__ 1.32927
G_GG_CGT_T_T 1.26843
G_GG_CGT_T_C 1.27702
G_GG_CGT_C_T 1.37819
G_GG_CGT_C_C 1.21589
G_GG_CGC_T_C 1.04521
G_GG_CGC_C_T 0.90697
G_GG_CGC_C_C 0.93477
G_GG_CGT_TT_ 1.36574
G_GG_CGT_TC_ 1.35062
G_GG_CGT_CT_ 1.37780
G_GG_CGT_CC_ 1.30981
G_GG_CGC_TT_ 1.50482
G_GG_CGC_CT_ 1.33770
G_GG_CGTTG__ 1.19044
G_GG_CGTT_G_ 1.32667
G_GG_CGTT__G 1.31252
G_GG_CGTT_A_ 1.49597
G_GG_CGTTA__ 1.31767
G_GG_CGTC_G_ 1.04100
G_GG_CGTC__G 1.16449
G_GG_CGTC__A 1.60875
G_GG_CGTCA__ 1.47739
G_GG_CGCTG__ 1.12541
G_GG_CGCT_G_ 1.20073
G_GG_CGCT__G 1.29916
G_GG_CGCT__A 1.50502
G_GG_CGCT_A_ 1.39278
G_GG_CGCTA__ 1.70377
G_GG_CGCC__G 1.06966
G_GG_CGCC__A 1.28531
G_GG_CGCCA__ 1.31568
G_GG_CGTT__T 1.42673
G_GG_CGTT__C 1.25473
G_GG_CGTC__T 1.23693
G_GG_CGTC__C 1.15681
G_GG_CGCT__T 1.32669
G_GG_CGCT__C 1.19008
G_GG_CGTT_C_ 1.30601
G_GG_CGTC_T_ 1.27050
G_GG_CGTC_C_ 1.39371
G_GG_CGCT_T_ 1.42854
G_GG_CGCT_C_ 1.22691
G_GG_CGCC_T_ 1.23736
G_GG_CGTTT__ 1.38103
G_GG_CGTTC__ 1.57024
G_GG_CGTCC__ 1.27179
G_GG_CGCTT__ 1.39350
G_GG_CGCTC__ 1.39146
G_GG_CGCCC__ 0.92697
G_G_GCGG_G_A 0.87776
G_G_GCGG__GA 1.11788
G_G_GCGGG_A_ 0.76386
G_G_GCGG__AG 0.92126
G_G_GCG_G_AG 0.81906
G_G_GCG__GAG 0.92786
G_G_GCGG__AA 1.52396
G_G_GCG_G_AA 1.32763
G_G_GCG__GAA 1.46832
G_G_GCGGGA__ 1.05046
G_G_GCGG_AG_ 1.12053
G_G_GCGG_A_G 1.20619
G_G_GCG_GAG_ 1.02310
G_G_GCG_GA_G 1.16105
G_G_GCG__AGG 1.28165
G_G_GCGG_A_A 1.56476
G_G_GCG__AGA 1.46358
G_G_GCGG_AA_ 1.50625
G_G_GCG_GAA_ 1.41414
G_G_GCG__AAG 1.52448
G_G_GCG__AAA 1.92790
G_G_GCGGAG__ 0.83456
G_G_GCGGA_G_ 1.15792
G_G_GCGGA__G 1.01096
G_G_GCG_AGG_ 0.88323
G_G_GCG_AG_G 1.18802
G_G_GCG_A_GG 1.22571
G_G_GCG_AG_A 1.17368
G_G_GCG_A_GA 1.05758
G_G_GCGGA_A_ 1.15749
G_G_GCG_AGA_ 1.18118
G_G_GCG_A_AG 1.62808
G_G_GCG_A_AA 1.96656
G_G_GCGGAA__ 1.77253
G_G_GCG_AAG_ 1.79201
G_G_GCG_AA_G 1.87025
G_G_GCG_AA_A 2.10290
G_G_GCG_AAA_ 2.17938
G_G_GCGAGG__ 1.14290
G_G_GCGAG_G_ 0.96225
G_G_GCGAG__G 1.18966
G_G_GCGA_G_G 1.23106
G_G_GCGA__GG 1.34413
G_G_GCGA_G_A 1.05644
G_G_GCGAG_A_ 1.53506
G_G_GCGA_GA_ 1.43828
G_G_GCGA__AG 1.56651
G_G_GCGA__AA 1.93079
G_G_GCGA_AG_ 1.45648
G_G_GCGA_A_G 1.65633
G_G_GCGA_A_A 1.76414
G_G_GCGA_AA_ 2.01281
G_G_GCGAAG__ 1.32068
G_G_GCGAA_G_ 1.24978
G_G_GCGAA__G 1.83719
G_G_GCGAA__A 1.29674
G_G_GCGAA_A_ 1.97976
G_G_GCGAAA__ 2.20708
G_G_GCGGG__T 0.77940
G_G_GCG_GG_T 0.79275
G_G_GCGG_A_T 1.46073
G_G_GCGG_A_C 1.01025
G_G_GCG__AGC 1.03816
G_G_GCG__AAT 1.88498
G_G_GCG__AAC 1.63367
G_G_GCGGA__T 0.86378
G_G_GCG_AG_T 0.85444
G_G_GCG_A_GT 1.09487
G_G_GCGGA__C 1.18817
G_G_GCG_AG_C 1.21831
G_G_GCG_A_GC 1.16325
G_G_GCG_A_AT 1.01936
G_G_GCG_A_AC 1.26934
G_G_GCG_AA_T 1.90425
G_G_GCGA_G_T 1.42905
G_G_GCGA__GT 1.44090
G_G_GCGAG__C 1.15735
G_G_GCGA_G_C 0.96870
G_G_GCGA__AT 1.76523
G_G_GCGA__AC 1.62928
G_G_GCGAA__T 1.92518
G_G_GCGAA__C 1.90596
G_G_GCGG_GT_ 0.84294
G_G_GCGG__TG 1.06914
G_G_GCG_G_TG 1.01886
G_G_GCG__GTG 0.93729
G_G_GCGG__TA 1.24332
G_G_GCG_G_TA 1.44927
G_G_GCG__GTA 1.38319
G_G_GCGG_AT_ 1.63653
G_G_GCG__ATG 1.57041
G_G_GCG__ATA 2.05354
G_G_GCGG_AC_ 1.20486
G_G_GCGGA_T_ 1.19351
G_G_GCG_AGT_ 1.57260
G_G_GCG_A_TA 1.54715
G_G_GCG_AGC_ 1.16515
G_G_GCG_AAT_ 2.13362
G_G_GCGA_GT_ 1.57877
G_G_GCGA_GC_ 1.20885
G_G_GCGA__CA 1.36155
G_G_GCGG__TT 1.49059
G_G_GCG__GTT 1.35005
G_G_GCG__GTC 0.98406
G_G_GCGG__CT 0.84980
G_G_GCG__GCT 0.91954
G_G_GCG_A_TT 1.96289
G_G_GCG_A_CT 1.41550
G_G_GCGA__TT 1.95892
G_G_GCGA__CC 1.41956
G_G_GCGG_TG_ 1.13718
G_G_GCGG_T_G 0.91852
G_G_GCG_GT_G 0.94948
G_G_GCG__TGA 1.47275
G_G_GCGG_TA_ 1.28470
G_G_GCG_GTA_ 0.97017
G_G_GCG__TAG 1.36205
G_G_GCG__TAA 1.55517
G_G_GCGG_C_G 0.84179
G_G_GCGG_CA_ 1.24493
G_G_GCG__CAG 1.26317
G_G_GCG_ATG_ 1.24489
G_G_GCG_ATA_ 1.52804
G_G_GCGGAC__ 1.34763
G_G_GCG_AC_G 1.27614
G_G_GCG_ACA_ 1.28522
G_G_GCGAGT__ 1.48921
G_G_GCGA_T_G 1.62018
G_G_GCGA_TA_ 1.87404
G_G_GCGAGC__ 1.21341
G_G_GCGA_C_G 1.36925
G_G_GCGA_C_A 1.57093
G_G_GCGAAT__ 1.48499
G_G_GCGAAC__ 1.94125
G_G_GCGG_T_T 1.17730
G_G_GCGG_T_C 1.01794
G_G_GCG_GT_C 0.82083
G_G_GCG__TGC 0.75518
G_G_GCG__TAC 1.37553
G_G_GCGG_C_T 1.28654
G_G_GCG_GC_T 0.79744
G_G_GCGG_C_C 0.84989
G_G_GCG__CAT 1.16297
G_G_GCG_AT_T 1.41347
G_G_GCG_AT_C 1.29266
G_G_GCGA_T_T 1.76343
G_G_GCGA_T_C 1.62949
G_G_GCGA_C_T 1.67681
G_G_GCG_GTC_ 0.83723
G_G_GCGG_CT_ 1.35975
G_G_GCG_GCT_ 1.24393
G_G_GCG__CTG 1.34607
G_G_GCG__CTA 1.81801
G_G_GCGG_CC_ 0.95635
G_G_GCG_GCC_ 0.95627
G_G_GCG_ATT_ 1.26046
G_G_GCG_ACC_ 1.25922
G_G_GCGA_TT_ 1.84423
G_G_GCGA_CT_ 1.63954
G_G_GCGA_CC_ 1.50882
G_G_GCG__TCT 1.16215
G_G_GCG__TCC 1.21992
G_G_GCG__CTT 1.68591
G_G_GCG__CCT 1.20230
G_G_GCG__CCC 1.04246
G_G_GCGGT__G 1.05720
G_G_GCG_TG_G 1.06979
G_G_GCG_T_GG 1.06327
G_G_GCG_TG_A 1.42984
G_G_GCG_T_GA 1.54870
G_G_GCGGT_A_ 1.13553
G_G_GCG_TGA_ 1.23639
G_G_GCG_T_AG 1.38265
G_G_GCGGTA__ 1.10684
G_G_GCG_TA_G 1.41864
G_G_GCG_TA_A 1.71979
G_G_GCG_TAA_ 1.72727
G_G_GCGGC__A 1.35613
G_G_GCG_C_GA 1.37093
G_G_GCG_C_AG 1.25494
G_G_GCG_C_AA 1.83842
G_G_GCG_CAG_ 1.32185
G_G_GCG_CA_G 1.31546
G_G_GCGATG__ 1.01849
G_G_GCGAT__G 1.53564
G_G_GCGAT__A 1.71449
G_G_GCGATA__ 1.85335
G_G_GCGAC__G 1.45654
G_G_GCGAC_A_ 1.76371
G_G_GCG_TG_T 0.80200
G_G_GCG_T_AT 1.56256
G_G_GCG_TA_T 1.79477
G_G_GCG_TA_C 1.00103
G_G_GCGGC__T 1.05373
G_G_GCG_C_AT 0.88366
G_G_GCGAC__C 1.54448
G_G_GCGGT_T_ 1.33324
G_G_GCG_TGT_ 1.30093
G_G_GCG_T_TG 1.45921
G_G_GCG_T_TA 1.77520
G_G_GCGGT_C_ 1.08769
G_G_GCG_TGC_ 1.05931
G_G_GCG_TAT_ 1.66866
G_G_GCG_TAC_ 1.46662
G_G_GCGGC_T_ 1.25119
G_G_GCG_C_TG 1.32433
G_G_GCG_C_TA 1.76563
G_G_GCG_CAT_ 1.64756
G_G_GCGAT_T_ 1.58781
G_G_GCGAC_T_ 1.78244
G_G_GCG_T_TT 1.71146
G_G_GCG_T_TC 1.29891
G_G_GCG_T_CT 1.36305
G_G_GCG_C_TT 1.66986
G_G_GCG_C_TC 1.10883
G_G_GCG_TT_G 1.52709
G_G_GCG_TTA_ 1.53789
G_G_GCGGTC__ 1.37836
G_G_GCG_TC_G 1.28558
G_G_GCG_CTA_ 0.97509
G_G_GCGGCC__ 0.95039
G_G_GCG_CC_G 1.03786
G_G_GCG_CCA_ 1.34589
G_G_GCGACC__ 1.61936
G_G_GCG_TT_T 1.48941
G_G_GCG_TT_C 1.31471
G_G_GCG_TC_T 1.46877
G_G_GCG_CT_C 1.10199
G_G_GCG_CC_T 1.04296
G_G_GCG_CC_C 0.96251
G_G_GCG_TCT_ 1.55406
G_G_GCG_TCC_ 1.32891
G_G_GCG_CCT_ 1.36710
G_G_GCG_CCC_ 0.93179
G_G_GCGTG__G 0.89042
G_G_GCGT_GG_ 0.75332
G_G_GCGT__GG 1.04030
G_G_GCGTG__A 1.24383
G_G_GCGT__GA 1.12959
G_G_GCGTG_A_ 0.93298
G_G_GCGT_GA_ 1.36878
G_G_GCGT__AG 1.29201
G_G_GCGTGA__ 1.34294
G_G_GCGT_AG_ 1.34805
G_G_GCGT_A_G 1.38353
G_G_GCGT_A_A 1.72132
G_G_GCGT_AA_ 1.72704
G_G_GCGTAG__ 1.29654
G_G_GCGTA_G_ 1.04438
G_G_GCGTA__G 1.56851
G_G_GCGTA__A 1.33795
G_G_GCGTA_A_ 1.66448
G_G_GCGC_GG_ 0.76250
G_G_GCGC_G_A 1.30422
G_G_GCGC_GA_ 1.16459
G_G_GCGC__AG 1.25389
G_G_GCGC__AA 1.67069
G_G_GCGC_AG_ 1.42437
G_G_GCGC_A_G 1.36056
G_G_GCGC_AA_ 1.77467
G_G_GCGCAG__ 1.23555
G_G_GCGCA_G_ 1.04141
G_G_GCGCA__G 1.20323
G_G_GCGCA__A 1.64664
G_G_GCGCA_A_ 1.33420
G_G_GCGCAA__ 1.96583
G_G_GCGT_G_C 0.76725
G_G_GCGT__AT 1.13491
G_G_GCGT__AC 1.05029
G_G_GCGT_A_T 1.57573
G_G_GCGT_A_C 1.45492
G_G_GCGTA__T 1.48011
G_G_GCGC_G_T 1.11946
G_G_GCGC__AT 0.90562
G_G_GCGC_A_T 1.42251
G_G_GCGCA__T 1.34482
G_G_GCGTG_T_ 1.11800
G_G_GCGT_GT_ 0.99511
G_G_GCGT__TG 1.24193
G_G_GCGT__TA 1.69004
G_G_GCGTG_C_ 1.04780
G_G_GCGTA_C_ 1.46887
G_G_GCGC_GT_ 1.05708
G_G_GCGC__TG 1.20786
G_G_GCGC__TA 1.64004
G_G_GCGC_GC_ 0.77830
G_G_GCGC__CA 1.43833
G_G_GCGT__TT 1.55961
G_G_GCGT__CT 1.29133
G_G_GCGT__CC 1.08284
G_G_GCGT_T_G 1.20180
G_G_GCGT_TA_ 1.09683
G_G_GCGT_C_G 1.12152
G_G_GCGTAT__ 1.33489
G_G_GCGTAC__ 1.56446
G_G_GCGC_C_G 0.96311
G_G_GCGC_C_A 1.34124
G_G_GCGCAT__ 1.31529
G_G_GCGT_T_C 1.04416
G_G_GCGT_C_T 0.97723
G_G_GCGT_C_C 0.89419
G_G_GCGT_CT_ 1.43673
G_G_GCGT_CC_ 1.28297
G_G_GCGC_TT_ 1.50718
G_G_GCGC_CT_ 1.45114
G_G_GCGTTG__ 1.30098
G_G_GCGTT_G_ 1.22790
G_G_GCGTT__G 1.31775
G_G_GCGTC_G_ 0.97365
G_G_GCGTC__G 1.20832
G_G_GCGTC_A_ 1.39025
G_G_GCGTCA__ 1.45957
G_G_GCGCTG__ 1.23755
G_G_GCGCT_G_ 1.14471
G_G_GCGCT__G 1.23729
G_G_GCGCT__A 1.75179
G_G_GCGCTA__ 1.57633
G_G_GCGCC__A 1.42819
G_G_GCGTT__C 1.29200
G_G_GCGTC__T 1.11691
G_G_GCGTC__C 1.07243
G_G_GCGTT_C_ 1.33278
G_G_GCGTC_T_ 1.37010
G_G_GCGCT_C_ 1.27795
G_G_GCGCC_T_ 1.28845
G_G_GCGTCC__ 1.20677
G_G_GCGCTT__ 1.39214
G__GGCG_G_GA 1.01785
G__GGCGG__AG 1.03140
G__GGCG_G_AG 0.88963
G__GGCGG__AA 1.47505
G__GGCG_G_AA 1.38477
G__GGCGG_A_A 1.57169
G__GGCG_GA_A 1.65618
G__GGCG__AGA 1.56117
G__GGCGG_AA_ 1.48708
G__GGCG__AAG 1.56927
G__GGCG__AAA 1.85212
G__GGCGGA__G 0.99777
G__GGCG_A_GG 1.22097
G__GGCG_AG_A 1.20593
G__GGCG_A_AG 1.69773
G__GGCG_A_AA 1.94407
G__GGCG_AAG_ 1.30049
G__GGCG_AA_G 1.84793
G__GGCG_AA_A 1.96902
G__GGCG_AAA_ 2.12746
G__GGCGAG_G_ 1.12417
G__GGCGA_GG_ 0.80497
G__GGCGA__GG 1.27767
G__GGCGA__GA 1.19149
G__GGCGAG_A_ 1.41731
G__GGCGA_GA_ 1.37042
G__GGCGA__AG 1.56067
G__GGCGA__AA 1.88063
G__GGCGA_AG_ 1.55658
G__GGCGA_A_A 1.84337
G__GGCGA_AA_ 1.92968
G__GGCGAA_G_ 0.99669
G__GGCGAA__G 1.72549
G__GGCGAA__A 1.27387
G__GGCGAA_A_ 2.00185
G__GGCGAAA__ 2.04796
G__GGCGG__AT 0.84556
G__GGCGG_A_T 0.97695
G__GGCGG_A_C 0.99192
G__GGCG__AAT 1.78382
G__GGCG_A_AT 1.22712
G__GGCG_A_AC 0.94289
G__GGCG_AA_T 1.38977
G__GGCGA__GT 1.09237
G__GGCGA__GC 1.13353
G__GGCGA_A_C 1.79094
G__GGCGAA__T 1.55588
G__GGCGAA__C 1.80016
G__GGCGGG_T_ 0.95839
G__GGCGG__TG 0.99604
G__GGCG_G_TG 1.01411
G__GGCGG__TA 1.18162
G__GGCG_G_TA 1.57447
G__GGCG__GTA 1.46887
G__GGCG__GCA 1.19236
G__GGCGG_AC_ 1.15799
G__GGCG__ACA 1.76881
G__GGCG_AAC_ 1.79092
G__GGCGA__TG 1.62322
G__GGCGA__TA 1.90767
G__GGCGAA_T_ 2.03414
G__GGCGG__TC 1.08260
G__GGCG__GTC 1.08932
G__GGCG__GCC 0.75112
G__GGCG__ATT 1.54488
G__GGCG__ACC 1.36927
G__GGCG_A_CC 1.32206
G__GGCG_GT_G 1.01885
G__GGCG_GT_A 1.15617
G__GGCGG_TA_ 1.16190
G__GGCG__TAA 1.58683
G__GGCG_GC_A 1.57290
G__GGCG__CAG 1.28532
G__GGCG_ATA_ 1.35523
G__GGCGGAC__ 1.18354
G__GGCG_AC_A 1.74319
G__GGCG_ACA_ 1.06844
G__GGCGA_TG_ 1.45597
G__GGCGA_T_G 1.49708
G__GGCGA_T_A 1.33860
G__GGCGA_TA_ 1.78855
G__GGCGA_C_A 2.05239
G__GGCGAAT__ 1.36804
G__GGCGAAC__ 1.97745
G__GGCGG_T_T 1.04506
G__GGCG_GT_T 1.15019
G__GGCG__TAT 1.01615
G__GGCG__TAC 0.94788
G__GGCGG_C_T 1.14240
G__GGCG_GC_T 1.19784
G__GGCG__CAT 1.30594
G__GGCG_AT_T 1.41538
G__GGCGA_T_T 1.78493
G__GGCGG_TT_ 0.96981
G__GGCG__TTG 1.27608
G__GGCG__TTA 1.33917
G__GGCG_GTC_ 0.88523
G__GGCGG_CT_ 1.33535
G__GGCG_GCT_ 1.36853
G__GGCG__CTG 1.42594
G__GGCG__CTA 1.90557
G__GGCGG_CC_ 1.09416
G__GGCG_GCC_ 1.30524
G__GGCG__CCA 1.62444
G__GGCG_ATT_ 1.24319
G__GGCG_ACT_ 1.83743
G__GGCGA_CT_ 1.81683
G__GGCGA_CC_ 1.88780
G__GGCG__TTT 1.64448
G__GGCG__TCT 1.24031
G__GGCG__TCC 1.09203
G__GGCG__CTT 1.65958
G__GGCG__CCT 1.26993
G__GGCG__CCC 1.24751
G__GGCG_TG_G 1.14243
G__GGCG_T_GG 1.15835
G__GGCGGT__A 1.60940
G__GGCG_TGA_ 1.37308
G__GGCG_T_AG 1.42050
G__GGCG_T_AA 1.65450
G__GGCGGTA__ 1.52191
G__GGCG_TAG_ 1.47874
G__GGCG_TA_G 1.46710
G__GGCG_TA_A 1.67834
G__GGCG_TAA_ 1.61177
G__GGCG_CA_A 1.63277
G__GGCGATG__ 1.35065
G__GGCGAT__G 1.45514
G__GGCGAT__A 1.74004
G__GGCGAT_A_ 1.59713
G__GGCGAC_G_ 1.38366
G__GGCGAC__A 1.72662
G__GGCGACA__ 1.64081
G__GGCGGT__T 1.12790
G__GGCG_TG_T 1.15369
G__GGCG_TG_C 0.98399
G__GGCG_T_AT 1.55811
G__GGCG_TA_T 1.67597
G__GGCG_TA_C 1.48744
G__GGCGAT__T 1.58744
G__GGCGAC__T 1.69711
G__GGCGGT_T_ 1.34956
G__GGCG_TGT_ 1.31953
G__GGCG_T_TG 1.47474
G__GGCG_T_TA 1.82213
G__GGCGGT_C_ 1.12016
G__GGCG_T_CG 0.92836
G__GGCG_T_CA 1.48310
G__GGCG_TAT_ 1.60117
G__GGCGGC_T_ 1.19739
G__GGCG_C_TG 1.21624
G__GGCG_C_TA 1.68392
G__GGCGGC_C_ 0.78143
G__GGCG_C_CA 1.42682
G__GGCG_CAT_ 1.27900
G__GGCG_CAC_ 0.83690
G__GGCGAT_T_ 1.63102
G__GGCGAT_C_ 1.61917
G__GGCGAC_T_ 1.74223
G__GGCGAC_C_ 1.53337
G__GGCG_T_TT 1.54719
G__GGCG_T_TC 1.37971
G__GGCG_T_CT 1.40025
G__GGCG_T_CC 1.23557
G__GGCG_C_TT 1.32794
G__GGCG_C_CC 0.96809
G__GGCGGTT__ 1.21433
G__GGCGGTC__ 1.47845
G__GGCG_TC_G 1.38971
G__GGCG_CTA_ 1.03229
G__GGCGATT__ 1.70202
G__GGCG_TT_T 1.45184
G__GGCG_TC_T 1.47786
G__GGCG_CT_C 1.00724
G__GGCG_CC_T 1.03929
G__GGCG_TTT_ 1.48885
G__GGCG_TCT_ 1.70312
G__GGCG_TCC_ 1.54346
G__GGCG_CTT_ 1.37750
G__GGCG_CTC_ 1.16947
G__GGCG_CCT_ 1.38232
G__GGCG_CCC_ 1.02061
G__GGCGTG__G 0.91782
G__GGCGTG__A 1.42629
G__GGCGTG_A_ 0.82186
G__GGCGT__AA 1.62579
G__GGCGT_A_G 1.45156
G__GGCGT_A_A 1.80032
G__GGCGTA_G_ 1.02188
G__GGCGTA__G 1.54850
G__GGCGTA__A 1.41251
G__GGCGC_AG_ 1.44268
G__GGCGC_AA_ 1.75173
G__GGCGCAG__ 1.28222
G__GGCGCA__G 1.48618
G__GGCGCA_A_ 1.22013
G__GGCGCAA__ 1.83772
G__GGCGTG__T 1.25457
G__GGCGT__GT 1.05318
G__GGCGT_G_C 0.88963
G__GGCGT__AT 1.50615
G__GGCGT_A_T 1.50116
G__GGCGTA__T 1.75555
G__GGCGC_G_C 0.82445
G__GGCGTG_T_ 1.15057
G__GGCGT__TG 1.15639
G__GGCGT__TA 1.78901
G__GGCGTG_C_ 1.22031
G__GGCGT__CA 1.32019
G__GGCGT_AC_ 1.55143
G__GGCGTA_C_ 1.51043
G__GGCGC__TA 1.71579
G__GGCGC_GC_ 0.92693
G__GGCGC__CA 1.63673
G__GGCGCA_C_ 1.54024
G__GGCGT__TT 1.55430
G__GGCGT__CT 1.36428
G__GGCGT__CC 1.11260
G__GGCGC__CC 1.07529
G__GGCGTGT__ 0.83474
G__GGCGT_TG_ 0.80437
G__GGCGT_T_G 1.16914
G__GGCGT_T_A 1.24304
G__GGCGT_C_G 1.06531
G__GGCGTAT__ 1.30565
G__GGCGTAC__ 1.48455
G__GGCGC_C_G 1.18442
G__GGCGC_C_A 1.58957
G__GGCGT_T_T 1.33876
G__GGCGT_C_T 1.40197
G__GGCGT_TT_ 1.52515
G__GGCGT_TC_ 1.01066
G__GGCGT_CT_ 1.57885
G__GGCGT_CC_ 1.37945
G__GGCGC_TT_ 1.55385
G__GGCGC_TC_ 1.27126
G__GGCGC_CT_ 1.46842
G__GGCGC_CC_ 1.13008
G__GGCGTT__G 1.25420
G__GGCGTT_A_ 1.45864
G__GGCGTTA__ 1.41191
G__GGCGTCA__ 1.46811
G__GGCGTT__T 1.50059
G__GGCGTC__T 1.10905
G__GGCGTC__C 0.98164
G__GGCGCT__C 1.18823
G__GGCGTT_C_ 1.24652
G__GGCGTC_T_ 1.27548
G__GGCGTC_C_ 1.10551
G__GGCGCT_C_ 1.39607
G__GGCGCC_T_ 1.10074
G__GGCGTTT__ 1.35123
G__GGCGTCT__ 1.05144
G__GGCGTCC__ 1.12026
G__GGCGCTC__ 1.34394
G__GGCGCCC__ 0.95547
GG__ACGG__GA 1.29608
GG__ACGGG_A_ 1.08782
GG__ACG_GGA_ 0.97217
GG__ACG__GAG 1.05286
GG__ACGG__AA 1.54299
GG__ACG_G_AA 1.44169
GG__ACGGGA__ 1.19853
GG__ACGG_AG_ 1.27627
GG__ACGG_A_G 1.41343
GG__ACG_GAG_ 1.27667
GG__ACG_GA_G 1.37437
GG__ACG__AGG 1.46430
GG__ACGG_A_A 1.52941
GG__ACG_GA_A 1.54170
GG__ACG__AGA 1.63981
GG__ACGG_AA_ 1.36815
GG__ACG_GAA_ 1.33105
GG__ACG__AAG 1.55917
GG__ACG__AAA 1.79898
GG__ACGGA_G_ 0.93114
GG__ACG_AGG_ 0.99189
GG__ACG_A_GG 1.35585
GG__ACGGA__A 1.38457
GG__ACG_A_GA 1.57641
GG__ACGGA_A_ 1.49326
GG__ACG_AGA_ 1.41407
GG__ACG_A_AG 1.49147
GG__ACG_A_AA 1.82436
GG__ACGGAA__ 1.54619
GG__ACG_AAG_ 1.57119
GG__ACG_AA_G 1.70630
GG__ACG_AA_A 1.95643
GG__ACGAGG__ 1.36672
GG__ACGAG_G_ 1.39975
GG__ACGAG__G 1.57911
GG__ACGA_GG_ 1.22303
GG__ACGA_G_G 1.42597
GG__ACGA__GG 1.51491
GG__ACGA_G_A 1.60587
GG__ACGA__GA 1.69971
GG__ACGAG_A_ 1.66908
GG__ACGA_GA_ 1.47888
GG__ACGA__AG 1.67986
GG__ACGA__AA 1.95452
GG__ACGAGA__ 1.68913
GG__ACGA_A_G 1.79099
GG__ACGAAG__ 1.59800
GG__ACGAA__G 1.76727
GG__ACGAA__A 2.02006
GG__ACGAA_A_ 1.92461
GG__ACGGG__T 0.76735
GG__ACG_G_GT 0.91821
GG__ACGGG__C 0.86646
GG__ACG_G_AT 1.13706
GG__ACG__GAT 1.18466
GG__ACGG__AC 1.04675
GG__ACG_G_AC 0.98776
GG__ACG__GAC 0.90324
GG__ACGG_A_T 1.27410
GG__ACG__AGT 1.25243
GG__ACGG_A_C 1.15114
GG__ACG_GA_C 1.12825
GG__ACG__AGC 1.07625
GG__ACG__AAT 1.36785
GG__ACG__AAC 1.47266
GG__ACGGA__T 0.90880
GG__ACG_AG_T 0.89757
GG__ACG_A_GT 0.97917
GG__ACGGA__C 0.91830
GG__ACG_AG_C 0.90621
GG__ACG_A_GC 0.94205
GG__ACG_A_AT 1.49305
GG__ACG_A_AC 1.38198
GG__ACG_AA_T 1.61841
GG__ACG_AA_C 1.61614
GG__ACGAG__T 1.56371
GG__ACGA_G_T 1.41992
GG__ACGA__GT 1.39774
GG__ACGAG__C 1.27138
GG__ACGA_G_C 1.04575
GG__ACGA__AT 1.65332
GG__ACGA__AC 1.64400
GG__ACGA_A_T 1.72680
GG__ACGA_A_C 1.62118
GG__ACGAA__T 1.81872
GG__ACGAA__C 1.46306
GG__ACG_G_TG 1.16867
GG__ACG_G_TA 1.35576
GG__ACG__GTA 1.15856
GG__ACGGG_C_ 1.09094
GG__ACG_GGC_ 0.94638
GG__ACG_G_CG 0.75641
GG__ACGG__CA 1.19079
GG__ACG_G_CA 1.24908
GG__ACG__GCA 1.04551
GG__ACGG_AT_ 1.42877
GG__ACG__ATG 1.52821
GG__ACG__ATA 1.75566
GG__ACGG_AC_ 1.43555
GG__ACG_GAC_ 1.30008
GG__ACG__ACA 1.55363
GG__ACGGA_T_ 1.01789
GG__ACG_AGT_ 0.91888
GG__ACG_A_TG 1.40323
GG__ACG_A_TA 1.69418
GG__ACGGA_C_ 0.99173
GG__ACG_AGC_ 0.94104
GG__ACG_A_CG 0.77616
GG__ACG_A_CA 1.37004
GG__ACG_AAT_ 1.76987
GG__ACG_AAC_ 1.82051
GG__ACGAG_T_ 1.38620
GG__ACGA_GT_ 1.31118
GG__ACGA__TG 1.71912
GG__ACGA__TA 1.76103
GG__ACGA_GC_ 1.55457
GG__ACGA__CG 1.49926
GG__ACGA__CA 1.87634
GG__ACGA_AT_ 1.78980
GG__ACGAA_T_ 1.68836
GG__ACGAA_C_ 1.92157
GG__ACG_G_TT 0.88492
GG__ACGG__TC 0.91260
GG__ACGG__CT 1.19598
GG__ACG_G_CT 1.23960
GG__ACG__GCT 1.06861
GG__ACGG__CC 1.07113
GG__ACG_G_CC 1.06523
GG__ACG__GCC 0.96625
GG__ACG__ATT 1.43083
GG__ACG__ATC 1.32992
GG__ACG__ACC 1.40303
GG__ACG_A_TT 1.50823
GG__ACG_A_TC 1.06813
GG__ACG_A_CT 1.40061
GG__ACG_A_CC 1.34941
GG__ACGA__TT 1.63822
GG__ACGA__CT 1.85114
GG__ACGA__CC 1.62266
GG__ACGG_TG_ 1.23907
GG__ACGG_T_G 1.37421
GG__ACG_GTG_ 1.13394
GG__ACG_GT_G 1.24902
GG__ACG__TGG 1.38499
GG__ACGG_T_A 1.52562
GG__ACG_GT_A 1.42468
GG__ACG__TGA 1.50740
GG__ACGG_TA_ 1.49453
GG__ACG_GTA_ 1.33971
GG__ACG__TAG 1.55307
GG__ACGGGC__ 1.11114
GG__ACGG_C_G 1.22572
GG__ACG_GC_G 1.10870
GG__ACG__CGG 0.85703
GG__ACGG_C_A 1.38297
GG__ACGG_CA_ 1.28448
GG__ACG_GCA_ 1.17034
GG__ACG__CAG 1.24224
GG__ACG__CAA 1.66535
GG__ACGGAT__ 1.36886
GG__ACG_AT_A 1.68472
GG__ACG_ATA_ 1.66090
GG__ACGGAC__ 1.22732
GG__ACG_AC_G 1.23104
GG__ACG_AC_A 1.60780
GG__ACG_ACA_ 1.34091
GG__ACGAGT__ 1.52034
GG__ACGA_TG_ 1.67130
GG__ACGA_T_G 1.76853
GG__ACGA_T_A 1.79179
GG__ACGA_TA_ 1.83278
GG__ACGA_C_G 1.53071
GG__ACGA_CA_ 1.68774
GG__ACGAAT__ 1.73533
GG__ACGAAC__ 1.58844
GG__ACGG_T_T 1.39668
GG__ACG_GT_T 1.26832
GG__ACG__TGT 1.28747
GG__ACGG_T_C 1.21111
GG__ACG_GT_C 0.85837
GG__ACG__TGC 0.97533
GG__ACG__TAT 1.39453
GG__ACG__TAC 1.32035
GG__ACGG_C_T 1.32186
GG__ACG_GC_T 1.19336
GG__ACG__CGT 0.94977
GG__ACGG_C_C 1.00191
GG__ACG_GC_C 0.95300
GG__ACG__CAT 1.38637
GG__ACG__CAC 1.18620
GG__ACG_AT_T 1.57405
GG__ACG_AT_C 1.26249
GG__ACG_AC_T 1.50969
GG__ACG_AC_C 1.06199
GG__ACGA_T_T 1.72610
GG__ACGA_T_C 1.39908
GG__ACGA_C_T 1.74754
GG__ACGA_C_C 1.41896
GG__ACGG_TT_ 1.47446
GG__ACG_GTT_ 1.15274
GG__ACG__TTG 1.51494
GG__ACG__TTA 1.60252
GG__ACGG_TC_ 1.38353
GG__ACG_GTC_ 1.31151
GG__ACGG_CT_ 1.35080
GG__ACG__CTG 1.42519
GG__ACG__CTA 1.52342
GG__ACGG_CC_ 1.19273
GG__ACG_GCC_ 1.14296
GG__ACG__CCG 1.01625
GG__ACG__CCA 1.39699
GG__ACG_ATT_ 1.64427
GG__ACG_ATC_ 1.46089
GG__ACG_ACT_ 1.44922
GG__ACG_ACC_ 1.42957
GG__ACGA_TT_ 1.54712
GG__ACGA_TC_ 1.69834
GG__ACGA_CT_ 1.51066
GG__ACGA_CC_ 1.80463
GG__ACG__TTT 1.47959
GG__ACG__TTC 1.24374
GG__ACG__TCT 1.51720
GG__ACG__TCC 1.24019
GG__ACG__CTT 1.45591
GG__ACG__CTC 1.14111
GG__ACG__CCT 1.29544
GG__ACG__CCC 1.12599
GG__ACGGT__G 1.08798
GG__ACG_T_GG 1.25984
GG__ACGGT__A 1.31037
GG__ACG_TG_A 1.30601
GG__ACGGT_A_ 1.04116
GG__ACG_TGA_ 1.07929
GG__ACG_T_AG 1.26511
GG__ACG_T_AA 1.50141
GG__ACGGTA__ 1.26161
GG__ACG_TAG_ 1.21009
GG__ACG_TA_G 1.37033
GG__ACG_TA_A 1.60477
GG__ACG_TAA_ 1.46489
GG__ACGGC_G_ 1.17684
GG__ACG_CG_G 0.82749
GG__ACG_C_GG 1.35230
GG__ACGGC__A 1.48420
GG__ACG_CG_A 1.03840
GG__ACG_C_GA 1.56420
GG__ACGGC_A_ 1.35712
GG__ACG_C_AG 1.42071
GG__ACGGCA__ 1.38150
GG__ACG_CAG_ 1.43321
GG__ACG_CA_G 1.53477
GG__ACG_CA_A 1.63016
GG__ACGATG__ 1.22333
GG__ACGAT_G_ 1.13714
GG__ACGAT__G 1.45897
GG__ACGAT_A_ 1.61091
GG__ACGATA__ 1.56406
GG__ACGAC_G_ 1.61227
GG__ACGAC__G 1.72608
GG__ACGAC_A_ 1.72534
GG__ACGACA__ 1.73436
GG__ACGGT__T 1.04475
GG__ACG_TG_T 0.90246
GG__ACG_T_GT 0.87189
GG__ACG_T_AT 1.23836
GG__ACG_T_AC 1.13637
GG__ACG_TA_T 1.37750
GG__ACG_TA_C 1.15733
GG__ACGGC__T 1.35462
GG__ACG_C_GT 1.16674
GG__ACGGC__C 1.02623
GG__ACG_C_GC 0.98530
GG__ACG_C_AT 1.44770
GG__ACG_C_AC 1.29548
GG__ACG_CA_T 1.34627
GG__ACG_CA_C 1.24753
GG__ACGAT__T 1.47575
GG__ACGAT__C 1.17517
GG__ACGAC__T 1.72574
GG__ACGAC__C 1.50209
GG__ACGGT_T_ 1.31249
GG__ACG_TGT_ 1.15386
GG__ACG_T_TG 1.35964
GG__ACG_T_TA 1.46174
GG__ACGGT_C_ 1.20949
GG__ACG_TGC_ 1.17680
GG__ACG_T_CG 1.11744
GG__ACG_T_CA 1.50954
GG__ACG_TAT_ 1.43008
GG__ACG_TAC_ 1.48019
GG__ACG_CGT_ 0.89524
GG__ACG_C_TG 1.63734
GG__ACG_C_TA 1.56149
GG__ACGGC_C_ 1.18360
GG__ACG_C_CA 1.52374
GG__ACG_CAT_ 1.49410
GG__ACG_CAC_ 1.29561
GG__ACGAT_T_ 1.44391
GG__ACGAT_C_ 1.57684
GG__ACGAC_T_ 1.78093
GG__ACGAC_C_ 1.65636
GG__ACG_T_TT 1.38509
GG__ACG_T_TC 1.15252
GG__ACG_T_CT 1.25026
GG__ACG_T_CC 1.10761
GG__ACG_C_TT 1.39731
GG__ACG_C_TC 1.27887
GG__ACG_C_CT 1.39473
GG__ACG_C_CC 1.16210
GG__ACGGTT__ 1.31282
GG__ACG_TTG_ 1.39682
GG__ACG_TT_G 1.43566
GG__ACG_TT_A 1.50438
GG__ACG_TTA_ 1.38340
GG__ACGGTC__ 1.28842
GG__ACG_TC_G 1.27990
GG__ACG_TC_A 1.38146
GG__ACG_TCA_ 1.38553
GG__ACGGCT__ 1.52584
GG__ACG_CTG_ 1.35255
GG__ACG_CT_G 1.61119
GG__ACG_CTA_ 1.57668
GG__ACGGCC__ 1.24757
GG__ACG_CCG_ 1.01255
GG__ACG_CC_G 1.38436
GG__ACG_CC_A 1.55096
GG__ACG_CCA_ 1.46765
GG__ACGATT__ 1.63707
GG__ACGATC__ 1.44640
GG__ACGACT__ 1.77476
GG__ACGACC__ 1.73046
GG__ACG_TT_T 1.42795
GG__ACG_TT_C 1.18519
GG__ACG_TC_T 1.23575
GG__ACG_TC_C 1.20322
GG__ACG_CT_T 1.40922
GG__ACG_CT_C 1.35830
GG__ACG_CC_T 1.43248
GG__ACG_CC_C 1.13728
GG__ACG_TTT_ 1.39818
GG__ACG_TTC_ 1.34537
GG__ACG_TCT_ 1.35526
GG__ACG_TCC_ 1.19318
GG__ACG_CTT_ 1.59893
GG__ACG_CCT_ 1.42302
GG__ACG_CCC_ 1.26976
GG__ACGTGG__ 0.75707
GG__ACGT__GA 1.26043
GG__ACGT_GA_ 0.93881
GG__ACGT__AG 0.97248
GG__ACGT__AA 1.31682
GG__ACGT_A_G 1.14733
GG__ACGT_A_A 1.35115
GG__ACGT_AA_ 1.26304
GG__ACGTAG__ 1.02649
GG__ACGTA_G_ 1.17653
GG__ACGTA__G 1.08325
GG__ACGTA__A 1.30637
GG__ACGTA_A_ 1.20140
GG__ACGTAA__ 1.32670
GG__ACGC_GG_ 0.97816
GG__ACGC_G_G 1.14267
GG__ACGC_G_A 1.23131
GG__ACGC_GA_ 1.18412
GG__ACGC__AG 1.50795
GG__ACGC__AA 1.66299
GG__ACGC_AG_ 1.64442
GG__ACGC_A_G 1.62831
GG__ACGC_AA_ 1.63856
GG__ACGCAG__ 1.20732
GG__ACGCA_G_ 1.34090
GG__ACGCA__A 1.63276
GG__ACGCA_A_ 1.48846
GG__ACGCAA__ 1.87483
GG__ACGTG__T 0.94711
GG__ACGT_G_T 1.00260
GG__ACGT__GT 1.11617
GG__ACGT_G_C 0.79940
GG__ACGT__GC 0.77727
GG__ACGT__AT 1.08329
GG__ACGT__AC 0.97932
GG__ACGT_A_C 1.11749
GG__ACGTA__T 1.21588
GG__ACGTA__C 1.16276
GG__ACGCG__T 0.90819
GG__ACGC_G_T 0.96109
GG__ACGC__GT 0.95324
GG__ACGC_G_C 0.91089
GG__ACGC__GC 0.88613
GG__ACGC__AT 1.34059
GG__ACGC__AC 1.22162
GG__ACGC_A_T 1.40394
GG__ACGC_A_C 1.33204
GG__ACGCA__T 1.53398
GG__ACGT__TA 1.23112
GG__ACGTG_C_ 0.78817
GG__ACGT_AT_ 1.23510
GG__ACGT_AC_ 0.99804
GG__ACGTA_T_ 1.30230
GG__ACGTA_C_ 1.15786
GG__ACGC_GT_ 1.18639
GG__ACGC__TG 1.44928
GG__ACGC__TA 1.66694
GG__ACGC_GC_ 0.97334
GG__ACGC__CA 1.50640
GG__ACGC_AT_ 1.55210
GG__ACGC_AC_ 1.39904
GG__ACGCA_T_ 1.67966
GG__ACGCA_C_ 1.28421
GG__ACGT__TT 1.20736
GG__ACGT__TC 1.05883
GG__ACGT__CT 1.06838
GG__ACGT__CC 0.97282
GG__ACGC__TT 1.51755
GG__ACGC__TC 1.28166
GG__ACGC__CT 1.23575
GG__ACGC__CC 1.02744
GG__ACGT_TG_ 1.11881
GG__ACGT_T_G 1.17863
GG__ACGT_T_A 1.40350
GG__ACGT_TA_ 1.16726
GG__ACGTGC__ 0.84129
GG__ACGT_C_G 0.90129
GG__ACGT_C_A 1.23842
GG__ACGT_CA_ 1.00856
GG__ACGTAT__ 1.36546
GG__ACGTAC__ 1.07596
GG__ACGC_T_G 1.59189
GG__ACGC_T_A 1.72333
GG__ACGC_TA_ 1.60966
GG__ACGC_C_G 1.40430
GG__ACGC_C_A 1.42391
GG__ACGC_CA_ 1.44195
GG__ACGCAT__ 1.54029
GG__ACGCAC__ 1.37288
GG__ACGT_T_T 1.24366
GG__ACGT_T_C 0.94392
GG__ACGT_C_T 1.10725
GG__ACGT_C_C 0.96045
GG__ACGC_T_T 1.42449
GG__ACGC_T_C 1.20042
GG__ACGC_C_T 1.28161
GG__ACGC_C_C 0.98564
GG__ACGT_CT_ 1.16752
GG__ACGT_CC_ 1.04022
GG__ACGC_TT_ 1.64903
GG__ACGC_TC_ 1.49571
GG__ACGC_CT_ 1.47933
GG__ACGC_CC_ 1.08675
GG__ACGTTG__ 1.12649
GG__ACGTT_G_ 1.18804
GG__ACGTT__G 1.15268
GG__ACGTT__A 1.29173
GG__ACGTT_A_ 1.20261
GG__ACGTTA__ 1.20576
GG__ACGTC_G_ 1.13283
GG__ACGTC_A_ 1.20478
GG__ACGTCA__ 1.24066
GG__ACGCTG__ 1.12554
GG__ACGCT__G 1.46953
GG__ACGCT__A 1.50158
GG__ACGCT_A_ 1.39232
GG__ACGCTA__ 1.60530
GG__ACGCC_G_ 1.25953
GG__ACGCC__G 1.54662
GG__ACGCC__A 1.67821
GG__ACGCC_A_ 1.61327
GG__ACGCCA__ 1.42660
GG__ACGTT__T 1.20849
GG__ACGTT__C 1.00027
GG__ACGTC__T 1.22228
GG__ACGTC__C 1.10252
GG__ACGCT__T 1.11103
GG__ACGCT__C 1.17157
GG__ACGCC__T 1.22298
GG__ACGCC__C 1.14162
GG__ACGTT_C_ 1.13982
GG__ACGTC_T_ 1.24152
GG__ACGCT_T_ 1.44990
GG__ACGCT_C_ 1.23702
GG__ACGCC_T_ 1.43076
GG__ACGCC_C_ 1.28721
GG__ACGTTT__ 1.18985
GG__ACGTTC__ 1.15759
GG__ACGTCC__ 1.14556
GG__ACGCTT__ 1.50435
GG__ACGCTC__ 1.22828
GG__ACGCCT__ 1.45775
GG__ACGCCC__ 1.41911
G_G_ACGGG_G_ 1.09397
G_G_ACGG__GG 1.27928
G_G_ACG_G_GG 1.14290
G_G_ACGGG__A 1.16780
G_G_ACGG_G_A 1.12557
G_G_ACGG__GA 1.40042
G_G_ACG_GG_A 0.98913
G_G_ACG_G_GA 1.15755
G_G_ACG__GGA 1.20768
G_G_ACGG_GA_ 1.12621
G_G_ACG_GGA_ 0.95051
G_G_ACG_G_AG 0.85552
G_G_ACG__GAG 1.00547
G_G_ACGG__AA 1.61783
G_G_ACG__GAA 1.36952
G_G_ACGGGA__ 1.34876
G_G_ACGG_AG_ 1.35496
G_G_ACGG_A_G 1.33417
G_G_ACG_GAG_ 1.28011
G_G_ACG_GA_G 1.28885
G_G_ACG__AGG 1.41405
G_G_ACGG_A_A 1.66245
G_G_ACGG_AA_ 1.58053
G_G_ACG_GAA_ 1.37637
G_G_ACG__AAG 1.45512
G_G_ACG__AAA 1.70938
G_G_ACGGAG__ 1.28577
G_G_ACGGA_G_ 1.40238
G_G_ACGGA__G 1.31188
G_G_ACG_AGG_ 1.36834
G_G_ACG_AG_G 1.36481
G_G_ACG_A_GG 1.36709
G_G_ACGGA__A 1.39109
G_G_ACG_AG_A 1.47017
G_G_ACG_A_GA 1.61074
G_G_ACGGA_A_ 1.56218
G_G_ACG_AGA_ 1.45551
G_G_ACG_A_AG 1.36792
G_G_ACG_A_AA 1.76180
G_G_ACGGAA__ 1.72094
G_G_ACG_AAG_ 1.62474
G_G_ACG_AA_G 1.57471
G_G_ACG_AA_A 1.88588
G_G_ACG_AAA_ 1.76698
G_G_ACGAGG__ 1.26852
G_G_ACGAG__G 1.36741
G_G_ACGA_GG_ 1.24509
G_G_ACGA_G_G 1.27953
G_G_ACGA__GG 1.62309
G_G_ACGAG__A 1.67179
G_G_ACGA_G_A 1.59266
G_G_ACGA__GA 1.68075
G_G_ACGAG_A_ 1.60106
G_G_ACGA_GA_ 1.39337
G_G_ACGA__AG 1.49127
G_G_ACGA__AA 1.91159
G_G_ACGAGA__ 1.64143
G_G_ACGA_AG_ 1.72996
G_G_ACGA_A_G 1.80446
G_G_ACGA_A_A 1.99728
G_G_ACGA_AA_ 2.03213
G_G_ACGAAG__ 1.69681
G_G_ACGAA_G_ 1.77713
G_G_ACGAA__G 1.77782
G_G_ACGAA__A 1.92121
G_G_ACGAA_A_ 1.94511
G_G_ACGAAA__ 2.10758
G_G_ACGGG__T 1.15225
G_G_ACGG_G_T 0.86701
G_G_ACGG__GT 0.92139
G_G_ACG_GG_T 1.03786
G_G_ACGGG__C 1.06997
G_G_ACG_GG_C 0.82442
G_G_ACGG__AT 1.42580
G_G_ACG_G_AT 1.22277
G_G_ACG__GAT 1.25269
G_G_ACGG__AC 1.20679
G_G_ACG_G_AC 0.93759
G_G_ACG__GAC 0.96164
G_G_ACGG_A_T 1.50805
G_G_ACG_GA_T 1.34402
G_G_ACG__AGT 1.38110
G_G_ACGG_A_C 1.21386
G_G_ACG_GA_C 1.18317
G_G_ACG__AGC 1.20741
G_G_ACG__AAT 1.67940
G_G_ACGGA__T 1.47849
G_G_ACG_AG_T 1.42924
G_G_ACG_A_GT 1.26652
G_G_ACGGA__C 1.32360
G_G_ACG_AG_C 1.18316
G_G_ACG_A_GC 1.19448
G_G_ACG_A_AT 1.51515
G_G_ACG_A_AC 1.35482
G_G_ACG_AA_T 1.75847
G_G_ACG_AA_C 1.72447
G_G_ACGAG__T 1.55947
G_G_ACGA_G_T 1.52435
G_G_ACGA__GT 1.37987
G_G_ACGAG__C 1.39281
G_G_ACGA_G_C 1.08815
G_G_ACGA__GC 1.20439
G_G_ACGA__AT 1.80548
G_G_ACGA__AC 1.64455
G_G_ACGA_A_T 1.87258
G_G_ACGA_A_C 1.78444
G_G_ACGAA__T 1.92227
G_G_ACGAA__C 1.73599
G_G_ACGGG_T_ 1.17248
G_G_ACGG_GT_ 0.82721
G_G_ACGG__TG 1.16830
G_G_ACG__GTG 1.05249
G_G_ACGG__TA 1.40736
G_G_ACG_G_TA 1.41733
G_G_ACG__GTA 1.11279
G_G_ACGGG_C_ 1.02820
G_G_ACGG_GC_ 0.81201
G_G_ACG_GGC_ 0.84750
G_G_ACGG__CA 1.02961
G_G_ACG_G_CA 1.05694
G_G_ACG__GCA 1.02468
G_G_ACGG_AT_ 1.43098
G_G_ACG_GAT_ 1.50208
G_G_ACG__ATG 1.48706
G_G_ACG__ATA 1.79319
G_G_ACGG_AC_ 1.43581
G_G_ACG_GAC_ 1.24633
G_G_ACG__ACG 1.17436
G_G_ACG__ACA 1.36461
G_G_ACGGA_T_ 1.35672
G_G_ACG_AGT_ 1.38624
G_G_ACG_A_TG 1.54641
G_G_ACG_A_TA 1.47181
G_G_ACGGA_C_ 1.13335
G_G_ACG_AGC_ 1.25705
G_G_ACG_A_CG 1.00868
G_G_ACG_A_CA 1.26197
G_G_ACG_AAT_ 1.85915
G_G_ACG_AAC_ 1.74878
G_G_ACGAG_T_ 1.66254
G_G_ACGA__TG 1.59016
G_G_ACGA__TA 1.81980
G_G_ACGAG_C_ 1.42436
G_G_ACGA_GC_ 1.35941
G_G_ACGA__CA 1.71509
G_G_ACGA_AT_ 1.99163
G_G_ACGA_AC_ 1.75900
G_G_ACGAA_T_ 1.83475
G_G_ACGAA_C_ 1.80335
G_G_ACGG__TT 1.35071
G_G_ACG_G_TT 1.33003
G_G_ACG__GTT 1.30315
G_G_ACGG__TC 1.13117
G_G_ACG_G_TC 1.08480
G_G_ACG__GTC 0.93954
G_G_ACGG__CT 1.25283
G_G_ACG_G_CT 1.10281
G_G_ACG__GCT 1.16698
G_G_ACGG__CC 1.11482
G_G_ACG_G_CC 1.06916
G_G_ACG__GCC 0.91836
G_G_ACG__ATT 1.70353
G_G_ACG__ATC 1.34826
G_G_ACG__ACT 1.37020
G_G_ACG_A_TT 1.62394
G_G_ACG_A_TC 1.43465
G_G_ACG_A_CT 1.50202
G_G_ACG_A_CC 1.32524
G_G_ACGA__TT 1.88036
G_G_ACGA__TC 1.56681
G_G_ACGA__CT 1.65709
G_G_ACGA__CC 1.54776
G_G_ACGG_TG_ 1.34545
G_G_ACGG_T_G 1.34664
G_G_ACG_GT_G 1.14308
G_G_ACG__TGG 1.35997
G_G_ACGG_T_A 1.32759
G_G_ACG__TGA 1.46400
G_G_ACG_GTA_ 1.13929
G_G_ACG__TAG 1.39749
G_G_ACG__TAA 1.60671
G_G_ACGGGC__ 0.95551
G_G_ACGG_CG_ 0.79380
G_G_ACGG_C_G 0.97163
G_G_ACG_GC_G 0.82647
G_G_ACGG_C_A 1.18516
G_G_ACGG_CA_ 1.12197
G_G_ACG_GCA_ 0.88707
G_G_ACG__CAG 1.02037
G_G_ACG__CAA 1.62765
G_G_ACGGAT__ 1.24285
G_G_ACG_ATG_ 1.28732
G_G_ACG_AT_G 1.34157
G_G_ACG_AT_A 1.32897
G_G_ACG_ATA_ 1.55570
G_G_ACGGAC__ 1.19188
G_G_ACG_AC_G 1.21795
G_G_ACG_AC_A 1.34060
G_G_ACG_ACA_ 1.28315
G_G_ACGAGT__ 1.57434
G_G_ACGA_TG_ 1.59816
G_G_ACGA_T_G 1.63005
G_G_ACGA_T_A 1.70353
G_G_ACGA_TA_ 1.68034
G_G_ACGAGC__ 1.67079
G_G_ACGA_C_G 1.53986
G_G_ACGA_C_A 1.79057
G_G_ACGA_CA_ 1.70195
G_G_ACGAAT__ 1.75104
G_G_ACGAAC__ 1.77793
G_G_ACGG_T_T 1.39522
G_G_ACGG_T_C 1.29589
G_G_ACG_GT_C 0.95391
G_G_ACG__TGC 1.04450
G_G_ACG__TAT 1.20077
G_G_ACG__TAC 1.18208
G_G_ACGG_C_T 1.30700
G_G_ACG_GC_T 1.07362
G_G_ACGG_C_C 1.19529
G_G_ACG_GC_C 0.86757
G_G_ACG__CAT 1.29977
G_G_ACG__CAC 1.09724
G_G_ACG_AT_T 1.40984
G_G_ACG_AT_C 1.34086
G_G_ACG_AC_T 1.32028
G_G_ACG_AC_C 1.10689
G_G_ACGA_T_T 1.69670
G_G_ACGA_T_C 1.64186
G_G_ACGA_C_T 1.68726
G_G_ACGA_C_C 1.53772
G_G_ACG_GTT_ 1.28280
G_G_ACG__TTG 1.34364
G_G_ACG__TTA 1.46142
G_G_ACGG_TC_ 1.04945
G_G_ACG_GTC_ 1.18324
G_G_ACG__TCG 1.08243
G_G_ACG__TCA 1.30801
G_G_ACGG_CT_ 1.33099
G_G_ACG_GCT_ 1.22017
G_G_ACG__CTG 1.35549
G_G_ACG__CTA 1.33310
G_G_ACGG_CC_ 1.11495
G_G_ACG_GCC_ 0.96843
G_G_ACG__CCA 1.17874
G_G_ACG_ATT_ 1.48435
G_G_ACG_ATC_ 1.07862
G_G_ACG_ACT_ 1.36068
G_G_ACG_ACC_ 1.29251
G_G_ACGA_TT_ 1.74487
G_G_ACGA_CT_ 1.58314
G_G_ACGA_CC_ 1.70825
G_G_ACG__TTT 1.51218
G_G_ACG__TTC 1.39302
G_G_ACG__TCT 1.36639
G_G_ACG__TCC 1.28331
G_G_ACG__CTT 1.36208
G_G_ACG__CTC 1.27075
G_G_ACG__CCT 1.28512
G_G_ACG__CCC 1.23295
G_G_ACGGT__G 1.09781
G_G_ACG_TG_G 1.12687
G_G_ACG_T_GG 1.38854
G_G_ACGGT__A 1.33927
G_G_ACG_TG_A 1.13936
G_G_ACG_T_GA 1.41181
G_G_ACGGT_A_ 1.19193
G_G_ACG_TGA_ 1.08348
G_G_ACG_T_AG 1.30923
G_G_ACG_T_AA 1.48630
G_G_ACGGTA__ 1.26350
G_G_ACG_TAG_ 1.28509
G_G_ACG_TA_G 1.50702
G_G_ACG_TA_A 1.64682
G_G_ACG_TAA_ 1.67072
G_G_ACGGC_G_ 1.17334
G_G_ACGGC__G 1.05123
G_G_ACG_C_GG 1.28101
G_G_ACGGC__A 1.49398
G_G_ACG_C_GA 1.49879
G_G_ACGGC_A_ 1.36531
G_G_ACG_C_AG 1.29072
G_G_ACG_C_AA 1.73127
G_G_ACGGCA__ 1.34025
G_G_ACG_CAG_ 1.45854
G_G_ACG_CA_G 1.37404
G_G_ACG_CA_A 1.38720
G_G_ACG_CAA_ 1.60716
G_G_ACGATG__ 1.21570
G_G_ACGAT_G_ 1.23437
G_G_ACGAT__A 1.68160
G_G_ACGAT_A_ 1.61524
G_G_ACGATA__ 1.85693
G_G_ACGACG__ 0.97061
G_G_ACGAC_G_ 1.61586
G_G_ACGAC__G 1.43867
G_G_ACGAC__A 1.87764
G_G_ACGAC_A_ 1.59559
G_G_ACGACA__ 1.92546
G_G_ACGGT__T 1.06315
G_G_ACG_TG_T 1.00145
G_G_ACG_T_GT 0.81595
G_G_ACG_T_AT 1.45352
G_G_ACG_T_AC 1.11802
G_G_ACG_TA_T 1.62935
G_G_ACG_TA_C 1.08250
G_G_ACGGC__T 1.24758
G_G_ACGGC__C 1.00202
G_G_ACG_C_GC 0.96294
G_G_ACG_C_AT 1.17224
G_G_ACG_C_AC 1.26624
G_G_ACG_CA_T 1.42974
G_G_ACGAT__T 1.56499
G_G_ACGAT__C 1.22283
G_G_ACGAC__T 1.64177
G_G_ACGGT_T_ 1.30726
G_G_ACG_TGT_ 1.11441
G_G_ACG_T_TG 1.32160
G_G_ACG_T_TA 1.32029
G_G_ACGGT_C_ 1.06399
G_G_ACG_TGC_ 0.94288
G_G_ACG_TAT_ 1.51312
G_G_ACG_TAC_ 1.48260
G_G_ACGGC_T_ 1.13844
G_G_ACG_C_TG 1.22906
G_G_ACG_C_TA 1.58727
G_G_ACGGC_C_ 1.08737
G_G_ACG_C_CG 0.88075
G_G_ACG_C_CA 1.24259
G_G_ACG_CAT_ 1.38743
G_G_ACGAT_T_ 1.59670
G_G_ACGAT_C_ 1.69533
G_G_ACGAC_T_ 1.66261
G_G_ACGAC_C_ 1.63736
G_G_ACG_T_TT 1.51231
G_G_ACG_T_TC 1.24624
G_G_ACG_T_CT 1.38147
G_G_ACG_T_CC 1.15581
G_G_ACG_C_TT 1.42527
G_G_ACG_C_TC 1.19551
G_G_ACG_C_CT 1.26416
G_G_ACGGTT__ 1.44417
G_G_ACG_TTG_ 1.36264
G_G_ACG_TT_G 1.46658
G_G_ACG_TT_A 1.45257
G_G_ACG_TTA_ 1.39582
G_G_ACG_TC_G 1.28888
G_G_ACG_TC_A 1.53207
G_G_ACG_TCA_ 1.40618
G_G_ACGGCT__ 1.33359
G_G_ACG_CT_G 1.40797
G_G_ACG_CT_A 1.69294
G_G_ACG_CTA_ 1.21457
G_G_ACGGCC__ 1.19439
G_G_ACG_CC_G 1.19003
G_G_ACG_CC_A 1.50796
G_G_ACG_CCA_ 1.34754
G_G_ACGATT__ 1.76665
G_G_ACGATC__ 1.49616
G_G_ACGACC__ 1.52785
G_G_ACG_TT_T 1.40635
G_G_ACG_TT_C 1.35600
G_G_ACG_TC_T 1.38235
G_G_ACG_TC_C 1.28824
G_G_ACG_CT_C 1.24994
G_G_ACG_CC_T 1.27045
G_G_ACG_CC_C 1.19055
G_G_ACG_TTT_ 1.44875
G_G_ACG_TTC_ 1.43537
G_G_ACG_TCT_ 1.37706
G_G_ACG_TCC_ 1.37466
G_G_ACG_CTT_ 1.45726
G_G_ACG_CTC_ 1.44077
G_G_ACG_CCT_ 1.39183
G_G_ACG_CCC_ 1.29181
G_G_ACGT_G_A 0.84351
G_G_ACGT_GA_ 0.81506
G_G_ACGT__AG 0.86097
G_G_ACGT__AA 1.17218
G_G_ACGTGA__ 1.05347
G_G_ACGT_AG_ 1.17475
G_G_ACGT_A_G 1.09687
G_G_ACGT_A_A 1.27225
G_G_ACGT_AA_ 1.16134
G_G_ACGTAG__ 1.25565
G_G_ACGTA_G_ 1.01918
G_G_ACGTA__G 1.21034
G_G_ACGTA__A 1.21097
G_G_ACGTA_A_ 1.24872
G_G_ACGTAA__ 1.31497
G_G_ACGC_GG_ 1.02993
G_G_ACGC_G_G 1.05103
G_G_ACGC__GG 1.18502
G_G_ACGC_G_A 1.17292
G_G_ACGC__GA 1.35567
G_G_ACGC_GA_ 1.10424
G_G_ACGC__AG 1.24975
G_G_ACGC__AA 1.57489
G_G_ACGC_AG_ 1.45132
G_G_ACGC_A_G 1.44048
G_G_ACGC_A_A 1.37301
G_G_ACGC_AA_ 1.55071
G_G_ACGCAG__ 1.25825
G_G_ACGCA_G_ 1.18221
G_G_ACGCA__G 1.24834
G_G_ACGCA__A 1.51308
G_G_ACGCA_A_ 1.22803
G_G_ACGCAA__ 1.65022
G_G_ACGT_G_T 1.05924
G_G_ACGT_G_C 0.76536
G_G_ACGT__AT 1.06003
G_G_ACGT__AC 0.89264
G_G_ACGT_A_T 1.23301
G_G_ACGT_A_C 1.05016
G_G_ACGTA__T 1.16585
G_G_ACGTA__C 1.20806
G_G_ACGC_G_T 1.17933
G_G_ACGC_G_C 0.81279
G_G_ACGC__GC 0.78711
G_G_ACGC__AT 1.16570
G_G_ACGC__AC 0.94485
G_G_ACGC_A_T 1.49714
G_G_ACGCA__T 1.34860
G_G_ACGCA__C 1.04499
G_G_ACGTG_T_ 0.97510
G_G_ACGT_GT_ 0.93133
G_G_ACGT__TG 1.08068
G_G_ACGT__TA 1.13233
G_G_ACGTG_C_ 0.82816
G_G_ACGT_GC_ 0.82989
G_G_ACGT__CA 1.06601
G_G_ACGT_AT_ 1.31779
G_G_ACGT_AC_ 1.08981
G_G_ACGTA_T_ 1.25720
G_G_ACGTA_C_ 1.21493
G_G_ACGC_GT_ 1.21519
G_G_ACGC__TG 1.37538
G_G_ACGC__TA 1.45687
G_G_ACGC_GC_ 0.88716
G_G_ACGC__CA 1.15305
G_G_ACGC_AT_ 1.56126
G_G_ACGCA_T_ 1.56695
G_G_ACGCA_C_ 1.19601
G_G_ACGT__TT 1.24035
G_G_ACGT__TC 1.05129
G_G_ACGT__CT 1.13002
G_G_ACGT__CC 0.99790
G_G_ACGC__TT 1.53416
G_G_ACGC__TC 1.26336
G_G_ACGC__CT 1.20130
G_G_ACGT_T_G 1.13034
G_G_ACGT_T_A 1.21614
G_G_ACGT_TA_ 1.05686
G_G_ACGT_C_G 0.89014
G_G_ACGT_C_A 1.09002
G_G_ACGT_CA_ 0.96733
G_G_ACGTAT__ 1.10049
G_G_ACGTAC__ 1.09798
G_G_ACGC_T_G 1.34909
G_G_ACGC_T_A 1.60402
G_G_ACGC_TA_ 1.10844
G_G_ACGC_C_G 1.15634
G_G_ACGC_C_A 1.33981
G_G_ACGC_CA_ 1.17665
G_G_ACGCAT__ 1.32582
G_G_ACGCAC__ 0.99851
G_G_ACGT_T_T 0.83113
G_G_ACGT_T_C 0.91784
G_G_ACGT_C_T 1.01596
G_G_ACGT_C_C 0.94426
G_G_ACGC_T_C 1.15425
G_G_ACGC_C_T 1.13589
G_G_ACGC_C_C 0.84450
G_G_ACGT_TT_ 1.17577
G_G_ACGT_TC_ 1.17095
G_G_ACGT_CT_ 1.08788
G_G_ACGT_CC_ 1.03548
G_G_ACGC_TT_ 1.46229
G_G_ACGC_TC_ 1.43155
G_G_ACGC_CT_ 1.39305
G_G_ACGC_CC_ 1.10831
G_G_ACGTTG__ 0.97038
G_G_ACGTT_G_ 1.19254
G_G_ACGTT__G 1.15375
G_G_ACGTT__A 1.11310
G_G_ACGTT_A_ 1.18212
G_G_ACGTTA__ 1.25586
G_G_ACGTC__A 1.38649
G_G_ACGTC_A_ 1.22803
G_G_ACGTCA__ 1.17171
G_G_ACGCTG__ 1.15549
G_G_ACGCT_G_ 1.22118
G_G_ACGCT__G 1.36449
G_G_ACGCT__A 1.51540
G_G_ACGCT_A_ 1.39254
G_G_ACGCTA__ 1.65156
G_G_ACGCC__G 1.30805
G_G_ACGCC__A 1.20695
G_G_ACGCC_A_ 1.25233
G_G_ACGTT__T 1.24604
G_G_ACGTT__C 1.02610
G_G_ACGTC__T 1.11157
G_G_ACGCT__T 1.38367
G_G_ACGCT__C 1.12648
G_G_ACGTT_T_ 1.15165
G_G_ACGTT_C_ 1.07578
G_G_ACGTC_T_ 1.20964
G_G_ACGTC_C_ 1.23826
G_G_ACGCT_T_ 1.42655
G_G_ACGCT_C_ 1.32397
G_G_ACGCC_T_ 1.40287
G_G_ACGTTT__ 1.19059
G_G_ACGTTC__ 1.16218
G_G_ACGTCT__ 1.21660
G_G_ACGTCC__ 1.17059
G_G_ACGCTT__ 1.40352
G_G_ACGCTC__ 1.44632
G_G_ACGCCC__ 1.29097
G__GACGG_G_G 0.82215
G__GACGG__GG 1.19047
G__GACG__GGG 1.08931
G__GACGGG__A 0.99020
G__GACGG_G_A 0.97854
G__GACGG__GA 1.02265
G__GACG_GG_A 0.97350
G__GACG_G_GA 0.96438
G__GACG__GGA 0.94274
G__GACGGG_A_ 1.09411
G__GACGG_GA_ 1.02009
G__GACGG__AG 1.14212
G__GACG_GGA_ 0.81845
G__GACG_G_AG 0.92347
G__GACG__GAG 0.84768
G__GACGG__AA 1.50441
G__GACG_G_AA 1.45223
G__GACG__GAA 1.22049
G__GACGGGA__ 1.18000
G__GACGG_AG_ 1.23733
G__GACGG_A_G 1.36182
G__GACG_GAG_ 1.24443
G__GACG_GA_G 1.25435
G__GACG__AGG 1.34538
G__GACGG_A_A 1.46988
G__GACG_GA_A 1.54437
G__GACG__AGA 1.49890
G__GACGG_AA_ 1.45197
G__GACG_GAA_ 1.38778
G__GACG__AAG 1.37799
G__GACG__AAA 1.77429
G__GACGGA_G_ 0.86917
G__GACGGA__G 1.13864
G__GACG_AGG_ 0.79162
G__GACG_AG_G 1.13830
G__GACG_A_GG 1.33458
G__GACGGA__A 1.20988
G__GACG_AG_A 1.17291
G__GACG_A_GA 1.37859
G__GACGGA_A_ 1.46461
G__GACG_AGA_ 1.32324
G__GACG_A_AG 1.39187
G__GACG_A_AA 1.71893
G__GACGGAA__ 1.58033
G__GACG_AAG_ 1.59203
G__GACG_AA_G 1.59568
G__GACG_AA_A 1.87696
G__GACG_AAA_ 1.79862
G__GACGAGG__ 1.15225
G__GACGAG_G_ 1.44662
G__GACGAG__G 1.29858
G__GACGA_GG_ 1.18729
G__GACGA_G_G 1.08803
G__GACGA__GG 1.48081
G__GACGAG__A 1.38266
G__GACGA_G_A 1.41368
G__GACGA__GA 1.62162
G__GACGAG_A_ 1.47088
G__GACGA_GA_ 1.12187
G__GACGA__AG 1.39004
G__GACGA__AA 1.86261
G__GACGAGA__ 1.71922
G__GACGA_AG_ 1.56191
G__GACGA_A_G 1.35800
G__GACGA_AA_ 1.88009
G__GACGAAG__ 1.49111
G__GACGAA_G_ 1.61049
G__GACGAA__G 1.74042
G__GACGAA__A 1.85713
G__GACGAA_A_ 1.87622
G__GACGAAA__ 1.97608
G__GACG_G_GT 0.98632
G__GACGGG__C 0.82468
G__GACGG__AT 1.28309
G__GACG_G_AT 1.23127
G__GACG__GAT 1.05033
G__GACGG__AC 1.09499
G__GACG_G_AC 0.94383
G__GACGG_A_T 1.32401
G__GACG_GA_T 1.30011
G__GACG__AGT 1.28343
G__GACGG_A_C 1.19502
G__GACG_GA_C 1.15270
G__GACG__AGC 1.17603
G__GACG__AAT 1.52315
G__GACG__AAC 1.45906
G__GACGGA__T 0.82645
G__GACG_AG_T 0.80779
G__GACG_A_GT 0.82808
G__GACGGA__C 0.86164
G__GACG_AG_C 0.79690
G__GACG_A_GC 0.90854
G__GACG_A_AT 1.50475
G__GACG_A_AC 1.36896
G__GACG_AA_T 1.65974
G__GACG_AA_C 1.69792
G__GACGAG__T 1.59021
G__GACGA_G_T 1.26463
G__GACGA__GT 1.42649
G__GACGAG__C 1.47104
G__GACGA__GC 1.16575
G__GACGA__AT 1.51854
G__GACGA__AC 1.42768
G__GACGA_A_T 1.64622
G__GACGA_A_C 1.78252
G__GACGAA__T 1.80492
G__GACGAA__C 1.63452
G__GACGG__TG 1.03882
G__GACG_G_TG 0.97651
G__GACG__GTG 0.96782
G__GACGG__TA 1.33389
G__GACG_G_TA 0.83773
G__GACG__GTA 1.18467
G__GACGGG_C_ 1.12931
G__GACG_GGC_ 0.91318
G__GACGG__CA 1.01624
G__GACG_G_CA 1.33057
G__GACG__GCA 0.88514
G__GACGG_AT_ 1.36938
G__GACG__ATG 1.18826
G__GACG__ATA 1.66436
G__GACGG_AC_ 1.38758
G__GACG_GAC_ 1.42298
G__GACG__ACA 1.58543
G__GACGGA_T_ 0.92914
G__GACG_AGT_ 0.85444
G__GACG_A_TG 1.47536
G__GACG_A_TA 1.67192
G__GACG_AGC_ 0.96984
G__GACG_A_CG 0.81884
G__GACG_A_CA 1.16357
G__GACG_AAT_ 1.70525
G__GACG_AAC_ 1.80497
G__GACGAG_T_ 1.14788
G__GACGA_GT_ 1.18164
G__GACGA__TG 1.27346
G__GACGA__TA 1.24081
G__GACGAG_C_ 1.65844
G__GACGA_GC_ 1.31129
G__GACGA__CA 1.75231
G__GACGA_AT_ 1.45633
G__GACGA_AC_ 1.86744
G__GACGAA_T_ 1.76931
G__GACGAA_C_ 1.81904
G__GACGG__TT 0.79428
G__GACG_G_TT 0.77913
G__GACG_G_TC 1.02603
G__GACGG__CT 1.13544
G__GACG_G_CT 1.27378
G__GACG__GCT 1.00648
G__GACGG__CC 1.09067
G__GACG_G_CC 1.22811
G__GACG__GCC 0.99246
G__GACG__ATT 1.38326
G__GACG__ATC 1.28682
G__GACG__ACT 1.45410
G__GACG__ACC 1.46404
G__GACG_A_TT 1.48425
G__GACG_A_CT 1.38545
G__GACG_A_CC 1.42128
G__GACGA__TT 1.65458
G__GACGA__CT 1.69791
G__GACGA__CC 1.70802
G__GACGGGT__ 0.80970
G__GACGG_TG_ 1.08938
G__GACGG_T_G 1.05767
G__GACG_GTG_ 1.01418
G__GACG_GT_G 0.95936
G__GACG__TGG 1.38165
G__GACGG_T_A 0.97709
G__GACG_GT_A 0.76674
G__GACG__TGA 1.30335
G__GACGG_TA_ 1.41457
G__GACG_GTA_ 1.40550
G__GACG__TAG 1.50256
G__GACG__TAA 1.57321
G__GACGGGC__ 1.08706
G__GACGG_C_G 1.21986
G__GACG_GC_G 1.14099
G__GACGG_C_A 1.43608
G__GACG_GC_A 1.49291
G__GACGG_CA_ 1.23907
G__GACG_GCA_ 1.11400
G__GACG__CAG 1.14612
G__GACG__CAA 1.66688
G__GACGGAT__ 1.01384
G__GACG_ATG_ 1.31302
G__GACG_AT_G 1.52471
G__GACG_AT_A 1.26698
G__GACG_ATA_ 1.62794
G__GACGGAC__ 1.20944
G__GACG_AC_G 1.29378
G__GACG_AC_A 1.67387
G__GACG_ACA_ 1.28708
G__GACGAGT__ 1.26846
G__GACGA_TG_ 1.70276
G__GACGA_T_G 1.66775
G__GACGA_T_A 1.34221
G__GACGA_TA_ 1.76538
G__GACGAGC__ 1.71281
G__GACGA_C_G 1.52355
G__GACGA_C_A 1.90185
G__GACGA_CA_ 1.61539
G__GACGAAT__ 1.77585
G__GACGAAC__ 1.86051
G__GACGG_T_T 1.42801
G__GACG_GT_T 1.37689
G__GACG__TGT 0.91932
G__GACGG_T_C 1.08538
G__GACG_GT_C 1.14720
G__GACG__TGC 0.96186
G__GACG__TAT 1.35139
G__GACG__TAC 1.27493
G__GACGG_C_T 1.28311
G__GACG_GC_T 1.19462
G__GACG_GC_C 0.89627
G__GACG__CAT 1.34047
G__GACG__CAC 1.08228
G__GACG_AT_T 1.60174
G__GACG_AT_C 1.29741
G__GACG_AC_T 1.37966
G__GACG_AC_C 1.21092
G__GACGA_T_T 1.79757
G__GACGA_T_C 1.66699
G__GACGA_C_T 1.72037
G__GACGA_C_C 1.63726
G__GACGG_TT_ 1.13922
G__GACG__TTA 1.08542
G__GACGG_TC_ 0.98674
G__GACG_GTC_ 1.38109
G__GACG__TCG 1.24420
G__GACGG_CT_ 1.33922
G__GACG_GCT_ 1.31805
G__GACG__CTG 1.49040
G__GACG__CTA 1.59648
G__GACGG_CC_ 1.32063
G__GACG_GCC_ 1.33806
G__GACG__CCG 1.09329
G__GACG__CCA 1.57196
G__GACG_ATT_ 1.68245
G__GACG_ATC_ 1.06156
G__GACG_ACT_ 1.68223
G__GACG_ACC_ 1.53287
G__GACGA_TT_ 1.32901
G__GACGA_TC_ 1.75033
G__GACGA_CC_ 1.87056
G__GACG__TTT 1.55702
G__GACG__TTC 1.45368
G__GACG__TCT 1.52545
G__GACG__TCC 1.34643
G__GACG__CTT 1.42297
G__GACG__CTC 1.34027
G__GACG__CCT 1.24967
G__GACG__CCC 1.22436
G__GACGGT_G_ 1.02869
G__GACGGT__G 1.16489
G__GACG_TGG_ 0.96360
G__GACG_TG_G 1.05521
G__GACG_T_GG 1.10970
G__GACGGT__A 1.31139
G__GACG_TG_A 0.99396
G__GACG_T_GA 1.19672
G__GACGGT_A_ 1.13550
G__GACG_TGA_ 0.97054
G__GACG_T_AG 1.13968
G__GACG_T_AA 1.34942
G__GACGGTA__ 1.40914
G__GACG_TAG_ 1.31618
G__GACG_TA_G 1.21533
G__GACG_TA_A 1.52095
G__GACG_TAA_ 1.42198
G__GACGGC_G_ 1.10857
G__GACGGC__G 1.28247
G__GACGGC__A 1.38865
G__GACG_C_GA 1.31822
G__GACGGC_A_ 1.33954
G__GACG_C_AG 1.17001
G__GACG_C_AA 1.67322
G__GACGGCA__ 1.27679
G__GACG_CAG_ 1.27739
G__GACG_CA_G 1.12410
G__GACG_CA_A 1.53476
G__GACG_CAA_ 1.46250
G__GACGATG__ 1.08600
G__GACGAT_G_ 1.21336
G__GACGAT__G 1.29655
G__GACGAT__A 1.64263
G__GACGAT_A_ 1.35173
G__GACGATA__ 1.52231
G__GACGAC_G_ 1.43247
G__GACGAC__G 1.02059
G__GACGAC_A_ 1.38431
G__GACGGT__T 1.14214
G__GACG_TG_T 0.98803
G__GACG_T_GT 1.10979
G__GACGGT__C 1.04267
G__GACG_TG_C 0.85039
G__GACG_T_GC 0.83730
G__GACG_T_AT 1.19880
G__GACG_T_AC 1.18296
G__GACG_TA_T 1.39805
G__GACG_TA_C 1.34128
G__GACGGC__T 1.28578
G__GACGGC__C 0.89731
G__GACG_C_GC 0.89092
G__GACG_C_AT 1.29157
G__GACG_C_AC 1.05985
G__GACGAT__T 1.34819
G__GACGAT__C 1.30481
G__GACGAC__T 1.57380
G__GACGAC__C 1.39425
G__GACGGT_T_ 1.27376
G__GACG_TGT_ 1.06548
G__GACG_T_TG 1.31078
G__GACG_T_TA 1.46157
G__GACGGT_C_ 1.21701
G__GACG_TGC_ 0.90431
G__GACG_T_CA 1.21061
G__GACG_TAT_ 1.36228
G__GACG_TAC_ 1.42212
G__GACGGC_T_ 1.19914
G__GACG_C_TA 1.53402
G__GACGGC_C_ 1.17610
G__GACG_C_CG 0.98518
G__GACG_C_CA 1.58494
G__GACGAT_T_ 1.50853
G__GACGAT_C_ 1.52226
G__GACGAC_T_ 1.24603
G__GACGAC_C_ 1.64690
G__GACG_T_TT 1.42645
G__GACG_T_TC 1.26168
G__GACG_T_CT 1.22924
G__GACG_T_CC 1.22358
G__GACG_C_TT 1.29376
G__GACG_C_CT 1.29504
G__GACGGTT__ 1.36726
G__GACG_TTG_ 1.37025
G__GACG_TT_A 1.48026
G__GACG_TC_G 1.14384
G__GACG_TC_A 1.38911
G__GACG_TCA_ 1.34759
G__GACGGCT__ 1.42326
G__GACG_CTG_ 1.00879
G__GACG_CT_G 1.40317
G__GACG_CT_A 1.73757
G__GACG_CTA_ 1.40636
G__GACGGCC__ 1.23284
G__GACG_CC_G 1.19871
G__GACG_CC_A 1.44491
G__GACGATT__ 1.71240
G__GACGACT__ 1.64889
G__GACGACC__ 1.64793
G__GACG_TT_T 1.44495
G__GACG_TT_C 1.33733
G__GACG_TC_C 1.27730
G__GACG_CT_T 0.99051
G__GACG_CT_C 1.20899
G__GACG_CC_T 1.26467
G__GACG_TTT_ 1.49938
G__GACG_TTC_ 1.43325
G__GACG_TCT_ 1.52071
G__GACG_TCC_ 1.20805
G__GACG_CTT_ 1.39484
G__GACG_CCT_ 1.31976
G__GACG_CCC_ 1.24503
G__GACGTG_G_ 0.93828
G__GACGTG__G 0.84522
G__GACGT_GG_ 0.83392
G__GACGT_G_G 0.77730
G__GACGT__GG 1.06825
G__GACGTG__A 1.15907
G__GACGT__GA 1.14098
G__GACGTG_A_ 0.87976
G__GACGT_GA_ 0.84016
G__GACGT__AA 1.23203
G__GACGTGA__ 1.17095
G__GACGT_AG_ 1.17959
G__GACGT_A_G 1.08991
G__GACGT_A_A 1.38652
G__GACGTAG__ 1.19925
G__GACGTA_G_ 1.17310
G__GACGTA__G 1.28836
G__GACGTA__A 1.38014
G__GACGTAA__ 1.52563
G__GACGC__GG 1.10442
G__GACGC_G_A 0.89000
G__GACGC_GA_ 0.94794
G__GACGC__AG 1.16433
G__GACGC__AA 1.49203
G__GACGC_AG_ 1.44157
G__GACGC_A_A 1.68510
G__GACGC_AA_ 1.44810
G__GACGCAG__ 0.99962
G__GACGCA_G_ 1.00860
G__GACGCA__G 1.32515
G__GACGCA__A 1.35911
G__GACGCA_A_ 1.32624
G__GACGCAA__ 1.64764
G__GACGT_G_T 1.07084
G__GACGTG__C 0.89670
G__GACGT_G_C 0.83604
G__GACGT__GC 0.84235
G__GACGT__AT 1.19628
G__GACGT__AC 1.01055
G__GACGT_A_T 1.25937
G__GACGTA__C 1.36563
G__GACGC_G_T 1.01193
G__GACGC__AT 1.28480
G__GACGC__AC 1.05062
G__GACGC_A_T 1.36499
G__GACGCA__T 1.46699
G__GACGCA__C 1.04813
G__GACGTG_T_ 1.10746
G__GACGT_GT_ 1.07384
G__GACGT__TG 1.13863
G__GACGT__TA 1.35609
G__GACGTG_C_ 1.07954
G__GACGT__CG 0.81627
G__GACGT__CA 1.21322
G__GACGT_AT_ 1.18979
G__GACGT_AC_ 1.25882
G__GACGTA_T_ 1.52800
G__GACGTA_C_ 1.39963
G__GACGC_GT_ 1.08492
G__GACGC__TG 1.33031
G__GACGC__TA 1.62437
G__GACGC_GC_ 0.87835
G__GACGC_AT_ 1.39065
G__GACGCA_T_ 1.61846
G__GACGCA_C_ 1.35532
G__GACGT__TT 1.25559
G__GACGT__CC 1.13783
G__GACGC__TT 1.41585
G__GACGC__TC 1.21853
G__GACGC__CT 1.10312
G__GACGTGT__ 1.13880
G__GACGT_TG_ 1.14646
G__GACGT_T_G 1.24148
G__GACGT_TA_ 1.20250
G__GACGT_C_A 1.34843
G__GACGT_CA_ 0.94494
G__GACGTAT__ 1.42765
G__GACGC_T_G 1.37866
G__GACGC_T_A 1.54323
G__GACGC_TA_ 1.36541
G__GACGC_C_G 1.14789
G__GACGC_C_A 1.28869
G__GACGCAT__ 1.48837
G__GACGCAC__ 1.36408
G__GACGT_T_C 1.14895
G__GACGT_C_T 1.15712
G__GACGT_C_C 1.04229
G__GACGC_T_T 0.94118
G__GACGC_T_C 1.15345
G__GACGC_C_T 1.03903
G__GACGC_C_C 0.94390
G__GACGT_TT_ 1.31594
G__GACGT_CC_ 1.27805
G__GACGC_TT_ 1.52300
G__GACGC_CT_ 1.46853
G__GACGTTG__ 0.92125
G__GACGTT_G_ 1.09395
G__GACGTT__G 1.08471
G__GACGTT__A 1.03700
G__GACGTT_A_ 1.10240
G__GACGCTG__ 1.01001
G__GACGCT_G_ 0.99389
G__GACGCT__G 1.15272
G__GACGCT__A 1.27995
G__GACGCTA__ 1.54013
G__GACGCC__A 1.43214
G__GACGTT__T 1.30366
G__GACGTT__C 1.03607
G__GACGCT__T 1.20995
G__GACGCC__C 0.97764
G__GACGTT_C_ 1.01406
G__GACGCT_T_ 1.42572
G__GACGTTT__ 1.20942
G__GACGCTT__ 1.47786
G__GACGCTC__ 1.08416
GG_A_TAG_C_G 0.78669
GG_A_CGGGG__ 0.77313
GG_A_CGG__GG 1.26470
GG_A_CG__GGG 1.24850
GG_A_CGG_G_A 1.36522
GG_A_CGG__GA 1.46717
GG_A_CG_GG_A 1.15692
GG_A_CG_G_GA 1.33681
GG_A_CG__GGA 1.42212
GG_A_CGGG_A_ 1.06090
GG_A_CGG_GA_ 1.23490
GG_A_CGG__AG 1.30409
GG_A_CG_GGA_ 1.08331
GG_A_CG_G_AG 1.18410
GG_A_CG__GAG 1.30430
GG_A_CG_G_AA 1.50869
GG_A_CG__GAA 1.69530
GG_A_CG_GAG_ 1.31770
GG_A_CG__AGG 1.35928
GG_A_CGG_A_A 1.74203
GG_A_CG_GA_A 1.65892
GG_A_CG__AGA 1.73194
GG_A_CGG_AA_ 1.58218
GG_A_CG_GAA_ 1.47489
GG_A_CG__AAG 1.74522
GG_A_CG__AAA 1.80251
GG_A_CGGAG__ 1.07224
GG_A_CGGA_G_ 1.25132
GG_A_CGGA__G 1.53543
GG_A_CG_AGG_ 1.24935
GG_A_CG_AG_G 1.44125
GG_A_CG_A_GG 1.25163
GG_A_CGGA__A 1.82990
GG_A_CG_AG_A 1.72268
GG_A_CG_A_GA 1.81340
GG_A_CGGA_A_ 1.85904
GG_A_CG_AGA_ 1.77216
GG_A_CG_A_AG 1.82609
GG_A_CG_A_AA 1.98849
GG_A_CGGAA__ 1.87858
GG_A_CG_AAG_ 1.57091
GG_A_CG_AA_G 1.66296
GG_A_CG_AA_A 2.04552
GG_A_CG_AAA_ 2.00227
GG_A_CGAGG__ 1.33013
GG_A_CGAG_G_ 1.35128
GG_A_CGAG__G 1.58265
GG_A_CGA_GG_ 1.48421
GG_A_CGA_G_G 1.48273
GG_A_CGA__GG 1.38370
GG_A_CGAG__A 1.72622
GG_A_CGA_G_A 1.67897
GG_A_CGA__GA 1.68440
GG_A_CGAG_A_ 1.66986
GG_A_CGA_GA_ 1.66618
GG_A_CGA__AG 1.78191
GG_A_CGA__AA 1.96162
GG_A_CGAGA__ 1.69050
GG_A_CGA_AG_ 1.54434
GG_A_CGA_A_G 1.84178
GG_A_CGA_A_A 1.99904
GG_A_CGA_AA_ 2.04247
GG_A_CGAAG__ 1.85283
GG_A_CGAA_G_ 1.57409
GG_A_CGAA__G 1.68781
GG_A_CGAA__A 2.03349
GG_A_CGAA_A_ 2.03341
GG_A_CGAAA__ 2.13417
GG_A_CGGG__T 1.12580
GG_A_CG_GG_T 0.93457
GG_A_CGGG__C 0.82150
GG_A_CGG_G_C 0.90176
GG_A_CGG__GC 0.81655
GG_A_CG_GG_C 0.93028
GG_A_CG__GGC 0.92931
GG_A_CG_G_AT 1.31253
GG_A_CG__GAT 1.51303
GG_A_CGG__AC 1.24595
GG_A_CG_G_AC 1.04678
GG_A_CG__GAC 1.25440
GG_A_CGG_A_T 1.46185
GG_A_CG_GA_T 1.33065
GG_A_CG__AGT 1.39866
GG_A_CGG_A_C 1.41294
GG_A_CG_GA_C 1.23410
GG_A_CG__AGC 1.25738
GG_A_CG__AAT 1.61281
GG_A_CG__AAC 1.64469
GG_A_CGGA__T 1.15448
GG_A_CG_AG_T 1.09848
GG_A_CG_A_GT 1.17894
GG_A_CGGA__C 1.48484
GG_A_CG_AG_C 1.37658
GG_A_CG_A_GC 1.26064
GG_A_CG_A_AT 1.82196
GG_A_CG_A_AC 1.61718
GG_A_CG_AA_T 1.86485
GG_A_CG_AA_C 1.76610
GG_A_CGAG__T 1.42510
GG_A_CGA_G_T 1.48783
GG_A_CGA__GT 1.49903
GG_A_CGAG__C 1.35981
GG_A_CGA_G_C 1.49044
GG_A_CGA__GC 1.33602
GG_A_CGA__AT 1.84350
GG_A_CGA_A_T 1.83853
GG_A_CGA_A_C 1.63305
GG_A_CGAA__T 1.99234
GG_A_CGAA__C 1.73392
GG_A_CGGG_T_ 1.20665
GG_A_CGG_GT_ 1.12564
GG_A_CGG__TA 1.77176
GG_A_CG_G_TA 1.47999
GG_A_CG__GTA 1.46788
GG_A_CGGG_C_ 1.10845
GG_A_CGG__CG 0.79736
GG_A_CGG__CA 1.42390
GG_A_CG_G_CA 1.32711
GG_A_CG__GCA 1.24221
GG_A_CGG_AT_ 1.66243
GG_A_CG__ATG 1.26386
GG_A_CG__ATA 1.83045
GG_A_CGG_AC_ 1.53224
GG_A_CG_GAC_ 1.43688
GG_A_CG__ACG 1.20601
GG_A_CG__ACA 0.87181
GG_A_CGGA_T_ 1.64721
GG_A_CG_AGT_ 1.45499
GG_A_CG_A_TG 1.57623
GG_A_CG_A_TA 1.86997
GG_A_CGGA_C_ 1.23637
GG_A_CG_AGC_ 1.18758
GG_A_CG_A_CG 1.06152
GG_A_CG_A_CA 1.60019
GG_A_CG_AAT_ 1.99686
GG_A_CG_AAC_ 1.86575
GG_A_CGA_GT_ 1.57641
GG_A_CGA__TG 1.80918
GG_A_CGA__TA 1.87390
GG_A_CGAG_C_ 1.44805
GG_A_CGA_GC_ 1.39892
GG_A_CGA__CG 1.37948
GG_A_CGA__CA 1.86479
GG_A_CGA_AT_ 2.00403
GG_A_CGA_AC_ 1.88457
GG_A_CGAA_T_ 1.96168
GG_A_CGAA_C_ 1.96567
GG_A_CGG__TT 1.52374
GG_A_CG_G_TT 1.55394
GG_A_CG__GTT 1.43634
GG_A_CGG__TC 1.23918
GG_A_CG_G_TC 1.08426
GG_A_CG__GTC 1.18370
GG_A_CGG__CT 1.16876
GG_A_CG_G_CT 1.03629
GG_A_CG__GCT 0.86423
GG_A_CGG__CC 1.21192
GG_A_CG_G_CC 1.06185
GG_A_CG__ATT 1.68190
GG_A_CG__ATC 1.58648
GG_A_CG__ACT 1.67855
GG_A_CG__ACC 1.43849
GG_A_CG_A_TT 1.85750
GG_A_CG_A_TC 1.59131
GG_A_CG_A_CT 1.42408
GG_A_CG_A_CC 1.58792
GG_A_CGA__TT 1.80159
GG_A_CGA__TC 1.54523
GG_A_CGA__CT 1.63987
GG_A_CGA__CC 1.52797
GG_A_CGGGT__ 1.16406
GG_A_CGG_TG_ 1.14745
GG_A_CGG_T_G 1.42254
GG_A_CG_GTG_ 1.14822
GG_A_CG_GT_G 1.27633
GG_A_CG__TGG 1.34372
GG_A_CGG_T_A 1.60811
GG_A_CG_GT_A 1.51736
GG_A_CG__TGA 1.31332
GG_A_CGG_TA_ 1.59192
GG_A_CG_GTA_ 1.36267
GG_A_CG__TAG 1.49494
GG_A_CG__TAA 1.68528
GG_A_CGGGC__ 1.10747
GG_A_CGG_C_G 1.34399
GG_A_CG_GC_G 1.22413
GG_A_CG__CGG 0.90867
GG_A_CGG_C_A 1.59587
GG_A_CG_GC_A 1.36628
GG_A_CG__CGA 1.22691
GG_A_CGG_CA_ 1.39344
GG_A_CG_GCA_ 1.23455
GG_A_CG__CAG 1.56298
GG_A_CG__CAA 1.72870
GG_A_CGGAT__ 1.64055
GG_A_CG_AT_G 1.26455
GG_A_CG_AT_A 1.75646
GG_A_CG_ATA_ 1.70300
GG_A_CGGAC__ 1.79139
GG_A_CG_ACG_ 1.08317
GG_A_CG_AC_G 1.68175
GG_A_CG_AC_A 1.69928
GG_A_CGAGT__ 1.63411
GG_A_CGA_TG_ 1.50623
GG_A_CGA_T_G 1.47714
GG_A_CGA_T_A 1.86483
GG_A_CGA_TA_ 1.83664
GG_A_CGAGC__ 1.63975
GG_A_CGA_CG_ 1.10757
GG_A_CGA_C_G 1.70591
GG_A_CGA_C_A 1.78092
GG_A_CGA_CA_ 1.82960
GG_A_CGAAT__ 1.59392
GG_A_CGAAC__ 1.74817
GG_A_CG_GT_T 1.40223
GG_A_CG__TGT 1.26776
GG_A_CG_GT_C 0.89572
GG_A_CG__TGC 1.08017
GG_A_CG__TAT 1.58339
GG_A_CG__TAC 1.48078
GG_A_CGG_C_T 1.53520
GG_A_CG_GC_T 1.40317
GG_A_CGG_C_C 1.06168
GG_A_CG__CAT 1.57279
GG_A_CG__CAC 1.25797
GG_A_CG_AT_T 1.72689
GG_A_CG_AT_C 1.45090
GG_A_CG_AC_T 1.90402
GG_A_CG_AC_C 1.43364
GG_A_CGA_T_T 1.68681
GG_A_CGA_T_C 1.56741
GG_A_CGA_C_T 1.84292
GG_A_CGG_TT_ 1.48428
GG_A_CG_GTT_ 1.28349
GG_A_CG__TTG 1.55043
GG_A_CG__TTA 1.71587
GG_A_CGG_TC_ 1.45846
GG_A_CG_GTC_ 1.35990
GG_A_CG__TCG 1.16981
GG_A_CG__TCA 1.54307
GG_A_CGG_CT_ 1.63117
GG_A_CG_GCT_ 1.44148
GG_A_CG__CTG 1.57529
GG_A_CG__CTA 1.51654
GG_A_CGG_CC_ 1.31492
GG_A_CG__CCG 1.05106
GG_A_CG__CCA 1.48200
GG_A_CG_ATC_ 1.54576
GG_A_CG_ACT_ 1.75366
GG_A_CG_ACC_ 1.67657
GG_A_CGA_TT_ 1.69432
GG_A_CGA_TC_ 1.69307
GG_A_CGA_CT_ 1.70215
GG_A_CGA_CC_ 1.67929
GG_A_CG__TTT 1.59928
GG_A_CG__TTC 1.34724
GG_A_CG__TCT 1.47733
GG_A_CG__TCC 1.29904
GG_A_CG__CTT 1.81008
GG_A_CG__CTC 1.40629
GG_A_CG__CCT 1.54230
GG_A_CG__CCC 1.23634
GG_A_CGGT__G 1.62508
GG_A_CG_TG_G 1.42407
GG_A_CG_TG_A 1.60040
GG_A_CG_T_GA 1.20450
GG_A_CGGT_A_ 1.61176
GG_A_CG_TGA_ 1.56323
GG_A_CG_T_AG 1.64340
GG_A_CG_T_AA 1.63257
GG_A_CGGTA__ 1.56743
GG_A_CG_TAG_ 1.50092
GG_A_CG_TA_G 1.57948
GG_A_CG_TA_A 1.55662
GG_A_CG_TAA_ 1.58080
GG_A_CGGC_G_ 1.12110
GG_A_CGGC__G 1.25128
GG_A_CG_CGG_ 0.75400
GG_A_CG_CG_G 0.84558
GG_A_CG_C_GG 1.29399
GG_A_CG_C_GA 1.58454
GG_A_CGGC_A_ 1.34630
GG_A_CG_CGA_ 1.12576
GG_A_CG_C_AA 1.83909
GG_A_CGGCA__ 1.49234
GG_A_CG_CAG_ 1.48730
GG_A_CG_CA_G 1.45447
GG_A_CG_CAA_ 1.73334
GG_A_CGATG__ 1.57827
GG_A_CGAT__G 1.65107
GG_A_CGAT__A 1.78108
GG_A_CGAT_A_ 1.89901
GG_A_CGATA__ 1.78926
GG_A_CGACG__ 1.27514
GG_A_CGAC_G_ 1.52703
GG_A_CGAC__G 1.59818
GG_A_CGAC__A 1.75869
GG_A_CGAC_A_ 1.86722
GG_A_CGACA__ 1.71055
GG_A_CGGT__T 0.96054
GG_A_CG_TG_T 1.18001
GG_A_CG_T_GT 0.82736
GG_A_CG_TG_C 1.14055
GG_A_CG_T_AT 1.62893
GG_A_CG_T_AC 1.50716
GG_A_CG_TA_T 1.64237
GG_A_CG_TA_C 1.42251
GG_A_CGGC__T 1.33969
GG_A_CG_C_GT 1.36723
GG_A_CGGC__C 1.04660
GG_A_CG_C_GC 1.04944
GG_A_CG_C_AT 1.53696
GG_A_CG_C_AC 1.43699
GG_A_CG_CA_T 1.55472
GG_A_CG_CA_C 1.40761
GG_A_CGAT__T 1.77038
GG_A_CGAC__T 1.64870
GG_A_CGAC__C 1.61161
GG_A_CGGT_T_ 1.56778
GG_A_CG_TGT_ 1.42635
GG_A_CG_T_TG 1.53826
GG_A_CG_T_TA 1.62176
GG_A_CGGT_C_ 1.42232
GG_A_CG_TGC_ 1.40490
GG_A_CG_T_CG 1.17591
GG_A_CG_TAT_ 1.60569
GG_A_CG_TAC_ 1.57391
GG_A_CGGC_T_ 1.54192
GG_A_CG_CGT_ 0.91677
GG_A_CG_C_TG 1.55726
GG_A_CG_C_TA 1.55916
GG_A_CGGC_C_ 1.19165
GG_A_CG_C_CA 0.76883
GG_A_CGAT_T_ 1.65117
GG_A_CGAT_C_ 1.64835
GG_A_CGAC_T_ 1.62416
GG_A_CGAC_C_ 1.64425
GG_A_CG_T_TT 1.59179
GG_A_CG_T_TC 1.46103
GG_A_CG_T_CT 1.55833
GG_A_CG_T_CC 1.34447
GG_A_CG_C_TT 1.51610
GG_A_CG_C_CT 1.39874
GG_A_CG_C_CC 1.18274
GG_A_CGGTT__ 1.29056
GG_A_CG_TTG_ 1.04236
GG_A_CG_TT_G 1.61371
GG_A_CG_TT_A 1.29109
GG_A_CG_TTA_ 1.57479
GG_A_CGGTC__ 1.60372
GG_A_CG_TC_G 1.59573
GG_A_CG_TC_A 1.55572
GG_A_CG_TCA_ 1.70487
GG_A_CGGCT__ 1.43584
GG_A_CG_CTG_ 1.40185
GG_A_CG_CT_G 1.50719
GG_A_CG_CT_A 1.64380
GG_A_CG_CTA_ 1.61568
GG_A_CGGCC__ 1.21879
GG_A_CG_CCG_ 0.91717
GG_A_CG_CC_G 1.40590
GG_A_CG_CC_A 1.56474
GG_A_CG_CCA_ 1.51670
GG_A_CGATT__ 1.73327
GG_A_CGATC__ 1.69683
GG_A_CGACT__ 1.67601
GG_A_CGACC__ 1.70587
GG_A_CG_TT_T 1.39258
GG_A_CG_TT_C 1.39899
GG_A_CG_TC_T 1.58506
GG_A_CG_CT_T 1.41032
GG_A_CG_CT_C 1.34308
GG_A_CG_CC_T 1.56066
GG_A_CG_CC_C 1.15528
GG_A_CG_TTT_ 1.57372
GG_A_CG_TTC_ 1.47040
GG_A_CG_TCT_ 1.60534
GG_A_CG_TCC_ 1.48023
GG_A_CG_CTT_ 1.59109
GG_A_CG_CTC_ 1.35690
GG_A_CG_CCT_ 1.51566
GG_A_CG_CCC_ 1.32437
GG_A_CGTG_G_ 1.16002
GG_A_CGT_GG_ 1.20423
GG_A_CGT__GG 1.23411
GG_A_CGTG__A 1.24595
GG_A_CGT_G_A 1.19744
GG_A_CGT__GA 1.41111
GG_A_CGTG_A_ 1.20736
GG_A_CGT_GA_ 1.39756
GG_A_CGT__AG 1.37032
GG_A_CGT__AA 1.51129
GG_A_CGTGA__ 1.11940
GG_A_CGT_AG_ 1.34452
GG_A_CGT_A_G 0.94877
GG_A_CGT_A_A 1.49346
GG_A_CGT_AA_ 1.53680
GG_A_CGTAG__ 1.32955
GG_A_CGTA_G_ 1.34536
GG_A_CGTA__G 1.33027
GG_A_CGTA__A 1.43403
GG_A_CGTA_A_ 1.54138
GG_A_CGTAA__ 1.46025
GG_A_CGC_GG_ 1.25284
GG_A_CGC_G_G 1.23041
GG_A_CGC_G_A 1.54958
GG_A_CGC__GA 1.35107
GG_A_CGCG_A_ 0.81222
GG_A_CGC_GA_ 1.51734
GG_A_CGC__AG 1.65839
GG_A_CGC__AA 1.61676
GG_A_CGCGA__ 0.94744
GG_A_CGC_AG_ 1.45493
GG_A_CGC_AA_ 1.60004
GG_A_CGCAG__ 1.51819
GG_A_CGCA_G_ 1.34228
GG_A_CGCA__A 1.83244
GG_A_CGCA_A_ 1.77658
GG_A_CGCAA__ 1.69539
GG_A_CGTG__T 1.16092
GG_A_CGT_G_T 1.13920
GG_A_CGT__GT 1.26444
GG_A_CGTG__C 0.95858
GG_A_CGT_G_C 1.08165
GG_A_CGT__GC 1.04224
GG_A_CGT__AT 1.47279
GG_A_CGT__AC 1.15312
GG_A_CGT_A_T 1.39447
GG_A_CGT_A_C 1.31850
GG_A_CGTA__T 1.51043
GG_A_CGTA__C 1.37059
GG_A_CGC_G_T 1.41644
GG_A_CGC__GT 1.48430
GG_A_CGC_G_C 1.07273
GG_A_CGC__GC 0.97515
GG_A_CGC__AT 1.63848
GG_A_CGC__AC 1.41192
GG_A_CGC_A_T 1.71022
GG_A_CGC_A_C 1.44533
GG_A_CGCA__T 1.77029
GG_A_CGCA__C 1.34730
GG_A_CGTG_T_ 0.90085
GG_A_CGT_GT_ 1.05502
GG_A_CGT__TG 0.88662
GG_A_CGT__TA 1.38360
GG_A_CGTG_C_ 0.89837
GG_A_CGT__CA 1.21665
GG_A_CGT_AT_ 1.03736
GG_A_CGT_AC_ 1.25743
GG_A_CGTA_T_ 1.48004
GG_A_CGTA_C_ 1.24426
GG_A_CGC_GT_ 1.37380
GG_A_CGC__TG 1.42697
GG_A_CGC__TA 1.58057
GG_A_CGC__CG 0.83520
GG_A_CGC_AT_ 1.52091
GG_A_CGCA_C_ 1.53062
GG_A_CGT__TT 1.46202
GG_A_CGT__TC 1.30488
GG_A_CGT__CT 1.18738
GG_A_CGT__CC 1.16744
GG_A_CGC__TC 1.38849
GG_A_CGC__CT 1.42804
GG_A_CGC__CC 1.21208
GG_A_CGTGT__ 1.16481
GG_A_CGT_TG_ 1.25201
GG_A_CGT_T_G 1.28633
GG_A_CGT_T_A 1.42756
GG_A_CGT_TA_ 1.29974
GG_A_CGTGC__ 1.03903
GG_A_CGT_CG_ 0.84260
GG_A_CGT_C_G 1.27027
GG_A_CGT_C_A 1.31626
GG_A_CGT_CA_ 1.32059
GG_A_CGTAT__ 1.42996
GG_A_CGTAC__ 1.49016
GG_A_CGC_T_G 1.43969
GG_A_CGC_T_A 1.22515
GG_A_CGC_TA_ 1.58895
GG_A_CGC_CG_ 0.75100
GG_A_CGC_C_G 1.48341
GG_A_CGC_C_A 1.49199
GG_A_CGT_T_T 1.37197
GG_A_CGT_T_C 1.18043
GG_A_CGT_C_T 1.42885
GG_A_CGT_C_C 1.14264
GG_A_CGC_T_T 1.54099
GG_A_CGC_T_C 1.27218
GG_A_CGT_TT_ 1.41713
GG_A_CGT_TC_ 1.30773
GG_A_CGT_CT_ 1.36481
GG_A_CGT_CC_ 1.26143
GG_A_CGC_TT_ 1.58776
GG_A_CGC_TC_ 1.30428
GG_A_CGC_CT_ 1.59953
GG_A_CGC_CC_ 1.30814
GG_A_CGTTG__ 1.37034
GG_A_CGTT_G_ 1.32945
GG_A_CGTT__G 1.36451
GG_A_CGTT__A 1.44105
GG_A_CGTT_A_ 1.45709
GG_A_CGTTA__ 1.44038
GG_A_CGTC_G_ 1.24378
GG_A_CGTC__G 1.24967
GG_A_CGTC__A 1.42065
GG_A_CGTC_A_ 1.47248
GG_A_CGTCA__ 1.29182
GG_A_CGCTG__ 1.41579
GG_A_CGCT__G 1.50376
GG_A_CGCT__A 1.21196
GG_A_CGCT_A_ 1.51352
GG_A_CGCTA__ 1.42850
GG_A_CGCC__G 1.48045
GG_A_CGCC_A_ 1.67760
GG_A_CGCCA__ 0.85272
GG_A_CGTT__T 1.41181
GG_A_CGTT__C 1.30614
GG_A_CGTC__T 1.38382
GG_A_CGTC__C 1.21145
GG_A_CGCT__T 1.60770
GG_A_CGCT__C 1.41566
GG_A_CGCC__C 1.25688
GG_A_CGTT_T_ 1.40063
GG_A_CGTT_C_ 1.33068
GG_A_CGTC_T_ 1.33074
GG_A_CGTC_C_ 1.27052
GG_A_CGCT_T_ 1.59157
GG_A_CGCT_C_ 1.48844
GG_A_CGCC_T_ 1.46042
GG_A_CGTTT__ 1.35359
GG_A_CGTTC__ 1.40414
GG_A_CGTCT__ 1.36580
GG_A_CGTCC__ 1.36274
GG_A_CGCTT__ 1.29898
GG_A_CGCTC__ 1.58858
GG_A_CGCCC__ 1.47676
G_GA_CGG_G_G 1.24841
G_GA_CGG_G_A 1.53196
G_GA_CG_GG_A 1.04248
G_GA_CG__GGA 1.46584
G_GA_CGGG_A_ 1.20231
G_GA_CGG_GA_ 1.07794
G_GA_CG_GGA_ 1.08868
G_GA_CG_G_AG 1.06409
G_GA_CG__GAG 1.29686
G_GA_CGG__AA 1.87319
G_GA_CG__GAA 1.57163
G_GA_CGG_AG_ 1.43884
G_GA_CGG_A_G 1.53940
G_GA_CG_GAG_ 1.21192
G_GA_CG_GA_G 1.36997
G_GA_CG__AGG 1.53298
G_GA_CG__AGA 1.65895
G_GA_CGG_AA_ 1.83134
G_GA_CG_GAA_ 1.52663
G_GA_CG__AAG 1.74408
G_GA_CG__AAA 2.00352
G_GA_CGGAG__ 1.22950
G_GA_CGGA_G_ 1.68567
G_GA_CGGA__G 1.52702
G_GA_CG_AGG_ 1.58655
G_GA_CG_AG_G 1.56816
G_GA_CG_A_GG 1.55441
G_GA_CGGA__A 1.70314
G_GA_CG_AG_A 1.76540
G_GA_CG_A_GA 1.87341
G_GA_CGGA_A_ 1.37830
G_GA_CG_A_AG 1.68748
G_GA_CGGAA__ 2.01445
G_GA_CG_AAG_ 1.80177
G_GA_CG_AA_G 1.90530
G_GA_CG_AA_A 2.12566
G_GA_CG_AAA_ 2.05652
G_GA_CGAGG__ 0.96177
G_GA_CGAG_G_ 1.09901
G_GA_CGAG__G 1.23769
G_GA_CGA_GG_ 1.41825
G_GA_CGA_G_G 1.18314
G_GA_CGA__GG 1.54235
G_GA_CGA_G_A 1.35897
G_GA_CGA__GA 1.45695
G_GA_CGAG_A_ 1.56079
G_GA_CGA_GA_ 1.54008
G_GA_CGA__AG 1.70611
G_GA_CGA__AA 1.95352
G_GA_CGA_AG_ 1.53801
G_GA_CGA_A_G 1.77893
G_GA_CGA_A_A 1.83150
G_GA_CGAAG__ 1.76599
G_GA_CGAA_G_ 1.82957
G_GA_CGAA__G 1.80093
G_GA_CGAA__A 2.09893
G_GA_CGAA_A_ 2.07236
G_GA_CGAAA__ 2.04569
G_GA_CG__GGT 0.97440
G_GA_CGGG__C 1.09447
G_GA_CGG__GC 1.01220
G_GA_CG_GG_C 0.83649
G_GA_CG_G_GC 0.76543
G_GA_CG__GGC 0.92852
G_GA_CGG__AT 1.03217
G_GA_CG_G_AT 1.41503
G_GA_CG_G_AC 1.12022
G_GA_CGG_A_T 1.63895
G_GA_CG__AGT 1.42870
G_GA_CGG_A_C 1.49884
G_GA_CG__AAT 1.81337
G_GA_CGGA__T 1.24741
G_GA_CG_AG_T 1.08239
G_GA_CG_A_GT 1.54296
G_GA_CGGA__C 1.69388
G_GA_CG_AG_C 1.43358
G_GA_CG_A_GC 1.48681
G_GA_CG_A_AT 1.27371
G_GA_CG_A_AC 1.82146
G_GA_CG_AA_T 1.82773
G_GA_CG_AA_C 1.72241
G_GA_CGAG__T 1.00814
G_GA_CGA_G_T 1.42621
G_GA_CGA__GT 1.63985
G_GA_CGA_G_C 1.24067
G_GA_CGA__GC 1.22313
G_GA_CGA__AT 1.87058
G_GA_CGA__AC 1.69205
G_GA_CGA_A_T 1.53748
G_GA_CGAA__T 1.87020
G_GA_CGAA__C 1.74916
G_GA_CGGG_T_ 1.24741
G_GA_CG_G_TG 1.29068
G_GA_CG__GTA 1.52518
G_GA_CGGG_C_ 1.02017
G_GA_CGG_GC_ 1.13037
G_GA_CGG__CA 1.19611
G_GA_CGG_AT_ 1.78623
G_GA_CG_GAT_ 1.39396
G_GA_CG__ATG 1.61210
G_GA_CG__ATA 2.00078
G_GA_CGG_AC_ 1.60697
G_GA_CG__ACG 1.21212
G_GA_CG_AGT_ 1.60421
G_GA_CG_A_TG 1.64701
G_GA_CG_A_TA 1.71945
G_GA_CGGA_C_ 1.37542
G_GA_CG_AGC_ 1.38712
G_GA_CG_AAT_ 2.09097
G_GA_CGA_GT_ 1.37355
G_GA_CGA__TG 1.48112
G_GA_CGA_GC_ 0.86949
G_GA_CGA__CA 1.28863
G_GA_CGA_AT_ 1.73920
G_GA_CGAA_T_ 1.92236
G_GA_CG__GTT 1.48716
G_GA_CGG__TC 1.48551
G_GA_CG_G_TC 1.11127
G_GA_CGG__CT 1.47319
G_GA_CG__GCT 1.14049
G_GA_CGG__CC 1.29082
G_GA_CG__GCC 1.01828
G_GA_CG_A_TT 1.83142
G_GA_CG_A_CT 1.58341
G_GA_CGA__TT 1.82376
G_GA_CGA__TC 1.46515
G_GA_CGGGT__ 1.17130
G_GA_CGG_TG_ 1.50394
G_GA_CGG_T_G 1.47714
G_GA_CG_GT_G 1.33658
G_GA_CGG_TA_ 1.80951
G_GA_CG_GTA_ 1.38302
G_GA_CG__TAG 1.60327
G_GA_CG__TAA 1.78640
G_GA_CGGGC__ 1.01234
G_GA_CGG_C_G 0.95908
G_GA_CG_GC_G 0.92802
G_GA_CG__CAG 1.34970
G_GA_CGGAT__ 1.44084
G_GA_CG_ATG_ 1.62030
G_GA_CG_AT_G 1.41106
G_GA_CG_ATA_ 1.87461
G_GA_CGGAC__ 1.59848
G_GA_CG_AC_G 1.32555
G_GA_CG_ACA_ 1.73476
G_GA_CGAGT__ 1.19077
G_GA_CGA_TG_ 1.56927
G_GA_CGA_T_G 1.64314
G_GA_CGA_T_A 1.70144
G_GA_CGA_C_G 1.61768
G_GA_CGA_CA_ 1.81840
G_GA_CGAAT__ 1.81077
G_GA_CGAAC__ 1.92731
G_GA_CGG_T_T 1.29987
G_GA_CG__TGT 1.33222
G_GA_CGG_T_C 1.50190
G_GA_CG_GT_C 1.18397
G_GA_CG__TGC 1.29810
G_GA_CG__TAT 1.74575
G_GA_CGG_C_T 1.67239
G_GA_CG_GC_T 1.42505
G_GA_CG_GC_C 0.95730
G_GA_CG__CAT 1.67043
G_GA_CG_AT_C 1.66816
G_GA_CG_AC_T 1.86616
G_GA_CGA_T_T 1.46578
G_GA_CGA_C_T 1.87372
G_GA_CG__TTG 1.53513
G_GA_CG__TTA 1.75336
G_GA_CGG_TC_ 1.24802
G_GA_CG__CTG 1.29693
G_GA_CG__CTA 1.16019
G_GA_CGG_CC_ 1.07579
G_GA_CG_ATT_ 1.69111
G_GA_CGA_CT_ 1.78339
G_GA_CG__TTT 1.42562
G_GA_CG__TTC 1.58678
G_GA_CG__TCT 1.21364
G_GA_CG__CTT 1.91963
G_GA_CG__CCT 1.58730
G_GA_CG__CCC 1.33949
G_GA_CGGTG__ 1.12632
G_GA_CGGT__G 1.69628
G_GA_CGGT__A 1.92164
G_GA_CG_TG_A 1.61581
G_GA_CGGT_A_ 1.78031
G_GA_CG_TGA_ 1.52130
G_GA_CG_T_AG 1.64050
G_GA_CG_T_AA 1.79085
G_GA_CGGTA__ 1.76739
G_GA_CG_TAG_ 1.65568
G_GA_CG_TA_G 1.60712
G_GA_CG_TA_A 1.80768
G_GA_CG_TAA_ 1.88999
G_GA_CGGC_G_ 1.28435
G_GA_CG_CGG_ 1.14260
G_GA_CG_C_GA 1.66079
G_GA_CG_C_AG 1.63083
G_GA_CGGCA__ 1.57049
G_GA_CG_CAG_ 1.64856
G_GA_CG_CA_G 1.61997
G_GA_CG_CA_A 1.58635
G_GA_CG_CAA_ 1.93745
G_GA_CGATG__ 1.55072
G_GA_CGAT_A_ 1.75747
G_GA_CGATA__ 1.79930
G_GA_CGAC__G 1.54795
G_GA_CGAC_A_ 1.93472
G_GA_CGGT__T 1.17259
G_GA_CG_TG_T 1.17071
G_GA_CGGT__C 1.35119
G_GA_CG_TG_C 1.18906
G_GA_CG_T_AT 1.69016
G_GA_CG_TA_T 1.77611
G_GA_CG_TA_C 1.63464
G_GA_CGGC__T 1.45563
G_GA_CG_CG_T 0.95367
G_GA_CG_C_GT 1.27985
G_GA_CGGC__C 1.31278
G_GA_CG_C_GC 1.19066
G_GA_CG_C_AT 1.73194
G_GA_CG_CA_T 1.74457
G_GA_CG_CA_C 1.47088
G_GA_CGAT__T 1.82937
G_GA_CGAT__C 1.60809
G_GA_CGAC__T 1.96547
G_GA_CGAC__C 1.57416
G_GA_CGGT_T_ 1.75831
G_GA_CG_TGT_ 1.57550
G_GA_CG_T_TG 1.53775
G_GA_CGGT_C_ 1.65944
G_GA_CG_TGC_ 1.41000
G_GA_CG_T_CG 1.27777
G_GA_CG_T_CA 1.58478
G_GA_CG_TAT_ 1.64899
G_GA_CG_TAC_ 1.61858
G_GA_CG_C_TA 1.72356
G_GA_CGGC_C_ 1.17702
G_GA_CG_CAT_ 1.62392
G_GA_CGAT_C_ 1.68796
G_GA_CGAC_T_ 1.70880
G_GA_CG_T_TT 1.73161
G_GA_CG_T_CT 1.66824
G_GA_CG_C_TT 1.76936
G_GA_CG_C_TC 1.50574
G_GA_CGGTT__ 1.75186
G_GA_CG_TT_G 1.57864
G_GA_CG_TT_A 1.71563
G_GA_CG_TTA_ 1.72805
G_GA_CGGTC__ 1.80172
G_GA_CG_TC_G 1.59631
G_GA_CG_TCA_ 1.71406
G_GA_CGGCT__ 1.55576
G_GA_CG_CT_A 1.79536
G_GA_CG_CTA_ 1.92391
G_GA_CGGCC__ 1.12893
G_GA_CG_CC_G 1.09331
G_GA_CG_CCA_ 1.58718
G_GA_CGATT__ 1.81159
G_GA_CGACC__ 1.66913
G_GA_CG_TT_T 1.65761
G_GA_CG_TT_C 1.63312
G_GA_CG_TC_T 1.72500
G_GA_CG_CC_T 1.70508
G_GA_CG_CC_C 1.33125
G_GA_CG_TTT_ 1.61637
G_GA_CG_TTC_ 1.67340
G_GA_CG_TCT_ 1.75350
G_GA_CG_TCC_ 1.43751
G_GA_CG_CTT_ 1.71016
G_GA_CG_CCT_ 1.32419
G_GA_CG_CCC_ 1.20020
G_GA_CGTG__G 1.05731
G_GA_CGT_GG_ 1.12203
G_GA_CGT__GG 1.21187
G_GA_CGT__GA 1.42227
G_GA_CGT_A_G 1.42134
G_GA_CGT_AA_ 1.55106
G_GA_CGTAG__ 1.50594
G_GA_CGTA_G_ 1.28713
G_GA_CGTA__G 1.48756
G_GA_CGC_G_A 1.45059
G_GA_CGC_GA_ 1.40857
G_GA_CGC__AG 1.55322
G_GA_CGC__AA 1.66341
G_GA_CGC_A_G 1.65232
G_GA_CGCAG__ 1.43004
G_GA_CGCA_G_ 1.52336
G_GA_CGCA__G 1.43900
G_GA_CGCA_A_ 1.70845
G_GA_CGCAA__ 1.93395
G_GA_CGTG__T 1.15153
G_GA_CGT_G_T 1.29610
G_GA_CGT__GT 1.23507
G_GA_CGTG__C 1.02538
G_GA_CGT__AT 1.45416
G_GA_CGT__AC 1.28281
G_GA_CGT_A_T 1.41892
G_GA_CGT_A_C 1.44837
G_GA_CGTA__T 1.46843
G_GA_CGTA__C 1.47429
G_GA_CGC_G_T 1.33227
G_GA_CGC_G_C 1.08965
G_GA_CGC__GC 1.15538
G_GA_CGC__AT 1.76825
G_GA_CGCA__T 1.64786
G_GA_CGT__TG 1.23804
G_GA_CGT__TA 1.36519
G_GA_CGT_GC_ 1.07836
G_GA_CGT_AT_ 1.52848
G_GA_CGT_AC_ 1.40450
G_GA_CGTA_T_ 1.59922
G_GA_CGTA_C_ 1.13726
G_GA_CGC_GT_ 1.45222
G_GA_CGC__TG 1.48146
G_GA_CGC__TA 1.39764
G_GA_CGC_GC_ 1.00051
G_GA_CGC_AT_ 1.71624
G_GA_CGT__TT 1.56817
G_GA_CGT__TC 1.44570
G_GA_CGT__CC 1.22447
G_GA_CGC__TT 1.82695
G_GA_CGC__CC 1.14636
G_GA_CGTGT__ 0.98499
G_GA_CGT_TG_ 1.26918
G_GA_CGT_C_G 0.98993
G_GA_CGT_CA_ 1.41940
G_GA_CGTAC__ 1.12281
G_GA_CGC_TA_ 1.65529
G_GA_CGC_CA_ 1.48490
G_GA_CGCAT__ 1.42972
G_GA_CGT_T_T 1.38141
G_GA_CGT_C_T 1.51132
G_GA_CGT_C_C 1.28218
G_GA_CGC_T_T 1.32032
G_GA_CGC_C_T 1.63894
G_GA_CGT_TT_ 1.48855
G_GA_CGC_TT_ 1.62449
G_GA_CGC_TC_ 1.20633
G_GA_CGTTG__ 1.38845
G_GA_CGTT_G_ 1.48202
G_GA_CGTT__G 1.41045
G_GA_CGTT__A 1.62064
G_GA_CGTT_A_ 1.62373
G_GA_CGTTA__ 1.54403
G_GA_CGTC_A_ 1.52551
G_GA_CGCTA__ 1.75492
G_GA_CGCC__A 1.35394
G_GA_CGCC_A_ 1.71685
G_GA_CGTT__C 1.47707
G_GA_CGTC__T 1.58689
G_GA_CGTC__C 1.30311
G_GA_CGCT__T 1.66843
G_GA_CGCT__C 1.45342
G_GA_CGCC__T 1.39404
G_GA_CGCC__C 1.36117
G_GA_CGTT_T_ 1.48141
G_GA_CGTT_C_ 1.42708
G_GA_CGCT_T_ 1.61022
G_GA_CGCT_C_ 1.40329
G_GA_CGCC_T_ 1.70213
G_GA_CGTTT__ 1.53501
G_GA_CGTTC__ 1.57742
G_GA_CGTCT__ 1.55799
G_GA_CGCTT__ 1.53289
G_GA_CGCCC__ 1.43187
G__AGCGGGG__ 0.84135
G__AGCGG_G_G 1.04388
G__AGCGG__GG 1.27113
G__AGCG_GGG_ 0.90597
G__AGCG_GG_G 0.90294
G__AGCG_G_GG 1.07663
G__AGCG__GGG 1.14984
G__AGCGGG__A 1.37604
G__AGCGG_G_A 1.36235
G__AGCGG__GA 1.47684
G__AGCG_GG_A 1.20476
G__AGCG_G_GA 1.13581
G__AGCG__GGA 1.39853
G__AGCGGG_A_ 1.16422
G__AGCGG_GA_ 0.95208
G__AGCGG__AG 1.35059
G__AGCG_GGA_ 1.07947
G__AGCG_G_AG 1.25228
G__AGCGG__AA 1.81814
G__AGCG_G_AA 1.60283
G__AGCG__GAA 1.69258
G__AGCGGGA__ 1.38854
G__AGCGG_AG_ 1.41038
G__AGCGG_A_G 1.54680
G__AGCG_GAG_ 1.23079
G__AGCG_GA_G 1.14091
G__AGCG__AGG 1.34490
G__AGCGG_A_A 1.75548
G__AGCG_GA_A 1.59776
G__AGCG__AGA 1.56458
G__AGCGG_AA_ 1.75202
G__AGCG_GAA_ 1.58951
G__AGCG__AAG 1.77111
G__AGCG__AAA 1.89438
G__AGCGGAG__ 0.96992
G__AGCGGA_G_ 1.33423
G__AGCGGA__G 1.67788
G__AGCG_AGG_ 1.25556
G__AGCG_AG_G 1.50561
G__AGCG_A_GG 1.42161
G__AGCGGA__A 1.62009
G__AGCG_AG_A 1.83263
G__AGCG_A_GA 1.79031
G__AGCGGA_A_ 1.42974
G__AGCG_AGA_ 1.38922
G__AGCG_A_AG 1.90059
G__AGCG_A_AA 2.10059
G__AGCGGAA__ 1.92844
G__AGCG_AAG_ 1.66663
G__AGCG_AA_G 1.81657
G__AGCG_AA_A 2.12787
G__AGCG_AAA_ 2.14348
G__AGCGAGG__ 1.26742
G__AGCGAG_G_ 1.09634
G__AGCGAG__G 1.48493
G__AGCGA_GG_ 1.27097
G__AGCGA_G_G 1.35102
G__AGCGA__GG 1.37539
G__AGCGA_G_A 1.52389
G__AGCGA__GA 1.47439
G__AGCGAG_A_ 1.59995
G__AGCGA_GA_ 1.50881
G__AGCGA__AG 1.71761
G__AGCGA__AA 1.94198
G__AGCGAGA__ 1.23991
G__AGCGA_AG_ 1.57870
G__AGCGA_A_G 1.73468
G__AGCGA_A_A 1.91461
G__AGCGA_AA_ 2.02080
G__AGCGAAG__ 1.67785
G__AGCGAA_G_ 1.68029
G__AGCGAA__G 1.85465
G__AGCGAA__A 2.10984
G__AGCGAA_A_ 1.98044
G__AGCGAAA__ 2.19424
G__AGCGGG__T 1.39907
G__AGCGG__GT 0.99138
G__AGCG_GG_T 1.13472
G__AGCG_G_GT 1.14170
G__AGCG__GGT 0.95803
G__AGCGGG__C 0.94830
G__AGCGG_G_C 1.00916
G__AGCG_GG_C 0.90007
G__AGCG__GGC 0.84279
G__AGCGG__AT 1.07912
G__AGCG_G_AT 1.39176
G__AGCG__GAT 0.90505
G__AGCGG__AC 1.37319
G__AGCG_G_AC 1.03601
G__AGCG__GAC 1.37310
G__AGCGG_A_T 1.73288
G__AGCG_GA_T 1.25987
G__AGCG__AGT 1.48974
G__AGCGG_A_C 1.37291
G__AGCG__AGC 1.30028
G__AGCG__AAT 1.85961
G__AGCG__AAC 1.71480
G__AGCGGA__T 0.90331
G__AGCG_AG_T 0.86147
G__AGCG_A_GT 1.19462
G__AGCGGA__C 1.56954
G__AGCG_AG_C 1.53556
G__AGCG_A_GC 1.39583
G__AGCG_A_AT 1.31525
G__AGCG_A_AC 1.74626
G__AGCG_AA_T 1.87222
G__AGCG_AA_C 1.92436
G__AGCGAG__T 1.27595
G__AGCGA_G_T 1.39314
G__AGCGA__GT 1.50521
G__AGCGAG__C 1.09711
G__AGCGA_G_C 1.41147
G__AGCGA__GC 1.26931
G__AGCGA__AT 1.66995
G__AGCGA__AC 1.75991
G__AGCGA_A_T 1.56517
G__AGCGA_A_C 1.39365
G__AGCGAA__T 1.84617
G__AGCGAA__C 1.91513
G__AGCGGG_T_ 1.56969
G__AGCGG_GT_ 1.37913
G__AGCGG__TG 1.57121
G__AGCG_GGT_ 1.27759
G__AGCG_G_TG 1.12539
G__AGCG__GTG 1.35693
G__AGCGG__TA 1.35471
G__AGCG_G_TA 1.66971
G__AGCG__GTA 1.64248
G__AGCGGG_C_ 1.21604
G__AGCGG_GC_ 0.91978
G__AGCGG__CG 0.85341
G__AGCG_GGC_ 0.94631
G__AGCGG__CA 1.35136
G__AGCG_G_CA 1.51702
G__AGCG__GCA 1.31823
G__AGCGG_AT_ 1.79927
G__AGCG__ATG 1.27230
G__AGCG__ATA 2.00685
G__AGCGG_AC_ 1.63879
G__AGCG__ACG 1.26166
G__AGCG__ACA 1.85992
G__AGCGGA_T_ 1.86059
G__AGCG_AGT_ 1.74819
G__AGCG_A_TG 1.84154
G__AGCG_A_TA 2.09535
G__AGCGGA_C_ 1.08233
G__AGCG_AGC_ 1.35020
G__AGCG_A_CG 1.27477
G__AGCG_A_CA 1.59965
G__AGCG_AAT_ 2.15244
G__AGCG_AAC_ 1.89587
G__AGCGAG_T_ 1.77601
G__AGCGA_GT_ 1.72953
G__AGCGA__TG 1.84032
G__AGCGA__TA 1.98535
G__AGCGAG_C_ 1.08562
G__AGCGA_GC_ 1.30400
G__AGCGA__CG 1.29417
G__AGCGA__CA 1.68296
G__AGCGA_AT_ 1.95217
G__AGCGA_AC_ 1.20049
G__AGCGAA_T_ 2.19929
G__AGCGAA_C_ 1.92750
G__AGCGG__TT 1.78038
G__AGCG_G_TT 1.71057
G__AGCG__GTT 1.60341
G__AGCGG__TC 1.52738
G__AGCG_G_TC 1.46444
G__AGCG__GTC 1.42415
G__AGCGG__CT 1.25351
G__AGCG_G_CT 1.12217
G__AGCG__GCT 1.06839
G__AGCGG__CC 1.23320
G__AGCG_G_CC 0.95415
G__AGCG__GCC 1.21981
G__AGCG__ATT 1.80509
G__AGCG__ATC 1.59345
G__AGCG__ACC 1.08644
G__AGCG_A_TT 1.98937
G__AGCG_A_TC 1.90123
G__AGCG_A_CT 1.43508
G__AGCG_A_CC 1.67103
G__AGCGA__TT 1.87806
G__AGCGA__TC 1.74084
G__AGCGA__CT 1.32174
G__AGCGA__CC 1.36117
G__AGCGGGT__ 1.36864
G__AGCGG_TG_ 1.34199
G__AGCGG_T_G 1.47591
G__AGCG_GTG_ 1.11067
G__AGCG_GT_G 1.34979
G__AGCGG_T_A 1.41167
G__AGCG_GT_A 1.53703
G__AGCG__TGA 1.64639
G__AGCGG_TA_ 1.72728
G__AGCG_GTA_ 1.45308
G__AGCG__TAG 1.70438
G__AGCG__TAA 1.82843
G__AGCGGGC__ 1.28264
G__AGCGG_C_G 1.37844
G__AGCG__CGG 0.80481
G__AGCGG_C_A 1.37206
G__AGCGG_CA_ 1.54570
G__AGCG_GCA_ 1.31168
G__AGCG__CAG 1.57807
G__AGCG__CAA 1.78608
G__AGCGGAT__ 1.37890
G__AGCG_ATG_ 1.63567
G__AGCG_AT_G 1.75623
G__AGCG_AT_A 1.49288
G__AGCG_ATA_ 1.94090
G__AGCGGAC__ 1.81763
G__AGCG_AC_G 1.74996
G__AGCG_AC_A 2.03744
G__AGCG_ACA_ 1.76608
G__AGCGAGT__ 1.56659
G__AGCGA_TG_ 1.53744
G__AGCGA_T_G 1.76261
G__AGCGA_T_A 1.81765
G__AGCGA_TA_ 1.88315
G__AGCGAGC__ 1.46499
G__AGCGA_C_G 1.71147
G__AGCGA_CA_ 1.72378
G__AGCGAAT__ 1.91717
G__AGCGAAC__ 1.96771
G__AGCGG_T_T 1.59434
G__AGCG__TGT 1.24230
G__AGCGG_T_C 1.29343
G__AGCG_GT_C 1.11593
G__AGCG__TGC 1.05363
G__AGCG__TAT 1.61930
G__AGCG__TAC 1.55782
G__AGCGG_C_T 1.68337
G__AGCG_GC_T 1.49980
G__AGCGG_C_C 1.13534
G__AGCG_GC_C 0.92614
G__AGCG__CAT 1.57582
G__AGCG__CAC 1.28679
G__AGCG_AT_T 1.81508
G__AGCG_AT_C 1.55356
G__AGCG_AC_T 1.85247
G__AGCGA_T_T 1.66086
G__AGCGA_T_C 1.61787
G__AGCGA_C_T 1.75530
G__AGCGA_C_C 1.62118
G__AGCGG_TT_ 1.73357
G__AGCG_GTT_ 1.66770
G__AGCG__TTG 1.50141
G__AGCG__TTA 1.70988
G__AGCGG_TC_ 1.19029
G__AGCG_GTC_ 1.42323
G__AGCG__TCA 1.35050
G__AGCGG_CT_ 1.43997
G__AGCG_GCT_ 1.55302
G__AGCG__CTG 1.61751
G__AGCG__CTA 1.30914
G__AGCGG_CC_ 1.36764
G__AGCG_GCC_ 1.39255
G__AGCG__CCG 1.01754
G__AGCG__CCA 1.68550
G__AGCG_ATT_ 1.85221
G__AGCG_ATC_ 1.24402
G__AGCG_ACC_ 1.88415
G__AGCGA_TT_ 1.80349
G__AGCGA_TC_ 1.66742
G__AGCGA_CT_ 1.90138
G__AGCGA_CC_ 1.71426
G__AGCG__TTT 1.80857
G__AGCG__TTC 1.61626
G__AGCG__TCT 1.47117
G__AGCG__TCC 1.45966
G__AGCG__CTT 1.81986
G__AGCG__CCT 1.66853
G__AGCG__CCC 1.33599
G__AGCGGTG__ 1.28596
G__AGCGGT_G_ 1.13690
G__AGCGGT__G 1.47209
G__AGCG_TGG_ 1.22137
G__AGCG_TG_G 1.39871
G__AGCG_T_GG 1.35418
G__AGCGGT__A 1.39035
G__AGCG_TG_A 1.61034
G__AGCG_T_GA 1.61038
G__AGCGGT_A_ 1.69166
G__AGCG_TGA_ 1.53552
G__AGCG_T_AG 1.51559
G__AGCG_T_AA 1.63415
G__AGCGGTA__ 1.69714
G__AGCG_TAG_ 1.53740
G__AGCG_TA_G 1.48016
G__AGCG_TA_A 1.64473
G__AGCG_TAA_ 1.65742
G__AGCGGC_G_ 1.06110
G__AGCGGC__G 1.27075
G__AGCG_C_GG 1.31736
G__AGCGGC__A 1.59862
G__AGCG_C_GA 1.60278
G__AGCGGC_A_ 1.56224
G__AGCG_C_AG 1.56738
G__AGCG_C_AA 1.84160
G__AGCGGCA__ 1.53519
G__AGCG_CAG_ 1.47411
G__AGCG_CA_G 1.45835
G__AGCG_CA_A 1.77711
G__AGCG_CAA_ 1.83673
G__AGCGATG__ 1.54339
G__AGCGAT_G_ 1.63681
G__AGCGAT__G 1.58683
G__AGCGAT__A 1.74933
G__AGCGAT_A_ 1.72332
G__AGCGATA__ 1.80681
G__AGCGACG__ 0.79479
G__AGCGAC_G_ 1.48374
G__AGCGAC__G 1.54381
G__AGCGAC__A 1.65674
G__AGCGAC_A_ 1.86359
G__AGCGACA__ 1.75347
G__AGCGGT__T 1.58952
G__AGCG_TG_T 1.47885
G__AGCG_T_GT 1.42922
G__AGCGGT__C 1.27269
G__AGCG_TG_C 1.26962
G__AGCG_T_GC 1.06224
G__AGCG_T_AT 1.67213
G__AGCG_TA_T 1.78990
G__AGCG_TA_C 1.49277
G__AGCGGC__T 1.43595
G__AGCG_CG_T 0.81283
G__AGCG_C_GT 1.05531
G__AGCGGC__C 1.02791
G__AGCG_C_GC 0.99291
G__AGCG_C_AT 1.57726
G__AGCG_CA_C 1.36695
G__AGCGAT__T 1.64731
G__AGCGAC__T 1.68230
G__AGCGAC__C 1.58168
G__AGCGGT_T_ 1.38416
G__AGCG_TGT_ 1.62111
G__AGCG_T_TG 1.49262
G__AGCG_T_TA 1.31601
G__AGCGGT_C_ 1.58424
G__AGCG_TGC_ 1.48383
G__AGCG_T_CG 1.04804
G__AGCG_T_CA 1.53753
G__AGCG_TAT_ 1.63309
G__AGCG_TAC_ 1.62522
G__AGCGGC_T_ 1.53785
G__AGCG_CGT_ 0.85413
G__AGCG_C_TG 1.45379
G__AGCG_C_TA 1.73074
G__AGCGGC_C_ 1.20243
G__AGCG_C_CA 1.52503
G__AGCG_CAT_ 1.52370
G__AGCG_CAC_ 1.19559
G__AGCGAT_T_ 1.73613
G__AGCGAT_C_ 1.57006
G__AGCGAC_T_ 1.67767
G__AGCG_T_TC 1.61895
G__AGCG_T_CT 1.52482
G__AGCG_T_CC 1.44773
G__AGCG_C_TT 1.59021
G__AGCG_C_TC 1.32825
G__AGCG_C_CT 1.16845
G__AGCG_C_CC 1.19914
G__AGCGGTT__ 1.66935
G__AGCG_TTG_ 1.55783
G__AGCG_TT_G 1.42107
G__AGCG_TT_A 1.58880
G__AGCG_TTA_ 1.62760
G__AGCGGTC__ 1.27299
G__AGCG_TC_G 1.51088
G__AGCG_TC_A 1.21404
G__AGCG_TCA_ 1.63994
G__AGCGGCT__ 1.40302
G__AGCG_CT_A 1.75415
G__AGCG_CTA_ 1.71862
G__AGCGGCC__ 1.28149
G__AGCG_CC_G 1.39698
G__AGCG_CC_A 1.66247
G__AGCG_CCA_ 1.48872
G__AGCGATT__ 1.66084
G__AGCGACT__ 1.68418
G__AGCGACC__ 1.66741
G__AGCG_TT_T 1.65048
G__AGCG_TT_C 1.51249
G__AGCG_TC_T 1.67327
G__AGCG_TC_C 1.56210
G__AGCG_CT_T 1.26865
G__AGCG_CT_C 1.34572
G__AGCG_CC_T 1.58210
G__AGCG_CC_C 1.13941
G__AGCG_TTT_ 1.64564
G__AGCG_TTC_ 1.37659
G__AGCG_TCT_ 1.39980
G__AGCG_TCC_ 1.50700
G__AGCG_CTT_ 1.53886
G__AGCG_CCT_ 1.56017
G__AGCG_CCC_ 1.35683
G__AGCGTGG__ 1.08828
G__AGCGTG_G_ 1.08500
G__AGCGTG__G 0.88987
G__AGCGT_GG_ 1.15621
G__AGCGT_G_G 1.13393
G__AGCGT__GG 1.19993
G__AGCGTG__A 1.46170
G__AGCGT_G_A 1.43789
G__AGCGT__GA 1.44894
G__AGCGTG_A_ 1.32039
G__AGCGT_GA_ 1.48584
G__AGCGT__AG 1.44963
G__AGCGT__AA 1.70089
G__AGCGTGA__ 1.17026
G__AGCGT_AG_ 1.33891
G__AGCGT_A_A 1.66390
G__AGCGT_AA_ 1.67617
G__AGCGTAG__ 1.60063
G__AGCGTA_G_ 1.47186
G__AGCGTA__G 1.63234
G__AGCGTA__A 1.77218
G__AGCGTA_A_ 1.82051
G__AGCGTAA__ 1.71393
G__AGCGC_GG_ 1.26448
G__AGCGC_G_G 1.21825
G__AGCGC__GA 1.72714
G__AGCGCG_A_ 0.89872
G__AGCGC__AG 1.64163
G__AGCGC__AA 1.69456
G__AGCGC_AG_ 1.42245
G__AGCGC_AA_ 1.75210
G__AGCGCAG__ 1.66618
G__AGCGCA_G_ 1.40738
G__AGCGCA__G 1.52976
G__AGCGCA__A 1.95977
G__AGCGCA_A_ 1.92534
G__AGCGCAA__ 1.78654
G__AGCGTG__T 1.35949
G__AGCGT_G_T 1.39938
G__AGCGT__GT 1.20497
G__AGCGTG__C 0.98098
G__AGCGT_G_C 1.04123
G__AGCGT__GC 0.99326
G__AGCGT__AC 1.22450
G__AGCGT_A_T 1.48624
G__AGCGT_A_C 1.44171
G__AGCGTA__T 1.60650
G__AGCGTA__C 1.56835
G__AGCGCG__T 0.92891
G__AGCGC__GT 1.13177
G__AGCGC_G_C 1.20751
G__AGCGC__GC 1.03650
G__AGCGC__AT 1.73372
G__AGCGC__AC 1.42938
G__AGCGC_A_C 1.34198
G__AGCGCA__T 1.85691
G__AGCGTG_T_ 1.06920
G__AGCGT_GT_ 1.27233
G__AGCGT__TG 0.91884
G__AGCGT__TA 1.54939
G__AGCGTG_C_ 1.27853
G__AGCGT_GC_ 1.11316
G__AGCGT__CA 1.41091
G__AGCGT_AT_ 1.17422
G__AGCGT_AC_ 1.45720
G__AGCGTA_T_ 1.70723
G__AGCGTA_C_ 1.54764
G__AGCGCG_T_ 1.04730
G__AGCGC_GT_ 1.51773
G__AGCGC__TG 1.49440
G__AGCGC__TA 1.83073
G__AGCGC_AT_ 1.58129
G__AGCGCA_T_ 1.94207
G__AGCGCA_C_ 1.69902
G__AGCGT__TT 1.63973
G__AGCGT__TC 1.41395
G__AGCGT__CT 1.43140
G__AGCGT__CC 1.24239
G__AGCGC__TT 1.82226
G__AGCGC__TC 1.52424
G__AGCGC__CC 1.25464
G__AGCGTGT__ 1.24115
G__AGCGT_TG_ 1.24548
G__AGCGT_T_G 1.24741
G__AGCGT_T_A 1.38906
G__AGCGT_TA_ 1.41030
G__AGCGTGC__ 1.21528
G__AGCGT_CG_ 0.77550
G__AGCGT_C_G 1.27863
G__AGCGT_C_A 1.63714
G__AGCGT_CA_ 1.40046
G__AGCGTAT__ 1.59631
G__AGCGTAC__ 1.73093
G__AGCGC_T_A 1.91056
G__AGCGC_TA_ 1.79229
G__AGCGC_C_G 1.41270
G__AGCGC_CA_ 1.49854
G__AGCGCAT__ 1.74505
G__AGCGT_T_T 1.48213
G__AGCGT_T_C 1.23666
G__AGCGT_C_T 1.48866
G__AGCGT_C_C 1.15821
G__AGCGC_T_T 1.33343
G__AGCGC_T_C 1.38208
G__AGCGC_C_T 1.63996
G__AGCGT_TT_ 1.49319
G__AGCGT_CT_ 1.38884
G__AGCGT_CC_ 1.52187
G__AGCGC_TT_ 1.67258
G__AGCGC_TC_ 1.49343
G__AGCGC_CT_ 1.75490
G__AGCGC_CC_ 1.38996
G__AGCGTTG__ 1.41511
G__AGCGTT_G_ 1.34076
G__AGCGTT__A 1.42299
G__AGCGTT_A_ 1.51385
G__AGCGTTA__ 1.49432
G__AGCGTCG__ 0.80541
G__AGCGTC_G_ 1.21580
G__AGCGTC__G 1.21398
G__AGCGTC_A_ 1.47515
G__AGCGCTG__ 1.50871
G__AGCGCT_G_ 1.39313
G__AGCGCT__G 1.44249
G__AGCGCTA__ 1.47936
G__AGCGCC__A 1.74318
G__AGCGCC_A_ 1.58975
G__AGCGTT__T 1.53054
G__AGCGTT__C 1.36553
G__AGCGTC__T 1.38245
G__AGCGCT__T 1.68510
G__AGCGCT__C 1.43636
G__AGCGCC__C 1.18669
G__AGCGTT_T_ 1.48237
G__AGCGTT_C_ 1.26215
G__AGCGTC_T_ 1.29711
G__AGCGCT_T_ 1.66908
G__AGCGCC_T_ 1.48349
G__AGCGTTT__ 1.36076
G__AGCGTTC__ 1.40926
G__AGCGTCC__ 1.36160
G__AGCGCTT__ 1.58959
G__AGCGCTC__ 1.51113
G__AGCGCCC__ 1.41514
G__AACG__GGG 1.50231
G__AACGGG__A 1.41277
G__AACGG__GA 1.72551
G__AACG_GG_A 1.06574
G__AACG_G_GA 1.40724
G__AACGGG_A_ 1.21243
G__AACGG__AG 1.29587
G__AACG_GGA_ 1.21448
G__AACG_G_AG 1.15212
G__AACG__GAG 1.31640
G__AACGG__AA 1.76960
G__AACG_G_AA 1.47666
G__AACG__GAA 1.54091
G__AACGG_A_G 1.43312
G__AACG_GAG_ 1.33162
G__AACG_GA_G 1.31678
G__AACG__AGG 1.55740
G__AACG_GA_A 1.56497
G__AACG__AGA 1.71273
G__AACGG_AA_ 1.53204
G__AACG_GAA_ 1.39270
G__AACG__AAG 1.52484
G__AACG__AAA 1.73711
G__AACGGAG__ 1.34875
G__AACGGA_G_ 1.49577
G__AACGGA__G 1.42261
G__AACG_AGG_ 1.40602
G__AACG_AG_G 1.32565
G__AACG_A_GG 1.52659
G__AACGGA__A 1.48038
G__AACG_AG_A 1.50110
G__AACG_A_GA 1.68093
G__AACGGA_A_ 1.61461
G__AACG_AGA_ 1.52474
G__AACG_A_AG 1.55689
G__AACG_A_AA 1.70989
G__AACGGAA__ 1.65004
G__AACG_AAG_ 1.62850
G__AACG_AA_G 1.66746
G__AACG_AA_A 1.79981
G__AACG_AAA_ 1.79141
G__AACGAGG__ 1.45032
G__AACGAG_G_ 1.43465
G__AACGAG__G 1.64238
G__AACGA_G_G 1.51397
G__AACGA__GG 1.60306
G__AACGAG__A 1.67873
G__AACGA_G_A 1.64357
G__AACGA__GA 1.69791
G__AACGAG_A_ 1.62715
G__AACGA_GA_ 1.54799
G__AACGA__AG 1.72064
G__AACGA__AA 1.80357
G__AACGAGA__ 1.62367
G__AACGA_AG_ 1.58193
G__AACGA_A_G 1.73792
G__AACGA_A_A 1.84583
G__AACGA_AA_ 1.88804
G__AACGAAG__ 1.69896
G__AACGAA_G_ 1.62564
G__AACGAA__G 1.75762
G__AACGAA__A 1.83831
G__AACGAA_A_ 1.82534
G__AACGAAA__ 1.95915
G__AACGGG__T 1.26644
G__AACGG_G_T 1.31315
G__AACGG__GT 1.40740
G__AACG_G_GT 1.13521
G__AACG__GGT 1.30336
G__AACGGG__C 1.14683
G__AACGG_G_C 1.06574
G__AACG_GG_C 0.94582
G__AACG_G_GC 0.82990
G__AACG__GGC 1.03965
G__AACGG__AT 1.43029
G__AACG_G_AT 1.26983
G__AACG__GAT 1.38607
G__AACGG__AC 1.38937
G__AACG_G_AC 1.13518
G__AACG__GAC 1.12489
G__AACG_GA_T 1.22791
G__AACG__AGT 1.30572
G__AACGG_A_C 1.33385
G__AACG_GA_C 1.21561
G__AACG__AGC 1.24807
G__AACG__AAT 1.52059
G__AACGGA__T 1.60408
G__AACG_AG_T 1.53892
G__AACG_A_GT 1.46157
G__AACGGA__C 1.39572
G__AACG_AG_C 1.27059
G__AACG_A_GC 1.20735
G__AACG_A_AC 1.48615
G__AACG_AA_T 1.66171
G__AACG_AA_C 1.57520
G__AACGAG__T 1.56195
G__AACGA_G_T 1.61186
G__AACGA__GT 1.53318
G__AACGAG__C 1.41925
G__AACGA_G_C 1.30914
G__AACGA__GC 1.28272
G__AACGA__AT 1.68862
G__AACGA__AC 1.58910
G__AACGA_A_T 1.76597
G__AACGA_A_C 1.62717
G__AACGAA__T 1.86081
G__AACGAA__C 1.62763
G__AACGGG_T_ 1.29243
G__AACGG_GT_ 1.11308
G__AACGG__TG 1.34760
G__AACG_G_TA 1.26395
G__AACG__GTA 1.17639
G__AACGGG_C_ 1.21455
G__AACGG_GC_ 1.21577
G__AACGG__CG 0.98653
G__AACGG__CA 1.28499
G__AACG_G_CA 1.13555
G__AACG__GCA 1.11610
G__AACGG_AT_ 1.46650
G__AACG_GAT_ 1.36377
G__AACG__ATG 1.38013
G__AACG__ATA 1.60490
G__AACGG_AC_ 1.39467
G__AACG__ACG 1.26380
G__AACGGA_T_ 1.31793
G__AACG_AGT_ 1.35382
G__AACG_A_TG 1.44801
G__AACG_A_TA 1.42097
G__AACGGA_C_ 1.39299
G__AACG_AGC_ 1.33419
G__AACG_A_CG 0.93031
G__AACG_A_CA 1.31535
G__AACG_AAC_ 1.69990
G__AACGAG_T_ 1.64667
G__AACGA_GT_ 1.50198
G__AACGA__TG 1.67047
G__AACGA__TA 1.73342
G__AACGAG_C_ 1.60380
G__AACGA_GC_ 1.52067
G__AACGA__CA 1.77111
G__AACGA_AT_ 1.76990
G__AACGA_AC_ 1.72987
G__AACGAA_T_ 1.82895
G__AACGAA_C_ 1.80004
G__AACGG__TT 1.52532
G__AACG_G_TT 1.38168
G__AACG__GTT 1.42070
G__AACGG__TC 1.29578
G__AACG_G_TC 1.13588
G__AACG__GTC 1.07213
G__AACGG__CT 1.48632
G__AACG_G_CT 1.33910
G__AACG__GCT 1.37650
G__AACGG__CC 1.33761
G__AACG_G_CC 1.14521
G__AACG__GCC 1.17743
G__AACG__ATT 1.53363
G__AACG__ATC 1.32101
G__AACG__ACT 1.52144
G__AACG__ACC 1.44758
G__AACG_A_TT 1.63929
G__AACG_A_TC 1.46665
G__AACG_A_CT 1.60962
G__AACG_A_CC 1.53585
G__AACGA__TT 1.76020
G__AACGA__TC 1.54880
G__AACGA__CT 1.69022
G__AACGGGT__ 1.45047
G__AACGG_TG_ 1.58238
G__AACGG_T_G 1.58279
G__AACG_GTG_ 1.21090
G__AACG_GT_G 1.44900
G__AACG__TGG 1.55478
G__AACGG_T_A 1.64547
G__AACG_GT_A 1.41063
G__AACG__TGA 1.51698
G__AACGG_TA_ 1.68123
G__AACG_GTA_ 1.32018
G__AACG__TAG 1.54578
G__AACG__TAA 1.59756
G__AACGGGC__ 1.07059
G__AACGG_C_G 1.22291
G__AACG_GC_G 1.06344
G__AACGG_C_A 1.07832
G__AACG_GC_A 1.20316
G__AACGG_CA_ 1.33777
G__AACG_GCA_ 1.11921
G__AACG__CAG 1.23531
G__AACG__CAA 1.54489
G__AACGGAT__ 1.58618
G__AACG_ATG_ 1.44698
G__AACG_AT_G 1.48457
G__AACG_AT_A 1.59926
G__AACGGAC__ 1.20305
G__AACG_ACG_ 1.20120
G__AACG_AC_G 1.42276
G__AACG_AC_A 1.05062
G__AACGAGT__ 1.62734
G__AACGA_TG_ 1.52686
G__AACGA_T_G 1.68772
G__AACGA_T_A 1.76304
G__AACGA_TA_ 1.69335
G__AACGAGC__ 1.67799
G__AACGA_C_G 1.73931
G__AACGA_C_A 1.74507
G__AACGA_CA_ 1.62589
G__AACGAAT__ 1.62414
G__AACGAAC__ 1.69622
G__AACGG_T_T 1.58185
G__AACG_GT_T 1.37700
G__AACGG_T_C 1.48851
G__AACG__TGC 1.12108
G__AACG__TAT 1.41005
G__AACG__TAC 1.22135
G__AACGG_C_T 1.55273
G__AACG_GC_T 1.35377
G__AACGG_C_C 1.37708
G__AACG_GC_C 1.06942
G__AACG__CAT 1.47033
G__AACG__CAC 1.37371
G__AACG_AT_T 1.55535
G__AACG_AT_C 1.31699
G__AACG_AC_C 1.50072
G__AACGA_T_T 1.68067
G__AACGA_T_C 1.46753
G__AACGA_C_T 1.65189
G__AACGA_C_C 1.62861
G__AACGG_TT_ 1.58484
G__AACG_GTT_ 1.30690
G__AACG__TTG 1.43396
G__AACG__TTA 1.54512
G__AACGG_TC_ 1.46520
G__AACG_GTC_ 1.42686
G__AACG__TCA 1.66524
G__AACGG_CT_ 1.25763
G__AACG_GCT_ 1.31406
G__AACG__CTG 1.44646
G__AACG__CTA 1.15451
G__AACGG_CC_ 1.24834
G__AACG_GCC_ 1.09613
G__AACG__CCG 1.15844
G__AACG__CCA 1.25803
G__AACG_ATT_ 1.58496
G__AACG_ATC_ 1.43665
G__AACG_ACT_ 1.39802
G__AACGA_TT_ 1.65270
G__AACGA_TC_ 1.77987
G__AACGA_CT_ 1.77337
G__AACGA_CC_ 1.76074
G__AACG__TTT 1.48348
G__AACG__TTC 1.35350
G__AACG__TCT 1.51590
G__AACG__TCC 1.31963
G__AACG__CTT 1.56525
G__AACG__CTC 1.43296
G__AACG__CCT 1.47585
G__AACG__CCC 1.22984
G__AACGGT__G 1.46303
G__AACG_TGG_ 1.48721
G__AACG_T_GG 1.61352
G__AACGGT__A 1.57954
G__AACG_TG_A 1.49916
G__AACG_T_GA 1.53389
G__AACGGT_A_ 1.53528
G__AACG_TGA_ 1.35962
G__AACG_T_AG 1.37889
G__AACG_T_AA 1.58627
G__AACGGTA__ 1.50887
G__AACG_TAG_ 1.45524
G__AACG_TA_G 1.42432
G__AACG_TA_A 1.59595
G__AACG_TAA_ 1.53021
G__AACGGC_G_ 1.55636
G__AACGGC__G 1.44473
G__AACG_C_GG 1.54293
G__AACGGC__A 1.65534
G__AACG_CG_A 1.31892
G__AACG_C_GA 1.67130
G__AACGGC_A_ 1.59377
G__AACG_C_AG 1.52099
G__AACG_C_AA 1.73256
G__AACGGCA__ 1.41886
G__AACG_CAG_ 1.52379
G__AACG_CA_G 1.44553
G__AACG_CAA_ 1.57429
G__AACGATG__ 1.48365
G__AACGAT_G_ 1.53290
G__AACGAT__G 1.64614
G__AACGAT__A 1.72890
G__AACGAT_A_ 1.65370
G__AACGATA__ 1.66130
G__AACGAC_G_ 1.63183
G__AACGAC__G 1.55279
G__AACGAC_A_ 1.66974
G__AACGACA__ 1.67556
G__AACGGT__T 1.50572
G__AACG_TG_T 1.36620
G__AACG_T_GT 1.34393
G__AACGGT__C 1.45025
G__AACG_TG_C 1.18777
G__AACG_T_AT 1.35190
G__AACG_T_AC 1.28653
G__AACG_TA_T 1.45483
G__AACG_TA_C 1.37672
G__AACGGC__T 1.46083
G__AACG_CG_T 1.24009
G__AACG_C_GT 1.27591
G__AACGGC__C 1.25240
G__AACG_C_GC 1.31054
G__AACG_C_AT 1.49212
G__AACG_C_AC 1.36891
G__AACG_CA_T 1.49599
G__AACG_CA_C 1.29058
G__AACGAT__T 1.55263
G__AACGAT__C 1.41186
G__AACGAC__T 1.70250
G__AACGAC__C 1.59859
G__AACGGT_T_ 1.44972
G__AACG_TGT_ 1.34347
G__AACG_T_TG 1.35129
G__AACG_T_TA 1.41274
G__AACGGT_C_ 1.40439
G__AACG_TGC_ 1.29188
G__AACG_T_CG 1.25635
G__AACG_T_CA 1.58530
G__AACG_TAT_ 1.45113
G__AACG_TAC_ 1.48362
G__AACGGC_T_ 1.36855
G__AACG_C_TG 1.39033
G__AACG_C_TA 1.55794
G__AACGGC_C_ 1.31753
G__AACG_CGC_ 1.01896
G__AACG_C_CG 1.16448
G__AACG_C_CA 1.30394
G__AACG_CAT_ 1.40533
G__AACG_CAC_ 1.12863
G__AACGAT_T_ 1.55492
G__AACGAT_C_ 1.62457
G__AACGAC_T_ 1.64977
G__AACGAC_C_ 1.73086
G__AACG_T_TT 1.47360
G__AACG_T_TC 1.35473
G__AACG_T_CC 1.21157
G__AACG_C_TT 1.51667
G__AACG_C_TC 1.26949
G__AACG_C_CC 1.31527
G__AACGGTT__ 1.58469
G__AACG_TTG_ 1.41532
G__AACG_TT_G 1.44788
G__AACG_TT_A 1.54229
G__AACG_TTA_ 1.40195
G__AACG_TC_G 1.28801
G__AACG_TCA_ 1.38195
G__AACGGCT__ 1.67314
G__AACG_CTG_ 1.45449
G__AACG_CT_G 1.60065
G__AACG_CT_A 1.75011
G__AACG_CTA_ 1.52037
G__AACGGCC__ 1.45008
G__AACG_CC_G 1.50792
G__AACG_CC_A 1.63561
G__AACG_CCA_ 1.58441
G__AACGATT__ 1.63911
G__AACGATC__ 1.59493
G__AACGACT__ 1.74224
G__AACGACC__ 1.70638
G__AACG_TT_T 1.36243
G__AACG_TT_C 1.27417
G__AACG_TC_T 1.48054
G__AACG_TC_C 1.41921
G__AACG_CT_T 1.43600
G__AACG_CT_C 1.43253
G__AACG_CC_T 1.48112
G__AACG_CC_C 1.33453
G__AACG_TTT_ 1.36924
G__AACG_TTC_ 1.40551
G__AACG_TCT_ 1.46851
G__AACG_TCC_ 1.45013
G__AACG_CTT_ 1.57937
G__AACG_CTC_ 1.61795
G__AACG_CCT_ 1.49517
G__AACG_CCC_ 1.41799
G__AACGT__GG 1.16982
G__AACGT_G_A 0.84935
G__AACGT__GA 1.23167
G__AACGTG_A_ 1.00851
G__AACGT_GA_ 1.04525
G__AACGT__AG 1.01036
G__AACGT__AA 1.22911
G__AACGT_AG_ 1.15679
G__AACGT_A_G 1.07259
G__AACGT_A_A 1.21524
G__AACGT_AA_ 1.21566
G__AACGTAG__ 1.03052
G__AACGTA_G_ 1.10974
G__AACGTA__G 1.01620
G__AACGTA__A 1.18673
G__AACGTA_A_ 1.25608
G__AACGTAA__ 1.23182
G__AACGC_GG_ 1.31921
G__AACGC_G_G 1.25541
G__AACGC__GG 1.65892
G__AACGC__GA 1.62872
G__AACGC_GA_ 1.40756
G__AACGC__AG 1.55672
G__AACGC__AA 1.67254
G__AACGC_AG_ 1.72264
G__AACGC_A_G 1.60832
G__AACGC_A_A 1.54734
G__AACGC_AA_ 1.67376
G__AACGCAG__ 1.42654
G__AACGCA_G_ 1.52071
G__AACGCA__G 1.56265
G__AACGCA__A 1.57114
G__AACGCAA__ 1.78654
G__AACGT__GT 1.04802
G__AACGTG__C 0.77594
G__AACGT__AC 0.98761
G__AACGT_A_T 1.18498
G__AACGT_A_C 1.15619
G__AACGTA__T 1.25937
G__AACGTA__C 1.19037
G__AACGCG__T 1.12065
G__AACGC_G_T 1.35428
G__AACGC__GT 1.26764
G__AACGC_G_C 1.13142
G__AACGC__GC 1.19251
G__AACGC__AT 1.55094
G__AACGC__AC 1.30764
G__AACGC_A_T 1.59172
G__AACGC_A_C 1.38468
G__AACGCA__T 1.60157
G__AACGCA__C 1.31898
G__AACGT__TA 1.13291
G__AACGT__CA 1.03763
G__AACGT_AT_ 1.12763
G__AACGTA_T_ 1.13561
G__AACGTA_C_ 1.15160
G__AACGC_GT_ 1.22473
G__AACGC__TG 1.37495
G__AACGC__TA 1.61594
G__AACGC__CA 1.20658
G__AACGC_AT_ 1.47590
G__AACGC_AC_ 1.23865
G__AACGCA_T_ 1.59405
G__AACGT__TT 1.24916
G__AACGT__TC 1.08086
G__AACGT__CT 1.25143
G__AACGT__CC 1.04961
G__AACGC__TT 1.56736
G__AACGC__TC 1.37216
G__AACGC__CT 1.49744
G__AACGC__CC 1.16911
G__AACGTGT__ 1.02719
G__AACGT_TG_ 1.06619
G__AACGT_T_G 1.18136
G__AACGT_T_A 1.30641
G__AACGT_TA_ 1.12228
G__AACGTGC__ 0.90905
G__AACGT_C_G 0.90054
G__AACGT_C_A 1.21206
G__AACGT_CA_ 1.05049
G__AACGTAT__ 1.20214
G__AACGTAC__ 1.20629
G__AACGC_TG_ 1.44131
G__AACGC_T_G 1.59418
G__AACGC_T_A 1.72206
G__AACGC_CG_ 1.27316
G__AACGC_C_G 1.53966
G__AACGC_C_A 1.27753
G__AACGC_CA_ 1.59833
G__AACGCAT__ 1.58893
G__AACGCAC__ 1.33132
G__AACGT_T_T 1.20038
G__AACGT_T_C 0.91015
G__AACGT_C_T 1.21366
G__AACGT_C_C 1.05605
G__AACGC_T_T 1.41259
G__AACGC_T_C 1.33919
G__AACGC_C_T 1.62886
G__AACGC_C_C 1.24449
G__AACGT_TT_ 1.16994
G__AACGT_TC_ 1.27124
G__AACGT_CT_ 1.15621
G__AACGT_CC_ 1.16264
G__AACGC_TT_ 1.57844
G__AACGC_CT_ 1.59748
G__AACGC_CC_ 1.10333
G__AACGTTG__ 1.21657
G__AACGTT_G_ 1.18937
G__AACGTT__G 1.12194
G__AACGTT__A 1.28963
G__AACGTT_A_ 1.08981
G__AACGTTA__ 1.22287
G__AACGTC_G_ 1.15129
G__AACGTC__A 1.28033
G__AACGTC_A_ 1.20432
G__AACGTCA__ 1.15849
G__AACGCTG__ 1.40757
G__AACGCT_G_ 1.52113
G__AACGCT__G 1.48172
G__AACGCTA__ 1.57013
G__AACGCC_G_ 1.48487
G__AACGCC__G 1.59182
G__AACGCC__A 1.40432
G__AACGCC_A_ 1.66934
G__AACGCCA__ 1.36352
G__AACGTT__T 1.14936
G__AACGTT__C 1.05135
G__AACGTC__T 1.30269
G__AACGTC__C 1.08935
G__AACGCT__T 1.49482
G__AACGCT__C 1.33064
G__AACGCC__T 1.38739
G__AACGCC__C 1.33176
G__AACGTT_T_ 1.18220
G__AACGTT_C_ 1.21043
G__AACGTC_T_ 1.24994
G__AACGCT_T_ 1.48915
G__AACGCT_C_ 1.43821
G__AACGCC_T_ 1.49633
G__AACGCC_C_ 1.20688
G__AACGTTT__ 1.12022
G__AACGTTC__ 1.11449
G__AACGTCC__ 1.23441
G__AACGCTT__ 1.47996
G__AACGCTC__ 1.57929
G__AACGCCT__ 1.52548
G__AACGCCC__ 1.59663
G_A_GTACGC__ 0.78386
GGA__CG_GGG_ 1.00212
GGA__CG_GG_G 1.03312
GGA__CG_G_GG 1.05183
GGA__CG__GGG 1.18818
GGA__CGGG__A 1.22898
GGA__CG_GG_A 1.25480
GGA__CG_G_GA 1.28791
GGA__CG__GGA 1.32798
GGA__CGGG_A_ 1.07188
GGA__CGG_GA_ 0.98180
GGA__CGG__AG 1.25587
GGA__CG_GGA_ 1.13654
GGA__CG_G_AG 1.26658
GGA__CG__GAG 1.30076
GGA__CGG__AA 1.63330
GGA__CG_G_AA 1.58744
GGA__CG__GAA 1.58654
GGA__CGGGA__ 1.12824
GGA__CGG_AG_ 1.10377
GGA__CG_GAG_ 1.29297
GGA__CG_GA_G 1.35843
GGA__CGG_A_A 1.64835
GGA__CG_GA_A 1.61798
GGA__CG__AGA 1.69301
GGA__CGG_AA_ 1.55571
GGA__CG__AAG 1.71325
GGA__CG__AAA 1.80902
GGA__CGGA__G 1.39161
GGA__CG_AG_G 1.48928
GGA__CG_A_GG 1.09540
GGA__CGGA__A 1.54386
GGA__CG_AG_A 1.53749
GGA__CG_A_GA 1.48425
GGA__CGGA_A_ 1.35714
GGA__CG_AGA_ 1.37393
GGA__CG_A_AG 1.65720
GGA__CG_A_AA 1.87488
GGA__CG_AAG_ 1.25587
GGA__CG_AA_G 1.66453
GGA__CG_AA_A 1.97661
GGA__CG_AAA_ 1.95616
GGA__CGAG_G_ 1.45890
GGA__CGAG__G 1.52593
GGA__CGA_GG_ 1.18531
GGA__CGA__GG 1.17567
GGA__CGA_G_A 1.65803
GGA__CGA__GA 1.72187
GGA__CGAG_A_ 1.74552
GGA__CGA_GA_ 1.66478
GGA__CGA__AG 1.70815
GGA__CGA__AA 1.91995
GGA__CGAGA__ 1.67958
GGA__CGA_AG_ 1.69825
GGA__CGA_A_G 1.73241
GGA__CGA_A_A 1.98159
GGA__CGA_AA_ 2.01017
GGA__CGAAG__ 1.38366
GGA__CGAA_G_ 1.14926
GGA__CGAA__G 1.39361
GGA__CGAA__A 1.93145
GGA__CGAA_A_ 1.81622
GGA__CGAAA__ 2.02360
GGA__CG_G_GT 1.05182
GGA__CGGG__C 0.81864
GGA__CGG__AT 1.04561
GGA__CG_G_AT 1.25624
GGA__CGG__AC 1.28203
GGA__CG_G_AC 1.23622
GGA__CG__GAC 1.18820
GGA__CGG_A_T 1.06585
GGA__CG__AGT 1.17535
GGA__CGG_A_C 1.29812
GGA__CG__AAT 1.60822
GGA__CG__AAC 1.81908
GGA__CG_A_AT 1.41860
GGA__CG_A_AC 1.47667
GGA__CG_AA_T 1.43035
GGA__CG_AA_C 1.80556
GGA__CGA_G_T 1.25897
GGA__CGA__GT 1.28200
GGA__CGAG__C 1.48035
GGA__CGA_G_C 1.36487
GGA__CGA__GC 1.39791
GGA__CGA_A_T 1.84969
GGA__CGA_A_C 1.76372
GGA__CGAA__T 1.53444
GGA__CGAA__C 1.53534
GGA__CGGG_T_ 0.88256
GGA__CGG__TG 1.16827
GGA__CG_G_TG 1.43637
GGA__CGG__TA 1.62423
GGA__CG_G_TA 1.57475
GGA__CG__GTA 1.54233
GGA__CGGG_C_ 0.92040
GGA__CG_G_CG 0.89863
GGA__CGG__CA 1.44426
GGA__CG__GCA 1.42098
GGA__CGG_AT_ 1.57783
GGA__CG__ATG 1.66563
GGA__CG__ATA 1.83740
GGA__CGG_AC_ 1.35062
GGA__CG_GAC_ 1.47750
GGA__CG__ACG 1.28160
GGA__CG_A_TG 1.78304
GGA__CG_A_TA 1.95751
GGA__CG_AAT_ 1.98347
GGA__CG_AAC_ 1.83356
GGA__CGA_GT_ 1.46370
GGA__CGA__TG 1.71796
GGA__CGA__TA 1.89551
GGA__CGA__CG 1.01845
GGA__CGA_AT_ 1.75768
GGA__CGA_AC_ 1.91600
GGA__CGAA_T_ 1.74861
GGA__CGAA_C_ 1.80389
GGA__CGG__TC 1.06412
GGA__CG_G_TC 1.18285
GGA__CG_G_CT 1.20027
GGA__CGG__CC 0.92119
GGA__CG_G_CC 1.11244
GGA__CG__GCC 0.95662
GGA__CG__ATT 1.55608
GGA__CG__ATC 1.52578
GGA__CG__ACT 1.64412
GGA__CG__ACC 1.51624
GGA__CG_A_TT 1.43765
GGA__CG_A_CC 1.33020
GGA__CGA__TC 1.40702
GGA__CGA__CT 1.61265
GGA__CGA__CC 1.56127
GGA__CGGGT__ 1.17617
GGA__CGG_TG_ 1.23379
GGA__CGG_T_G 1.06214
GGA__CG_GTG_ 1.17026
GGA__CG_GT_G 1.27247
GGA__CG__TGG 1.25135
GGA__CG_GT_A 1.51634
GGA__CGG_TA_ 1.52950
GGA__CG_GTA_ 1.42889
GGA__CG__TAG 1.48246
GGA__CG__TAA 1.79044
GGA__CGGGC__ 1.06709
GGA__CGG_C_G 1.18022
GGA__CG_GC_G 1.21170
GGA__CGG_C_A 1.50745
GGA__CGG_CA_ 1.35243
GGA__CG_GCA_ 1.37096
GGA__CG__CAG 1.49809
GGA__CG_ATG_ 1.14144
GGA__CG_AT_G 1.19884
GGA__CG_AT_A 1.69507
GGA__CG_ATA_ 1.67460
GGA__CG_ACG_ 0.83139
GGA__CG_AC_G 1.37922
GGA__CG_ACA_ 1.49774
GGA__CGA_TG_ 1.33845
GGA__CGA_T_A 1.82982
GGA__CGA_TA_ 1.81611
GGA__CGA_C_A 1.91967
GGA__CGAAT__ 1.39895
GGA__CGAAC__ 1.51872
GGA__CGG_T_T 1.30290
GGA__CG_GT_T 1.38208
GGA__CG__TGT 1.28764
GGA__CGG_T_C 1.22939
GGA__CG__TAT 1.73227
GGA__CG__TAC 1.49353
GGA__CGG_C_T 1.28486
GGA__CG_GC_T 1.34874
GGA__CG__CGT 0.92142
GGA__CG_GC_C 1.07884
GGA__CG__CAT 1.49482
GGA__CG_AT_T 1.55363
GGA__CG_AT_C 1.47655
GGA__CG_AC_T 1.61650
GGA__CG_AC_C 1.22377
GGA__CGA_T_T 1.68714
GGA__CGA_C_T 1.74829
GGA__CGG_TT_ 1.13628
GGA__CG__TTG 1.25092
GGA__CG__TTA 1.67722
GGA__CGG_TC_ 1.31428
GGA__CG_GTC_ 1.32701
GGA__CG__TCG 1.50284
GGA__CG__TCA 1.66863
GGA__CGG_CT_ 1.42907
GGA__CG_GCT_ 1.47521
GGA__CG__CTG 1.54542
GGA__CG__CTA 1.77673
GGA__CGG_CC_ 1.15983
GGA__CG_GCC_ 1.36801
GGA__CG__CCA 1.67293
GGA__CG_ATT_ 1.75265
GGA__CG_ATC_ 1.59255
GGA__CGA_TT_ 1.69431
GGA__CGA_TC_ 1.63767
GGA__CGA_CT_ 1.69665
GGA__CGA_CC_ 1.65222
GGA__CG__TTT 1.57100
GGA__CG__TTC 1.46322
GGA__CG__TCT 1.49769
GGA__CG__TCC 1.19296
GGA__CG__CTT 1.70697
GGA__CG__CCT 1.40927
GGA__CG__CCC 1.18362
GGA__CGGTG__ 1.03263
GGA__CG_TGG_ 1.18558
GGA__CG_TG_G 1.29299
GGA__CG_T_GG 1.35842
GGA__CGGT__A 1.61277
GGA__CG_TG_A 1.63715
GGA__CG_T_GA 1.37199
GGA__CGGT_A_ 1.49630
GGA__CG_TGA_ 1.47485
GGA__CG_T_AG 1.48954
GGA__CG_T_AA 1.60575
GGA__CGGTA__ 1.57447
GGA__CG_TAG_ 1.49170
GGA__CG_TA_G 1.53827
GGA__CG_TA_A 1.54841
GGA__CG_TAA_ 1.50164
GGA__CGGC__A 1.52436
GGA__CG_C_AG 1.70010
GGA__CG_C_AA 1.82699
GGA__CG_CAG_ 1.60786
GGA__CG_CA_A 1.03126
GGA__CG_CAA_ 1.85239
GGA__CGATG__ 1.36756
GGA__CGAT__G 1.25116
GGA__CGAT__A 1.77243
GGA__CGATA__ 1.68722
GGA__CGACG__ 1.42754
GGA__CGAC_G_ 1.72419
GGA__CGAC__A 1.89781
GGA__CGACA__ 1.80580
GGA__CGGT__T 1.28666
GGA__CG_TG_T 1.32048
GGA__CG_T_GT 1.40829
GGA__CGGT__C 1.07445
GGA__CG_TG_C 1.04346
GGA__CG_T_GC 0.99286
GGA__CG_T_AT 1.61774
GGA__CG_TA_T 1.59749
GGA__CG_TA_C 1.56465
GGA__CGGC__T 1.18149
GGA__CG_C_GT 1.34265
GGA__CGGC__C 1.02332
GGA__CG_C_GC 1.07716
GGA__CG_C_AT 1.65322
GGA__CG_C_AC 1.58113
GGA__CG_CA_T 1.61129
GGA__CG_CA_C 1.47157
GGA__CGAT__T 1.73704
GGA__CGAC__T 1.63622
GGA__CGGT_T_ 1.07156
GGA__CG_TGT_ 1.40121
GGA__CG_T_TG 1.18262
GGA__CG_T_TA 1.68177
GGA__CGGT_C_ 1.36004
GGA__CG_T_CA 1.60206
GGA__CG_TAT_ 1.65475
GGA__CG_TAC_ 1.61065
GGA__CGGC_T_ 1.41850
GGA__CG_CGT_ 1.11341
GGA__CG_C_TG 1.56014
GGA__CG_C_TA 1.56734
GGA__CGGC_C_ 1.07594
GGA__CG_C_CG 1.14186
GGA__CG_C_CA 0.88702
GGA__CG_CAT_ 1.48049
GGA__CGAT_T_ 1.60952
GGA__CGAT_C_ 1.36388
GGA__CGAC_T_ 1.56209
GGA__CGAC_C_ 1.62355
GGA__CG_T_TT 1.57551
GGA__CG_T_TC 1.43246
GGA__CG_T_CT 1.39912
GGA__CG_T_CC 1.37976
GGA__CG_C_TT 1.46837
GGA__CG_C_TC 1.30399
GGA__CG_C_CT 1.45103
GGA__CG_C_CC 1.01251
GGA__CGGTT__ 1.09572
GGA__CG_TTG_ 1.30344
GGA__CG_TT_A 1.38890
GGA__CG_TTA_ 1.56884
GGA__CGGTC__ 1.57062
GGA__CG_TC_A 1.74732
GGA__CGGCT__ 1.40798
GGA__CG_CTG_ 1.54691
GGA__CG_CT_G 1.78848
GGA__CG_CT_A 1.78611
GGA__CG_CTA_ 1.88487
GGA__CGGCC__ 1.16835
GGA__CG_CC_G 1.49490
GGA__CG_CC_A 1.59012
GGA__CGATT__ 1.65387
GGA__CG_TT_T 1.58029
GGA__CG_TC_T 1.49957
GGA__CG_CT_T 1.48023
GGA__CG_CT_C 1.26833
GGA__CG_CC_T 1.47259
GGA__CG_TTT_ 1.18472
GGA__CG_TTC_ 1.44120
GGA__CG_TCT_ 1.61941
GGA__CG_TCC_ 1.36722
GGA__CG_CTT_ 1.51048
GGA__CG_CTC_ 1.43069
GGA__CG_CCT_ 1.47219
GGA__CG_CCC_ 1.28119
GGA__CGTGG__ 1.27646
GGA__CGTG_G_ 1.28340
GGA__CGTG__G 1.40992
GGA__CGT_GG_ 1.34193
GGA__CGT_G_G 1.43015
GGA__CGT__GG 1.37846
GGA__CGTG__A 1.50363
GGA__CGT__GA 1.57447
GGA__CGTG_A_ 1.37676
GGA__CGT_GA_ 1.37637
GGA__CGT__AG 1.48583
GGA__CGT__AA 1.56769
GGA__CGT_A_G 1.58781
GGA__CGT_A_A 1.65808
GGA__CGT_AA_ 1.67444
GGA__CGTAG__ 1.40558
GGA__CGTA_G_ 1.35426
GGA__CGTA__G 1.59163
GGA__CGTAA__ 1.68884
GGA__CGC_GG_ 1.22317
GGA__CGC_G_G 1.35797
GGA__CGC__GG 1.36555
GGA__CGC_GA_ 1.42329
GGA__CGC__AG 1.62019
GGA__CGC__AA 1.64294
GGA__CGC_A_G 1.49961
GGA__CGC_AA_ 1.69986
GGA__CGCAG__ 1.43864
GGA__CGCA__G 1.56880
GGA__CGCA_A_ 1.77459
GGA__CGCAA__ 1.83209
GGA__CGTG__T 1.29625
GGA__CGT_G_T 1.29399
GGA__CGT__GT 1.24359
GGA__CGT_G_C 1.23866
GGA__CGT__AT 1.50435
GGA__CGT__AC 1.33911
GGA__CGT_A_T 1.46255
GGA__CGTA__T 1.42717
GGA__CGTA__C 1.42889
GGA__CGC_G_T 1.25269
GGA__CGC__GT 1.35161
GGA__CGC_G_C 0.99321
GGA__CGC_A_T 1.77883
GGA__CGC_A_C 1.56988
GGA__CGCA__T 1.65461
GGA__CGCA__C 1.45422
GGA__CGTG_T_ 1.41980
GGA__CGT_GT_ 1.44060
GGA__CGT__TG 1.45208
GGA__CGT__TA 1.62680
GGA__CGTG_C_ 1.33910
GGA__CGT_AT_ 1.57320
GGA__CGT_AC_ 1.51084
GGA__CGTA_C_ 1.48621
GGA__CGC_GT_ 1.52538
GGA__CGC__TA 1.68204
GGA__CGC_GC_ 1.10265
GGA__CGC__CG 1.03917
GGA__CGC__CA 0.87838
GGA__CGC_AT_ 1.58792
GGA__CGCA_T_ 1.95949
GGA__CGCA_C_ 1.55306
GGA__CGT__TT 1.50213
GGA__CGT__TC 1.36675
GGA__CGT__CC 1.25588
GGA__CGC__TT 1.68104
GGA__CGC__TC 1.41522
GGA__CGC__CT 1.43480
GGA__CGC__CC 1.08470
GGA__CGTGT__ 1.25005
GGA__CGT_TG_ 1.35197
GGA__CGT_T_G 1.31117
GGA__CGT_T_A 1.52802
GGA__CGT_TA_ 1.44793
GGA__CGTGC__ 1.36681
GGA__CGT_C_G 1.43876
GGA__CGT_CA_ 1.42913
GGA__CGTAT__ 1.44686
GGA__CGCGT__ 1.13352
GGA__CGC_TA_ 1.78592
GGA__CGC_C_G 1.43151
GGA__CGC_C_A 1.75454
GGA__CGC_CA_ 1.65642
GGA__CGCAT__ 1.70092
GGA__CGT_T_T 1.43679
GGA__CGT_T_C 1.20815
GGA__CGT_C_T 1.46006
GGA__CGT_C_C 1.25529
GGA__CGC_T_T 1.65619
GGA__CGC_T_C 1.34720
GGA__CGC_C_T 1.42438
GGA__CGC_C_C 1.15231
GGA__CGT_TT_ 1.39774
GGA__CGT_TC_ 1.35887
GGA__CGT_CT_ 1.49803
GGA__CGT_CC_ 1.48176
GGA__CGC_TT_ 1.72064
GGA__CGC_TC_ 1.53002
GGA__CGC_CT_ 1.53807
GGA__CGC_CC_ 1.29803
GGA__CGTT__G 1.31731
GGA__CGTT_A_ 1.47823
GGA__CGTTA__ 1.49479
GGA__CGTC__A 1.60807
GGA__CGTC_A_ 1.55158
GGA__CGTCA__ 1.52543
GGA__CGCTG__ 1.42624
GGA__CGCT__G 1.50388
GGA__CGCT__A 1.38042
GGA__CGCT_A_ 1.53222
GGA__CGCTA__ 1.49853
GGA__CGCC_A_ 1.72478
GGA__CGCCA__ 0.93197
GGA__CGTT__T 1.48350
GGA__CGTT__C 1.33339
GGA__CGTC__T 1.49930
GGA__CGTC__C 1.37382
GGA__CGCT__T 1.46137
GGA__CGCT__C 1.46543
GGA__CGCC__T 1.59403
GGA__CGCC__C 1.07098
GGA__CGTT_T_ 1.41288
GGA__CGTC_T_ 1.49822
GGA__CGTC_C_ 1.46122
GGA__CGCT_T_ 1.59004
GGA__CGCT_C_ 1.40217
GGA__CGCC_T_ 1.40593
GGA__CGTTT__ 1.36013
GGA__CGTCT__ 1.54794
GGA__CGTCC__ 1.45687
GGA__CGCTT__ 1.39906
GGA__CGCTC__ 1.51701
GGA__CGCCT__ 1.63770
GGA__CGCCC__ 1.36889
G_AG_CGGG__G 0.85108
G_AG_CG_GG_G 0.84946
G_AG_CG_G_GG 1.03108
G_AG_CGGG__A 1.14498
G_AG_CG_G_GA 1.14067
G_AG_CGGG_A_ 1.00806
G_AG_CGG__AG 1.16614
G_AG_CG_G_AG 1.13902
G_AG_CG__GAG 1.27918
G_AG_CG_G_AA 1.56322
G_AG_CG__GAA 1.59995
G_AG_CG_GAG_ 1.10659
G_AG_CG_GA_G 1.28168
G_AG_CGG_A_A 1.59627
G_AG_CG_GA_A 1.62280
G_AG_CG__AGA 1.60667
G_AG_CGG_AA_ 1.60590
G_AG_CG_GAA_ 1.59499
G_AG_CG__AAG 1.63856
G_AG_CG__AAA 1.88589
G_AG_CGGA__G 1.33500
G_AG_CG_AG_G 1.44387
G_AG_CG_A_GG 1.44319
G_AG_CG_AG_A 1.51517
G_AG_CG_A_GA 1.52124
G_AG_CGGA_A_ 1.43415
G_AG_CG_AGA_ 1.38331
G_AG_CG_A_AG 1.73270
G_AG_CG_A_AA 1.88582
G_AG_CGGAA__ 1.37177
G_AG_CG_AAG_ 1.37445
G_AG_CG_AA_G 1.82966
G_AG_CG_AA_A 1.89030
G_AG_CG_AAA_ 2.04879
G_AG_CGAG_G_ 1.46166
G_AG_CGAG__G 1.29744
G_AG_CGA_GG_ 1.15875
G_AG_CGA__GG 1.41090
G_AG_CGA_G_A 1.47027
G_AG_CGA__GA 1.72967
G_AG_CGAG_A_ 1.72332
G_AG_CGA_GA_ 1.62119
G_AG_CGA__AG 1.78321
G_AG_CGA__AA 1.94578
G_AG_CGAGA__ 1.64435
G_AG_CGA_AG_ 1.63910
G_AG_CGA_A_G 1.55129
G_AG_CGA_A_A 1.95814
G_AG_CGA_AA_ 2.05580
G_AG_CGAAG__ 1.36094
G_AG_CGAA_G_ 1.37274
G_AG_CGAA__G 1.72622
G_AG_CGAA__A 1.81849
G_AG_CGAA_A_ 1.99654
G_AG_CGAAA__ 2.08246
G_AG_CG_G_GT 0.96433
G_AG_CGGG__C 0.82824
G_AG_CGG__AT 1.12384
G_AG_CGG__AC 1.38852
G_AG_CG_G_AC 1.09095
G_AG_CG__GAC 1.17030
G_AG_CGG_A_T 0.93973
G_AG_CG__AGT 1.06730
G_AG_CGG_A_C 1.30365
G_AG_CG__AAT 1.88357
G_AG_CG__AAC 1.84361
G_AG_CG_A_AT 1.48925
G_AG_CG_AA_T 1.49801
G_AG_CG_AA_C 1.84780
G_AG_CGA__GT 1.25816
G_AG_CGAG__C 1.59260
G_AG_CGA_G_C 1.46913
G_AG_CGA__GC 1.46625
G_AG_CGA_A_T 1.79355
G_AG_CGA_A_C 1.83480
G_AG_CGAA__T 1.60715
G_AG_CGAA__C 1.81117
G_AG_CGGG_T_ 0.87617
G_AG_CGG__TG 1.32802
G_AG_CG_G_TG 1.22363
G_AG_CGG__TA 1.55327
G_AG_CG_G_TA 1.64889
G_AG_CG__GTA 1.46483
G_AG_CGGG_C_ 0.93341
G_AG_CGG_AT_ 1.39578
G_AG_CG__ATA 1.84949
G_AG_CGG_AC_ 1.19319
G_AG_CG_GAC_ 1.32540
G_AG_CG__ACG 1.33372
G_AG_CG__ACA 1.75173
G_AG_CG_A_TG 1.69633
G_AG_CG_A_TA 1.73253
G_AG_CG_AAC_ 1.77930
G_AG_CGA__TG 1.35094
G_AG_CGA__TA 1.89606
G_AG_CGA_AT_ 1.61055
G_AG_CGA_AC_ 1.89094
G_AG_CGAA_T_ 1.89662
G_AG_CGG__TC 1.05815
G_AG_CG_G_CT 1.10894
G_AG_CGG__CC 0.96765
G_AG_CG_G_CC 1.22753
G_AG_CG__GCC 1.00710
G_AG_CG__ATT 1.42639
G_AG_CG__ACT 1.40416
G_AG_CG__ACC 1.49975
G_AG_CG_A_TT 1.53337
G_AG_CG_A_CC 1.44948
G_AG_CGA__CT 1.53673
G_AG_CGA__CC 1.75403
G_AG_CGGGT__ 1.01142
G_AG_CGG_TG_ 1.11513
G_AG_CGG_T_G 1.11737
G_AG_CG_GTG_ 1.07184
G_AG_CG_GT_G 1.24544
G_AG_CG__TGG 1.42145
G_AG_CG_GT_A 1.23417
G_AG_CGG_TA_ 1.46923
G_AG_CG_GTA_ 1.38667
G_AG_CG__TAG 1.51866
G_AG_CG__TAA 1.71045
G_AG_CGGGC__ 0.88456
G_AG_CGG_C_G 1.09718
G_AG_CG_GC_G 1.09255
G_AG_CG_GC_A 1.59354
G_AG_CGG_CA_ 1.28501
G_AG_CG_GCA_ 1.18080
G_AG_CG__CAG 1.45508
G_AG_CG_ATG_ 1.48182
G_AG_CG_AT_G 1.43059
G_AG_CG_ATA_ 1.71936
G_AG_CGGAC__ 1.42243
G_AG_CG_ACG_ 0.86401
G_AG_CG_AC_G 1.62535
G_AG_CG_AC_A 1.79090
G_AG_CG_ACA_ 1.65306
G_AG_CGA_TG_ 1.68378
G_AG_CGA_T_G 1.48657
G_AG_CGA_T_A 1.72543
G_AG_CGA_TA_ 1.88645
G_AG_CGA_C_A 2.06324
G_AG_CGAAT__ 1.59596
G_AG_CGAAC__ 2.01382
G_AG_CGG_T_T 1.32790
G_AG_CG_GT_T 1.43879
G_AG_CGG_T_C 1.26399
G_AG_CG__TAT 1.49726
G_AG_CG__TAC 1.55590
G_AG_CGG_C_T 1.19960
G_AG_CG_GC_T 1.25519
G_AG_CGG_C_C 1.07543
G_AG_CG_GC_C 0.95456
G_AG_CG__CAT 1.53710
G_AG_CG_AT_T 1.59633
G_AG_CG_AT_C 1.47041
G_AG_CG_AC_T 1.63091
G_AG_CG_AC_C 1.53135
G_AG_CGA_T_T 1.83574
G_AG_CGA_T_C 1.78287
G_AG_CGA_C_T 1.88697
G_AG_CGG_TT_ 1.44765
G_AG_CG__TTG 1.50545
G_AG_CG__TTA 1.60361
G_AG_CG_GTC_ 1.34633
G_AG_CGG_CT_ 1.39812
G_AG_CG_GCT_ 1.41356
G_AG_CG__CTG 1.48992
G_AG_CG__CTA 1.82430
G_AG_CGG_CC_ 1.29224
G_AG_CG__CCA 1.70447
G_AG_CG_ATT_ 1.62028
G_AG_CGA_TT_ 1.80083
G_AG_CGA_CT_ 1.86947
G_AG_CGA_CC_ 1.92586
G_AG_CG__TTT 1.71841
G_AG_CG__TTC 1.67789
G_AG_CG__TCC 1.32251
G_AG_CG__CTT 1.64637
G_AG_CG__CCT 1.38858
G_AG_CG__CCC 1.39382
G_AG_CGGTG__ 1.27948
G_AG_CGGT__G 1.40926
G_AG_CG_TGG_ 1.34276
G_AG_CG_TG_G 1.30089
G_AG_CGGT__A 1.68086
G_AG_CG_TG_A 1.53363
G_AG_CGGT_A_ 1.55647
G_AG_CG_TGA_ 1.52909
G_AG_CG_T_AG 1.50045
G_AG_CG_T_AA 1.75423
G_AG_CGGTA__ 1.64759
G_AG_CG_TAG_ 1.55565
G_AG_CG_TA_G 1.50849
G_AG_CG_TA_A 1.74250
G_AG_CG_TAA_ 1.74486
G_AG_CGGC__A 1.58170
G_AG_CG_CA_A 1.74509
G_AG_CG_CAA_ 1.83684
G_AG_CGATG__ 1.39586
G_AG_CGAT__G 1.21768
G_AG_CGAT__A 1.84604
G_AG_CGATA__ 1.71279
G_AG_CGACG__ 1.08469
G_AG_CGAC_G_ 1.65446
G_AG_CGAC__A 1.99672
G_AG_CGACA__ 1.59382
G_AG_CGGT__T 1.38209
G_AG_CG_TG_T 1.30034
G_AG_CG_T_GT 1.34676
G_AG_CGGT__C 1.44775
G_AG_CG_TG_C 1.23361
G_AG_CG_T_AT 1.64485
G_AG_CG_TA_C 1.64877
G_AG_CGGC__T 1.19134
G_AG_CGGC__C 1.03456
G_AG_CG_C_GC 1.01063
G_AG_CG_C_AT 1.52768
G_AG_CG_C_AC 1.43388
G_AG_CG_CA_T 1.47391
G_AG_CG_CA_C 1.42775
G_AG_CGAT__T 1.79087
G_AG_CGAC__T 1.65568
G_AG_CGAC__C 1.68422
G_AG_CG_TGT_ 1.29941
G_AG_CG_T_TG 1.48796
G_AG_CG_T_TA 1.77138
G_AG_CGGT_C_ 1.39471
G_AG_CG_T_CA 1.60208
G_AG_CG_TAT_ 1.64360
G_AG_CGGC_T_ 1.32940
G_AG_CG_C_TG 1.25122
G_AG_CG_C_TA 1.60586
G_AG_CGGC_C_ 1.12333
G_AG_CG_C_CG 0.86275
G_AG_CG_C_CA 1.70303
G_AG_CG_CAC_ 1.45035
G_AG_CGAT_T_ 1.70626
G_AG_CGAT_C_ 1.46067
G_AG_CGAC_T_ 1.44748
G_AG_CGAC_C_ 1.63065
G_AG_CG_T_TT 1.62007
G_AG_CG_T_TC 1.53033
G_AG_CG_T_CT 1.44503
G_AG_CG_T_CC 1.41416
G_AG_CG_C_TT 1.48856
G_AG_CG_C_TC 1.31555
G_AG_CG_C_CT 1.28173
G_AG_CG_C_CC 1.07464
G_AG_CG_TTG_ 1.59008
G_AG_CG_TT_G 1.44318
G_AG_CG_TT_A 1.78504
G_AG_CGGTC__ 1.70128
G_AG_CGGCT__ 1.36554
G_AG_CG_CT_A 1.83360
G_AG_CG_CTA_ 1.58951
G_AG_CGGCC__ 1.20445
G_AG_CG_CC_G 1.30838
G_AG_CG_CC_A 1.65258
G_AG_CG_CCA_ 1.54475
G_AG_CGATT__ 1.76817
G_AG_CGACT__ 1.74567
G_AG_CG_TT_T 1.59406
G_AG_CG_TC_T 1.56982
G_AG_CG_CT_C 1.28355
G_AG_CG_CC_T 1.37325
G_AG_CG_CC_C 1.11606
G_AG_CG_TTT_ 1.65724
G_AG_CG_TTC_ 1.56143
G_AG_CG_TCT_ 1.72303
G_AG_CG_TCC_ 1.46513
G_AG_CG_CTT_ 1.51476
G_AG_CG_CTC_ 1.41833
G_AG_CG_CCT_ 1.40569
G_AG_CG_CCC_ 1.22572
G_AG_CGTGG__ 1.16013
G_AG_CGTG_G_ 1.05996
G_AG_CGTG__G 1.24626
G_AG_CGT_G_G 1.28854
G_AG_CGT__GG 1.35406
G_AG_CGTG__A 1.42607
G_AG_CGT__GA 1.47940
G_AG_CGTG_A_ 1.35823
G_AG_CGT_GA_ 1.31408
G_AG_CGT__AG 1.44775
G_AG_CGT__AA 1.57517
G_AG_CGT_A_G 1.45932
G_AG_CGT_A_A 1.60029
G_AG_CGT_AA_ 1.63410
G_AG_CGTAG__ 1.49714
G_AG_CGTA_G_ 1.33383
G_AG_CGTA__A 1.46884
G_AG_CGTA_A_ 1.59192
G_AG_CGTAA__ 1.61995
G_AG_CGC_G_G 1.20288
G_AG_CGC__GG 1.44980
G_AG_CGC__AG 1.53742
G_AG_CGC__AA 1.70669
G_AG_CGC_AG_ 1.65289
G_AG_CGC_A_G 1.68190
G_AG_CGC_A_A 1.90307
G_AG_CGC_AA_ 1.95078
G_AG_CGCAG__ 1.32036
G_AG_CGCA__G 1.64309
G_AG_CGCA_A_ 1.64180
G_AG_CGCAA__ 2.11511
G_AG_CGTG__T 1.32505
G_AG_CGT_G_T 1.26513
G_AG_CGT__GT 1.18177
G_AG_CGT_G_C 1.15940
G_AG_CGT__AT 1.62330
G_AG_CGT__AC 1.23348
G_AG_CGT_A_T 1.48695
G_AG_CGTA__T 1.52821
G_AG_CGTA__C 1.58565
G_AG_CGC_G_T 1.12522
G_AG_CGC_G_C 0.85695
G_AG_CGC__GC 0.87894
G_AG_CGC__AT 1.54869
G_AG_CGCA__T 1.58381
G_AG_CGCA__C 1.37737
G_AG_CGTG_T_ 1.37610
G_AG_CGT_GT_ 1.31545
G_AG_CGT__TG 1.43076
G_AG_CGT__TA 1.63508
G_AG_CGTG_C_ 1.31778
G_AG_CGT__CG 1.26739
G_AG_CGT__CA 1.52419
G_AG_CGT_AT_ 1.48422
G_AG_CGT_AC_ 1.51008
G_AG_CGTA_T_ 1.74598
G_AG_CGTA_C_ 1.52288
G_AG_CGCG_T_ 1.02124
G_AG_CGC_GT_ 1.33387
G_AG_CGC__TA 1.71432
G_AG_CGC_GC_ 0.91270
G_AG_CGC__CG 0.78700
G_AG_CGC__CA 1.57545
G_AG_CGCA_T_ 1.88853
G_AG_CGCA_C_ 1.42273
G_AG_CGT__TT 1.48381
G_AG_CGT__TC 1.47496
G_AG_CGT__CT 1.40758
G_AG_CGT__CC 1.37143
G_AG_CGC__TT 1.65181
G_AG_CGC__CT 1.20720
G_AG_CGC__CC 1.12392
G_AG_CGTGT__ 1.34173
G_AG_CGT_TG_ 1.37117
G_AG_CGT_T_G 1.50186
G_AG_CGT_T_A 1.59223
G_AG_CGT_TA_ 1.50467
G_AG_CGTGC__ 1.29767
G_AG_CGT_C_G 1.36711
G_AG_CGT_CA_ 1.44286
G_AG_CGTAT__ 1.57072
G_AG_CGTAC__ 1.55402
G_AG_CGC_C_G 1.25096
G_AG_CGC_C_A 1.64078
G_AG_CGC_CA_ 1.46010
G_AG_CGCAT__ 1.66606
G_AG_CGT_T_T 1.42953
G_AG_CGT_T_C 1.36357
G_AG_CGT_C_T 1.45956
G_AG_CGT_C_C 1.27477
G_AG_CGC_T_C 1.37038
G_AG_CGC_C_T 1.29966
G_AG_CGC_C_C 1.01494
G_AG_CGT_TT_ 1.57225
G_AG_CGT_TC_ 1.46090
G_AG_CGT_CT_ 1.52088
G_AG_CGT_CC_ 1.49205
G_AG_CGC_TT_ 1.69277
G_AG_CGC_TC_ 1.53583
G_AG_CGC_CT_ 1.51377
G_AG_CGC_CC_ 1.15231
G_AG_CGTT__G 1.40317
G_AG_CGTT_A_ 1.52812
G_AG_CGTTA__ 1.45199
G_AG_CGTC__A 1.59926
G_AG_CGTCA__ 1.49861
G_AG_CGCTG__ 1.30950
G_AG_CGCT_G_ 1.31856
G_AG_CGCT__G 1.47240
G_AG_CGCT_A_ 1.62534
G_AG_CGCC__G 1.37079
G_AG_CGCC__A 1.61559
G_AG_CGCCA__ 1.53162
G_AG_CGTT__T 1.48094
G_AG_CGTT__C 1.38986
G_AG_CGTC__T 1.35208
G_AG_CGTC__C 1.26258
G_AG_CGCT__T 1.44537
G_AG_CGCT__C 1.35137
G_AG_CGCC__C 1.04455
G_AG_CGTT_T_ 1.55800
G_AG_CGTC_T_ 1.38821
G_AG_CGTC_C_ 1.46687
G_AG_CGCT_T_ 1.57234
G_AG_CGCT_C_ 1.39664
G_AG_CGCC_T_ 1.34616
G_AG_CGCC_C_ 1.10304
G_AG_CGTTT__ 1.55247
G_AG_CGTCT__ 1.45405
G_AG_CGTCC__ 1.33072
G_AG_CGCTT__ 1.66879
G_AG_CGCTC__ 1.38362
G_AG_CGCCC__ 1.13243
G_A_GCG_GGG_ 0.99747
G_A_GCG__GGG 1.14730
G_A_GCGGG__A 1.31450
G_A_GCG_G_GA 1.34197
G_A_GCGGG_A_ 1.19270
G_A_GCGG__AG 1.32109
G_A_GCG_GGA_ 1.23881
G_A_GCG_G_AG 1.31413
G_A_GCG_G_AA 1.61084
G_A_GCGGGA__ 1.35819
G_A_GCGG_A_A 1.68969
G_A_GCG_GA_A 1.71678
G_A_GCG__AGA 1.69477
G_A_GCGG_AA_ 1.74696
G_A_GCG__AAG 1.78541
G_A_GCG__AAA 1.82307
G_A_GCGGA__G 1.29524
G_A_GCG_A_GG 1.29820
G_A_GCG_AGA_ 1.41275
G_A_GCG_A_AG 1.76708
G_A_GCG_A_AA 2.01634
G_A_GCGGAA__ 1.38125
G_A_GCG_AAG_ 1.21699
G_A_GCG_AA_G 1.70108
G_A_GCG_AA_A 2.04857
G_A_GCG_AAA_ 2.12172
G_A_GCGAG_G_ 1.38930
G_A_GCGAG__G 1.66037
G_A_GCGA_GG_ 1.06761
G_A_GCGA_G_G 1.44658
G_A_GCGA__GG 1.47115
G_A_GCGA__GA 1.68791
G_A_GCGA_GA_ 1.68592
G_A_GCGA__AG 1.85608
G_A_GCGA__AA 1.99702
G_A_GCGA_AG_ 1.74396
G_A_GCGA_A_G 1.84138
G_A_GCGA_A_A 2.02323
G_A_GCGA_AA_ 2.09961
G_A_GCGAAG__ 1.39905
G_A_GCGAA_G_ 1.33238
G_A_GCGAA__G 1.78105
G_A_GCGAA__A 1.87304
G_A_GCGAA_A_ 2.01237
G_A_GCGAAA__ 2.13490
G_A_GCGGG__T 1.12227
G_A_GCGGG__C 0.99120
G_A_GCGG__AT 1.13165
G_A_GCGG__AC 1.42284
G_A_GCG_G_AC 1.17667
G_A_GCG__GAC 1.39214
G_A_GCGG_A_T 1.20365
G_A_GCG__AGT 1.08802
G_A_GCGG_A_C 1.32258
G_A_GCG_A_AT 1.38407
G_A_GCG_A_AC 1.55980
G_A_GCG_AA_T 1.48964
G_A_GCGA__GT 1.16576
G_A_GCGA__GC 1.41030
G_A_GCGA_A_C 1.95906
G_A_GCGAA__T 1.60854
G_A_GCGGG_T_ 1.35511
G_A_GCGG__TG 1.30832
G_A_GCG_G_TG 1.40659
G_A_GCGG__TA 1.59800
G_A_GCG_G_TA 1.79688
G_A_GCG__GTA 1.65135
G_A_GCGGG_C_ 0.97057
G_A_GCGG_AT_ 1.68018
G_A_GCG__ATG 1.74653
G_A_GCG__ATA 2.01636
G_A_GCGG_AC_ 1.38365
G_A_GCG__ACG 1.11251
G_A_GCG__ACA 1.85769
G_A_GCG_A_TG 1.71235
G_A_GCG_A_TA 1.83928
G_A_GCG_AAT_ 2.17689
G_A_GCG_AAC_ 1.84968
G_A_GCGA__TG 1.85019
G_A_GCGA__TA 1.97231
G_A_GCGA_AT_ 2.10263
G_A_GCGAA_T_ 2.10531
G_A_GCGG__TC 1.41955
G_A_GCG_G_CT 1.32543
G_A_GCGG__CC 0.99828
G_A_GCG_G_CC 1.27906
G_A_GCG__GCC 1.06747
G_A_GCG__ATT 1.82671
G_A_GCG__ACT 1.43734
G_A_GCG_A_TT 1.65201
G_A_GCG_A_TC 1.93138
G_A_GCG_A_CC 1.54927
G_A_GCGA__CT 1.71469
G_A_GCGGGT__ 1.22830
G_A_GCGG_T_G 1.07577
G_A_GCG_GTG_ 0.95247
G_A_GCG_GT_G 1.23693
G_A_GCG__TGG 1.39131
G_A_GCG_GT_A 1.42696
G_A_GCGG_TA_ 1.60755
G_A_GCG_GTA_ 1.41408
G_A_GCG__TAG 1.67682
G_A_GCG__TAA 1.84324
G_A_GCGGGC__ 1.18482
G_A_GCG_GC_G 1.16848
G_A_GCGG_CA_ 1.46307
G_A_GCG_GCA_ 1.28926
G_A_GCG__CAG 1.57729
G_A_GCG_ATG_ 1.40065
G_A_GCG_ATA_ 1.74109
G_A_GCGGAC__ 1.40806
G_A_GCG_ACG_ 0.86684
G_A_GCG_AC_G 1.64878
G_A_GCG_AC_A 1.84638
G_A_GCG_ACA_ 1.52422
G_A_GCGA_TG_ 1.63066
G_A_GCGA_T_A 1.69796
G_A_GCGA_TA_ 1.96678
G_A_GCGA_C_A 2.11656
G_A_GCGG_T_T 1.32702
G_A_GCG_GT_T 1.28927
G_A_GCGG_T_C 1.34195
G_A_GCG__TAC 1.53493
G_A_GCGG_C_T 1.32978
G_A_GCG_GC_T 1.38546
G_A_GCGG_C_C 1.17710
G_A_GCG__CAT 1.37927
G_A_GCG_AT_T 1.54778
G_A_GCG_AT_C 1.53973
G_A_GCG_AC_T 1.56220
G_A_GCGA_T_T 1.71544
G_A_GCGA_C_T 1.76966
G_A_GCGG_TT_ 1.42737
G_A_GCG__TTG 1.54032
G_A_GCG__TTA 1.60492
G_A_GCG_GTC_ 1.35646
G_A_GCGG_CT_ 1.47132
G_A_GCG_GCT_ 1.53989
G_A_GCG__CTG 1.53036
G_A_GCG__CTA 1.92311
G_A_GCGG_CC_ 1.22843
G_A_GCG_GCC_ 1.64385
G_A_GCG__CCG 1.24594
G_A_GCG__CCA 1.57714
G_A_GCG_ATT_ 1.68858
G_A_GCG_ACT_ 1.89272
G_A_GCGA_CT_ 1.94188
G_A_GCG__TTT 1.73770
G_A_GCG__TTC 1.66151
G_A_GCG__TCT 1.45384
G_A_GCG__TCC 1.44862
G_A_GCG__CTT 1.67656
G_A_GCG__CCT 1.52130
G_A_GCGGT_G_ 1.08563
G_A_GCG_TGG_ 1.18398
G_A_GCG_TG_G 1.47117
G_A_GCG_T_GG 1.46236
G_A_GCGGT__A 1.80249
G_A_GCG_TG_A 1.69561
G_A_GCG_TGA_ 1.57600
G_A_GCG_T_AA 1.64993
G_A_GCGGTA__ 1.51589
G_A_GCG_TAG_ 1.49768
G_A_GCG_TA_G 1.59600
G_A_GCG_TA_A 1.57177
G_A_GCG_TAA_ 1.57822
G_A_GCG_CA_A 1.82769
G_A_GCGAT__G 1.55642
G_A_GCGAT__A 1.82740
G_A_GCGATA__ 1.80352
G_A_GCGAC_G_ 1.69105
G_A_GCGAC__A 2.06024
G_A_GCGACA__ 1.90298
G_A_GCGGT__T 1.35024
G_A_GCG_TG_T 1.34845
G_A_GCG_T_GT 1.26406
G_A_GCG_TG_C 1.08880
G_A_GCG_T_AT 1.70790
G_A_GCG_TA_T 1.73820
G_A_GCG_TA_C 1.39424
G_A_GCGGC__T 1.14464
G_A_GCG_C_GC 0.91468
G_A_GCG_CA_T 1.44782
G_A_GCGAT__T 1.69092
G_A_GCGAC__T 1.58430
G_A_GCGAC__C 1.70623
G_A_GCGGT_T_ 1.53246
G_A_GCG_TGT_ 1.51560
G_A_GCG_T_TG 1.55434
G_A_GCG_T_TA 1.77607
G_A_GCGGT_C_ 1.47039
G_A_GCG_TGC_ 1.40679
G_A_GCG_T_CG 1.12442
G_A_GCG_T_CA 1.76954
G_A_GCG_TAT_ 1.66832
G_A_GCG_TAC_ 1.55040
G_A_GCGGC_T_ 1.36519
G_A_GCG_C_TG 1.50172
G_A_GCG_C_TA 1.76053
G_A_GCGGC_C_ 1.08303
G_A_GCG_C_CG 0.82366
G_A_GCG_C_CA 1.55082
G_A_GCG_CAT_ 1.52207
G_A_GCGAT_T_ 1.70395
G_A_GCGAT_C_ 1.59704
G_A_GCGAC_T_ 1.64908
G_A_GCG_T_TC 1.52190
G_A_GCG_T_CT 1.51864
G_A_GCG_T_CC 1.33352
G_A_GCG_C_TT 1.42552
G_A_GCG_C_TC 1.25734
G_A_GCG_C_CT 1.16865
G_A_GCGGTT__ 1.68940
G_A_GCG_TT_G 1.56079
G_A_GCG_TTA_ 1.72324
G_A_GCG_TC_G 1.43265
G_A_GCG_TC_A 1.82583
G_A_GCGGCT__ 1.29024
G_A_GCG_CT_A 1.84161
G_A_GCG_CTA_ 1.38879
G_A_GCGGCC__ 1.12175
G_A_GCGATT__ 1.72518
G_A_GCGACT__ 1.72303
G_A_GCG_TT_T 1.57821
G_A_GCG_TC_T 1.55681
G_A_GCG_CT_C 1.36111
G_A_GCG_CC_T 1.33552
G_A_GCG_CC_C 1.00569
G_A_GCG_TTT_ 1.65014
G_A_GCG_TTC_ 1.59728
G_A_GCG_TCT_ 1.62502
G_A_GCG_TCC_ 1.50486
G_A_GCG_CTT_ 1.47297
G_A_GCG_CTC_ 1.58694
G_A_GCG_CCT_ 1.47936
G_A_GCG_CCC_ 1.14107
G_A_GCGTGG__ 1.34151
G_A_GCGTG__G 1.34294
G_A_GCGTG__A 1.60104
G_A_GCGTG_A_ 1.31059
G_A_GCGT_GA_ 1.59294
G_A_GCGT__AG 1.61281
G_A_GCGT__AA 1.74336
G_A_GCGT_A_A 1.74105
G_A_GCGT_AA_ 1.78754
G_A_GCGTAG__ 1.66066
G_A_GCGTA_G_ 1.33902
G_A_GCGTA__G 1.71443
G_A_GCGTA__A 1.73339
G_A_GCGTA_A_ 1.74797
G_A_GCGTAA__ 1.79902
G_A_GCGC_AG_ 1.46626
G_A_GCGC_A_G 1.45007
G_A_GCGCA__G 1.50918
G_A_GCGCA_A_ 1.71155
G_A_GCGCAA__ 1.87044
G_A_GCGTG__T 1.21079
G_A_GCGT_G_T 1.41138
G_A_GCGT__GT 0.95378
G_A_GCGT_G_C 1.29743
G_A_GCGT__AT 1.45264
G_A_GCGT__AC 1.26681
G_A_GCGT_A_T 1.53089
G_A_GCGTA__T 1.49973
G_A_GCGTA__C 1.65955
G_A_GCGC_G_T 1.35891
G_A_GCGC_G_C 1.13817
G_A_GCGC__GC 0.85572
G_A_GCGC__AT 1.36034
G_A_GCGC_A_T 1.58025
G_A_GCGCA__T 1.69704
G_A_GCGCA__C 1.44538
G_A_GCGTG_T_ 1.46315
G_A_GCGT_GT_ 1.38654
G_A_GCGT__TG 1.42645
G_A_GCGT__TA 1.78583
G_A_GCGTG_C_ 1.47999
G_A_GCGT__CG 1.10280
G_A_GCGT_AT_ 1.72420
G_A_GCGT_AC_ 1.41403
G_A_GCGTA_T_ 1.82417
G_A_GCGTA_C_ 1.57030
G_A_GCGCG_T_ 1.01525
G_A_GCGC__TA 1.78220
G_A_GCGC_GC_ 1.14112
G_A_GCGC__CA 1.68105
G_A_GCGC_AT_ 1.59319
G_A_GCGCA_T_ 1.92632
G_A_GCGCA_C_ 1.71665
G_A_GCGT__TT 1.57123
G_A_GCGT__TC 1.51490
G_A_GCGT__CT 1.51003
G_A_GCGT__CC 1.25859
G_A_GCGC__TT 1.80087
G_A_GCGC__TC 1.37607
G_A_GCGC__CT 1.31376
G_A_GCGT_TG_ 1.10526
G_A_GCGT_T_G 1.41775
G_A_GCGT_T_A 1.61492
G_A_GCGT_TA_ 1.45113
G_A_GCGTGC__ 1.21969
G_A_GCGT_C_G 1.38074
G_A_GCGT_CA_ 1.29950
G_A_GCGTAT__ 1.45300
G_A_GCGTAC__ 1.61979
G_A_GCGC_TA_ 1.23957
G_A_GCGC_C_G 1.39432
G_A_GCGC_C_A 1.61373
G_A_GCGC_CA_ 1.31233
G_A_GCGCAT__ 1.68079
G_A_GCGT_T_T 1.25274
G_A_GCGT_T_C 1.24667
G_A_GCGT_C_T 1.30048
G_A_GCGT_C_C 1.19120
G_A_GCGC_T_C 1.32565
G_A_GCGC_C_T 1.42876
G_A_GCGT_TT_ 1.53852
G_A_GCGT_TC_ 1.48281
G_A_GCGT_CT_ 1.54971
G_A_GCGT_CC_ 1.36207
G_A_GCGC_TT_ 1.76259
G_A_GCGC_TC_ 1.60159
G_A_GCGC_CT_ 1.56959
G_A_GCGC_CC_ 1.41879
G_A_GCGTT__G 1.47870
G_A_GCGTT_A_ 1.60567
G_A_GCGTTA__ 1.52506
G_A_GCGTCG__ 0.91551
G_A_GCGTC__A 1.46125
G_A_GCGTC_A_ 1.51987
G_A_GCGTCA__ 1.44333
G_A_GCGCTG__ 1.48427
G_A_GCGCT__G 1.49096
G_A_GCGCT_A_ 1.53501
G_A_GCGCC__A 1.67945
G_A_GCGTT__T 1.52981
G_A_GCGTT__C 1.37270
G_A_GCGTC__T 1.25111
G_A_GCGTC__C 1.14301
G_A_GCGCT__T 1.59069
G_A_GCGCT__C 1.39773
G_A_GCGTT_T_ 1.56200
G_A_GCGTT_C_ 1.56344
G_A_GCGTC_T_ 1.42122
G_A_GCGTC_C_ 1.12305
G_A_GCGCT_T_ 1.62669
G_A_GCGCT_C_ 1.43424
G_A_GCGCC_T_ 1.41114
G_A_GCGTTT__ 1.61228
G_A_GCGTCT__ 1.34012
G_A_GCGTCC__ 1.16681
G_A_GCGCTC__ 1.43266
G_A_GCGCCC__ 1.27761
G_A_ACGGG__A 1.21290
G_A_ACGG__GA 1.16923
G_A_ACGGG_A_ 1.24014
G_A_ACGG_GA_ 1.16215
G_A_ACGG__AG 1.27473
G_A_ACG_GGA_ 1.11367
G_A_ACG_G_AA 1.43131
G_A_ACG__GAA 1.36771
G_A_ACGG_A_A 1.45327
G_A_ACG_GA_A 1.46013
G_A_ACG__AGA 1.55957
G_A_ACGG_AA_ 1.42819
G_A_ACG__AAG 1.47635
G_A_ACG__AAA 1.59693
G_A_ACGGA__G 1.40063
G_A_ACG_AG_G 1.37643
G_A_ACGGA__A 1.30458
G_A_ACG_AG_A 1.37765
G_A_ACG_A_GA 1.42279
G_A_ACGGA_A_ 1.49252
G_A_ACG_AGA_ 1.39113
G_A_ACG_A_AG 1.47637
G_A_ACG_A_AA 1.57519
G_A_ACGGAA__ 1.54980
G_A_ACG_AAG_ 1.54961
G_A_ACG_AA_G 1.61974
G_A_ACG_AA_A 1.68660
G_A_ACG_AAA_ 1.68657
G_A_ACGAGG__ 1.51002
G_A_ACGAG_G_ 1.57448
G_A_ACGAG__G 1.67678
G_A_ACGA_GG_ 1.45468
G_A_ACGA_G_G 1.47459
G_A_ACGAG__A 1.71676
G_A_ACGA_G_A 1.56061
G_A_ACGA__GA 1.65362
G_A_ACGAG_A_ 1.69423
G_A_ACGA_GA_ 1.48933
G_A_ACGA__AG 1.60522
G_A_ACGA__AA 1.74995
G_A_ACGAGA__ 1.77454
G_A_ACGA_AG_ 1.61030
G_A_ACGA_A_G 1.47032
G_A_ACGA_A_A 1.80085
G_A_ACGA_AA_ 1.82947
G_A_ACGAA_G_ 1.51041
G_A_ACGAA__G 1.58832
G_A_ACGAA__A 1.74535
G_A_ACGAA_A_ 1.70014
G_A_ACGAAA__ 1.82718
G_A_ACGG__GT 0.82358
G_A_ACG__GGT 0.79967
G_A_ACGGG__C 1.07355
G_A_ACG_GG_C 0.88071
G_A_ACG_G_GC 0.81161
G_A_ACGG__AT 1.33088
G_A_ACG_G_AT 1.15976
G_A_ACG__GAT 1.26959
G_A_ACGG__AC 1.24282
G_A_ACG_G_AC 0.96057
G_A_ACG__GAC 0.99874
G_A_ACGG_A_T 1.29351
G_A_ACG_GA_T 1.26701
G_A_ACG__AGT 1.30490
G_A_ACGG_A_C 1.26232
G_A_ACG__AGC 1.23674
G_A_ACG__AAT 1.48337
G_A_ACG__AAC 1.51406
G_A_ACGGA__T 1.00998
G_A_ACGGA__C 0.99274
G_A_ACG_AG_C 0.96127
G_A_ACG_A_AT 1.43034
G_A_ACG_A_AC 1.15181
G_A_ACG_AA_T 1.60702
G_A_ACGAG__T 1.68467
G_A_ACGA_G_T 1.49259
G_A_ACGA__GT 1.53210
G_A_ACGAG__C 1.57776
G_A_ACGA_G_C 1.32770
G_A_ACGA__GC 1.39041
G_A_ACGA__AT 1.62666
G_A_ACGA__AC 1.64656
G_A_ACGA_A_T 1.76215
G_A_ACGA_A_C 1.72881
G_A_ACGAA__T 1.75603
G_A_ACGAA__C 1.55114
G_A_ACGG__TG 1.36335
G_A_ACG_G_TG 1.31461
G_A_ACG_G_TA 1.29174
G_A_ACG__GTA 1.23287
G_A_ACGGG_C_ 1.21401
G_A_ACG_GGC_ 1.10389
G_A_ACG_G_CG 1.13482
G_A_ACG__GCG 0.88344
G_A_ACGG__CA 1.20255
G_A_ACG_G_CA 1.34643
G_A_ACG__GCA 1.17174
G_A_ACGG_AT_ 1.39465
G_A_ACG_GAT_ 1.38101
G_A_ACG__ATG 1.28020
G_A_ACG__ATA 1.59265
G_A_ACGG_AC_ 1.29076
G_A_ACG_GAC_ 1.40289
G_A_ACG__ACA 1.42470
G_A_ACG_A_TG 1.50986
G_A_ACG_A_TA 1.45156
G_A_ACGGA_C_ 1.11475
G_A_ACG_AGC_ 1.20696
G_A_ACG_A_CG 1.17780
G_A_ACG_A_CA 1.29014
G_A_ACG_AAT_ 1.60871
G_A_ACG_AAC_ 1.66628
G_A_ACGAG_T_ 1.61958
G_A_ACGA_GT_ 1.43830
G_A_ACGA__TG 1.52644
G_A_ACGAG_C_ 1.80318
G_A_ACGA_GC_ 1.53429
G_A_ACGA__CA 1.74653
G_A_ACGA_AC_ 1.76185
G_A_ACGAA_C_ 1.79645
G_A_ACG_G_TT 0.90727
G_A_ACG__GTT 0.82283
G_A_ACGG__TC 0.97114
G_A_ACG_G_TC 1.07657
G_A_ACG_G_CT 1.31273
G_A_ACGG__CC 1.14310
G_A_ACG_G_CC 1.17698
G_A_ACG__GCC 1.05674
G_A_ACG__ATT 1.46027
G_A_ACG__ATC 1.37697
G_A_ACG__ACT 1.50725
G_A_ACG__ACC 0.82663
G_A_ACG_A_TT 1.48106
G_A_ACG_A_TC 1.15620
G_A_ACG_A_CT 1.40731
G_A_ACGA__TT 1.67009
G_A_ACGA__TC 1.49943
G_A_ACGA__CT 1.74158
G_A_ACGGGT__ 1.27367
G_A_ACGG_TG_ 1.22343
G_A_ACGG_T_G 1.42976
G_A_ACG_GT_G 1.35021
G_A_ACG__TGG 1.40925
G_A_ACGG_T_A 1.19590
G_A_ACG_GT_A 1.16413
G_A_ACG__TGA 1.26418
G_A_ACGG_TA_ 1.48667
G_A_ACG_GTA_ 1.20570
G_A_ACG__TAG 1.38918
G_A_ACG__TAA 1.52306
G_A_ACGGGC__ 1.23308
G_A_ACGG_C_G 1.33935
G_A_ACG_GC_G 1.21169
G_A_ACG_GC_A 1.38222
G_A_ACGG_CA_ 1.35078
G_A_ACG_GCA_ 1.08209
G_A_ACG__CAG 1.29919
G_A_ACG__CAA 1.45209
G_A_ACGGAT__ 1.27390
G_A_ACG_AT_A 1.39834
G_A_ACGGAC__ 1.22282
G_A_ACG_ACG_ 0.90868
G_A_ACG_AC_G 1.34887
G_A_ACG_AC_A 1.12109
G_A_ACGAGT__ 1.67614
G_A_ACGA_TG_ 1.53530
G_A_ACGA_T_G 1.63001
G_A_ACGA_T_A 1.73057
G_A_ACGA_TA_ 1.68411
G_A_ACGAGC__ 1.77959
G_A_ACGA_CG_ 1.55753
G_A_ACGA_CA_ 1.57349
G_A_ACGAAT__ 1.56894
G_A_ACGAAC__ 1.64291
G_A_ACGG_T_T 1.42112
G_A_ACG_GT_T 1.07037
G_A_ACGG_T_C 1.44443
G_A_ACG_GT_C 0.91387
G_A_ACG__TGC 0.96572
G_A_ACG__TAT 1.14995
G_A_ACG__TAC 1.04262
G_A_ACGG_C_T 1.35724
G_A_ACG_GC_T 1.20826
G_A_ACG__CGT 0.90014
G_A_ACGG_C_C 1.17333
G_A_ACG_GC_C 0.96922
G_A_ACG__CAC 1.01607
G_A_ACG_AT_C 1.13790
G_A_ACG_AC_C 0.99090
G_A_ACGA_T_T 1.62943
G_A_ACGA_C_T 1.64728
G_A_ACGG_TT_ 1.42823
G_A_ACG_GTT_ 1.27041
G_A_ACG__TTG 1.46433
G_A_ACG__TTA 1.38894
G_A_ACG_GTC_ 1.38816
G_A_ACG__TCG 1.33840
G_A_ACG__TCA 1.45359
G_A_ACGG_CT_ 1.23517
G_A_ACG_GCT_ 1.30508
G_A_ACG__CTG 1.44332
G_A_ACG__CTA 1.26177
G_A_ACGG_CC_ 1.25324
G_A_ACG_GCC_ 1.27468
G_A_ACG__CCG 1.13465
G_A_ACG__CCA 1.32577
G_A_ACG_ATT_ 1.48433
G_A_ACG_ATC_ 1.25056
G_A_ACG_ACT_ 1.39169
G_A_ACG_ACC_ 1.11976
G_A_ACGA_TT_ 1.66365
G_A_ACGA_TC_ 1.66619
G_A_ACGA_CC_ 1.79935
G_A_ACG__TTT 1.37233
G_A_ACG__TTC 1.33400
G_A_ACG__TCT 1.38879
G_A_ACG__TCC 1.26271
G_A_ACG__CTT 1.43004
G_A_ACG__CTC 1.27263
G_A_ACG__CCT 1.27803
G_A_ACG__CCC 1.11243
G_A_ACGGTG__ 0.99461
G_A_ACGGT_G_ 1.18389
G_A_ACGGT__G 1.21856
G_A_ACG_T_GG 1.31573
G_A_ACG_TG_A 1.23353
G_A_ACGGT_A_ 1.23829
G_A_ACG_TGA_ 1.16796
G_A_ACG_T_AG 1.28259
G_A_ACG_T_AA 1.34882
G_A_ACGGTA__ 1.30835
G_A_ACG_TAG_ 1.34360
G_A_ACG_TA_G 1.23729
G_A_ACG_TA_A 1.46023
G_A_ACG_TAA_ 1.40944
G_A_ACGGC_G_ 1.35228
G_A_ACGGC__G 1.41134
G_A_ACGGC__A 1.37905
G_A_ACG_C_GA 1.54486
G_A_ACG_CGA_ 1.02519
G_A_ACG_C_AG 1.42057
G_A_ACGGCA__ 1.33428
G_A_ACG_CAG_ 1.42535
G_A_ACG_CA_A 1.50718
G_A_ACG_CAA_ 1.54130
G_A_ACGATG__ 1.39226
G_A_ACGAT__G 1.44105
G_A_ACGAT__A 1.68245
G_A_ACGAT_A_ 1.57729
G_A_ACGATA__ 1.59999
G_A_ACGAC_G_ 1.57587
G_A_ACGAC__G 1.32368
G_A_ACGAC__A 1.72344
G_A_ACGAC_A_ 1.62069
G_A_ACGACA__ 1.47203
G_A_ACGGT__T 1.31457
G_A_ACG_TG_T 1.19264
G_A_ACG_T_GT 1.18934
G_A_ACGGT__C 1.13331
G_A_ACG_T_AT 1.34041
G_A_ACG_T_AC 1.22909
G_A_ACG_TA_T 1.43228
G_A_ACG_TA_C 1.29614
G_A_ACGGC__T 1.31474
G_A_ACG_CG_T 1.12671
G_A_ACGGC__C 1.14200
G_A_ACG_C_GC 1.12060
G_A_ACG_C_AT 1.25026
G_A_ACG_C_AC 1.29298
G_A_ACG_CA_T 1.39653
G_A_ACG_CA_C 0.86799
G_A_ACGAT__T 1.48735
G_A_ACGAT__C 1.44631
G_A_ACGAC__T 1.58979
G_A_ACGAC__C 1.55014
G_A_ACGGT_T_ 1.26552
G_A_ACG_TGT_ 1.15840
G_A_ACG_T_TG 1.27692
G_A_ACG_T_TA 1.36270
G_A_ACGGT_C_ 1.21261
G_A_ACG_TGC_ 1.09109
G_A_ACG_T_CG 1.00637
G_A_ACG_T_CA 1.35619
G_A_ACG_TAT_ 1.37438
G_A_ACG_TAC_ 1.34935
G_A_ACGGC_T_ 1.34991
G_A_ACG_C_TG 1.31309
G_A_ACG_C_TA 1.42250
G_A_ACGGC_C_ 1.16222
G_A_ACG_C_CG 1.17632
G_A_ACG_C_CA 1.48380
G_A_ACG_CAT_ 1.28127
G_A_ACG_CAC_ 0.85183
G_A_ACGAT_T_ 1.52191
G_A_ACGAT_C_ 1.49766
G_A_ACGAC_T_ 1.44371
G_A_ACGAC_C_ 1.60544
G_A_ACG_T_TT 1.33656
G_A_ACG_T_TC 1.20533
G_A_ACG_T_CT 1.26034
G_A_ACG_T_CC 1.13926
G_A_ACG_C_TT 1.44237
G_A_ACG_C_TC 1.28899
G_A_ACG_C_CT 1.29836
G_A_ACGGTT__ 1.37242
G_A_ACG_TTG_ 1.31021
G_A_ACG_TT_G 1.32823
G_A_ACG_TT_A 1.38562
G_A_ACG_TTA_ 1.24596
G_A_ACG_TC_G 1.26074
G_A_ACG_TC_A 1.44448
G_A_ACG_TCA_ 1.41266
G_A_ACG_CTA_ 1.35800
G_A_ACGGCC__ 1.21561
G_A_ACG_CC_A 1.47776
G_A_ACG_CCA_ 1.38008
G_A_ACGATT__ 1.63097
G_A_ACGATC__ 1.48826
G_A_ACGACT__ 1.71449
G_A_ACGACC__ 1.67199
G_A_ACG_TT_T 1.28195
G_A_ACG_TT_C 1.20165
G_A_ACG_TC_T 1.30143
G_A_ACG_TC_C 1.26007
G_A_ACG_CT_C 1.34572
G_A_ACG_CC_T 1.31446
G_A_ACG_CC_C 1.17354
G_A_ACG_TTT_ 1.31708
G_A_ACG_TTC_ 1.32165
G_A_ACG_TCT_ 1.35509
G_A_ACG_TCC_ 1.23330
G_A_ACG_CTT_ 1.49828
G_A_ACG_CTC_ 1.53445
G_A_ACG_CCT_ 1.39553
G_A_ACG_CCC_ 1.28725
G_A_ACGT__GG 1.15206
G_A_ACGTG__A 1.05041
G_A_ACGT__GA 1.20797
G_A_ACGT__AG 1.04095
G_A_ACGT__AA 1.14010
G_A_ACGT_AG_ 1.14398
G_A_ACGT_A_A 1.22362
G_A_ACGT_AA_ 1.22404
G_A_ACGTA__G 1.27044
G_A_ACGTA__A 1.18244
G_A_ACGTA_A_ 1.08461
G_A_ACGTAA__ 1.32083
G_A_ACGCGG__ 0.79613
G_A_ACGC_GG_ 1.19901
G_A_ACGCG__A 1.14388
G_A_ACGC__AG 1.43241
G_A_ACGCGA__ 1.18871
G_A_ACGC_AG_ 1.59977
G_A_ACGC_A_G 1.50926
G_A_ACGC_A_A 1.71221
G_A_ACGC_AA_ 1.60865
G_A_ACGCA_G_ 1.29387
G_A_ACGCA__G 1.44607
G_A_ACGCA__A 1.46248
G_A_ACGT_G_T 1.05950
G_A_ACGT_G_C 0.90429
G_A_ACGT__AT 1.03746
G_A_ACGT_A_T 1.20032
G_A_ACGT_A_C 1.08353
G_A_ACGTA__C 0.90847
G_A_ACGC_G_T 1.17991
G_A_ACGC_G_C 0.88654
G_A_ACGC__GC 0.98157
G_A_ACGC_A_T 1.52705
G_A_ACGCA__T 1.38268
G_A_ACGCA__C 1.08568
G_A_ACGT__TA 1.15343
G_A_ACGTG_C_ 0.96033
G_A_ACGT__CG 1.13965
G_A_ACGT__CA 1.11915
G_A_ACGT_AT_ 1.22688
G_A_ACGT_AC_ 1.13441
G_A_ACGTA_T_ 1.24453
G_A_ACGTA_C_ 1.06012
G_A_ACGCG_T_ 0.88592
G_A_ACGC_GT_ 1.20327
G_A_ACGC__TG 1.38787
G_A_ACGC__TA 1.58266
G_A_ACGCG_C_ 0.84187
G_A_ACGC_GC_ 1.04597
G_A_ACGC__CA 1.34397
G_A_ACGC_AT_ 1.50285
G_A_ACGC_AC_ 0.80817
G_A_ACGCA_T_ 1.56789
G_A_ACGCA_C_ 1.22544
G_A_ACGT__TT 1.17457
G_A_ACGT__TC 1.06484
G_A_ACGT__CC 0.94039
G_A_ACGC__TT 1.44405
G_A_ACGC__TC 1.23767
G_A_ACGC__CT 1.22940
G_A_ACGT_T_G 1.16371
G_A_ACGT_T_A 1.21343
G_A_ACGT_TA_ 0.87937
G_A_ACGTGC__ 0.82268
G_A_ACGT_C_G 0.98407
G_A_ACGT_C_A 1.13088
G_A_ACGT_CA_ 0.88984
G_A_ACGTAC__ 0.91167
G_A_ACGC_T_G 1.51202
G_A_ACGC_T_A 1.55920
G_A_ACGC_C_G 1.32858
G_A_ACGC_C_A 1.31396
G_A_ACGCAT__ 1.35701
G_A_ACGT_C_T 1.09137
G_A_ACGT_C_C 0.81342
G_A_ACGC_T_C 1.25679
G_A_ACGC_C_T 1.19069
G_A_ACGC_C_C 0.93608
G_A_ACGT_TT_ 1.12267
G_A_ACGT_TC_ 1.14238
G_A_ACGT_CT_ 1.13966
G_A_ACGT_CC_ 1.05317
G_A_ACGC_TT_ 1.44438
G_A_ACGC_TC_ 1.48186
G_A_ACGC_CT_ 1.46520
G_A_ACGC_CC_ 0.96966
G_A_ACGTT_G_ 1.09885
G_A_ACGTT__G 1.09472
G_A_ACGTT__A 1.15520
G_A_ACGTT_A_ 1.04058
G_A_ACGTTA__ 1.12668
G_A_ACGTC_G_ 1.09737
G_A_ACGTC__A 1.29742
G_A_ACGTCA__ 1.24838
G_A_ACGCT__G 1.35083
G_A_ACGCT__A 1.50720
G_A_ACGCT_A_ 1.42822
G_A_ACGCTA__ 1.48253
G_A_ACGCCG__ 0.81058
G_A_ACGCC__G 1.43334
G_A_ACGCC__A 1.71033
G_A_ACGCCA__ 1.07602
G_A_ACGTT__T 1.14196
G_A_ACGTT__C 0.92652
G_A_ACGTC__T 1.19679
G_A_ACGTC__C 1.08403
G_A_ACGCT__T 1.24927
G_A_ACGCT__C 1.21968
G_A_ACGTT_T_ 1.09942
G_A_ACGTC_T_ 1.29328
G_A_ACGTC_C_ 1.25614
G_A_ACGCT_T_ 1.36747
G_A_ACGCT_C_ 1.22314
G_A_ACGCC_T_ 1.38407
G_A_ACGTTT__ 1.02983
G_A_ACGTTC__ 1.11446
G_A_ACGTCT__ 1.24982
G_A_ACGTCC__ 1.21484
G_A_ACGCTT__ 1.39888
G_A_ACGCTC__ 1.31882
G_A_ACGCCC__ 1.32107
G_AA_CG_GG_G 1.38568
G_AA_CGGG__A 1.50711
G_AA_CGG_G_A 1.69113
G_AA_CG_G_GA 1.53906
G_AA_CG__GGA 1.77072
G_AA_CGGG_A_ 1.37805
G_AA_CGG_GA_ 1.53333
G_AA_CGG__AG 1.60970
G_AA_CG_GGA_ 1.41835
G_AA_CG_G_AG 1.55097
G_AA_CG__GAG 1.55411
G_AA_CGG__AA 1.85318
G_AA_CG_G_AA 1.58461
G_AA_CG__GAA 1.75700
G_AA_CG_GAG_ 1.45395
G_AA_CGG_A_A 1.74613
G_AA_CG_GA_A 1.62201
G_AA_CG__AGA 1.77045
G_AA_CGG_AA_ 1.63907
G_AA_CG_GAA_ 1.56313
G_AA_CG__AAG 1.77013
G_AA_CG__AAA 1.68868
G_AA_CGGA__G 1.53516
G_AA_CG_AG_G 1.63534
G_AA_CG_A_GG 1.22234
G_AA_CGGA__A 1.64904
G_AA_CG_AG_A 1.63734
G_AA_CG_A_GA 1.76311
G_AA_CGGA_A_ 1.80548
G_AA_CG_AGA_ 1.71917
G_AA_CG_A_AG 1.76023
G_AA_CG_A_AA 1.84210
G_AA_CGGAA__ 1.71965
G_AA_CG_AAG_ 1.54316
G_AA_CG_AA_G 1.62008
G_AA_CG_AA_A 1.81087
G_AA_CG_AAA_ 1.86349
G_AA_CGAG_G_ 1.48772
G_AA_CGAG__G 1.74636
G_AA_CGA_GG_ 1.60740
G_AA_CGA_G_G 1.64105
G_AA_CGA__GG 1.46149
G_AA_CGAG__A 1.70169
G_AA_CGA_G_A 1.71628
G_AA_CGA__GA 1.77279
G_AA_CGAG_A_ 1.79994
G_AA_CGA_GA_ 1.72436
G_AA_CGA__AG 1.87468
G_AA_CGA__AA 1.87298
G_AA_CGAGA__ 1.68012
G_AA_CGA_AG_ 1.68580
G_AA_CGA_A_G 1.73271
G_AA_CGA_A_A 1.89290
G_AA_CGA_AA_ 1.98701
G_AA_CGAAG__ 1.75505
G_AA_CGAA_G_ 1.54866
G_AA_CGAA__G 1.64601
G_AA_CGAA__A 1.85617
G_AA_CGAA_A_ 1.86500
G_AA_CGAAA__ 1.93128
G_AA_CGG__GT 1.20408
G_AA_CG_GG_T 1.30569
G_AA_CG_G_GT 1.41370
G_AA_CG__GGT 1.19188
G_AA_CGG__AT 1.56462
G_AA_CGG__AC 1.48483
G_AA_CG_G_AC 1.35609
G_AA_CG__GAC 1.33455
G_AA_CG__AGT 1.52675
G_AA_CG__AGC 1.45261
G_AA_CG__AAT 1.68844
G_AA_CGGA__T 1.28690
G_AA_CG_A_GT 1.25760
G_AA_CGGA__C 1.50210
G_AA_CG_A_AT 1.80419
G_AA_CG_A_AC 1.61187
G_AA_CG_AA_T 1.77888
G_AA_CG_AA_C 1.74119
G_AA_CGAG__T 1.70690
G_AA_CGA__GT 1.57697
G_AA_CGAG__C 1.43558
G_AA_CGA_G_C 1.58306
G_AA_CGA__GC 1.50594
G_AA_CGA__AT 1.89501
G_AA_CGA__AC 1.81915
G_AA_CGA_A_T 1.89707
G_AA_CGA_A_C 1.65657
G_AA_CGAA__T 1.89867
G_AA_CGAA__C 1.73298
G_AA_CGGG_T_ 1.49639
G_AA_CGG__TG 1.61179
G_AA_CG_G_TG 1.55860
G_AA_CGG__TA 1.55244
G_AA_CG__GTA 1.53326
G_AA_CGGG_C_ 1.30567
G_AA_CGG_GC_ 1.02801
G_AA_CGG__CG 1.29524
G_AA_CGG_AT_ 1.69811
G_AA_CG_GAT_ 1.64046
G_AA_CG__ATG 1.63397
G_AA_CG__ATA 1.69459
G_AA_CGG_AC_ 1.60016
G_AA_CG__ACG 1.33157
G_AA_CG_A_TG 1.74238
G_AA_CG_A_TA 1.65782
G_AA_CG_AGC_ 1.14257
G_AA_CG_A_CA 1.29232
G_AA_CG_AAT_ 1.84041
G_AA_CG_AAC_ 1.67309
G_AA_CGAG_T_ 1.81666
G_AA_CGA_GT_ 1.68510
G_AA_CGA__TG 1.76434
G_AA_CGA__TA 1.85458
G_AA_CGA__CA 1.72115
G_AA_CGA_AT_ 1.85385
G_AA_CGA_AC_ 1.64314
G_AA_CGAA_T_ 1.94238
G_AA_CGAA_C_ 1.76065
G_AA_CGG__TT 1.64917
G_AA_CG_G_TC 1.53566
G_AA_CG__GTC 1.48303
G_AA_CGG__CT 1.26569
G_AA_CGG__CC 1.38912
G_AA_CG_G_CC 1.16697
G_AA_CG__ATT 1.71751
G_AA_CG__ATC 1.57037
G_AA_CG__ACT 1.66544
G_AA_CG__ACC 1.28025
G_AA_CG_A_TT 1.77981
G_AA_CG_A_TC 1.72598
G_AA_CG_A_CC 1.58994
G_AA_CGA__TT 1.76974
G_AA_CGA__TC 1.74533
G_AA_CGA__CT 1.67655
G_AA_CGA__CC 1.47943
G_AA_CGGGT__ 1.69175
G_AA_CGG_TG_ 1.64605
G_AA_CGG_T_G 1.56769
G_AA_CG_GTG_ 1.36626
G_AA_CG_GT_G 1.62031
G_AA_CG__TGG 1.49779
G_AA_CG_GT_A 1.55764
G_AA_CG__TGA 1.41376
G_AA_CGG_TA_ 1.84158
G_AA_CG_GTA_ 1.57415
G_AA_CG__TAG 1.70886
G_AA_CG__TAA 1.76565
G_AA_CGGGC__ 1.57354
G_AA_CGG_C_G 1.53277
G_AA_CG_GC_G 1.54263
G_AA_CG__CGG 1.21346
G_AA_CG_GC_A 1.37198
G_AA_CGG_CA_ 1.67953
G_AA_CG_GCA_ 1.55549
G_AA_CG__CAG 1.77222
G_AA_CGGAT__ 1.56764
G_AA_CG_ATG_ 1.38111
G_AA_CG_AT_G 1.33607
G_AA_CG_AT_A 1.62174
G_AA_CG_ATA_ 1.73557
G_AA_CGGAC__ 1.51231
G_AA_CG_ACG_ 1.41920
G_AA_CG_AC_G 1.66185
G_AA_CGAGT__ 1.72150
G_AA_CGA_TG_ 1.49512
G_AA_CGA_T_A 1.83845
G_AA_CGA_TA_ 1.89212
G_AA_CGAGC__ 1.75436
G_AA_CGA_C_A 1.72421
G_AA_CGAAT__ 1.59564
G_AA_CGAAC__ 1.82632
G_AA_CGG_T_T 1.66239
G_AA_CG_GT_T 1.37354
G_AA_CG__TGT 1.49809
G_AA_CG__TGC 1.39118
G_AA_CG__TAT 1.67583
G_AA_CG__TAC 1.58744
G_AA_CGG_C_T 1.63527
G_AA_CG_GC_T 1.61288
G_AA_CG__CGT 1.40949
G_AA_CGG_C_C 1.36766
G_AA_CG_GC_C 1.32936
G_AA_CG__CAT 1.63464
G_AA_CG_AT_T 1.56668
G_AA_CG_AC_C 1.65143
G_AA_CGA_T_T 1.67124
G_AA_CGA_T_C 1.66172
G_AA_CGA_C_T 1.79373
G_AA_CGA_C_C 1.70777
G_AA_CGG_TT_ 1.71811
G_AA_CG__TTG 1.52506
G_AA_CG__TTA 1.65263
G_AA_CGG_CT_ 1.49544
G_AA_CG_GCT_ 1.57374
G_AA_CG__CTG 1.58625
G_AA_CG__CTA 1.53825
G_AA_CGG_CC_ 1.38593
G_AA_CG_GCC_ 1.29176
G_AA_CG__CCG 1.01550
G_AA_CG__CCA 1.29928
G_AA_CG_ATT_ 1.66896
G_AA_CG_ATC_ 1.32912
G_AA_CG_ACT_ 1.63062
G_AA_CG_ACC_ 1.36000
G_AA_CGA_TT_ 1.71582
G_AA_CGA_TC_ 1.62458
G_AA_CG__TTT 1.52015
G_AA_CG__TTC 1.62373
G_AA_CG__TCT 1.36667
G_AA_CG__CTT 1.71735
G_AA_CG__CTC 1.55359
G_AA_CG__CCT 1.62272
G_AA_CG__CCC 1.25414
G_AA_CGGTG__ 1.77793
G_AA_CGGT_G_ 1.86882
G_AA_CGGT__G 1.72059
G_AA_CG_TG_A 1.80234
G_AA_CGGT_A_ 1.79031
G_AA_CG_TGA_ 1.64139
G_AA_CG_T_AG 1.68575
G_AA_CG_T_AA 1.66137
G_AA_CGGTA__ 1.62286
G_AA_CG_TAG_ 1.62607
G_AA_CG_TA_G 1.58390
G_AA_CG_TA_A 1.54597
G_AA_CG_TAA_ 1.54287
G_AA_CGGC_G_ 1.64769
G_AA_CG_C_GA 1.75576
G_AA_CGGC_A_ 1.73285
G_AA_CG_C_AA 1.83411
G_AA_CG_CAG_ 1.76280
G_AA_CG_CA_A 1.08770
G_AA_CG_CAA_ 1.82051
G_AA_CGATG__ 1.63932
G_AA_CGAT_G_ 1.75633
G_AA_CGAT__G 1.64780
G_AA_CGAT__A 1.88740
G_AA_CGAT_A_ 1.85062
G_AA_CGATA__ 1.81346
G_AA_CGAC_G_ 1.71441
G_AA_CGAC_A_ 2.01171
G_AA_CGACA__ 1.76389
G_AA_CGGT__T 1.70326
G_AA_CG_TG_T 1.53662
G_AA_CG_T_GT 1.54939
G_AA_CGGT__C 1.70396
G_AA_CG_TG_C 1.47569
G_AA_CG_T_GC 1.61621
G_AA_CG_T_AT 1.64730
G_AA_CG_TA_T 1.67633
G_AA_CG_TA_C 1.47650
G_AA_CGGC__T 1.48716
G_AA_CG_CG_T 1.24301
G_AA_CG_C_GT 1.45317
G_AA_CGGC__C 1.44322
G_AA_CG_C_GC 1.39565
G_AA_CG_C_AT 1.58212
G_AA_CG_CA_T 1.59345
G_AA_CG_CA_C 1.42101
G_AA_CGAT__T 1.61513
G_AA_CGAT__C 1.70183
G_AA_CGAC__T 1.66305
G_AA_CGAC__C 1.78878
G_AA_CGGT_T_ 1.62964
G_AA_CG_TGT_ 1.54961
G_AA_CG_T_TG 1.48376
G_AA_CG_T_TA 1.63323
G_AA_CG_TAT_ 1.57246
G_AA_CG_TAC_ 1.60269
G_AA_CGGC_T_ 1.69129
G_AA_CG_C_TG 1.64179
G_AA_CG_C_TA 1.60587
G_AA_CGGC_C_ 1.45197
G_AA_CG_C_CG 1.07073
G_AA_CG_CAT_ 1.51563
G_AA_CGAT_T_ 1.63033
G_AA_CGAT_C_ 1.63948
G_AA_CGAC_T_ 1.64015
G_AA_CGAC_C_ 1.70009
G_AA_CG_T_TT 1.58562
G_AA_CG_T_TC 1.51513
G_AA_CG_T_CT 1.56761
G_AA_CG_T_CC 1.33686
G_AA_CG_C_TT 1.48175
G_AA_CG_C_TC 1.45069
G_AA_CG_C_CT 1.51583
G_AA_CG_TT_G 1.49501
G_AA_CG_TTA_ 1.69609
G_AA_CGGTC__ 1.65349
G_AA_CG_TC_G 1.53308
G_AA_CG_TC_A 1.68377
G_AA_CG_CTA_ 1.80374
G_AA_CG_CC_G 1.60177
G_AA_CG_CC_A 1.66966
G_AA_CG_CCA_ 1.71815
G_AA_CGATT__ 1.70259
G_AA_CGACT__ 1.79184
G_AA_CGACC__ 1.82534
G_AA_CG_TT_T 1.57677
G_AA_CG_TT_C 1.52749
G_AA_CG_TC_T 1.60912
G_AA_CG_TC_C 1.64435
G_AA_CG_CT_T 1.44250
G_AA_CG_CC_T 1.55757
G_AA_CG_CC_C 1.24576
G_AA_CG_TTT_ 1.49388
G_AA_CG_TCT_ 1.63134
G_AA_CG_CTT_ 1.54799
G_AA_CG_CCT_ 1.55972
G_AA_CG_CCC_ 1.27533
G_AA_CGTGG__ 1.39013
G_AA_CGTG_G_ 1.32492
G_AA_CGTG__G 1.46091
G_AA_CGT_GG_ 1.56419
G_AA_CGT_G_G 1.48226
G_AA_CGT__GG 1.49241
G_AA_CGTG__A 1.36282
G_AA_CGT_G_A 1.49549
G_AA_CGT__GA 1.53326
G_AA_CGTG_A_ 1.40555
G_AA_CGT_GA_ 1.47003
G_AA_CGT__AG 1.47044
G_AA_CGT__AA 1.51457
G_AA_CGTGA__ 1.45996
G_AA_CGT_AG_ 1.41475
G_AA_CGT_A_G 1.54918
G_AA_CGT_A_A 1.44013
G_AA_CGT_AA_ 1.48179
G_AA_CGTA_G_ 1.30583
G_AA_CGTA__G 1.41821
G_AA_CGTA__A 1.42204
G_AA_CGTA_A_ 1.47895
G_AA_CGTAA__ 1.46141
G_AA_CGC_AG_ 1.55265
G_AA_CGC_A_G 1.48864
G_AA_CGC_AA_ 1.61855
G_AA_CGCAG__ 1.43499
G_AA_CGCA__G 1.57448
G_AA_CGCA__A 1.46658
G_AA_CGCA_A_ 1.82617
G_AA_CGCAA__ 1.70101
G_AA_CGTG__T 1.30558
G_AA_CGT__GT 1.29729
G_AA_CGTG__C 1.12534
G_AA_CGT_G_C 1.29472
G_AA_CGT__GC 1.10189
G_AA_CGT__AT 1.49820
G_AA_CGT__AC 1.37624
G_AA_CGT_A_T 1.44986
G_AA_CGT_A_C 1.34232
G_AA_CGTA__T 1.41374
G_AA_CGTA__C 1.45796
G_AA_CGC_G_T 1.39020
G_AA_CGC__GT 1.60792
G_AA_CGC_G_C 1.19696
G_AA_CGC__AC 1.65200
G_AA_CGC_A_C 1.49005
G_AA_CGCA__C 1.56467
G_AA_CGTG_T_ 1.38800
G_AA_CGT_GT_ 1.44440
G_AA_CGT__TG 1.43124
G_AA_CGT__TA 1.42727
G_AA_CGTG_C_ 1.18972
G_AA_CGT__CA 1.37898
G_AA_CGT_AT_ 1.46191
G_AA_CGT_AC_ 1.39328
G_AA_CGTA_T_ 1.48775
G_AA_CGC_GT_ 1.59978
G_AA_CGC__TG 1.55421
G_AA_CGC__TA 1.58416
G_AA_CGCA_T_ 1.81610
G_AA_CGCA_C_ 1.03806
G_AA_CGT__TT 1.37857
G_AA_CGT__TC 1.43974
G_AA_CGT__CT 1.33566
G_AA_CGT__CC 1.20612
G_AA_CGC__TC 1.50237
G_AA_CGTGT__ 1.14502
G_AA_CGT_TG_ 1.27337
G_AA_CGT_T_G 1.36139
G_AA_CGT_T_A 1.46158
G_AA_CGT_TA_ 1.36707
G_AA_CGTGC__ 1.25456
G_AA_CGT_C_G 1.41664
G_AA_CGTAT__ 1.32676
G_AA_CGTAC__ 1.40158
G_AA_CGC_T_G 1.75104
G_AA_CGC_TA_ 1.72488
G_AA_CGC_C_G 1.50493
G_AA_CGC_C_A 1.21909
G_AA_CGC_CA_ 1.77738
G_AA_CGCAT__ 1.59125
G_AA_CGT_T_T 1.26966
G_AA_CGT_T_C 1.14765
G_AA_CGT_C_T 1.41191
G_AA_CGT_C_C 1.38841
G_AA_CGC_T_T 1.52387
G_AA_CGC_C_C 1.37156
G_AA_CGT_TT_ 1.32227
G_AA_CGT_CT_ 1.42398
G_AA_CGT_CC_ 1.27891
G_AA_CGC_TT_ 1.59683
G_AA_CGC_CT_ 1.64548
G_AA_CGC_CC_ 1.02351
G_AA_CGTTG__ 1.48038
G_AA_CGTT_G_ 1.44723
G_AA_CGTT__G 1.41683
G_AA_CGTT__A 1.51299
G_AA_CGTTA__ 1.42733
G_AA_CGTCG__ 1.30996
G_AA_CGTC_G_ 1.45313
G_AA_CGTC__G 1.50789
G_AA_CGTC__A 1.53454
G_AA_CGTC_A_ 1.54079
G_AA_CGTCA__ 1.45424
G_AA_CGCT__A 1.33625
G_AA_CGCT_A_ 1.60219
G_AA_CGCTA__ 1.47673
G_AA_CGCC_G_ 1.61780
G_AA_CGCCA__ 0.86299
G_AA_CGTT__T 1.42577
G_AA_CGTT__C 1.26730
G_AA_CGTC__T 1.34484
G_AA_CGTC__C 1.31879
G_AA_CGCT__T 1.65119
G_AA_CGCT__C 1.52908
G_AA_CGCC__T 1.54249
G_AA_CGTT_T_ 1.39084
G_AA_CGTT_C_ 1.36907
G_AA_CGTC_T_ 1.35894
G_AA_CGCT_T_ 1.61613
G_AA_CGCT_C_ 1.44123
G_AA_CGCC_T_ 1.49883
G_AA_CGTTT__ 1.34325
G_AA_CGTCT__ 1.42678
G_AA_CGTCC__ 1.44693
G_AA_CGCTT__ 1.38674
G_AA_CGCTC__ 1.67684
G_AA_CGCCT__ 1.65983
G_AA_CGCCC__ 1.44544
GAG__TAG_CA_ 0.78784
GAG__TAG_CC_ 0.81147
GAG__TAGC__C 0.76694
GA_G_TAG_CC_ 0.85678
GA_G_TA_GCC_ 0.75371
GA_G_TAGC_C_ 0.80714
GAG__CGG_G_G 0.99490
GAG__CGG__GG 1.05571
GAG__CG_GGG_ 0.83898
GAG__CG_G_GG 0.79236
GAG__CG__GGG 1.14357
GAG__CGGG__A 1.04778
GAG__CGG_G_A 1.06526
GAG__CG_G_GA 1.06247
GAG__CG__GGA 1.24509
GAG__CGGG_A_ 0.93854
GAG__CGG_GA_ 1.25214
GAG__CGG__AG 1.21959
GAG__CG_G_AG 0.83841
GAG__CGG__AA 1.61244
GAG__CG__GAA 1.36752
GAG__CGG_A_G 1.10598
GAG__CG__AGG 1.24019
GAG__CGG_A_A 1.59172
GAG__CG__AGA 1.52271
GAG__CGG_AA_ 1.62050
GAG__CG_GAA_ 1.27221
GAG__CG__AAG 1.46320
GAG__CG__AAA 2.01841
GAG__CGGAG__ 1.32343
GAG__CGGA_G_ 1.36869
GAG__CGGA__G 1.37019
GAG__CG_AGG_ 1.43524
GAG__CG_AG_G 1.01889
GAG__CG_A_GG 1.45449
GAG__CGGA__A 1.42767
GAG__CG_AG_A 1.34478
GAG__CG_A_GA 1.72101
GAG__CGGA_A_ 1.66210
GAG__CG_AGA_ 1.48604
GAG__CG_A_AG 1.47439
GAG__CGGAA__ 1.74690
GAG__CG_AAG_ 1.67658
GAG__CG_AA_G 1.64668
GAG__CG_AA_A 2.08767
GAG__CG_AAA_ 2.01323
GAG__CGAG_G_ 0.89437
GAG__CGA_GG_ 1.13559
GAG__CGA__GG 1.33301
GAG__CGA__GA 1.53521
GAG__CGA_GA_ 1.07648
GAG__CGA__AG 1.17442
GAG__CGA_AG_ 1.34609
GAG__CGA_A_G 1.07798
GAG__CGA_A_A 1.59391
GAG__CGAAG__ 1.17840
GAG__CGAA_G_ 1.72825
GAG__CGAA__G 1.29891
GAG__CGAA__A 1.86462
GAG__CGAA_A_ 1.92701
GAG__CGAAA__ 1.71517
GAG__CGG_G_T 0.93424
GAG__CG__GGT 1.02534
GAG__CGG__AT 1.38439
GAG__CG_G_AT 1.20537
GAG__CG__GAT 1.49989
GAG__CG_G_AC 0.76646
GAG__CG__GAC 1.23076
GAG__CGG_A_C 1.30069
GAG__CG__AGC 1.23694
GAG__CG__AAC 1.58333
GAG__CGGA__T 1.53319
GAG__CG_A_GT 1.41550
GAG__CGGA__C 1.47225
GAG__CG_AG_C 1.36230
GAG__CG_A_GC 1.48965
GAG__CG_A_AT 1.87490
GAG__CG_A_AC 1.65335
GAG__CG_AA_T 1.81274
GAG__CGA__GT 1.35193
GAG__CGA__GC 1.03359
GAG__CGA__AT 1.97080
GAG__CGA_A_T 1.11929
GAG__CGAA__T 1.78157
GAG__CGG_GT_ 1.05611
GAG__CGG__TG 1.18651
GAG__CGG__TA 1.46370
GAG__CG_G_TA 0.90995
GAG__CG__GTA 1.00879
GAG__CGGG_C_ 0.76451
GAG__CGG__CA 1.14489
GAG__CGG_AT_ 1.59934
GAG__CG__ATG 1.29169
GAG__CG__ATA 1.84603
GAG__CGG_AC_ 1.38578
GAG__CG__ACA 1.26574
GAG__CGGA_T_ 1.53343
GAG__CG_A_TG 1.09091
GAG__CG_A_TA 1.58020
GAG__CGGA_C_ 1.20922
GAG__CG_AGC_ 1.04601
GAG__CG_AAT_ 1.97331
GAG__CGA__TA 1.47316
GAG__CGA_AT_ 1.09591
GAG__CGAA_C_ 1.03253
GAG__CGG__TT 1.31942
GAG__CGG__TC 1.37561
GAG__CG__GTC 1.23630
GAG__CGG__CT 1.24924
GAG__CGG__CC 0.99857
GAG__CG__ACT 0.92869
GAG__CG_A_TT 1.84132
GAG__CG_A_CT 1.46120
GAG__CG_A_CC 1.08251
GAG__CGA__TT 1.41974
GAG__CGGGT__ 0.96686
GAG__CGG_TG_ 1.29780
GAG__CGG_T_G 1.43855
GAG__CG_GTG_ 1.02571
GAG__CG_GT_G 1.20935
GAG__CG__TGG 1.59176
GAG__CG_GT_A 1.12421
GAG__CGG_TA_ 1.60234
GAG__CG_GTA_ 1.35969
GAG__CG__TAG 1.46926
GAG__CG__TAA 1.73712
GAG__CGG_C_G 0.99904
GAG__CG_GC_G 0.88160
GAG__CG_GCA_ 0.95416
GAG__CGGAT__ 1.36467
GAG__CG_ATG_ 1.62011
GAG__CG_AT_G 1.05164
GAG__CG_ATA_ 1.75156
GAG__CGGAC__ 1.37979
GAG__CG_ACG_ 1.09431
GAG__CG_AC_G 1.34657
GAG__CG_ACA_ 1.67547
GAG__CGA_TG_ 1.66921
GAG__CGA_T_G 1.58343
GAG__CGA_T_A 1.76541
GAG__CGA_TA_ 1.93469
GAG__CGAGC__ 1.09386
GAG__CGA_C_G 1.44023
GAG__CGA_C_A 1.48694
GAG__CGAAT__ 1.82867
GAG__CGAAC__ 1.81813
GAG__CGG_T_T 1.18855
GAG__CG_GT_T 0.81192
GAG__CG__TGT 1.29521
GAG__CGG_T_C 1.23038
GAG__CG__TGC 1.28649
GAG__CG__TAT 1.81847
GAG__CG__TAC 1.56214
GAG__CGG_C_T 1.21067
GAG__CG_GC_T 0.99204
GAG__CGG_C_C 0.84973
GAG__CG__CAT 1.55814
GAG__CG_AT_C 1.56270
GAG__CG_AC_T 1.71818
GAG__CGA_T_T 1.44087
GAG__CGA_C_T 1.74974
GAG__CGG_TT_ 1.35760
GAG__CG__TTG 1.33427
GAG__CG__TTA 1.66127
GAG__CGG_CT_ 1.27006
GAG__CG_GCT_ 1.10547
GAG__CG__CTA 1.19171
GAG__CGG_CC_ 1.05548
GAG__CG_ATT_ 1.48029
GAG__CG_ATC_ 0.86683
GAG__CG_ACT_ 1.52484
GAG__CGA_TT_ 1.62983
GAG__CGA_CC_ 1.26231
GAG__CG__TTT 1.47911
GAG__CG__TTC 1.53408
GAG__CG__TCC 1.40692
GAG__CG__CTT 1.70203
GAG__CG__CCT 1.41392
GAG__CG__CCC 1.16234
GAG__CGGT__G 1.52706
GAG__CG_TGG_ 0.86692
GAG__CG_TG_G 1.42516
GAG__CG_T_GG 1.58357
GAG__CGGT__A 1.69498
GAG__CG_TG_A 1.47862
GAG__CG_TGA_ 1.59332
GAG__CG_T_AG 1.62809
GAG__CG_T_AA 1.83274
GAG__CGGTA__ 1.66098
GAG__CG_TAG_ 1.69785
GAG__CG_TA_G 1.70367
GAG__CG_TAA_ 1.92239
GAG__CG_C_GA 1.55236
GAG__CGGCA__ 1.47754
GAG__CG_CAG_ 1.58886
GAG__CG_CA_G 1.63507
GAG__CG_CA_A 1.59549
GAG__CG_CAA_ 1.92398
GAG__CGATG__ 1.29105
GAG__CGAT_G_ 1.42092
GAG__CGAT__G 1.61266
GAG__CGAT__A 1.85059
GAG__CGAT_A_ 1.95728
GAG__CGATA__ 1.82923
GAG__CGACG__ 0.79870
GAG__CGAC_G_ 1.75638
GAG__CGAC__A 1.95978
GAG__CGACA__ 1.73565
GAG__CGGT__T 1.23662
GAG__CG_TG_T 1.26532
GAG__CGGT__C 0.82466
GAG__CG_TG_C 0.78003
GAG__CG_T_AT 1.86331
GAG__CG_TA_T 1.75889
GAG__CG_TA_C 1.54603
GAG__CGGC__T 1.31145
GAG__CG_CG_T 0.90879
GAG__CG_C_GT 1.41699
GAG__CGGC__C 1.17607
GAG__CG_C_GC 1.23664
GAG__CG_C_AT 1.76557
GAG__CG_CA_T 1.75098
GAG__CG_CA_C 1.29826
GAG__CGAC__T 1.80084
GAG__CGAC__C 1.36955
GAG__CGGT_T_ 1.65433
GAG__CG_TGT_ 1.42682
GAG__CG_T_TG 1.62905
GAG__CG_T_TA 1.67432
GAG__CGGT_C_ 1.51866
GAG__CG_TGC_ 1.37438
GAG__CG_T_CG 1.21105
GAG__CG_TAT_ 1.73499
GAG__CG_TAC_ 1.55839
GAG__CGGC_T_ 1.17034
GAG__CG_C_TG 1.15704
GAG__CG_C_TA 1.75109
GAG__CGGC_C_ 1.15740
GAG__CG_CAT_ 1.61084
GAG__CG_CAC_ 1.17176
GAG__CGAT_T_ 1.73512
GAG__CGAT_C_ 1.62015
GAG__CGAC_T_ 1.64379
GAG__CGAC_C_ 1.27829
GAG__CG_T_TT 1.67383
GAG__CG_T_TC 1.61375
GAG__CG_T_CT 1.61555
GAG__CG_T_CC 1.39388
GAG__CG_C_TT 1.68776
GAG__CGGTT__ 1.71982
GAG__CG_TTG_ 1.74256
GAG__CG_TT_G 1.69034
GAG__CG_TTA_ 1.69029
GAG__CGGTC__ 1.66305
GAG__CG_TC_G 1.63654
GAG__CG_TC_A 1.67389
GAG__CG_CTG_ 1.65151
GAG__CG_CTA_ 1.81552
GAG__CGACT__ 1.73380
GAG__CG_TT_T 1.74179
GAG__CG_TT_C 1.59861
GAG__CG_TC_T 1.72416
GAG__CG_CT_T 1.59162
GAG__CG_CC_T 1.60725
GAG__CG_TTT_ 1.69271
GAG__CG_TTC_ 1.72466
GAG__CG_TCT_ 1.75045
GAG__CG_TCC_ 1.49089
GAG__CG_CTT_ 1.58213
GAG__CG_CCC_ 1.25798
GAG__CGTGG__ 1.00613
GAG__CGTG_G_ 1.10858
GAG__CGTG__G 1.02002
GAG__CGT_GG_ 1.16683
GAG__CGT__GG 1.27951
GAG__CGTG_A_ 1.16573
GAG__CGT_GA_ 1.24815
GAG__CGT__AG 1.27956
GAG__CGT__AA 1.47126
GAG__CGT_AG_ 1.57170
GAG__CGT_A_G 1.43548
GAG__CGT_AA_ 1.57506
GAG__CGTAG__ 1.43916
GAG__CGTA_G_ 1.44834
GAG__CGTA__G 1.37451
GAG__CGTAA__ 1.64987
GAG__CGC_GG_ 1.32288
GAG__CGC_G_G 1.04397
GAG__CGC__GG 1.47335
GAG__CGC_G_A 1.38378
GAG__CGC_GA_ 1.40615
GAG__CGC__AG 1.50821
GAG__CGC__AA 1.74910
GAG__CGC_AG_ 1.74496
GAG__CGC_A_G 1.69827
GAG__CGC_A_A 1.61096
GAG__CGCAG__ 1.29145
GAG__CGCA_G_ 1.55440
GAG__CGCA__G 1.02955
GAG__CGCA_A_ 1.64991
GAG__CGTG__T 1.21417
GAG__CGT_G_T 1.41342
GAG__CGT__GT 1.25390
GAG__CGTG__C 0.97031
GAG__CGT_G_C 1.10390
GAG__CGT__GC 1.28718
GAG__CGT__AT 1.59071
GAG__CGT__AC 1.40761
GAG__CGT_A_T 1.54417
GAG__CGT_A_C 1.34072
GAG__CGTA__T 1.53927
GAG__CGTA__C 1.52370
GAG__CGC_G_T 1.51769
GAG__CGC__GT 1.46606
GAG__CGC_G_C 1.14830
GAG__CGC__GC 1.28778
GAG__CGC__AT 1.85337
GAG__CGC_A_T 1.86884
GAG__CGCA__T 1.70420
GAG__CGTG_T_ 1.21537
GAG__CGT__TG 1.24783
GAG__CGT_AT_ 1.46274
GAG__CGT_AC_ 1.44095
GAG__CGTA_T_ 1.49613
GAG__CGTA_C_ 1.18728
GAG__CGC_GT_ 1.15741
GAG__CGC__TG 1.16791
GAG__CGC_GC_ 1.08483
GAG__CGT__TT 1.60252
GAG__CGT__TC 1.29441
GAG__CGT__CT 1.36728
GAG__CGT__CC 1.16612
GAG__CGC__CT 1.53339
GAG__CGTGT__ 0.98414
GAG__CGT_TG_ 1.36105
GAG__CGT_T_G 1.33662
GAG__CGT_T_A 1.32993
GAG__CGT_C_G 1.04175
GAG__CGT_CA_ 1.44932
GAG__CGTAT__ 1.44374
GAG__CGTAC__ 1.07949
GAG__CGC_T_A 1.43732
GAG__CGC_TA_ 1.63403
GAG__CGC_C_G 1.27921
GAG__CGCAT__ 1.11269
GAG__CGT_T_T 1.39141
GAG__CGT_T_C 1.34519
GAG__CGT_C_T 1.44601
GAG__CGT_C_C 1.29121
GAG__CGC_T_T 1.64872
GAG__CGC_C_T 1.55377
GAG__CGT_TT_ 1.51171
GAG__CGT_TC_ 1.12045
GAG__CGT_CT_ 1.20387
GAG__CGC_TT_ 1.51737
GAG__CGC_CT_ 1.44245
GAG__CGTT_G_ 1.58810
GAG__CGTT__G 1.45097
GAG__CGTT__A 1.52216
GAG__CGTT_A_ 1.62869
GAG__CGTTA__ 1.51470
GAG__CGTCG__ 0.87423
GAG__CGTC_G_ 1.52327
GAG__CGTC__G 1.32085
GAG__CGTC__A 1.51017
GAG__CGTCA__ 1.59302
GAG__CGCTG__ 1.52794
GAG__CGCT__G 1.60372
GAG__CGCT__A 1.73627
GAG__CGCTA__ 1.99573
GAG__CGCCG__ 0.80664
GAG__CGCC__G 1.62033
GAG__CGCC__A 1.36813
GAG__CGCCA__ 1.46463
GAG__CGTT__C 1.45097
GAG__CGTC__T 1.58431
GAG__CGTC__C 1.41486
GAG__CGCT__T 1.79666
GAG__CGCC__T 1.69108
GAG__CGTT_T_ 1.40593
GAG__CGTC_T_ 1.37522
GAG__CGTC_C_ 1.38236
GAG__CGCT_T_ 1.78948
GAG__CGCT_C_ 1.53898
GAG__CGCC_T_ 1.55288
GAG__CGTTT__ 1.56905
GAG__CGTTC__ 1.59532
GAG__CGTCT__ 1.54920
GAG__CGTCC__ 1.29334
GAG__CGCTT__ 1.77077
GAG__CGCCC__ 1.38920
GA_G_CGGG__G 0.84103
GA_G_CGG_G_G 0.87440
GA_G_CGG__GG 1.03345
GA_G_CG_GGG_ 0.77799
GA_G_CG_G_GG 0.87504
GA_G_CG__GGG 1.00430
GA_G_CGGG__A 0.96909
GA_G_CGG_G_A 1.05988
GA_G_CGG__GA 1.02493
GA_G_CG_G_GA 0.93105
GA_G_CG__GGA 1.16072
GA_G_CGGG_A_ 0.90791
GA_G_CGG_GA_ 1.12280
GA_G_CGG__AG 1.31469
GA_G_CG_G_AG 0.83603
GA_G_CG__GAG 0.87055
GA_G_CGG__AA 1.54248
GA_G_CG__GAA 1.35471
GA_G_CGG_A_G 1.29047
GA_G_CG__AGG 1.32853
GA_G_CGG_A_A 1.47636
GA_G_CG_GA_A 1.32362
GA_G_CG__AGA 1.48677
GA_G_CGG_AA_ 1.55552
GA_G_CG_GAA_ 1.41075
GA_G_CG__AAG 1.48720
GA_G_CG__AAA 1.82843
GA_G_CGGA_G_ 1.05785
GA_G_CGGA__G 1.42227
GA_G_CG_AGG_ 1.11916
GA_G_CG_AG_G 0.94562
GA_G_CG_A_GG 1.38041
GA_G_CGGA__A 1.34184
GA_G_CG_AG_A 1.32349
GA_G_CG_A_GA 1.56125
GA_G_CGGA_A_ 1.59640
GA_G_CG_AGA_ 1.44695
GA_G_CG_A_AG 1.70040
GA_G_CG_A_AA 1.75027
GA_G_CGGAA__ 1.65892
GA_G_CG_AAG_ 1.59065
GA_G_CG_AA_G 1.66993
GA_G_CG_AA_A 1.92350
GA_G_CG_AAA_ 1.95667
GA_G_CGAG_G_ 1.04334
GA_G_CGA_GG_ 1.07571
GA_G_CGA__GG 1.17516
GA_G_CGA__GA 1.57919
GA_G_CGAG_A_ 1.05809
GA_G_CGA_GA_ 0.89888
GA_G_CGA__AG 1.14424
GA_G_CGA__AA 1.75346
GA_G_CGAGA__ 0.96210
GA_G_CGA_AG_ 1.45565
GA_G_CGA_A_G 1.05695
GA_G_CGA_A_A 1.67584
GA_G_CGA_AA_ 1.86569
GA_G_CGAA_G_ 1.53424
GA_G_CGAA__G 1.21133
GA_G_CGAA__A 1.64847
GA_G_CGAA_A_ 1.89162
GA_G_CGAAA__ 1.97693
GA_G_CG__GGT 0.80575
GA_G_CG__GGC 0.97800
GA_G_CGG__AT 1.29353
GA_G_CG__GAT 1.28697
GA_G_CGG__AC 1.01283
GA_G_CGG_A_C 1.30203
GA_G_CG__AGC 1.25499
GA_G_CG__AAC 1.66516
GA_G_CGGA__T 1.10990
GA_G_CG_A_GT 0.99668
GA_G_CGGA__C 1.41215
GA_G_CG_AG_C 1.28390
GA_G_CG_A_GC 1.27043
GA_G_CG_A_AT 1.78722
GA_G_CG_A_AC 1.44681
GA_G_CG_AA_T 1.78404
GA_G_CG_AA_C 1.88184
GA_G_CGA__GT 1.34040
GA_G_CGAG__C 1.01767
GA_G_CGA_G_C 1.02420
GA_G_CGA__GC 1.24511
GA_G_CGA__AT 1.59683
GA_G_CGA__AC 1.53550
GA_G_CGA_A_C 1.56040
GA_G_CGAA__T 1.72573
GA_G_CGAA__C 1.70876
GA_G_CGGG_T_ 1.03800
GA_G_CGG__TG 1.08876
GA_G_CGG__TA 1.54832
GA_G_CG__GTA 0.98313
GA_G_CGGG_C_ 1.02625
GA_G_CGG__CA 1.18515
GA_G_CGG_AT_ 1.52099
GA_G_CG_GAT_ 1.00808
GA_G_CG__ATG 1.14834
GA_G_CG__ATA 1.75292
GA_G_CGG_AC_ 1.44016
GA_G_CG__ACA 1.52338
GA_G_CG_A_TA 1.71711
GA_G_CGGA_C_ 1.08305
GA_G_CG_AGC_ 0.90879
GA_G_CG_A_CA 1.28493
GA_G_CG_AAT_ 1.80423
GA_G_CGA__TA 1.08125
GA_G_CGA_AT_ 1.42392
GA_G_CGA_AC_ 1.06308
GA_G_CGAA_T_ 1.48409
GA_G_CGAA_C_ 1.29014
GA_G_CGG__TT 1.47416
GA_G_CG_G_TT 1.06854
GA_G_CGG__TC 1.31380
GA_G_CG__GTC 1.09797
GA_G_CGG__CT 1.13292
GA_G_CGG__CC 1.10679
GA_G_CG_G_CC 0.95058
GA_G_CG__GCC 0.86861
GA_G_CG__ATT 1.41197
GA_G_CG__ATC 1.38797
GA_G_CG__ACT 0.86895
GA_G_CG__ACC 1.31657
GA_G_CG_A_TT 1.85264
GA_G_CG_A_CT 1.40328
GA_G_CG_A_CC 1.54208
GA_G_CGA__TT 1.39193
GA_G_CGA__TC 1.52749
GA_G_CGA__CC 1.23038
GA_G_CGG_TG_ 0.98307
GA_G_CGG_T_G 1.15439
GA_G_CG_GTG_ 0.81880
GA_G_CG_GT_G 0.92509
GA_G_CG__TGG 1.49192
GA_G_CGG_T_A 1.06222
GA_G_CG_GT_A 0.78135
GA_G_CG__TGA 1.31660
GA_G_CGG_TA_ 1.50939
GA_G_CG_GTA_ 1.28881
GA_G_CG__TAG 1.63543
GA_G_CG__TAA 1.64514
GA_G_CGG_C_G 1.16762
GA_G_CG_GC_G 1.09301
GA_G_CGG_C_A 1.62768
GA_G_CG_GC_A 1.33222
GA_G_CG_GCA_ 0.97585
GA_G_CG__CAG 1.53584
GA_G_CGGAT__ 1.30918
GA_G_CG_ATG_ 1.39495
GA_G_CG_AT_G 1.59862
GA_G_CG_AT_A 1.38698
GA_G_CG_ATA_ 1.82946
GA_G_CGGAC__ 1.47548
GA_G_CG_ACG_ 1.03614
GA_G_CG_AC_G 1.68676
GA_G_CG_AC_A 1.72089
GA_G_CG_ACA_ 1.64143
GA_G_CGA_T_A 1.32536
GA_G_CGA_TA_ 1.81362
GA_G_CGAGC__ 1.21002
GA_G_CGA_C_A 1.82629
GA_G_CGAAT__ 1.67027
GA_G_CGAAC__ 1.83352
GA_G_CGG_T_T 1.40653
GA_G_CG_GT_T 1.36149
GA_G_CGG_T_C 1.00857
GA_G_CG__TAT 1.61446
GA_G_CG__TAC 1.36023
GA_G_CGG_C_T 1.12094
GA_G_CG_GC_T 0.96401
GA_G_CG__CAT 1.43532
GA_G_CG_AT_T 1.72958
GA_G_CG_AT_C 1.36497
GA_G_CG_AC_T 1.66481
GA_G_CG_AC_C 1.41144
GA_G_CGA_T_T 1.70480
GA_G_CGA_C_T 1.60776
GA_G_CGG_TT_ 1.29723
GA_G_CG__TTA 1.22301
GA_G_CG_GTC_ 1.25904
GA_G_CG__TCA 1.09074
GA_G_CGG_CT_ 1.40642
GA_G_CG__CTG 1.43246
GA_G_CG__CTA 1.79884
GA_G_CGG_CC_ 1.31311
GA_G_CG_GCC_ 1.09034
GA_G_CG__CCG 0.94002
GA_G_CG__CCA 1.42696
GA_G_CG_ATT_ 1.71309
GA_G_CG_ACT_ 1.72523
GA_G_CGA_TT_ 1.25495
GA_G_CGA_CT_ 1.54424
GA_G_CGA_CC_ 1.54699
GA_G_CG__TTT 1.67400
GA_G_CG__TTC 1.55159
GA_G_CG__TCT 1.49752
GA_G_CG__TCC 1.26853
GA_G_CG__CTT 1.52700
GA_G_CG__CTC 1.40977
GA_G_CG__CCT 1.54731
GA_G_CG__CCC 1.35880
GA_G_CGGTG__ 1.11530
GA_G_CGGT__G 1.37928
GA_G_CG_TGG_ 1.18327
GA_G_CG_TG_G 1.26417
GA_G_CG_T_GG 1.47478
GA_G_CGGT__A 1.57514
GA_G_CGGT_A_ 1.48823
GA_G_CG_TGA_ 1.31928
GA_G_CG_T_AG 1.51741
GA_G_CG_T_AA 1.66285
GA_G_CGGTA__ 1.57222
GA_G_CG_TAG_ 1.63919
GA_G_CG_TA_G 1.48036
GA_G_CG_TA_A 1.72736
GA_G_CG_TAA_ 1.61311
GA_G_CGGC__G 1.02622
GA_G_CG_C_GG 1.18518
GA_G_CGGC__A 1.39025
GA_G_CG_C_GA 1.43626
GA_G_CG_C_AG 1.47529
GA_G_CGGCA__ 1.35281
GA_G_CG_CAG_ 1.39810
GA_G_CG_CA_G 1.44169
GA_G_CG_CA_A 1.63745
GA_G_CGATG__ 1.15365
GA_G_CGAT_G_ 1.46399
GA_G_CGAT__A 1.69242
GA_G_CGAT_A_ 1.58483
GA_G_CGATA__ 1.77109
GA_G_CGAC_G_ 1.49326
GA_G_CGAC__A 1.73967
GA_G_CGACA__ 1.65891
GA_G_CGGT__T 1.27354
GA_G_CG_TG_T 1.17086
GA_G_CGGT__C 1.28813
GA_G_CG_TG_C 1.13779
GA_G_CG_T_GC 1.21998
GA_G_CG_T_AT 1.44550
GA_G_CG_TA_T 1.60189
GA_G_CG_TA_C 1.53982
GA_G_CGGC__T 1.24364
GA_G_CG_C_GT 1.17093
GA_G_CGGC__C 1.00855
GA_G_CG_C_AT 1.64206
GA_G_CG_CA_C 1.42138
GA_G_CGAT__T 1.52527
GA_G_CGAC__T 1.61649
GA_G_CGAC__C 1.42488
GA_G_CGGT_T_ 1.45540
GA_G_CG_TGT_ 1.28324
GA_G_CG_T_TG 1.47907
GA_G_CG_T_TA 1.72384
GA_G_CGGT_C_ 1.28985
GA_G_CG_TGC_ 1.20336
GA_G_CG_T_CA 1.43367
GA_G_CG_TAT_ 1.55258
GA_G_CG_TAC_ 1.61091
GA_G_CGGC_T_ 1.23907
GA_G_CG_C_TG 1.11799
GA_G_CG_C_TA 1.70247
GA_G_CGGC_C_ 1.04321
GA_G_CG_CAT_ 1.29781
GA_G_CGAT_T_ 1.61080
GA_G_CGAT_C_ 1.54571
GA_G_CGAC_T_ 1.44152
GA_G_CGAC_C_ 1.37654
GA_G_CG_T_TT 1.58086
GA_G_CG_T_TC 1.48308
GA_G_CG_T_CT 1.45102
GA_G_CG_T_CC 1.32376
GA_G_CG_C_TT 1.31125
GA_G_CG_C_TC 1.21315
GA_G_CG_C_CT 0.86038
GA_G_CG_C_CC 1.05601
GA_G_CGGTT__ 1.51482
GA_G_CG_TTG_ 1.66060
GA_G_CG_TT_A 1.51952
GA_G_CG_TTA_ 1.55512
GA_G_CGGTC__ 1.64819
GA_G_CG_TC_G 1.63841
GA_G_CG_TCA_ 1.73184
GA_G_CGGCT__ 1.29881
GA_G_CG_CTG_ 1.44773
GA_G_CG_CT_G 1.36086
GA_G_CG_CT_A 1.45709
GA_G_CG_CTA_ 1.63702
GA_G_CG_CC_G 1.16353
GA_G_CG_CC_A 1.59101
GA_G_CGATT__ 1.78605
GA_G_CGACT__ 1.50941
GA_G_CG_TT_T 1.53727
GA_G_CG_TT_C 1.46038
GA_G_CG_TC_T 1.72927
GA_G_CG_TC_C 1.59876
GA_G_CG_CT_T 1.48962
GA_G_CG_CT_C 1.19437
GA_G_CG_CC_T 1.47898
GA_G_CG_CC_C 1.17371
GA_G_CG_TTT_ 1.62268
GA_G_CG_TTC_ 1.28259
GA_G_CG_TCT_ 1.75129
GA_G_CG_TCC_ 1.61372
GA_G_CG_CTT_ 1.34001
GA_G_CG_CTC_ 1.20369
GA_G_CG_CCT_ 1.37971
GA_G_CG_CCC_ 1.35510
GA_G_CGTGG__ 1.05000
GA_G_CGTG_G_ 1.17033
GA_G_CGTG__G 1.06824
GA_G_CGT_GG_ 1.20495
GA_G_CGT_G_G 1.06910
GA_G_CGT__GG 1.26183
GA_G_CGTG__A 1.38500
GA_G_CGT_G_A 1.27878
GA_G_CGTG_A_ 1.21142
GA_G_CGT_GA_ 1.22300
GA_G_CGT__AG 1.29024
GA_G_CGT__AA 1.55465
GA_G_CGTGA__ 1.31146
GA_G_CGT_AG_ 1.40552
GA_G_CGT_A_G 1.30371
GA_G_CGT_A_A 1.63619
GA_G_CGT_AA_ 1.51668
GA_G_CGTAG__ 1.43978
GA_G_CGTA_G_ 1.36523
GA_G_CGTA__G 1.56770
GA_G_CGTA__A 1.57704
GA_G_CGTAA__ 1.66277
GA_G_CGC_GG_ 1.14640
GA_G_CGC__GG 1.39569
GA_G_CGC_G_A 1.38197
GA_G_CGC__GA 1.46025
GA_G_CGC_GA_ 1.30513
GA_G_CGC__AG 1.53052
GA_G_CGC__AA 1.66653
GA_G_CGC_AG_ 1.66935
GA_G_CGC_A_G 1.57791
GA_G_CGC_A_A 1.79864
GA_G_CGCAG__ 1.28332
GA_G_CGCA_G_ 1.42744
GA_G_CGCA__G 1.35400
GA_G_CGCA__A 1.72604
GA_G_CGCA_A_ 1.60723
GA_G_CGCAA__ 1.88738
GA_G_CGTG__T 1.34345
GA_G_CGT_G_T 1.30913
GA_G_CGT__GT 1.30915
GA_G_CGTG__C 1.02461
GA_G_CGT_G_C 1.06925
GA_G_CGT__GC 1.13187
GA_G_CGT__AT 1.53590
GA_G_CGT_A_T 1.41669
GA_G_CGT_A_C 1.22738
GA_G_CGTA__T 1.53111
GA_G_CGTA__C 1.58216
GA_G_CGC_G_T 1.35644
GA_G_CGC__GT 1.33795
GA_G_CGC__GC 0.98903
GA_G_CGC__AT 1.73235
GA_G_CGCA__T 1.76443
GA_G_CGCA__C 1.24138
GA_G_CGTG_T_ 1.25497
GA_G_CGT_GT_ 1.24181
GA_G_CGT__TA 1.58175
GA_G_CGTG_C_ 1.18958
GA_G_CGT_GC_ 1.09925
GA_G_CGT__CG 0.77841
GA_G_CGT_AT_ 1.27409
GA_G_CGT_AC_ 1.45930
GA_G_CGTA_T_ 1.66491
GA_G_CGTA_C_ 1.55187
GA_G_CGC_GT_ 1.00428
GA_G_CGC__TG 1.22947
GA_G_CGC__TA 1.73774
GA_G_CGC_GC_ 1.01295
GA_G_CGC__CG 0.87031
GA_G_CGC__CA 1.43438
GA_G_CGC_AT_ 1.30937
GA_G_CGCA_T_ 1.49563
GA_G_CGCA_C_ 1.56578
GA_G_CGT__TT 1.49907
GA_G_CGT__CT 1.35290
GA_G_CGT__CC 1.28314
GA_G_CGC__TT 1.44541
GA_G_CGC__CT 0.88554
GA_G_CGTGT__ 1.32297
GA_G_CGT_TG_ 1.33650
GA_G_CGT_T_G 1.30488
GA_G_CGT_T_A 1.25208
GA_G_CGT_TA_ 1.50093
GA_G_CGTGC__ 1.23564
GA_G_CGT_C_G 1.34309
GA_G_CGT_CA_ 1.41528
GA_G_CGTAT__ 1.60183
GA_G_CGTAC__ 1.53384
GA_G_CGCGT__ 0.96461
GA_G_CGC_T_A 1.64604
GA_G_CGC_TA_ 1.49263
GA_G_CGC_C_G 1.41285
GA_G_CGC_CA_ 1.60530
GA_G_CGCAT__ 1.55899
GA_G_CGCAC__ 1.58800
GA_G_CGT_T_T 1.44900
GA_G_CGT_T_C 1.31280
GA_G_CGT_C_T 1.50648
GA_G_CGT_C_C 1.23801
GA_G_CGC_T_T 1.57696
GA_G_CGC_T_C 1.18938
GA_G_CGC_C_T 1.56447
GA_G_CGC_C_C 1.15411
GA_G_CGT_TC_ 1.07524
GA_G_CGT_CT_ 1.53288
GA_G_CGT_CC_ 1.44496
GA_G_CGC_TT_ 1.68124
GA_G_CGC_TC_ 1.44251
GA_G_CGC_CT_ 1.51101
GA_G_CGC_CC_ 1.27468
GA_G_CGTTG__ 1.41222
GA_G_CGTT_G_ 1.50110
GA_G_CGTT__G 1.38300
GA_G_CGTT_A_ 1.45207
GA_G_CGTTA__ 1.35968
GA_G_CGTC_G_ 1.26168
GA_G_CGTC__G 1.22133
GA_G_CGTC__A 1.35784
GA_G_CGTCA__ 1.43635
GA_G_CGCTG__ 1.32766
GA_G_CGCT_G_ 1.39182
GA_G_CGCT__A 1.61329
GA_G_CGCT_A_ 1.60829
GA_G_CGCTA__ 1.75876
GA_G_CGCC_G_ 1.35191
GA_G_CGCC__A 1.54156
GA_G_CGTT__T 1.47873
GA_G_CGTT__C 1.29819
GA_G_CGTC__T 1.36563
GA_G_CGCT__T 1.58374
GA_G_CGCT__C 1.42563
GA_G_CGTT_C_ 1.18333
GA_G_CGTC_T_ 1.27799
GA_G_CGTC_C_ 1.21355
GA_G_CGCT_T_ 1.65323
GA_G_CGCT_C_ 1.51111
GA_G_CGCC_T_ 1.18825
GA_G_CGTTT__ 1.32511
GA_G_CGTTC__ 1.64842
GA_G_CGTCT__ 1.26023
GA_G_CGTCC__ 1.35097
GA_G_CGCTT__ 1.64896
GA_G_CGCTC__ 1.68099
GA_G_CGCCT__ 1.46349
GA_G_CGCCC__ 1.27787
GA__GCGGG_G_ 0.79055
GA__GCGGG__G 0.99804
GA__GCGG_G_G 0.91285
GA__GCGG__GG 0.98197
GA__GCG_GGG_ 0.91442
GA__GCG_GG_G 0.87068
GA__GCG__GGG 1.01674
GA__GCGGG__A 1.34721
GA__GCGG_G_A 1.24850
GA__GCGG__GA 1.38201
GA__GCG_GG_A 1.24082
GA__GCG_G_GA 1.10656
GA__GCG__GGA 1.29674
GA__GCGGG_A_ 1.22347
GA__GCGG_GA_ 1.18613
GA__GCGG__AG 1.31821
GA__GCG_GGA_ 1.18544
GA__GCG_G_AG 1.29616
GA__GCG__GAG 1.26788
GA__GCGG__AA 1.73435
GA__GCG_G_AA 1.59821
GA__GCG__GAA 1.60037
GA__GCGGGA__ 1.31748
GA__GCGG_AG_ 1.30928
GA__GCGG_A_G 1.44406
GA__GCG_GAG_ 1.08413
GA__GCG_GA_G 1.33635
GA__GCG__AGG 1.33930
GA__GCGG_A_A 1.81034
GA__GCG_GA_A 1.52742
GA__GCG__AGA 1.57979
GA__GCGG_AA_ 1.70173
GA__GCG__AAG 1.68515
GA__GCG__AAA 1.89054
GA__GCGGAG__ 1.09394
GA__GCGGA_G_ 1.14002
GA__GCGGA__G 1.35649
GA__GCG_AGG_ 1.11195
GA__GCG_AG_G 1.43831
GA__GCG_A_GG 1.48849
GA__GCGGA__A 1.47464
GA__GCG_AG_A 1.76453
GA__GCG_A_GA 1.74002
GA__GCGGA_A_ 1.84025
GA__GCG_AGA_ 1.73679
GA__GCG_A_AG 1.89420
GA__GCG_A_AA 2.10136
GA__GCGGAA__ 1.86483
GA__GCG_AAG_ 1.76325
GA__GCG_AA_G 1.99803
GA__GCG_AA_A 2.14680
GA__GCG_AAA_ 2.12347
GA__GCGAGG__ 1.23989
GA__GCGAG_G_ 1.12130
GA__GCGAG__G 1.26899
GA__GCGA_GG_ 1.14728
GA__GCGA_G_G 1.17421
GA__GCGA__GG 1.26174
GA__GCGAG__A 1.49074
GA__GCGA_G_A 1.59889
GA__GCGA__GA 1.44119
GA__GCGAG_A_ 1.64868
GA__GCGA_GA_ 1.53114
GA__GCGA__AG 1.65189
GA__GCGA__AA 1.92168
GA__GCGAGA__ 1.28646
GA__GCGA_AG_ 1.48643
GA__GCGA_A_G 1.65999
GA__GCGA_A_A 1.85563
GA__GCGA_AA_ 1.94194
GA__GCGAAG__ 1.66722
GA__GCGAA_G_ 1.60267
GA__GCGAA__G 1.76494
GA__GCGAA__A 2.03887
GA__GCGAA_A_ 1.98740
GA__GCGAAA__ 2.04426
GA__GCGGG__T 1.28174
GA__GCG_GG_T 1.24062
GA__GCG_G_GT 1.10742
GA__GCG_GG_C 0.84602
GA__GCGG__AT 1.52150
GA__GCG_G_AT 1.50844
GA__GCG__GAT 1.46655
GA__GCGG__AC 1.27895
GA__GCG_G_AC 1.02472
GA__GCG__GAC 1.30466
GA__GCGG_A_T 1.58220
GA__GCG__AGT 1.35838
GA__GCGG_A_C 1.35015
GA__GCG__AGC 1.24882
GA__GCG__AAT 1.81974
GA__GCG__AAC 1.61843
GA__GCGGA__T 1.19895
GA__GCG_AG_T 1.17525
GA__GCG_A_GT 1.02504
GA__GCGGA__C 1.46234
GA__GCG_AG_C 1.49276
GA__GCG_A_GC 1.31146
GA__GCG_A_AT 1.82873
GA__GCG_A_AC 1.71075
GA__GCG_AA_T 1.77367
GA__GCG_AA_C 1.84865
GA__GCGAG__T 1.33660
GA__GCGA_G_T 1.44444
GA__GCGA__GT 1.48824
GA__GCGAG__C 1.24171
GA__GCGA_G_C 1.20265
GA__GCGA__AT 1.80139
GA__GCGA__AC 1.67503
GA__GCGA_A_T 1.50188
GA__GCGA_A_C 1.56592
GA__GCGAA__T 1.84491
GA__GCGAA__C 1.77698
GA__GCGGG_T_ 1.44494
GA__GCGG_GT_ 1.22237
GA__GCGG__TG 1.29605
GA__GCG_G_TG 1.28809
GA__GCG__GTG 1.32190
GA__GCGG__TA 1.74066
GA__GCG_G_TA 1.67931
GA__GCG__GTA 1.53954
GA__GCGGG_C_ 1.03634
GA__GCG_G_CA 1.53184
GA__GCG__GCA 1.50308
GA__GCGG_AT_ 1.77930
GA__GCG__ATG 1.69631
GA__GCG__ATA 1.98102
GA__GCGG_AC_ 1.54462
GA__GCG__ACA 1.84125
GA__GCGGA_T_ 1.51281
GA__GCG_AGT_ 1.71987
GA__GCG_A_TG 1.57056
GA__GCG_A_TA 1.94042
GA__GCGGA_C_ 1.01775
GA__GCG_AGC_ 1.44926
GA__GCG_A_CG 1.22866
GA__GCG_A_CA 1.56427
GA__GCG_AAT_ 2.08372
GA__GCGAG_T_ 1.57451
GA__GCGA_GT_ 1.37527
GA__GCGA__TG 1.63584
GA__GCGA__TA 1.96276
GA__GCGAG_C_ 1.11507
GA__GCGA_GC_ 1.43441
GA__GCGA_AC_ 1.25964
GA__GCGAA_T_ 2.05918
GA__GCGAA_C_ 1.82887
GA__GCGG__TT 1.69009
GA__GCG_G_TT 1.62354
GA__GCG__GTT 1.49447
GA__GCGG__TC 1.45349
GA__GCG__GTC 1.15541
GA__GCGG__CT 1.21821
GA__GCG_G_CT 1.12389
GA__GCG__GCT 1.07639
GA__GCGG__CC 1.05625
GA__GCG_G_CC 1.00724
GA__GCG__GCC 1.06759
GA__GCG_A_TT 1.94346
GA__GCG_A_CT 1.50473
GA__GCG_A_CC 1.55197
GA__GCGA__TT 1.84973
GA__GCGA__CC 1.40995
GA__GCGG_TG_ 1.27577
GA__GCGG_T_G 1.43320
GA__GCG_GTG_ 1.06556
GA__GCG_GT_G 1.34057
GA__GCG__TGG 1.52199
GA__GCG_GT_A 1.44443
GA__GCG__TGA 1.55532
GA__GCGG_TA_ 1.65794
GA__GCG_GTA_ 1.56383
GA__GCG__TAG 1.73239
GA__GCG__TAA 1.86999
GA__GCGGGC__ 1.14077
GA__GCGG_C_G 0.92566
GA__GCGG_C_A 1.67547
GA__GCG_GC_A 1.53895
GA__GCGG_CA_ 1.47380
GA__GCG_GCA_ 1.35210
GA__GCG__CAG 1.54553
GA__GCGGAT__ 1.29096
GA__GCG_ATG_ 1.53336
GA__GCG_AT_G 1.80106
GA__GCG_AT_A 1.48461
GA__GCG_ATA_ 1.99005
GA__GCGGAC__ 1.28376
GA__GCG_ACG_ 1.11167
GA__GCG_AC_G 1.34811
GA__GCG_AC_A 1.89772
GA__GCG_ACA_ 1.77916
GA__GCGAGT__ 1.56925
GA__GCGA_TG_ 1.55999
GA__GCGA_T_G 1.61034
GA__GCGA_T_A 1.77196
GA__GCGA_TA_ 1.91983
GA__GCGAGC__ 1.37406
GA__GCGA_C_G 1.53036
GA__GCGA_C_A 1.84571
GA__GCGA_CA_ 1.70383
GA__GCGAAT__ 1.88964
GA__GCGAAC__ 1.90622
GA__GCGG_T_T 1.55629
GA__GCG_GT_T 1.45151
GA__GCGG_T_C 1.18712
GA__GCG__TGC 1.00759
GA__GCG__TAT 1.72500
GA__GCG__TAC 1.55285
GA__GCGG_C_T 1.52383
GA__GCG_GC_T 1.40419
GA__GCGG_C_C 1.07541
GA__GCG_GC_C 0.85552
GA__GCG__CAT 1.51778
GA__GCG_AT_T 1.83348
GA__GCG_AT_C 1.45054
GA__GCG_AC_T 1.71873
GA__GCGA_T_T 1.86934
GA__GCGA_T_C 1.70712
GA__GCGA_C_T 1.67276
GA__GCGG_TT_ 1.67776
GA__GCG_GTT_ 1.62095
GA__GCG__TTA 1.71903
GA__GCG_GTC_ 1.40149
GA__GCGG_CT_ 1.36297
GA__GCG_GCT_ 1.36057
GA__GCG__CTG 1.29944
GA__GCG__CTA 1.88365
GA__GCGG_CC_ 1.29373
GA__GCG_GCC_ 1.37191
GA__GCG_ATT_ 1.87430
GA__GCG_ATC_ 1.19560
GA__GCG_ACC_ 1.63040
GA__GCGA_TT_ 1.87834
GA__GCGA_TC_ 1.70031
GA__GCGA_CT_ 1.81742
GA__GCGA_CC_ 1.60059
GA__GCG__TTT 1.82192
GA__GCG__TTC 1.59482
GA__GCG__TCT 1.54832
GA__GCG__TCC 1.35790
GA__GCG__CTT 1.71264
GA__GCG__CCT 1.53342
GA__GCG__CCC 1.30890
GA__GCGGT__G 1.35543
GA__GCG_TG_G 1.34727
GA__GCG_T_GG 1.28643
GA__GCG_TG_A 1.50278
GA__GCG_T_GA 1.54559
GA__GCGGT_A_ 1.39534
GA__GCG_TGA_ 1.39395
GA__GCG_T_AG 1.43265
GA__GCGGTA__ 1.55278
GA__GCG_TAG_ 1.42733
GA__GCG_TA_G 1.37227
GA__GCG_TA_A 1.79297
GA__GCG_TAA_ 1.61834
GA__GCGGC_G_ 0.91049
GA__GCGGC__G 0.97633
GA__GCG_C_GG 1.09491
GA__GCGGC__A 1.53452
GA__GCG_C_GA 1.65492
GA__GCGGC_A_ 1.45681
GA__GCG_C_AG 1.50647
GA__GCG_C_AA 1.79084
GA__GCGGCA__ 1.46190
GA__GCG_CAG_ 1.44255
GA__GCG_CA_G 1.43780
GA__GCG_CA_A 1.73023
GA__GCG_CAA_ 1.72538
GA__GCGATG__ 1.19819
GA__GCGAT__G 1.45225
GA__GCGAT__A 1.71316
GA__GCGAT_A_ 1.60797
GA__GCGATA__ 1.69289
GA__GCGACG__ 1.21675
GA__GCGAC_G_ 1.63116
GA__GCGAC__G 1.49792
GA__GCGAC__A 2.03295
GA__GCGAC_A_ 1.78529
GA__GCGACA__ 1.78475
GA__GCGGT__T 1.14778
GA__GCG_TG_T 1.05387
GA__GCG_TA_T 1.34709
GA__GCG_TA_C 1.43865
GA__GCGGC__T 1.31564
GA__GCG_C_GT 1.20834
GA__GCGGC__C 1.05170
GA__GCG_C_GC 1.01333
GA__GCG_C_AT 1.46851
GA__GCG_CA_C 1.13627
GA__GCGAT__T 1.63887
GA__GCGAC__T 1.63512
GA__GCGAC__C 1.58591
GA__GCGGT_T_ 1.60240
GA__GCG_TGT_ 1.43937
GA__GCG_T_TG 1.57889
GA__GCG_T_TA 1.72349
GA__GCG_TGC_ 1.39581
GA__GCG_T_CG 1.03739
GA__GCG_TAT_ 1.58118
GA__GCG_TAC_ 1.31316
GA__GCGGC_T_ 1.48918
GA__GCG_C_TG 1.33264
GA__GCG_C_TA 1.80387
GA__GCGGC_C_ 1.06263
GA__GCG_C_CA 1.21834
GA__GCGAT_T_ 1.70814
GA__GCGAT_C_ 1.73788
GA__GCGAC_T_ 1.76126
GA__GCGAC_C_ 1.56703
GA__GCG_T_TT 1.64146
GA__GCG_T_TC 1.56932
GA__GCG_T_CT 1.37479
GA__GCG_T_CC 1.38456
GA__GCG_C_TC 1.26202
GA__GCGGTT__ 1.61824
GA__GCG_TTG_ 1.58104
GA__GCG_TT_G 1.47135
GA__GCG_TTA_ 1.64036
GA__GCGGTC__ 1.64861
GA__GCG_TC_G 1.52662
GA__GCG_CTG_ 1.43622
GA__GCG_CT_A 1.48325
GA__GCG_CTA_ 1.69224
GA__GCG_CC_G 1.08832
GA__GCG_CCA_ 1.46966
GA__GCGATT__ 1.80121
GA__GCGACT__ 1.75757
GA__GCGACC__ 1.59411
GA__GCG_TT_T 1.68439
GA__GCG_TT_C 1.48968
GA__GCG_TC_T 1.73294
GA__GCG_CT_T 1.47280
GA__GCG_CC_T 1.34831
GA__GCG_CC_C 1.12910
GA__GCG_TTT_ 1.63469
GA__GCG_TTC_ 1.22707
GA__GCG_TCT_ 1.76590
GA__GCG_TCC_ 1.59792
GA__GCG_CTT_ 1.48489
GA__GCG_CCT_ 1.49599
GA__GCG_CCC_ 1.09967
GA__GCGTGG__ 1.23981
GA__GCGTG_G_ 1.09009
GA__GCGTG__G 1.24817
GA__GCGT_G_G 1.23885
GA__GCGTG__A 1.50424
GA__GCGT_G_A 1.51682
GA__GCGT__GA 1.49322
GA__GCGTG_A_ 1.36015
GA__GCGT_GA_ 1.39315
GA__GCGT__AG 1.47311
GA__GCGTGA__ 1.32155
GA__GCGT_AG_ 1.27098
GA__GCGT_A_G 1.39245
GA__GCGT_A_A 1.69262
GA__GCGT_AA_ 1.56312
GA__GCGTAG__ 1.60731
GA__GCGTA_G_ 1.54706
GA__GCGTA__G 1.63428
GA__GCGTA__A 1.87843
GA__GCGTAA__ 1.76617
GA__GCGC_GG_ 1.20248
GA__GCGC_G_A 1.59669
GA__GCGC__GA 1.60505
GA__GCGC__AG 1.70919
GA__GCGC__AA 1.82669
GA__GCGC_AG_ 1.56681
GA__GCGC_A_G 1.64812
GA__GCGC_A_A 1.73873
GA__GCGCAG__ 1.68939
GA__GCGCA_G_ 1.46210
GA__GCGCA__G 1.84163
GA__GCGCA__A 1.99534
GA__GCGCA_A_ 1.93925
GA__GCGTG__T 1.35442
GA__GCGT_G_T 1.37940
GA__GCGTG__C 1.05211
GA__GCGT_G_C 1.14583
GA__GCGT__GC 1.05491
GA__GCGT__AC 1.25444
GA__GCGT_A_T 1.16281
GA__GCGT_A_C 1.32934
GA__GCGTA__T 1.55476
GA__GCGTA__C 1.64132
GA__GCGC__GT 1.27413
GA__GCGC_G_C 1.16641
GA__GCGC__GC 0.96885
GA__GCGC__AT 1.73523
GA__GCGC__AC 1.51500
GA__GCGCA__T 1.77124
GA__GCGTG_T_ 1.37478
GA__GCGT_GT_ 1.45828
GA__GCGT__TG 1.27126
GA__GCGT__TA 1.61083
GA__GCGT__CA 1.05261
GA__GCGT_AT_ 1.44918
GA__GCGT_AC_ 1.24033
GA__GCGTA_T_ 1.67586
GA__GCGTA_C_ 1.63148
GA__GCGC_GT_ 1.37196
GA__GCGC__TG 1.55433
GA__GCGC__TA 1.84068
GA__GCGC_GC_ 1.14050
GA__GCGC__CA 1.68462
GA__GCGCA_T_ 1.93042
GA__GCGT__TT 1.48991
GA__GCGT__TC 1.41291
GA__GCGT__CT 1.19843
GA__GCGT__CC 1.28391
GA__GCGC__CC 1.08107
GA__GCGTGT__ 1.31393
GA__GCGT_TG_ 1.30181
GA__GCGT_T_G 1.13636
GA__GCGT_T_A 1.06696
GA__GCGT_TA_ 1.56008
GA__GCGTGC__ 1.30734
GA__GCGT_C_G 1.27306
GA__GCGTAT__ 1.59796
GA__GCGTAC__ 1.74385
GA__GCGC_TG_ 1.39865
GA__GCGC_T_A 1.97166
GA__GCGC_TA_ 1.81865
GA__GCGC_C_G 1.34271
GA__GCGC_C_A 1.61252
GA__GCGCAT__ 1.74703
GA__GCGT_T_T 1.45518
GA__GCGT_T_C 1.24655
GA__GCGT_C_T 1.44962
GA__GCGT_C_C 1.24784
GA__GCGC_T_T 1.59853
GA__GCGC_T_C 1.32386
GA__GCGC_C_T 1.49494
GA__GCGT_TC_ 0.86678
GA__GCGT_CT_ 1.38473
GA__GCGC_TT_ 1.79074
GA__GCGC_TC_ 1.54854
GA__GCGC_CC_ 1.28815
GA__GCGTT_G_ 1.40455
GA__GCGTT__A 1.29417
GA__GCGTTA__ 1.41484
GA__GCGTC__G 1.04142
GA__GCGTC__A 1.13213
GA__GCGTC_A_ 1.47964
GA__GCGTCA__ 1.13312
GA__GCGCTG__ 1.44657
GA__GCGCT_G_ 1.40893
GA__GCGCT__G 1.55474
GA__GCGCT__A 1.75004
GA__GCGCC_G_ 1.28815
GA__GCGCC__A 1.55320
GA__GCGCC_A_ 1.53962
GA__GCGTT__C 1.34381
GA__GCGTC__T 1.04456
GA__GCGCT__T 1.44023
GA__GCGCT__C 1.53672
GA__GCGTC_T_ 1.16645
GA__GCGTC_C_ 0.77348
GA__GCGCT_T_ 1.65851
GA__GCGCT_C_ 1.41538
GA__GCGTCT__ 1.09493
GA__GCGCTT__ 1.78835
GA__GCGCCC__ 1.27750
GA__ACGG_GG_ 1.00953
GA__ACG_GGG_ 1.08305
GA__ACG__GGG 1.40212
GA__ACGGG__A 1.15160
GA__ACGG_G_A 1.17669
GA__ACGG__GA 1.25036
GA__ACG_GG_A 1.06450
GA__ACG__GGA 1.36748
GA__ACGG_GA_ 1.20509
GA__ACGG__AG 1.25900
GA__ACG_GGA_ 0.97427
GA__ACG_G_AG 1.01632
GA__ACG__GAG 1.20183
GA__ACGG__AA 1.56699
GA__ACG_G_AA 1.53140
GA__ACG__GAA 1.30713
GA__ACGGGA__ 1.34132
GA__ACGG_AG_ 1.35260
GA__ACGG_A_G 1.36936
GA__ACG_GAG_ 1.18752
GA__ACG_GA_G 1.18046
GA__ACG__AGG 1.40963
GA__ACGG_A_A 1.63995
GA__ACG_GA_A 1.60112
GA__ACG__AGA 1.62371
GA__ACGG_AA_ 1.59725
GA__ACG_GAA_ 1.48737
GA__ACG__AAG 1.46247
GA__ACG__AAA 1.73221
GA__ACGGAG__ 1.36896
GA__ACGGA_G_ 1.36039
GA__ACGGA__G 1.35688
GA__ACG_AGG_ 1.34089
GA__ACG_AG_G 1.42331
GA__ACG_A_GG 1.42370
GA__ACGGA__A 1.38301
GA__ACG_AG_A 1.42486
GA__ACG_A_GA 1.58280
GA__ACGGA_A_ 1.56829
GA__ACG_AGA_ 1.47207
GA__ACG_A_AG 1.48618
GA__ACG_A_AA 1.65861
GA__ACGGAA__ 1.60866
GA__ACG_AAG_ 1.55179
GA__ACG_AA_G 1.55057
GA__ACG_AA_A 1.73891
GA__ACG_AAA_ 1.75428
GA__ACGAG_G_ 1.47574
GA__ACGAG__G 1.38819
GA__ACGA_GG_ 1.39718
GA__ACGA_G_G 1.21517
GA__ACGA__GG 1.68724
GA__ACGAG__A 1.51889
GA__ACGA_G_A 1.48993
GA__ACGA__GA 1.74788
GA__ACGAG_A_ 1.52240
GA__ACGA_GA_ 1.23123
GA__ACGA__AG 1.56809
GA__ACGA__AA 1.78219
GA__ACGAGA__ 1.60351
GA__ACGA_AG_ 1.70829
GA__ACGA_A_G 1.75549
GA__ACGA_A_A 1.87658
GA__ACGA_AA_ 1.89222
GA__ACGAA_G_ 1.64481
GA__ACGAA__G 1.68072
GA__ACGAA__A 1.80469
GA__ACGAA_A_ 1.79460
GA__ACGAAA__ 1.90756
GA__ACGG__GT 0.87092
GA__ACG_GG_T 1.05899
GA__ACG_G_GT 0.79166
GA__ACG__GGT 1.11035
GA__ACGG__GC 0.87362
GA__ACGG__AT 1.23948
GA__ACG_G_AT 1.06784
GA__ACG__GAT 1.22643
GA__ACGG__AC 1.20263
GA__ACG_G_AC 0.90078
GA__ACG__GAC 0.98963
GA__ACGG_A_T 1.44093
GA__ACGG_A_C 1.34325
GA__ACG__AAT 1.62692
GA__ACG__AAC 1.62860
GA__ACGGA__T 1.56182
GA__ACG_AG_T 1.44091
GA__ACG_A_GT 1.34452
GA__ACGGA__C 1.39989
GA__ACG_AG_C 1.13045
GA__ACG_A_GC 1.33042
GA__ACG_A_AT 1.64419
GA__ACG_A_AC 1.49011
GA__ACG_AA_C 1.70147
GA__ACGAG__T 1.45997
GA__ACGA__GT 1.49407
GA__ACGA__GC 1.32210
GA__ACGA__AT 1.61601
GA__ACGA__AC 1.48120
GA__ACGA_A_T 1.78693
GA__ACGA_A_C 1.52373
GA__ACGAA__T 1.75838
GA__ACGAA__C 1.28723
GA__ACGG__TG 1.12584
GA__ACG_G_TG 1.03710
GA__ACGG__TA 1.16965
GA__ACG_G_TA 0.89753
GA__ACG__GTA 1.10445
GA__ACGG_GC_ 1.13365
GA__ACGG__CG 1.04688
GA__ACG_GGC_ 0.96821
GA__ACGG__CA 1.08265
GA__ACG__GCA 1.21021
GA__ACGG_AT_ 1.41202
GA__ACG_GAT_ 1.20955
GA__ACG__ATG 1.43452
GA__ACG__ATA 1.60758
GA__ACGG_AC_ 1.47971
GA__ACG__ACA 1.47452
GA__ACGGA_T_ 1.38567
GA__ACG_A_TG 1.49735
GA__ACGGA_C_ 1.38213
GA__ACG_AGC_ 1.32716
GA__ACG_A_CA 1.54697
GA__ACG_AAT_ 1.63651
GA__ACG_AAC_ 1.72584
GA__ACGA__TG 1.51020
GA__ACGA__TA 1.36061
GA__ACGA_GC_ 1.30528
GA__ACGA_AT_ 1.61589
GA__ACGA_AC_ 1.79537
GA__ACGAA_T_ 1.53802
GA__ACGAA_C_ 1.54581
GA__ACGG__CT 1.33892
GA__ACG_G_CT 1.36023
GA__ACG__GCT 1.20630
GA__ACGG__CC 1.24655
GA__ACG__GCC 1.13138
GA__ACG__ATC 1.17628
GA__ACG_A_TT 1.67265
GA__ACG_A_TC 1.22514
GA__ACG_A_CT 1.51420
GA__ACGA__TT 1.60732
GA__ACGG_TG_ 1.06732
GA__ACGG_T_G 1.22894
GA__ACG_GT_G 1.10256
GA__ACG__TGG 1.56678
GA__ACG_GTA_ 1.39173
GA__ACG__TAG 1.65354
GA__ACG__TAA 1.64596
GA__ACGG_C_A 1.17170
GA__ACG_GCA_ 0.82913
GA__ACG__CAG 1.21834
GA__ACGGAT__ 1.53630
GA__ACG_ATG_ 1.46447
GA__ACG_AT_G 1.49421
GA__ACG_AT_A 1.64210
GA__ACG_ATA_ 1.61874
GA__ACGGAC__ 1.11815
GA__ACG_ACG_ 1.03688
GA__ACG_AC_G 1.37723
GA__ACG_AC_A 1.28511
GA__ACG_ACA_ 1.38970
GA__ACGA_T_G 1.68480
GA__ACGA_TA_ 1.75882
GA__ACGA_CG_ 1.46326
GA__ACGAAT__ 1.74360
GA__ACGAAC__ 1.33120
GA__ACGG_T_T 1.35767
GA__ACG_GT_T 1.16743
GA__ACG__TGT 1.14605
GA__ACG__TGC 1.19496
GA__ACG__TAT 1.28803
GA__ACG__TAC 1.29105
GA__ACGG_C_T 0.93423
GA__ACG_GC_T 0.81010
GA__ACGG_C_C 0.99865
GA__ACG_GC_C 0.78963
GA__ACG__CAT 1.25377
GA__ACG__CAC 1.20764
GA__ACG_AT_T 1.61407
GA__ACG_AT_C 1.38825
GA__ACG_AC_T 1.47345
GA__ACGA_T_T 1.70983
GA__ACGA_T_C 1.52244
GA__ACGA_C_T 1.60022
GA__ACGA_C_C 1.16294
GA__ACG__TTA 1.18686
GA__ACGG_TC_ 1.05499
GA__ACG__TCA 1.22255
GA__ACGG_CT_ 1.24926
GA__ACG_GCT_ 1.21207
GA__ACG__CTG 1.48214
GA__ACG__CTA 1.18943
GA__ACGG_CC_ 1.17719
GA__ACG_GCC_ 1.12580
GA__ACG__CCG 1.15521
GA__ACG__CCA 1.37810
GA__ACG_ATT_ 1.58342
GA__ACG_ATC_ 1.53293
GA__ACG_ACT_ 1.32598
GA__ACG_ACC_ 1.19986
GA__ACGA_TT_ 1.41945
GA__ACGA_TC_ 1.65973
GA__ACGA_CT_ 1.59160
GA__ACG__TTT 1.59617
GA__ACG__TTC 1.39664
GA__ACG__TCT 1.52193
GA__ACG__TCC 1.33644
GA__ACG__CTT 1.47854
GA__ACG__CTC 1.32266
GA__ACG__CCT 1.40880
GA__ACG__CCC 1.05624
GA__ACGGT_G_ 1.08701
GA__ACGGT__G 1.30328
GA__ACG_TGG_ 1.08325
GA__ACG_TG_G 1.36737
GA__ACG_T_GG 1.56496
GA__ACGGT__A 1.24993
GA__ACG_TG_A 1.25762
GA__ACG_T_GA 1.51559
GA__ACGGT_A_ 1.22931
GA__ACG_TGA_ 1.14199
GA__ACG_T_AG 1.46746
GA__ACG_T_AA 1.43264
GA__ACGGTA__ 1.40976
GA__ACG_TAG_ 1.58460
GA__ACG_TA_G 1.41766
GA__ACG_TA_A 1.56429
GA__ACGGC_G_ 1.36827
GA__ACG_CG_A 1.43359
GA__ACG_C_GA 1.63197
GA__ACGGCA__ 1.46940
GA__ACG_CAG_ 1.59796
GA__ACG_CA_A 1.50570
GA__ACG_CAA_ 1.68625
GA__ACGATG__ 1.19340
GA__ACGAT_G_ 1.47969
GA__ACGAT__G 1.60214
GA__ACGAT__A 1.68228
GA__ACGATA__ 1.76678
GA__ACGAC_G_ 1.73939
GA__ACGAC__A 1.65970
GA__ACGACA__ 1.74698
GA__ACGGT__T 1.28977
GA__ACG_TG_T 1.10670
GA__ACG_T_GT 1.22799
GA__ACG_TG_C 0.87385
GA__ACG_T_GC 0.86618
GA__ACG_T_AT 1.26459
GA__ACG_T_AC 1.32391
GA__ACG_TA_T 1.44720
GA__ACG_TA_C 1.36791
GA__ACGGC__T 1.27891
GA__ACG_C_GT 1.18418
GA__ACGGC__C 1.06901
GA__ACG_C_GC 1.25506
GA__ACG_C_AT 1.41118
GA__ACGAT__T 1.49611
GA__ACGAT__C 1.33214
GA__ACGAC__T 1.57872
GA__ACGAC__C 1.43194
GA__ACG_TGT_ 1.17374
GA__ACG_T_TG 1.35416
GA__ACG_T_TA 1.37273
GA__ACGGT_C_ 1.27518
GA__ACG_TGC_ 1.25248
GA__ACG_T_CG 1.16874
GA__ACG_T_CA 1.51737
GA__ACG_TAT_ 1.42686
GA__ACG_TAC_ 1.35421
GA__ACGGC_T_ 1.18935
GA__ACG_C_TG 1.33829
GA__ACG_C_TA 1.59253
GA__ACG_C_CA 1.03743
GA__ACGAT_T_ 1.51951
GA__ACGAT_C_ 1.58036
GA__ACGAC_T_ 1.59847
GA__ACGAC_C_ 1.41356
GA__ACG_T_TC 1.31759
GA__ACG_T_CT 1.29985
GA__ACG_T_CC 1.28870
GA__ACG_C_TT 0.77071
GA__ACG_C_TC 1.13887
GA__ACG_C_CC 1.25486
GA__ACGGTT__ 1.46102
GA__ACG_TTG_ 1.46378
GA__ACG_TT_G 1.47902
GA__ACG_TT_A 1.45168
GA__ACGGTC__ 1.47963
GA__ACG_TC_G 1.50340
GA__ACG_TCA_ 1.67776
GA__ACG_CTG_ 1.45052
GA__ACGATC__ 1.62633
GA__ACGACT__ 1.66985
GA__ACG_TT_T 1.38029
GA__ACG_TT_C 1.42881
GA__ACG_TC_T 1.51560
GA__ACG_TC_C 1.43377
GA__ACG_CT_T 1.41398
GA__ACG_CT_C 1.39061
GA__ACG_CC_T 1.35512
GA__ACG_CC_C 1.27475
GA__ACG_TTT_ 1.49030
GA__ACG_TTC_ 1.43465
GA__ACG_TCT_ 1.51802
GA__ACG_TCC_ 1.37706
GA__ACG_CTT_ 1.50597
GA__ACG_CTC_ 1.19566
GA__ACG_CCT_ 1.50444
GA__ACG_CCC_ 1.33120
GA__ACGTG__G 0.82743
GA__ACGTG__A 1.08438
GA__ACGT_G_A 0.98482
GA__ACGT__GA 1.31905
GA__ACGTG_A_ 0.90637
GA__ACGT__AA 1.23096
GA__ACGT_A_G 1.04543
GA__ACGT_A_A 1.34134
GA__ACGT_AA_ 1.22373
GA__ACGTA_G_ 1.09113
GA__ACGTA__A 1.21841
GA__ACGTA_A_ 1.33075
GA__ACGTAA__ 1.30322
GA__ACGCG__G 0.90595
GA__ACGC_GG_ 1.21416
GA__ACGC_G_G 1.24216
GA__ACGC_G_A 1.38711
GA__ACGC_GA_ 1.28673
GA__ACGC__AG 1.48299
GA__ACGC__AA 1.67287
GA__ACGC_AG_ 1.63976
GA__ACGC_A_G 1.47631
GA__ACGC_A_A 1.45210
GA__ACGCAG__ 1.34845
GA__ACGCA__A 1.68638
GA__ACGCA_A_ 1.51263
GA__ACGCAA__ 1.67817
GA__ACGTG__T 1.04665
GA__ACGT__GT 1.07781
GA__ACGT__AT 1.09152
GA__ACGT__AC 0.97749
GA__ACGT_A_T 1.08946
GA__ACGTA__T 1.32824
GA__ACGC_G_T 1.17920
GA__ACGC__GT 1.18793
GA__ACGC_G_C 1.05693
GA__ACGC__AT 1.59192
GA__ACGCA__T 1.58428
GA__ACGCA__C 1.38848
GA__ACGTG_T_ 0.95530
GA__ACGT__TG 1.13931
GA__ACGT__TA 1.12714
GA__ACGTG_C_ 1.00122
GA__ACGT_GC_ 1.01261
GA__ACGT__CG 1.03185
GA__ACGT__CA 1.19782
GA__ACGT_AT_ 1.14510
GA__ACGT_AC_ 1.11197
GA__ACGTA_C_ 1.26353
GA__ACGC_GT_ 1.27639
GA__ACGC__TG 1.41402
GA__ACGC__TA 1.58154
GA__ACGC_GC_ 1.08071
GA__ACGC__CG 0.96632
GA__ACGC__CA 1.34652
GA__ACGCA_T_ 1.61072
GA__ACGCA_C_ 1.52707
GA__ACGT__TT 1.31059
GA__ACGT__TC 1.06497
GA__ACGT__CT 1.15092
GA__ACGT__CC 1.10273
GA__ACGC__TT 0.80362
GA__ACGC__TC 1.35671
GA__ACGTGT__ 1.11170
GA__ACGT_TG_ 1.21082
GA__ACGT_T_G 1.27750
GA__ACGT_T_A 1.21391
GA__ACGT_TA_ 1.05433
GA__ACGTGC__ 0.94452
GA__ACGT_C_G 1.04329
GA__ACGT_CA_ 1.13179
GA__ACGTAC__ 1.14846
GA__ACGC_T_G 1.50359
GA__ACGC_TA_ 1.63051
GA__ACGC_C_A 1.64471
GA__ACGC_CA_ 1.61455
GA__ACGCAT__ 1.63195
GA__ACGT_T_T 1.19710
GA__ACGT_T_C 1.06751
GA__ACGT_C_T 1.25156
GA__ACGT_C_C 1.05652
GA__ACGC_T_T 1.45865
GA__ACGC_T_C 1.47609
GA__ACGC_C_T 1.50568
GA__ACGT_TT_ 1.31108
GA__ACGT_CT_ 1.19652
GA__ACGT_CC_ 1.21156
GA__ACGC_TT_ 1.50259
GA__ACGC_TC_ 1.58391
GA__ACGC_CT_ 1.59864
GA__ACGC_CC_ 1.46052
GA__ACGTT_G_ 1.34892
GA__ACGTT__G 1.29985
GA__ACGTT__A 1.30367
GA__ACGTT_A_ 1.12484
GA__ACGTTA__ 1.19770
GA__ACGTC_G_ 1.30970
GA__ACGTC__A 1.25347
GA__ACGTC_A_ 1.20858
GA__ACGTCA__ 1.20016
GA__ACGCTG__ 1.27382
GA__ACGCT_G_ 1.36011
GA__ACGCT__G 1.48005
GA__ACGCT__A 1.53509
GA__ACGCC__A 1.41548
GA__ACGTT__C 1.03474
GA__ACGTC__T 1.13463
GA__ACGCT__T 1.43800
GA__ACGCT__C 1.44051
GA__ACGTT_T_ 1.23648
GA__ACGTT_C_ 1.21333
GA__ACGTC_T_ 1.25523
GA__ACGCT_T_ 1.53423
GA__ACGCT_C_ 1.39031
GA__ACGTTT__ 1.18646
GA__ACGTTC__ 1.32295
GA__ACGTCT__ 1.28999
GA__ACGTCC__ 1.24886
GA__ACGCTT__ 1.54050
GA__ACGCTC__ 1.70580
GA__ACGCCT__ 1.48892
GA__ACGCCC__ 1.41204
GA_A_CGGGG__ 1.23950
GA_A_CGGG_G_ 1.29505
GA_A_CGGG__G 1.25269
GA_A_CGG_GG_ 1.57324
GA_A_CGG_G_G 1.41410
GA_A_CGG__GG 1.44991
GA_A_CG_GGG_ 1.19359
GA_A_CG_G_GG 1.24244
GA_A_CG__GGG 1.48229
GA_A_CGGG__A 1.40692
GA_A_CGG_G_A 1.61300
GA_A_CGG__GA 1.78170
GA_A_CG_GG_A 1.12389
GA_A_CG_G_GA 1.22940
GA_A_CG__GGA 1.64222
GA_A_CGGG_A_ 1.43513
GA_A_CGG_GA_ 1.61383
GA_A_CGG__AG 1.45527
GA_A_CG_GGA_ 1.24680
GA_A_CG_G_AG 1.27646
GA_A_CG__GAG 1.44284
GA_A_CGG__AA 1.85135
GA_A_CG_G_AA 1.47888
GA_A_CG__GAA 1.55838
GA_A_CGGGA__ 1.41339
GA_A_CGG_AG_ 1.48986
GA_A_CGG_A_G 1.57159
GA_A_CG_GAG_ 1.15755
GA_A_CG_GA_G 1.33276
GA_A_CG__AGG 1.55547
GA_A_CGG_A_A 1.85419
GA_A_CG_GA_A 1.41504
GA_A_CG__AGA 1.60860
GA_A_CGG_AA_ 1.81675
GA_A_CG_GAA_ 1.57159
GA_A_CG__AAG 1.67153
GA_A_CG__AAA 1.81625
GA_A_CGGAG__ 1.60246
GA_A_CGGA_G_ 1.59204
GA_A_CGGA__G 1.52159
GA_A_CG_AGG_ 1.63279
GA_A_CG_AG_G 1.57429
GA_A_CG_A_GG 1.54828
GA_A_CGGA__A 1.59208
GA_A_CG_AG_A 1.67006
GA_A_CG_A_GA 1.74671
GA_A_CGGA_A_ 1.82641
GA_A_CG_AGA_ 1.64903
GA_A_CG_A_AG 1.67350
GA_A_CG_A_AA 1.84431
GA_A_CGGAA__ 1.80986
GA_A_CG_AAG_ 1.64900
GA_A_CG_AA_G 1.80406
GA_A_CG_AA_A 1.84626
GA_A_CG_AAA_ 1.95325
GA_A_CGAGG__ 0.93738
GA_A_CGAG_G_ 1.18618
GA_A_CGAG__G 1.23198
GA_A_CGA_GG_ 1.49141
GA_A_CGA_G_G 1.20695
GA_A_CGA__GG 1.56132
GA_A_CGAG__A 1.20261
GA_A_CGA_G_A 1.46799
GA_A_CGA__GA 1.59744
GA_A_CGAG_A_ 1.58830
GA_A_CGA_GA_ 1.57803
GA_A_CGA__AG 1.68740
GA_A_CGA__AA 1.86318
GA_A_CGA_AG_ 1.54024
GA_A_CGA_A_G 1.63272
GA_A_CGA_A_A 1.78321
GA_A_CGA_AA_ 1.89670
GA_A_CGAAG__ 1.65900
GA_A_CGAA_G_ 1.67370
GA_A_CGAA__G 1.73089
GA_A_CGAA__A 1.85930
GA_A_CGAA_A_ 1.93107
GA_A_CGAAA__ 1.85115
GA_A_CGGG__T 1.21368
GA_A_CGG_G_T 1.50236
GA_A_CGG__GT 1.44187
GA_A_CG_G_GT 1.33805
GA_A_CG__GGT 1.48392
GA_A_CGGG__C 1.22004
GA_A_CGG_G_C 1.38896
GA_A_CGG__GC 1.45323
GA_A_CG_GG_C 0.98172
GA_A_CG_G_GC 0.99446
GA_A_CG__GGC 1.35969
GA_A_CGG__AT 1.73890
GA_A_CG_G_AT 1.53936
GA_A_CG__GAT 1.52797
GA_A_CGG__AC 1.68319
GA_A_CG_G_AC 1.26860
GA_A_CG__GAC 1.45944
GA_A_CGG_A_T 1.59503
GA_A_CG_GA_T 1.13673
GA_A_CG__AGT 1.39004
GA_A_CGG_A_C 1.49553
GA_A_CG__AGC 1.40641
GA_A_CG__AAT 1.80397
GA_A_CG__AAC 1.68181
GA_A_CGGA__T 1.79296
GA_A_CG_AG_T 1.60954
GA_A_CG_A_GT 1.50939
GA_A_CGGA__C 1.61822
GA_A_CG_AG_C 1.53652
GA_A_CG_A_GC 1.48245
GA_A_CG_A_AT 1.83820
GA_A_CG_A_AC 1.74633
GA_A_CG_AA_T 1.73212
GA_A_CG_AA_C 1.66946
GA_A_CGAG__T 1.01749
GA_A_CGA_G_T 1.39304
GA_A_CGA__GT 1.51082
GA_A_CGA_G_C 1.18272
GA_A_CGA__GC 1.30571
GA_A_CGA__AT 1.84006
GA_A_CGA__AC 1.60606
GA_A_CGA_A_T 1.50054
GA_A_CGAA__T 1.75387
GA_A_CGAA__C 1.60229
GA_A_CGGG_T_ 1.22977
GA_A_CGG_GT_ 1.29477
GA_A_CGG__TG 1.38627
GA_A_CG_GGT_ 1.10889
GA_A_CG_G_TG 1.23700
GA_A_CGG__TA 1.32793
GA_A_CG_G_TA 1.13354
GA_A_CG__GTA 1.40806
GA_A_CGGG_C_ 1.10339
GA_A_CGG_GC_ 1.38900
GA_A_CGG__CG 1.08593
GA_A_CG_GGC_ 0.77746
GA_A_CGG__CA 1.39590
GA_A_CG__GCA 1.24469
GA_A_CGG_AT_ 1.69446
GA_A_CG_GAT_ 1.27190
GA_A_CG__ATG 1.56592
GA_A_CG__ATA 1.70957
GA_A_CGG_AC_ 1.58816
GA_A_CG__ACG 1.37758
GA_A_CG__ACA 1.45612
GA_A_CGGA_T_ 1.47931
GA_A_CG_AGT_ 1.55057
GA_A_CG_A_TG 1.62330
GA_A_CG_A_TA 1.44579
GA_A_CGGA_C_ 1.55914
GA_A_CG_AGC_ 1.50319
GA_A_CG_A_CG 1.08622
GA_A_CG_AAT_ 1.84667
GA_A_CG_AAC_ 1.50850
GA_A_CGA_GT_ 1.25138
GA_A_CGA__TG 1.46023
GA_A_CGA__TA 1.68685
GA_A_CGA__CG 0.79528
GA_A_CGA__CA 1.34688
GA_A_CGA_AT_ 1.62691
GA_A_CGAA_T_ 1.79199
GA_A_CGAA_C_ 1.51895
GA_A_CGG__TT 1.46218
GA_A_CG_G_TT 1.17888
GA_A_CG__GTT 1.45942
GA_A_CGG__TC 1.40119
GA_A_CG_G_TC 1.04522
GA_A_CG__GTC 1.28141
GA_A_CGG__CT 1.51740
GA_A_CG__GCT 1.30709
GA_A_CGG__CC 1.34278
GA_A_CG__GCC 1.17017
GA_A_CG__ATT 1.62407
GA_A_CG__ATC 1.33285
GA_A_CG__ACT 1.01707
GA_A_CG_A_TT 1.71592
GA_A_CG_A_TC 1.69448
GA_A_CG_A_CT 1.43101
GA_A_CG_A_CC 1.39746
GA_A_CGA__TC 1.37393
GA_A_CGA__CT 1.03321
GA_A_CGGGT__ 1.22370
GA_A_CGG_TG_ 1.61216
GA_A_CGG_T_G 1.55654
GA_A_CG_GTG_ 1.41981
GA_A_CG_GT_G 1.49392
GA_A_CG__TGG 1.60037
GA_A_CGG_T_A 1.67505
GA_A_CG_GT_A 1.14897
GA_A_CG__TGA 1.58490
GA_A_CGG_TA_ 1.85284
GA_A_CG__TAG 1.64583
GA_A_CG__TAA 1.71976
GA_A_CGGGC__ 1.18823
GA_A_CGG_C_G 1.10462
GA_A_CG_GC_G 1.00041
GA_A_CG__CGG 1.20460
GA_A_CGG_C_A 1.21023
GA_A_CGG_CA_ 1.50856
GA_A_CG_GCA_ 1.29026
GA_A_CG__CAG 1.42935
GA_A_CG__CAA 1.71861
GA_A_CGGAT__ 1.66782
GA_A_CG_ATG_ 1.51574
GA_A_CG_AT_G 1.48282
GA_A_CG_AT_A 1.60495
GA_A_CG_ATA_ 1.83192
GA_A_CGGAC__ 1.29918
GA_A_CG_ACG_ 1.36809
GA_A_CG_AC_G 1.40781
GA_A_CG_ACA_ 1.61308
GA_A_CGAGT__ 1.18798
GA_A_CGA_TG_ 1.58852
GA_A_CGA_T_G 1.66375
GA_A_CGA_T_A 1.71194
GA_A_CGA_TA_ 1.79578
GA_A_CGAGC__ 1.28859
GA_A_CGA_C_G 1.61572
GA_A_CGA_C_A 1.42013
GA_A_CGA_CA_ 1.72680
GA_A_CGAAT__ 1.71008
GA_A_CGAAC__ 1.71021
GA_A_CGG_T_T 1.41953
GA_A_CG__TGT 1.58761
GA_A_CG_GT_C 1.18227
GA_A_CG__TGC 1.45415
GA_A_CG__TAT 1.67967
GA_A_CG__TAC 1.55058
GA_A_CGG_C_T 1.65255
GA_A_CG_GC_T 1.45096
GA_A_CG__CGT 1.44515
GA_A_CGG_C_C 1.38742
GA_A_CG_GC_C 1.03482
GA_A_CG__CAT 1.68107
GA_A_CG__CAC 1.49220
GA_A_CG_AT_T 1.52655
GA_A_CG_AT_C 1.58024
GA_A_CG_AC_T 1.70845
GA_A_CG_AC_C 1.62894
GA_A_CGA_T_T 1.41142
GA_A_CGA_T_C 1.57043
GA_A_CGA_C_T 1.74431
GA_A_CGG_TT_ 1.42959
GA_A_CG__TTG 1.41443
GA_A_CG__TTA 1.56583
GA_A_CG__TCA 1.05592
GA_A_CGG_CT_ 1.23506
GA_A_CG_GCT_ 1.19215
GA_A_CG__CTG 1.24718
GA_A_CGG_CC_ 1.19887
GA_A_CG_ATT_ 1.66138
GA_A_CG_ATC_ 1.16554
GA_A_CG_ACT_ 1.38619
GA_A_CGA_TT_ 1.59487
GA_A_CGA_TC_ 1.30008
GA_A_CGA_CT_ 1.63432
GA_A_CGA_CC_ 1.38554
GA_A_CG__TTT 1.41471
GA_A_CG__TTC 1.49491
GA_A_CG__TCT 1.07501
GA_A_CG__TCC 1.38376
GA_A_CG__CTT 1.71677
GA_A_CG__CTC 1.55634
GA_A_CG__CCT 1.47010
GA_A_CG__CCC 1.12613
GA_A_CGGTG__ 1.70613
GA_A_CGGT_G_ 1.72194
GA_A_CGGT__G 1.59483
GA_A_CG_TGG_ 1.65892
GA_A_CG_T_GG 1.61448
GA_A_CGGT__A 1.82656
GA_A_CG_TG_A 1.67474
GA_A_CGGT_A_ 1.73142
GA_A_CG_TGA_ 1.58258
GA_A_CG_T_AG 1.58063
GA_A_CG_T_AA 1.73384
GA_A_CG_TAG_ 1.59389
GA_A_CG_TA_G 1.45537
GA_A_CG_TA_A 1.71504
GA_A_CG_TAA_ 1.69339
GA_A_CGGC_G_ 1.63690
GA_A_CGGC__G 1.35052
GA_A_CG_CGG_ 1.41076
GA_A_CGGC__A 1.79592
GA_A_CG_CG_A 1.51994
GA_A_CG_C_GA 1.82174
GA_A_CG_C_AG 1.66237
GA_A_CG_CAG_ 1.75524
GA_A_CG_CA_G 1.67537
GA_A_CG_CA_A 1.60307
GA_A_CG_CAA_ 1.71141
GA_A_CGATG__ 1.51964
GA_A_CGAT__G 1.61044
GA_A_CGAT__A 1.77683
GA_A_CGAT_A_ 1.69840
GA_A_CGATA__ 1.78153
GA_A_CGACG__ 1.32298
GA_A_CGAC_G_ 1.78570
GA_A_CGAC__A 2.00636
GA_A_CGAC_A_ 1.82772
GA_A_CGACA__ 1.77278
GA_A_CGGT__T 1.64123
GA_A_CG_TG_T 1.48823
GA_A_CG_T_GT 1.44770
GA_A_CGGT__C 1.61475
GA_A_CG_TG_C 1.48623
GA_A_CG_T_GC 1.58212
GA_A_CG_T_AT 1.67730
GA_A_CG_T_AC 1.57520
GA_A_CG_TA_T 1.65634
GA_A_CG_TA_C 1.51387
GA_A_CGGC__T 1.54444
GA_A_CG_CG_T 1.26484
GA_A_CG_C_GT 1.62264
GA_A_CGGC__C 1.40568
GA_A_CG_C_GC 1.47477
GA_A_CG_C_AT 1.59688
GA_A_CG_C_AC 1.56865
GA_A_CG_CA_T 1.28491
GA_A_CG_CA_C 1.50845
GA_A_CGAT__T 1.60847
GA_A_CGAT__C 1.48617
GA_A_CGAC__T 1.73350
GA_A_CGAC__C 1.58783
GA_A_CGGT_T_ 1.59633
GA_A_CG_TGT_ 1.52686
GA_A_CG_T_TG 1.44702
GA_A_CG_T_TA 1.56916
GA_A_CGGT_C_ 1.61513
GA_A_CG_TGC_ 1.47617
GA_A_CG_T_CG 1.16470
GA_A_CG_T_CA 1.46017
GA_A_CG_TAT_ 1.54103
GA_A_CG_TAC_ 1.57785
GA_A_CGGC_T_ 1.32168
GA_A_CG_C_TG 1.17083
GA_A_CG_C_TA 1.65038
GA_A_CGGC_C_ 1.39432
GA_A_CG_C_CG 1.10467
GA_A_CG_C_CA 1.19175
GA_A_CG_CAT_ 1.49912
GA_A_CG_CAC_ 1.11925
GA_A_CGAT_T_ 1.60042
GA_A_CGAT_C_ 1.55236
GA_A_CGAC_C_ 1.69218
GA_A_CG_T_TT 1.63354
GA_A_CG_T_TC 1.54467
GA_A_CG_T_CT 1.55512
GA_A_CG_T_CC 1.38348
GA_A_CG_C_TT 1.54207
GA_A_CG_C_TC 1.34752
GA_A_CG_C_CC 1.27455
GA_A_CGGTT__ 1.73711
GA_A_CG_TTG_ 1.53416
GA_A_CG_TT_G 1.43526
GA_A_CG_TT_A 1.51868
GA_A_CG_TTA_ 1.60726
GA_A_CGGTC__ 1.60784
GA_A_CG_TCG_ 1.29669
GA_A_CG_TC_G 1.49156
GA_A_CG_TC_A 1.50202
GA_A_CGGCT__ 1.62503
GA_A_CG_CTG_ 1.74208
GA_A_CG_CT_G 1.59821
GA_A_CG_CT_A 1.40626
GA_A_CG_CTA_ 1.71162
GA_A_CGGCC__ 1.32615
GA_A_CG_CC_G 1.22277
GA_A_CG_CC_A 1.65236
GA_A_CG_CCA_ 1.63409
GA_A_CGACT__ 1.81503
GA_A_CGACC__ 1.74151
GA_A_CG_TT_T 1.59627
GA_A_CG_TT_C 1.49484
GA_A_CG_TC_T 1.68295
GA_A_CG_TC_C 1.56337
GA_A_CG_CT_T 1.59720
GA_A_CG_CT_C 1.52314
GA_A_CG_CC_T 1.56202
GA_A_CG_CC_C 1.25947
GA_A_CG_TTT_ 1.52619
GA_A_CG_TTC_ 1.42230
GA_A_CG_TCT_ 1.62069
GA_A_CG_TCC_ 1.38067
GA_A_CG_CTT_ 1.50523
GA_A_CG_CCT_ 1.28804
GA_A_CG_CCC_ 1.28706
GA_A_CGTGG__ 1.12516
GA_A_CGTG__G 1.08144
GA_A_CGT_GG_ 1.28552
GA_A_CGT_G_G 1.21480
GA_A_CGT__GG 1.25478
GA_A_CGT_G_A 1.25960
GA_A_CGT__GA 1.38691
GA_A_CGTG_A_ 1.18809
GA_A_CGT_GA_ 1.17626
GA_A_CGT__AG 1.28847
GA_A_CGT__AA 1.37916
GA_A_CGTGA__ 1.29126
GA_A_CGT_AG_ 1.31395
GA_A_CGT_A_G 1.36728
GA_A_CGT_A_A 1.40995
GA_A_CGT_AA_ 1.43503
GA_A_CGTAG__ 1.44040
GA_A_CGTA_G_ 1.28271
GA_A_CGTA__G 1.33230
GA_A_CGTA__A 1.24744
GA_A_CGTA_A_ 1.45970
GA_A_CGTAA__ 1.45948
GA_A_CGCGG__ 0.97945
GA_A_CGC_GG_ 1.60177
GA_A_CGC_G_G 1.58502
GA_A_CGC_G_A 1.59062
GA_A_CGC__GA 1.57963
GA_A_CGC__AG 1.69010
GA_A_CGC__AA 1.67135
GA_A_CGC_AG_ 1.73176
GA_A_CGC_A_G 1.77715
GA_A_CGC_A_A 1.44026
GA_A_CGC_AA_ 1.81597
GA_A_CGCAG__ 1.61360
GA_A_CGCA__G 1.69051
GA_A_CGCA_A_ 1.80561
GA_A_CGCAA__ 1.85095
GA_A_CGTG__T 1.21906
GA_A_CGT_G_T 1.40438
GA_A_CGTG__C 1.04668
GA_A_CGT_G_C 1.21445
GA_A_CGT__GC 1.21408
GA_A_CGT__AT 1.44105
GA_A_CGT__AC 1.29559
GA_A_CGT_A_T 1.37741
GA_A_CGT_A_C 1.34682
GA_A_CGTA__T 1.36420
GA_A_CGTA__C 1.41827
GA_A_CGC_G_T 1.44741
GA_A_CGC__GT 1.65850
GA_A_CGC_G_C 1.44418
GA_A_CGC__GC 1.48516
GA_A_CGC__AT 1.73907
GA_A_CGC__AC 1.65318
GA_A_CGC_A_T 1.27246
GA_A_CGC_A_C 1.62902
GA_A_CGCA__T 1.57544
GA_A_CGCA__C 1.72302
GA_A_CGTG_T_ 1.14422
GA_A_CGT_GT_ 1.33419
GA_A_CGT__TG 1.12293
GA_A_CGT__TA 1.21404
GA_A_CGT_GC_ 1.26955
GA_A_CGT_AT_ 1.35001
GA_A_CGT_AC_ 1.39055
GA_A_CGTA_T_ 1.43433
GA_A_CGTA_C_ 1.05548
GA_A_CGCG_T_ 0.83604
GA_A_CGC_GT_ 1.55633
GA_A_CGC__TG 1.54184
GA_A_CGC__TA 1.49463
GA_A_CGC_GC_ 1.31370
GA_A_CGC_AT_ 1.58389
GA_A_CGC_AC_ 0.88871
GA_A_CGCA_T_ 1.71689
GA_A_CGT__TT 1.40089
GA_A_CGT__TC 1.34278
GA_A_CGT__CC 1.16336
GA_A_CGC__TT 1.64657
GA_A_CGC__TC 1.59496
GA_A_CGC__CT 1.06166
GA_A_CGT_TG_ 1.37017
GA_A_CGT_T_G 1.17398
GA_A_CGT_T_A 1.10002
GA_A_CGT_TA_ 1.38411
GA_A_CGT_CG_ 1.01230
GA_A_CGT_C_G 0.98823
GA_A_CGT_CA_ 1.40216
GA_A_CGTAT__ 1.29513
GA_A_CGTAC__ 1.08343
GA_A_CGC_TG_ 1.75844
GA_A_CGC_T_G 1.71233
GA_A_CGC_T_A 1.36642
GA_A_CGC_TA_ 1.69448
GA_A_CGC_CG_ 1.16117
GA_A_CGC_C_G 1.37955
GA_A_CGC_CA_ 1.64914
GA_A_CGCAT__ 1.51282
GA_A_CGT_T_T 1.27529
GA_A_CGT_T_C 1.24436
GA_A_CGT_C_T 1.43533
GA_A_CGT_C_C 1.25413
GA_A_CGC_T_T 1.56785
GA_A_CGC_C_T 1.61669
GA_A_CGT_TT_ 1.27047
GA_A_CGT_CT_ 1.14476
GA_A_CGC_TT_ 1.62544
GA_A_CGC_CT_ 1.52786
GA_A_CGTTG__ 1.45604
GA_A_CGTT_G_ 1.43202
GA_A_CGTT__G 1.29053
GA_A_CGTT__A 1.35519
GA_A_CGTT_A_ 1.42500
GA_A_CGTTA__ 1.35344
GA_A_CGTC_G_ 1.44670
GA_A_CGTC__G 1.15408
GA_A_CGTC__A 1.25423
GA_A_CGTC_A_ 1.43819
GA_A_CGTCA__ 1.41851
GA_A_CGCTG__ 1.58988
GA_A_CGCT_G_ 1.54708
GA_A_CGCT__G 1.58757
GA_A_CGCT__A 1.55136
GA_A_CGCT_A_ 1.73837
GA_A_CGCTA__ 1.68968
GA_A_CGCCG__ 1.27569
GA_A_CGCC_G_ 1.84313
GA_A_CGCC__G 1.75541
GA_A_CGCC__A 1.24015
GA_A_CGCC_A_ 1.62747
GA_A_CGCCA__ 1.20019
GA_A_CGTT__T 1.46346
GA_A_CGTT__C 1.31685
GA_A_CGTC__T 1.35956
GA_A_CGTC__C 1.35273
GA_A_CGCT__T 1.67287
GA_A_CGCT__C 1.66191
GA_A_CGCC__T 1.24165
GA_A_CGCC__C 1.30559
GA_A_CGTT_T_ 1.37444
GA_A_CGTT_C_ 1.25082
GA_A_CGTC_T_ 1.18805
GA_A_CGCT_T_ 1.69289
GA_A_CGCT_C_ 1.47277
GA_A_CGCC_T_ 1.45624
GA_A_CGCC_C_ 0.83985
GA_A_CGTTT__ 1.28581
GA_A_CGTTC__ 1.45626
GA_A_CGTCC__ 1.33914
GA_A_CGCTT__ 1.61102
GA_A_CGCTC__ 1.59656
GA_A_CGCCT__ 1.65421
GA_A_CGCCC__ 1.32032
GAA__CGGGG__ 0.96249
GAA__CGG_G_G 1.20675
GAA__CG_GGG_ 1.12714
GAA__CG_GG_G 1.00358
GAA__CG__GGG 1.43824
GAA__CGGG__A 1.05114
GAA__CGG_G_A 1.49807
GAA__CGG__GA 1.11023
GAA__CG_GG_A 1.18806
GAA__CG_G_GA 1.01506
GAA__CG__GGA 1.58700
GAA__CGGG_A_ 1.06601
GAA__CGG_GA_ 1.43243
GAA__CGG__AG 1.12089
GAA__CG_GGA_ 1.24374
GAA__CG_G_AG 1.06149
GAA__CG__GAG 1.46613
GAA__CGG__AA 1.65814
GAA__CG_G_AA 1.58581
GAA__CG__GAA 1.59695
GAA__CGG_A_A 1.41823
GAA__CG_GA_A 1.32377
GAA__CG__AGA 1.41064
GAA__CGG_AA_ 1.35706
GAA__CG_GAA_ 1.23195
GAA__CG__AAG 1.31727
GAA__CG__AAA 1.76539
GAA__CGGAG__ 1.22787
GAA__CGGA_G_ 1.03199
GAA__CGGA__G 1.22133
GAA__CG_AGG_ 1.29493
GAA__CG_AG_G 1.54442
GAA__CG_A_GG 1.21941
GAA__CGGA__A 1.63220
GAA__CG_A_GA 1.65570
GAA__CGGA_A_ 1.73815
GAA__CG_AGA_ 1.60204
GAA__CG_A_AG 1.73913
GAA__CG_A_AA 1.83982
GAA__CGGAA__ 1.45806
GAA__CG_AAG_ 1.39114
GAA__CG_AA_G 1.44227
GAA__CG_AA_A 1.84182
GAA__CG_AAA_ 1.90314
GAA__CGAGG__ 0.98859
GAA__CGAG__G 1.12918
GAA__CGA_GG_ 1.48745
GAA__CGA_G_G 1.20341
GAA__CGA__GG 1.24678
GAA__CGAG__A 1.52029
GAA__CGA_G_A 1.46861
GAA__CGA__GA 1.70731
GAA__CGAG_A_ 1.71107
GAA__CGA_GA_ 1.59913
GAA__CGA__AG 1.72395
GAA__CGA__AA 1.85609
GAA__CGAGA__ 1.19059
GAA__CGA_AG_ 1.41993
GAA__CGA_A_G 1.46273
GAA__CGA_A_A 1.87984
GAA__CGA_AA_ 1.94410
GAA__CGAAG__ 1.61002
GAA__CGAA_G_ 1.59799
GAA__CGAA__G 1.63902
GAA__CGAA__A 1.82759
GAA__CGAA_A_ 1.88182
GAA__CGAAA__ 1.91047
GAA__CGGG__T 1.26759
GAA__CG_GG_T 1.12492
GAA__CG_G_GT 1.09559
GAA__CG__GGT 1.05868
GAA__CGGG__C 1.09759
GAA__CG_GG_C 0.94773
GAA__CG__GGC 1.30915
GAA__CGG__AT 1.67451
GAA__CG_G_AT 1.54358
GAA__CG__GAT 1.50809
GAA__CGG__AC 1.53250
GAA__CG_G_AC 1.16943
GAA__CG__GAC 1.19084
GAA__CGG_A_T 1.49385
GAA__CG_GA_T 1.35938
GAA__CG__AGT 1.30140
GAA__CGG_A_C 1.19723
GAA__CG__AGC 1.44000
GAA__CG__AAT 1.81675
GAA__CG__AAC 1.76018
GAA__CGGA__T 1.35750
GAA__CG_AG_T 1.26645
GAA__CG_A_GT 1.19240
GAA__CGGA__C 1.49881
GAA__CG_AG_C 1.49584
GAA__CG_A_GC 1.52031
GAA__CG_A_AT 1.80216
GAA__CG_A_AC 1.57778
GAA__CG_AA_T 1.82288
GAA__CG_AA_C 1.75093
GAA__CGA_G_T 1.34006
GAA__CGA__GT 1.56441
GAA__CGAG__C 0.99074
GAA__CGA__GC 1.48957
GAA__CGA__AT 1.87647
GAA__CGA__AC 1.74227
GAA__CGA_A_T 1.88032
GAA__CGA_A_C 1.29100
GAA__CGAA__T 1.85035
GAA__CGAA__C 1.62308
GAA__CGGG_T_ 1.41547
GAA__CGG_GT_ 1.35618
GAA__CGG__TG 1.49673
GAA__CG_G_TG 1.32662
GAA__CGG__TA 1.52143
GAA__CG_G_TA 1.58204
GAA__CG__GTA 1.46815
GAA__CGGG_C_ 1.21878
GAA__CGG_GC_ 1.15913
GAA__CGG__CG 1.00173
GAA__CGG__CA 1.54064
GAA__CG_G_CA 1.19408
GAA__CG__GCA 1.32245
GAA__CGG_AT_ 1.62828
GAA__CG_GAT_ 1.48805
GAA__CG__ATG 1.59124
GAA__CG__ATA 1.78825
GAA__CGG_AC_ 1.26715
GAA__CG__ACG 1.31676
GAA__CG__ACA 1.78267
GAA__CGGA_T_ 1.59236
GAA__CG_AGT_ 1.69365
GAA__CG_A_TG 1.67890
GAA__CG_A_TA 1.66639
GAA__CGGA_C_ 1.43919
GAA__CG_AGC_ 1.42369
GAA__CG_A_CG 1.38220
GAA__CG_A_CA 1.67816
GAA__CG_AAT_ 1.85514
GAA__CG_AAC_ 1.76619
GAA__CGAG_T_ 1.43152
GAA__CGA_GT_ 1.32780
GAA__CGA__TG 1.52317
GAA__CGA__TA 1.85278
GAA__CGA_GC_ 0.96626
GAA__CGA__CA 1.57334
GAA__CGA_AT_ 1.87581
GAA__CGA_AC_ 1.26717
GAA__CGAA_T_ 1.79429
GAA__CGAA_C_ 1.64126
GAA__CGG__TT 1.65411
GAA__CG__GTT 1.45866
GAA__CGG__TC 1.50108
GAA__CG__GTC 1.33011
GAA__CGG__CT 1.34022
GAA__CG_G_CT 1.14952
GAA__CG__GCT 1.16937
GAA__CGG__CC 1.15674
GAA__CG__GCC 1.29125
GAA__CG__ATT 1.72931
GAA__CG__ATC 1.60219
GAA__CG__ACT 1.63281
GAA__CG_A_TT 1.75291
GAA__CG_A_TC 1.74100
GAA__CG_A_CT 1.46018
GAA__CG_A_CC 1.49166
GAA__CGA__TT 1.73336
GAA__CGA__TC 1.60837
GAA__CGA__CT 1.48688
GAA__CGA__CC 1.03088
GAA__CGGGT__ 1.21602
GAA__CGG_TG_ 1.09174
GAA__CGG_T_G 1.38118
GAA__CG_GTG_ 1.24340
GAA__CG_GT_G 1.47824
GAA__CG__TGG 1.55219
GAA__CGG_T_A 1.49922
GAA__CG_GT_A 1.34801
GAA__CG__TGA 1.45829
GAA__CGG_TA_ 1.71767
GAA__CG_GTA_ 1.53436
GAA__CG__TAG 1.76272
GAA__CG__TAA 1.68918
GAA__CGGGC__ 1.34346
GAA__CGG_C_G 1.32739
GAA__CG_GC_G 1.34260
GAA__CGG_C_A 1.41190
GAA__CG_GC_A 1.51654
GAA__CGG_CA_ 1.49669
GAA__CG_GCA_ 1.47105
GAA__CG__CAG 1.57794
GAA__CG__CAA 1.72069
GAA__CGGAT__ 1.69795
GAA__CG_ATG_ 1.51661
GAA__CG_AT_G 1.56325
GAA__CG_AT_A 1.77800
GAA__CG_ATA_ 1.83881
GAA__CGGAC__ 1.43408
GAA__CG_ACG_ 1.36562
GAA__CG_AC_G 1.64666
GAA__CG_AC_A 1.46917
GAA__CG_ACA_ 1.65146
GAA__CGAGT__ 1.62293
GAA__CGA_TG_ 1.68482
GAA__CGA_T_A 1.85655
GAA__CGA_TA_ 1.89578
GAA__CGAGC__ 1.68129
GAA__CGA_C_G 1.76624
GAA__CGA_C_A 1.85334
GAA__CGA_CA_ 1.76134
GAA__CGAAT__ 1.68876
GAA__CGAAC__ 1.72580
GAA__CGG_T_T 1.26051
GAA__CG__TGT 1.23025
GAA__CGG_T_C 1.57218
GAA__CG_GT_C 1.36653
GAA__CG__TAT 1.68980
GAA__CGG_C_T 1.55325
GAA__CG_GC_T 1.53351
GAA__CG__CGT 1.17206
GAA__CGG_C_C 1.38735
GAA__CG_GC_C 1.23727
GAA__CG_AT_T 1.55548
GAA__CG_AT_C 1.52101
GAA__CG_AC_T 1.71186
GAA__CGA_T_T 1.68695
GAA__CGA_T_C 1.63927
GAA__CGA_C_T 1.80423
GAA__CGA_C_C 1.59064
GAA__CGG_TT_ 1.67965
GAA__CG_GTT_ 1.47447
GAA__CG__TTG 1.49587
GAA__CG__TTA 1.74876
GAA__CGG_TC_ 1.44797
GAA__CG_GTC_ 1.25169
GAA__CG__TCA 1.58057
GAA__CGG_CT_ 1.45812
GAA__CG_GCT_ 1.55519
GAA__CG__CTG 1.62043
GAA__CG__CTA 1.54124
GAA__CGG_CC_ 1.41355
GAA__CG_GCC_ 1.36983
GAA__CG__CCA 1.42529
GAA__CG_ATT_ 1.70170
GAA__CG_ATC_ 1.33996
GAA__CG_ACT_ 1.57465
GAA__CG_ACC_ 1.64273
GAA__CGA_TT_ 1.66718
GAA__CGA_TC_ 1.62471
GAA__CGA_CT_ 1.78517
GAA__CGA_CC_ 1.79820
GAA__CG__TTC 1.54130
GAA__CG__TCT 1.34650
GAA__CG__TCC 1.50864
GAA__CG__CTT 1.63651
GAA__CG__CTC 1.54085
GAA__CG__CCT 1.63988
GAA__CG__CCC 1.31806
GAA__CGGTG__ 1.45019
GAA__CGGT_G_ 1.52421
GAA__CGGT__G 1.35420
GAA__CG_TGG_ 1.61289
GAA__CG_TG_G 1.62394
GAA__CG_T_GG 1.64783
GAA__CGGT__A 1.61519
GAA__CG_TG_A 1.68328
GAA__CG_T_GA 1.64851
GAA__CGGT_A_ 1.56982
GAA__CG_TGA_ 1.55224
GAA__CG_T_AG 1.64168
GAA__CG_T_AA 1.65818
GAA__CGGTA__ 1.21439
GAA__CG_TAG_ 1.55298
GAA__CG_TA_G 1.45320
GAA__CG_TA_A 1.70962
GAA__CG_TAA_ 1.66328
GAA__CGGC__G 1.41900
GAA__CG_C_GG 1.48185
GAA__CGGC__A 1.67326
GAA__CG_C_GA 1.76580
GAA__CGGC_A_ 1.62237
GAA__CG_C_AG 1.74785
GAA__CG_C_AA 1.66470
GAA__CGGCA__ 1.60510
GAA__CG_CAG_ 1.61174
GAA__CG_CA_G 1.61100
GAA__CG_CA_A 1.81693
GAA__CG_CAA_ 1.77524
GAA__CGATG__ 1.56694
GAA__CGAT_G_ 1.74528
GAA__CGAT__G 1.70485
GAA__CGAT__A 1.87382
GAA__CGAT_A_ 1.82161
GAA__CGATA__ 1.88799
GAA__CGACG__ 1.25349
GAA__CGAC_G_ 1.74078
GAA__CGAC__G 1.67419
GAA__CGAC__A 1.92021
GAA__CGAC_A_ 1.78571
GAA__CGACA__ 1.89779
GAA__CGGT__T 1.58524
GAA__CG_TG_T 1.49572
GAA__CG_T_GT 1.54003
GAA__CGGT__C 1.29667
GAA__CG_TG_C 1.46208
GAA__CG_T_AT 1.66677
GAA__CG_T_AC 1.69523
GAA__CG_TA_T 1.69305
GAA__CG_TA_C 1.23910
GAA__CGGC__T 1.03601
GAA__CG_CG_T 1.18580
GAA__CG_C_GT 1.05096
GAA__CGGC__C 1.42533
GAA__CG_C_GC 1.43070
GAA__CG_C_AT 1.62359
GAA__CG_C_AC 1.67889
GAA__CG_CA_T 1.61724
GAA__CG_CA_C 1.56098
GAA__CGAT__T 1.73192
GAA__CGAT__C 1.70526
GAA__CGAC__T 1.72297
GAA__CGAC__C 1.75517
GAA__CGGT_T_ 1.48493
GAA__CG_TGT_ 1.50253
GAA__CG_T_TG 1.53510
GAA__CG_T_TA 1.66876
GAA__CGGT_C_ 1.26183
GAA__CG_TGC_ 1.59620
GAA__CG_T_CG 1.37226
GAA__CG_T_CA 1.75173
GAA__CG_TAT_ 1.58915
GAA__CG_TAC_ 1.36475
GAA__CGGC_T_ 1.65956
GAA__CG_C_TG 1.65699
GAA__CG_C_TA 1.77031
GAA__CGGC_C_ 1.36595
GAA__CG_C_CG 1.35358
GAA__CG_C_CA 1.52642
GAA__CG_CAT_ 1.72378
GAA__CG_CAC_ 1.60927
GAA__CGAT_T_ 1.70823
GAA__CGAT_C_ 1.76787
GAA__CGAC_T_ 1.80289
GAA__CGAC_C_ 1.79950
GAA__CG_T_TT 1.62078
GAA__CG_T_TC 1.46804
GAA__CG_T_CT 1.60889
GAA__CG_T_CC 1.26547
GAA__CG_C_TT 1.58251
GAA__CG_C_TC 1.51714
GAA__CG_C_CT 1.44402
GAA__CGGTT__ 1.62409
GAA__CG_TTG_ 1.68953
GAA__CG_TT_G 1.56539
GAA__CG_TT_A 1.61890
GAA__CG_TTA_ 1.71216
GAA__CGGTC__ 1.58440
GAA__CG_TC_G 1.66400
GAA__CG_TC_A 1.75401
GAA__CG_TCA_ 1.72642
GAA__CGGCT__ 1.23848
GAA__CG_CT_G 1.63843
GAA__CG_CT_A 1.64422
GAA__CG_CTA_ 1.69864
GAA__CGGCC__ 1.35612
GAA__CG_CCG_ 1.12262
GAA__CG_CC_A 1.46394
GAA__CGATT__ 1.79490
GAA__CGACT__ 1.74812
GAA__CGACC__ 1.79939
GAA__CG_TT_T 1.61271
GAA__CG_TT_C 1.62389
GAA__CG_TC_T 1.67994
GAA__CG_TC_C 1.59989
GAA__CG_CT_T 1.29982
GAA__CG_CT_C 1.68188
GAA__CG_CC_T 1.46151
GAA__CG_CC_C 1.31656
GAA__CG_TTT_ 1.53789
GAA__CG_TTC_ 1.57574
GAA__CG_TCT_ 1.70803
GAA__CG_TCC_ 1.59126
GAA__CG_CTT_ 1.65709
GAA__CG_CCT_ 1.54571
GAA__CG_CCC_ 1.25663
GAA__CGTGG__ 1.26208
GAA__CGT_G_G 1.55911
GAA__CGT__GG 1.31704
GAA__CGTG__A 1.40081
GAA__CGT_G_A 1.46739
GAA__CGT__GA 1.50456
GAA__CGTG_A_ 1.24438
GAA__CGT_GA_ 1.25389
GAA__CGT__AG 1.44588
GAA__CGT__AA 1.48076
GAA__CGTGA__ 1.28798
GAA__CGT_AG_ 1.38428
GAA__CGT_A_G 1.33371
GAA__CGT_A_A 1.54536
GAA__CGT_AA_ 1.50348
GAA__CGTAG__ 1.50705
GAA__CGTA_G_ 1.33632
GAA__CGTA__G 1.48402
GAA__CGTA__A 1.49220
GAA__CGTA_A_ 1.56242
GAA__CGTAA__ 1.55986
GAA__CGC_GG_ 1.61832
GAA__CGC__GA 1.70379
GAA__CGC_GA_ 1.53869
GAA__CGC__AG 1.82844
GAA__CGC__AA 1.79591
GAA__CGC_AG_ 1.77535
GAA__CGC_A_G 1.72176
GAA__CGC_A_A 1.88293
GAA__CGC_AA_ 1.82745
GAA__CGCAG__ 1.65031
GAA__CGCA_G_ 1.72758
GAA__CGCA__G 1.82394
GAA__CGCA__A 1.85301
GAA__CGCA_A_ 1.78151
GAA__CGCAA__ 1.97276
GAA__CGT_G_T 1.40279
GAA__CGT__GT 1.29209
GAA__CGT_G_C 1.17220
GAA__CGT__AT 1.44207
GAA__CGT__AC 1.29280
GAA__CGT_A_T 1.42410
GAA__CGTA__T 1.40626
GAA__CGTA__C 1.51965
GAA__CGC__GT 1.60447
GAA__CGC_G_C 1.24415
GAA__CGC__GC 1.58742
GAA__CGC_A_T 1.73293
GAA__CGC_A_C 1.65941
GAA__CGCA__T 1.64230
GAA__CGCA__C 1.69917
GAA__CGTG_T_ 1.39232
GAA__CGT_GT_ 1.44755
GAA__CGT__TG 1.54274
GAA__CGT__TA 1.49842
GAA__CGTG_C_ 1.20546
GAA__CGT_GC_ 1.46297
GAA__CGT__CG 1.44964
GAA__CGT__CA 1.36775
GAA__CGT_AT_ 1.47059
GAA__CGT_AC_ 1.40719
GAA__CGTA_T_ 1.55268
GAA__CGTA_C_ 1.37683
GAA__CGCG_T_ 1.05689
GAA__CGC_GT_ 1.54212
GAA__CGC__TG 1.64142
GAA__CGC__TA 1.77256
GAA__CGC_GC_ 1.42905
GAA__CGC__CG 1.19497
GAA__CGC__CA 1.66925
GAA__CGC_AT_ 1.77394
GAA__CGC_AC_ 1.64088
GAA__CGCA_T_ 1.84810
GAA__CGCA_C_ 1.59600
GAA__CGT__TT 1.39323
GAA__CGT__TC 1.43916
GAA__CGT__CT 1.40404
GAA__CGT__CC 1.22276
GAA__CGC__TT 1.72292
GAA__CGC__TC 1.57946
GAA__CGC__CT 1.44343
GAA__CGTGT__ 1.31693
GAA__CGT_TG_ 1.36593
GAA__CGT_T_G 1.40233
GAA__CGT_T_A 1.44751
GAA__CGT_TA_ 1.50392
GAA__CGT_CG_ 1.12473
GAA__CGT_C_G 1.46799
GAA__CGT_C_A 1.36758
GAA__CGT_CA_ 1.42698
GAA__CGTAT__ 1.38471
GAA__CGTAC__ 1.41076
GAA__CGC_T_G 1.91174
GAA__CGC_T_A 1.68773
GAA__CGC_TA_ 1.77535
GAA__CGC_CG_ 1.28678
GAA__CGC_C_G 1.60071
GAA__CGC_C_A 1.59836
GAA__CGC_CA_ 1.80110
GAA__CGCAT__ 1.67930
GAA__CGT_T_T 1.33827
GAA__CGT_T_C 1.37063
GAA__CGT_C_T 1.43045
GAA__CGT_C_C 1.33646
GAA__CGC_T_T 1.59610
GAA__CGC_T_C 1.78023
GAA__CGC_C_T 1.66350
GAA__CGT_TT_ 1.41594
GAA__CGT_TC_ 1.25514
GAA__CGT_CT_ 1.53405
GAA__CGT_CC_ 1.28474
GAA__CGC_TT_ 1.69336
GAA__CGC_TC_ 1.56008
GAA__CGC_CT_ 1.65349
GAA__CGC_CC_ 1.32382
GAA__CGTTG__ 1.61289
GAA__CGTT__G 1.51096
GAA__CGTT__A 1.56977
GAA__CGTT_A_ 1.47162
GAA__CGTTA__ 1.42716
GAA__CGTC_G_ 1.30188
GAA__CGTC__G 1.39690
GAA__CGTC__A 1.34270
GAA__CGTC_A_ 1.53354
GAA__CGTCA__ 1.52986
GAA__CGCTG__ 1.64289
GAA__CGCT_G_ 1.66861
GAA__CGCT__G 1.76599
GAA__CGCT__A 1.68640
GAA__CGCT_A_ 1.80605
GAA__CGCTA__ 1.78344
GAA__CGCC__A 1.71706
GAA__CGCC_A_ 1.77092
GAA__CGCCA__ 1.65474
GAA__CGTT__T 1.46437
GAA__CGTT__C 1.34584
GAA__CGTC__T 1.41286
GAA__CGTC__C 1.40017
GAA__CGCT__C 1.68989
GAA__CGCC__T 1.63560
GAA__CGCC__C 1.41281
GAA__CGTT_T_ 1.44220
GAA__CGTT_C_ 1.47313
GAA__CGTC_T_ 1.44628
GAA__CGTC_C_ 1.30272
GAA__CGCT_T_ 1.68965
GAA__CGCT_C_ 1.65299
GAA__CGCC_T_ 1.55975
GAA__CGTTT__ 1.43681
GAA__CGTTC__ 1.48884
GAA__CGTCT__ 1.35109
GAA__CGTCC__ 1.32153
GAA__CGCTT__ 1.71481
GAA__CGCTC__ 1.78331
GAA__CGCCC__ 1.44656
AGG__TAG__CG 0.81960
AGG__TAGC_C_ 0.76599
AGG__TAACC__ 0.80075
AG_G_TAG_CC_ 0.81606
A_GG_TAGGC__ 0.75192
A_GG_TAG_C_C 0.75165
A_GG_TAGC__C 0.76306
A_GG_TA_CC_C 0.76664
A__GGTA__CCG 0.80242
AGG__CGGG_G_ 0.78409
AGG__CGGG__G 1.01465
AGG__CGG_G_G 0.97327
AGG__CGG__GG 1.16264
AGG__CG_GGG_ 0.96161
AGG__CG_GG_G 1.01092
AGG__CG_G_GG 1.11598
AGG__CG__GGG 1.30136
AGG__CGGG__A 1.15913
AGG__CGG_G_A 1.31098
AGG__CGG__GA 1.53617
AGG__CG_G_GA 1.29085
AGG__CG__GGA 1.41892
AGG__CGGG_A_ 1.11333
AGG__CGG_GA_ 1.16815
AGG__CGG__AG 1.30012
AGG__CG_GGA_ 1.12791
AGG__CG_G_AG 1.25249
AGG__CG__GAG 1.38653
AGG__CGG__AA 1.61657
AGG__CG_G_AA 1.48911
AGG__CG__GAA 1.70268
AGG__CGGGA__ 1.30789
AGG__CGG_AG_ 1.51662
AGG__CGG_A_G 1.55522
AGG__CG_GAG_ 1.41812
AGG__CG_GA_G 1.41111
AGG__CG__AGG 1.72963
AGG__CGG_A_A 1.73819
AGG__CG_GA_A 1.53793
AGG__CG__AGA 1.87304
AGG__CGG_AA_ 1.72177
AGG__CG_GAA_ 0.89885
AGG__CG__AAG 1.61553
AGG__CG__AAA 1.98349
AGG__CGGAG__ 1.43845
AGG__CGGA_G_ 1.55936
AGG__CGGA__G 1.55715
AGG__CG_AGG_ 1.53312
AGG__CG_AG_G 1.60482
AGG__CG_A_GG 1.59578
AGG__CGGA__A 1.86722
AGG__CG_AG_A 1.76893
AGG__CG_A_GA 1.78516
AGG__CGGA_A_ 1.77936
AGG__CG_AGA_ 1.72179
AGG__CG_A_AG 1.80877
AGG__CG_A_AA 1.92141
AGG__CGGAA__ 1.83010
AGG__CG_AAG_ 1.94454
AGG__CG_AA_G 1.87283
AGG__CG_AA_A 2.06461
AGG__CG_AAA_ 1.95702
AGG__CGAGG__ 1.45889
AGG__CGAG_G_ 1.34832
AGG__CGAG__G 1.60087
AGG__CGA_GG_ 1.43531
AGG__CGA_G_G 1.64370
AGG__CGA__GG 1.73006
AGG__CGAG__A 1.31056
AGG__CGA_G_A 1.79120
AGG__CGA__GA 1.75126
AGG__CGAG_A_ 1.06500
AGG__CGA_GA_ 1.74369
AGG__CGA__AG 1.75431
AGG__CGA__AA 1.93532
AGG__CGAGA__ 1.18489
AGG__CGA_AG_ 1.93930
AGG__CGA_A_G 2.06723
AGG__CGA_A_A 2.16449
AGG__CGA_AA_ 1.27170
AGG__CGAAG__ 1.88781
AGG__CGAA_G_ 1.94408
AGG__CGAA__G 2.10929
AGG__CGAA__A 1.98028
AGG__CGAA_A_ 2.04409
AGG__CGAAA__ 2.19195
AGG__CGGG__T 1.07489
AGG__CGG_G_T 0.89807
AGG__CGG__GT 0.95748
AGG__CG_GG_T 1.04314
AGG__CG_G_GT 1.08713
AGG__CG__GGT 1.11858
AGG__CGGG__C 0.76647
AGG__CG_GG_C 0.93668
AGG__CGG__AT 1.51682
AGG__CG__GAT 1.33440
AGG__CGG__AC 1.22731
AGG__CG__GAC 1.21576
AGG__CGG_A_T 1.73280
AGG__CG_GA_T 0.92007
AGG__CG__AGT 1.72166
AGG__CGG_A_C 1.38363
AGG__CG_GA_C 1.04968
AGG__CG__AGC 1.39522
AGG__CG__AAC 1.36306
AGG__CGGA__T 1.60915
AGG__CG_AG_T 1.39107
AGG__CG_A_GT 1.70093
AGG__CGGA__C 1.64416
AGG__CG_AG_C 1.51201
AGG__CG_A_GC 1.54108
AGG__CG_A_AT 1.89802
AGG__CG_A_AC 1.70058
AGG__CG_AA_T 1.94546
AGG__CG_AA_C 1.87629
AGG__CGA_G_T 1.67400
AGG__CGA__GT 1.69962
AGG__CGAG__C 1.26749
AGG__CGA_G_C 1.32333
AGG__CGA__GC 1.22152
AGG__CGA__AT 1.07670
AGG__CGA__AC 1.53846
AGG__CGA_A_T 1.23795
AGG__CGA_A_C 1.53496
AGG__CGAA__T 2.05239
AGG__CGAA__C 1.84161
AGG__CGGG_T_ 1.13319
AGG__CGG_GT_ 1.03061
AGG__CGG__TG 1.37597
AGG__CG_GGT_ 1.15678
AGG__CG_G_TG 1.33957
AGG__CG__GTG 1.44121
AGG__CGG__TA 1.64384
AGG__CG_G_TA 1.15728
AGG__CG__GTA 1.50444
AGG__CGGG_C_ 1.02576
AGG__CGG_GC_ 0.98647
AGG__CG_GGC_ 1.00306
AGG__CGG__CA 1.51473
AGG__CG__GCA 1.42708
AGG__CGG_AT_ 1.58545
AGG__CG_GAT_ 1.42966
AGG__CG__ATG 1.79836
AGG__CG__ATA 1.72036
AGG__CGG_AC_ 1.65267
AGG__CG_GAC_ 1.41029
AGG__CG__ACG 1.66002
AGG__CG__ACA 1.77315
AGG__CGGA_T_ 1.67401
AGG__CG_AGT_ 1.48622
AGG__CG_A_TG 1.88782
AGG__CG_A_TA 1.79213
AGG__CGGA_C_ 1.66841
AGG__CG_AGC_ 1.48740
AGG__CG_A_CG 1.31247
AGG__CG_A_CA 0.84997
AGG__CG_AAT_ 1.92960
AGG__CG_AAC_ 1.94642
AGG__CGAG_T_ 1.78407
AGG__CGA__TG 1.94528
AGG__CGAG_C_ 1.23740
AGG__CGA_GC_ 1.62242
AGG__CGA__CG 1.61725
AGG__CGA__CA 1.41361
AGG__CGA_AT_ 2.07929
AGG__CGA_AC_ 2.00438
AGG__CGAA_C_ 1.89870
AGG__CGG__TT 1.45837
AGG__CG_G_TT 1.52861
AGG__CG__GTT 1.24378
AGG__CGG__TC 1.42592
AGG__CG_G_TC 1.18660
AGG__CG__GTC 1.28041
AGG__CGG__CT 1.43672
AGG__CG_G_CT 1.33180
AGG__CG__GCT 1.32518
AGG__CGG__CC 1.22137
AGG__CG_G_CC 1.15533
AGG__CG__GCC 1.23766
AGG__CG__ATT 1.88598
AGG__CG__ATC 1.62807
AGG__CG__ACT 1.75651
AGG__CG__ACC 1.64839
AGG__CG_A_TT 1.68859
AGG__CG_A_TC 1.72096
AGG__CG_A_CT 1.61769
AGG__CG_A_CC 1.58580
AGG__CGA__TT 1.91229
AGG__CGA__TC 1.65363
AGG__CGA__CT 1.79535
AGG__CGA__CC 1.68358
AGG__CGGGT__ 1.24123
AGG__CGG_TG_ 1.33524
AGG__CGG_T_G 1.46825
AGG__CG_GTG_ 1.09738
AGG__CG_GT_G 1.32174
AGG__CG__TGG 1.38141
AGG__CGG_T_A 1.62813
AGG__CG_GT_A 1.29747
AGG__CGG_TA_ 1.47833
AGG__CG_GTA_ 1.47612
AGG__CG__TAG 1.71081
AGG__CG__TAA 1.31127
AGG__CGGGC__ 0.87379
AGG__CGG_C_G 1.05721
AGG__CG_GC_G 1.05659
AGG__CGG_C_A 1.53233
AGG__CGG_CA_ 1.35424
AGG__CG_GCA_ 1.15638
AGG__CG__CAG 1.57559
AGG__CG__CAA 1.59495
AGG__CGGAT__ 1.75684
AGG__CG_ATG_ 1.71712
AGG__CG_AT_G 1.78536
AGG__CG_AT_A 1.68129
AGG__CGGAC__ 1.83500
AGG__CG_ACG_ 1.05753
AGG__CG_AC_G 1.72184
AGG__CG_ACA_ 1.77074
AGG__CGAGT__ 1.55772
AGG__CGA_TG_ 1.57852
AGG__CGA_T_G 1.79804
AGG__CGA_T_A 1.77710
AGG__CGA_TA_ 1.92189
AGG__CGAGC__ 1.11369
AGG__CGA_CG_ 0.99720
AGG__CGA_C_G 1.63358
AGG__CGA_C_A 1.04142
AGG__CGA_CA_ 1.67871
AGG__CGAAT__ 1.98473
AGG__CGAAC__ 1.88649
AGG__CGG_T_T 1.57532
AGG__CG_GT_T 1.49188
AGG__CG__TGT 1.42956
AGG__CGG_T_C 1.30175
AGG__CG_GT_C 1.02319
AGG__CG__TGC 1.17121
AGG__CG__TAT 1.70492
AGG__CG__TAC 1.62235
AGG__CGG_C_T 1.37196
AGG__CG_GC_T 1.22402
AGG__CG__CGT 0.76252
AGG__CGG_C_C 1.06892
AGG__CG_GC_C 0.92514
AGG__CG__CAT 1.58331
AGG__CG__CAC 1.34640
AGG__CG_AT_T 1.91885
AGG__CG_AT_C 1.62054
AGG__CG_AC_T 1.85212
AGG__CG_AC_C 1.54732
AGG__CGA_T_T 1.87992
AGG__CGA_T_C 1.65105
AGG__CGA_C_T 1.78166
AGG__CGA_C_C 1.61768
AGG__CGG_TT_ 1.72773
AGG__CG_GTT_ 1.51901
AGG__CG__TTG 1.64889
AGG__CG__TTA 1.57978
AGG__CGG_TC_ 1.54053
AGG__CG_GTC_ 1.25644
AGG__CG__TCG 1.03901
AGG__CG__TCA 1.50565
AGG__CGG_CT_ 1.50188
AGG__CG_GCT_ 1.28613
AGG__CG__CTG 1.51788
AGG__CG__CTA 1.48813
AGG__CGG_CC_ 1.28972
AGG__CG__CCG 0.76539
AGG__CG_ATT_ 1.91066
AGG__CG_ATC_ 1.55508
AGG__CG_ACT_ 1.79139
AGG__CGA_TT_ 1.95748
AGG__CGA_TC_ 1.77369
AGG__CGA_CT_ 1.74746
AGG__CGA_CC_ 1.17560
AGG__CG__TTT 1.78665
AGG__CG__TTC 1.59199
AGG__CG__TCT 0.98993
AGG__CG__TCC 1.39338
AGG__CG__CTT 1.73925
AGG__CG__CTC 1.40505
AGG__CG__CCT 1.60117
AGG__CG__CCC 1.38328
AGG__CGGT__G 1.42084
AGG__CG_TG_G 1.47716
AGG__CG_T_GG 1.39705
AGG__CGGT__A 1.74045
AGG__CG_TG_A 1.72720
AGG__CGGT_A_ 1.47870
AGG__CG_TGA_ 1.50285
AGG__CG_T_AG 1.53806
AGG__CG_T_AA 1.60060
AGG__CGGTA__ 1.60906
AGG__CG_TAG_ 1.53307
AGG__CG_TA_G 1.86962
AGG__CG_TAA_ 1.88462
AGG__CGGC_G_ 1.19558
AGG__CGGC__G 1.13337
AGG__CG_CGG_ 0.97456
AGG__CG_C_GG 1.41455
AGG__CGGC__A 1.62705
AGG__CG_CG_A 1.24222
AGG__CG_C_GA 1.64223
AGG__CGGC_A_ 1.36155
AGG__CG_C_AG 1.68088
AGG__CG_C_AA 1.75175
AGG__CGGCA__ 1.76013
AGG__CG_CAG_ 1.85184
AGG__CG_CA_G 1.86676
AGG__CG_CA_A 2.02353
AGG__CG_CAA_ 1.97601
AGG__CGATG__ 1.53084
AGG__CGAT_G_ 1.42024
AGG__CGAT__G 1.65845
AGG__CGAT__A 1.96469
AGG__CGAT_A_ 1.70327
AGG__CGATA__ 1.93144
AGG__CGAC_G_ 1.79740
AGG__CGAC__G 1.94616
AGG__CGAC__A 2.03194
AGG__CGAC_A_ 2.04532
AGG__CGACA__ 2.12067
AGG__CGGT__T 1.28534
AGG__CG_TG_T 1.34293
AGG__CG_T_GT 1.16333
AGG__CG_T_AT 1.78090
AGG__CG_T_AC 1.54840
AGG__CG_TA_C 1.41937
AGG__CGGC__T 1.46903
AGG__CG_C_GT 1.44868
AGG__CGGC__C 1.19901
AGG__CG_CG_C 0.77745
AGG__CG_C_GC 1.02911
AGG__CG_C_AT 1.60002
AGG__CG_C_AC 1.46873
AGG__CG_CA_T 1.94581
AGG__CG_CA_C 1.69120
AGG__CGAT__T 1.74257
AGG__CGAT__C 1.32984
AGG__CGAC__T 1.83762
AGG__CGAC__C 1.76588
AGG__CGGT_T_ 1.55372
AGG__CG_TGT_ 1.49105
AGG__CG_T_TG 1.63276
AGG__CG_T_TA 1.75168
AGG__CGGT_C_ 1.49192
AGG__CG_TGC_ 1.53764
AGG__CG_T_CG 1.28074
AGG__CG_T_CA 1.71928
AGG__CG_TAT_ 1.86183
AGG__CG_TAC_ 1.82259
AGG__CGGC_T_ 1.57079
AGG__CG_CGT_ 1.11935
AGG__CG_C_TG 1.57545
AGG__CG_C_TA 1.64828
AGG__CGGC_C_ 1.31671
AGG__CG_CGC_ 0.98542
AGG__CG_C_CG 1.01209
AGG__CG_C_CA 1.70295
AGG__CG_CAT_ 1.91920
AGG__CG_CAC_ 1.81098
AGG__CGAT_T_ 1.66045
AGG__CGAT_C_ 1.84590
AGG__CGAC_T_ 1.97520
AGG__CGAC_C_ 1.81326
AGG__CG_T_TT 1.61318
AGG__CG_T_TC 1.44441
AGG__CG_T_CT 1.66559
AGG__CG_T_CC 1.53868
AGG__CG_C_TT 1.87320
AGG__CG_C_TC 1.56946
AGG__CG_C_CT 0.96551
AGG__CG_C_CC 1.33095
AGG__CGGTT__ 1.71064
AGG__CG_TT_G 1.43459
AGG__CG_TTA_ 1.42967
AGG__CGGTC__ 1.63689
AGG__CG_TCG_ 1.07814
AGG__CG_TC_G 1.44198
AGG__CG_TC_A 1.65303
AGG__CG_TCA_ 1.71312
AGG__CGGCT__ 1.45311
AGG__CG_CTG_ 1.39499
AGG__CG_CT_G 1.51889
AGG__CG_CT_A 1.40594
AGG__CG_CTA_ 1.48396
AGG__CGGCC__ 1.10410
AGG__CG_CC_G 1.30537
AGG__CG_CC_A 1.72714
AGG__CG_CCA_ 1.58395
AGG__CGATT__ 1.79524
AGG__CGATC__ 1.42339
AGG__CGACT__ 1.83069
AGG__CGACC__ 1.83245
AGG__CG_TT_T 1.53799
AGG__CG_TT_C 1.62198
AGG__CG_TC_T 1.72334
AGG__CG_TC_C 1.52238
AGG__CG_CT_T 1.00793
AGG__CG_CT_C 1.35883
AGG__CG_CC_T 1.53579
AGG__CG_CC_C 1.15811
AGG__CG_TTT_ 1.65566
AGG__CG_TTC_ 1.59502
AGG__CG_TCT_ 1.50824
AGG__CG_TCC_ 1.62202
AGG__CG_CTT_ 1.59314
AGG__CG_CTC_ 0.92084
AGG__CG_CCT_ 1.61820
AGG__CG_CCC_ 1.44203
AGG__CGTGG__ 1.12161
AGG__CGTG__G 1.17136
AGG__CGT_GG_ 1.27066
AGG__CGT_G_G 1.36804
AGG__CGT__GG 1.39957
AGG__CGT_G_A 1.35769
AGG__CGT__GA 1.29401
AGG__CGTG_A_ 1.13239
AGG__CGT_GA_ 1.32907
AGG__CGT__AG 1.45263
AGG__CGT__AA 1.47086
AGG__CGTGA__ 1.26371
AGG__CGT_AG_ 1.64841
AGG__CGT_A_G 1.40528
AGG__CGT_A_A 1.55316
AGG__CGT_AA_ 1.45821
AGG__CGTAG__ 1.67270
AGG__CGTA_G_ 1.53676
AGG__CGTA__G 1.62023
AGG__CGTA__A 1.39215
AGG__CGTA_A_ 1.71736
AGG__CGTAA__ 1.79418
AGG__CGCG_G_ 0.78106
AGG__CGC_GG_ 1.37310
AGG__CGC_G_G 1.41003
AGG__CGC__GG 1.33703
AGG__CGC_G_A 1.61154
AGG__CGCG_A_ 0.87112
AGG__CGC_GA_ 1.55280
AGG__CGC__AG 1.71049
AGG__CGC__AA 1.70635
AGG__CGC_AG_ 1.78634
AGG__CGC_A_G 1.82240
AGG__CGC_A_A 1.94217
AGG__CGC_AA_ 2.03222
AGG__CGCAG__ 1.42471
AGG__CGCA_G_ 1.59454
AGG__CGCA__G 1.65319
AGG__CGCA__A 0.84514
AGG__CGCA_A_ 1.72747
AGG__CGCAA__ 1.87629
AGG__CGTG__T 1.28454
AGG__CGT_G_T 1.37098
AGG__CGT__GT 1.36645
AGG__CGTG__C 1.08551
AGG__CGT_G_C 1.10898
AGG__CGT__GC 1.23637
AGG__CGT__AT 1.40231
AGG__CGT__AC 1.23667
AGG__CGT_A_T 1.69160
AGG__CGT_A_C 1.53138
AGG__CGTA__T 1.74875
AGG__CGTA__C 1.62952
AGG__CGC_G_T 1.27549
AGG__CGC__GT 1.56905
AGG__CGC_G_C 1.28738
AGG__CGC__GC 1.05030
AGG__CGC__AC 1.48264
AGG__CGC_A_C 1.57903
AGG__CGCA__T 1.53279
AGG__CGCA__C 1.41797
AGG__CGTG_T_ 1.22887
AGG__CGT_GT_ 1.38039
AGG__CGT__TG 1.37124
AGG__CGT__TA 1.24064
AGG__CGT_GC_ 1.25580
AGG__CGT__CG 0.87612
AGG__CGT_AT_ 1.60683
AGG__CGT_AC_ 1.45754
AGG__CGTA_T_ 1.70180
AGG__CGTA_C_ 1.35595
AGG__CGC_GT_ 1.44877
AGG__CGC__TG 1.68008
AGG__CGC__TA 1.57898
AGG__CGC_GC_ 1.26423
AGG__CGC__CG 0.87261
AGG__CGC_AT_ 1.82538
AGG__CGC_AC_ 1.73143
AGG__CGCA_T_ 1.55919
AGG__CGT__TT 1.68970
AGG__CGT__TC 1.44090
AGG__CGT__CT 1.21419
AGG__CGT__CC 1.27161
AGG__CGC__TT 1.61411
AGG__CGC__TC 1.42576
AGG__CGC__CT 1.09170
AGG__CGC__CC 1.39592
AGG__CGTGT__ 1.22293
AGG__CGT_T_G 1.32065
AGG__CGT_T_A 1.11504
AGG__CGT_TA_ 1.32014
AGG__CGT_CG_ 0.77628
AGG__CGT_C_G 1.41851
AGG__CGT_CA_ 1.50244
AGG__CGTAT__ 1.62220
AGG__CGCGT__ 0.78197
AGG__CGC_T_G 1.44167
AGG__CGC_TA_ 1.55994
AGG__CGC_C_G 1.39033
AGG__CGC_CA_ 1.64396
AGG__CGCAT__ 1.65842
AGG__CGT_T_T 1.27550
AGG__CGT_T_C 1.29534
AGG__CGT_C_T 1.46123
AGG__CGT_C_C 1.24021
AGG__CGC_T_T 1.11246
AGG__CGC_T_C 1.42333
AGG__CGC_C_T 1.71310
AGG__CGC_C_C 1.13675
AGG__CGT_TT_ 1.42819
AGG__CGT_TC_ 0.98881
AGG__CGT_CT_ 1.38935
AGG__CGC_TT_ 1.64756
AGG__CGC_TC_ 0.98483
AGG__CGC_CT_ 1.48696
AGG__CGTTG__ 1.52548
AGG__CGTT_G_ 1.34241
AGG__CGTT__G 1.61462
AGG__CGTT__A 1.37648
AGG__CGTT_A_ 1.51222
AGG__CGTTA__ 1.64535
AGG__CGTCG__ 0.93233
AGG__CGTC__G 1.34125
AGG__CGTC__A 1.35440
AGG__CGTC_A_ 1.47709
AGG__CGTCA__ 1.71776
AGG__CGCTG__ 1.62978
AGG__CGCT__G 1.42886
AGG__CGCCG__ 1.35404
AGG__CGCC_G_ 1.37951
AGG__CGCC__G 1.79340
AGG__CGCC__A 1.73898
AGG__CGCC_A_ 1.84429
AGG__CGCCA__ 1.94123
AGG__CGTT__T 1.62486
AGG__CGTT__C 1.48554
AGG__CGTC__T 1.12964
AGG__CGTC__C 1.21064
AGG__CGCT__T 1.67964
AGG__CGCT__C 1.59271
AGG__CGCC__T 1.22281
AGG__CGCC__C 1.29425
AGG__CGTT_T_ 1.59455
AGG__CGTT_C_ 1.53236
AGG__CGTC_T_ 1.34698
AGG__CGTC_C_ 0.99166
AGG__CGCT_T_ 1.58103
AGG__CGCT_C_ 1.63874
AGG__CGCC_T_ 1.79600
AGG__CGCC_C_ 1.20965
AGG__CGTTT__ 1.39590
AGG__CGTTC__ 1.57866
AGG__CGTCT__ 0.90685
AGG__CGTCC__ 1.40945
AGG__CGCTC__ 1.61323
AGG__CGCCT__ 1.19695
AGG__CGCCC__ 1.49051
AG_G_CGGG__G 0.84120
AG_G_CGG_G_G 0.88231
AG_G_CG_GGG_ 0.80481
AG_G_CG_GG_G 0.79567
AG_G_CG_G_GG 1.03789
AG_G_CG__GGG 1.20706
AG_G_CGGG__A 1.26254
AG_G_CGG_G_A 1.32915
AG_G_CGG__GA 1.46807
AG_G_CG_GG_A 1.20819
AG_G_CG_G_GA 1.34046
AG_G_CG__GGA 1.53355
AG_G_CGGG_A_ 0.89104
AG_G_CGG_GA_ 1.09385
AG_G_CGG__AG 1.23040
AG_G_CG_GGA_ 1.02726
AG_G_CG_G_AG 1.08105
AG_G_CG__GAG 1.21780
AG_G_CGG__AA 1.74117
AG_G_CG_G_AA 1.54044
AG_G_CG__GAA 1.48587
AG_G_CGG_AG_ 1.43078
AG_G_CGG_A_G 1.50987
AG_G_CG_GAG_ 1.26887
AG_G_CG_GA_G 1.25831
AG_G_CG__AGG 1.64971
AG_G_CGG_A_A 1.73636
AG_G_CG_GA_A 1.52565
AG_G_CG__AGA 1.72267
AG_G_CGG_AA_ 1.65872
AG_G_CG_GAA_ 1.35841
AG_G_CG__AAG 1.55533
AG_G_CG__AAA 1.92121
AG_G_CGGAG__ 0.90867
AG_G_CGGA_G_ 1.25645
AG_G_CGGA__G 1.59868
AG_G_CG_AGG_ 1.30629
AG_G_CG_AG_G 1.57594
AG_G_CG_A_GG 1.61198
AG_G_CGGA__A 1.84568
AG_G_CG_AG_A 1.58515
AG_G_CG_A_GA 1.74796
AG_G_CGGA_A_ 1.76337
AG_G_CG_AGA_ 1.60916
AG_G_CG_A_AG 1.79106
AG_G_CG_A_AA 1.86698
AG_G_CGGAA__ 1.71935
AG_G_CG_AAG_ 1.80956
AG_G_CG_AA_G 1.86826
AG_G_CG_AA_A 1.61470
AG_G_CG_AAA_ 2.07279
AG_G_CGAGG__ 0.97210
AG_G_CGAG_G_ 1.41463
AG_G_CGAG__G 1.54088
AG_G_CGA_GG_ 1.51936
AG_G_CGA_G_G 1.58830
AG_G_CGA__GG 1.47601
AG_G_CGAG__A 1.78457
AG_G_CGA_G_A 1.82726
AG_G_CGA__GA 1.85312
AG_G_CGAG_A_ 1.65620
AG_G_CGA_GA_ 1.66297
AG_G_CGA__AG 1.81688
AG_G_CGA__AA 1.96906
AG_G_CGAGA__ 1.45779
AG_G_CGA_AG_ 1.89198
AG_G_CGA_A_G 1.99228
AG_G_CGA_A_A 2.09806
AG_G_CGA_AA_ 2.16833
AG_G_CGAAG__ 1.82351
AG_G_CGAA_G_ 1.93241
AG_G_CGAA__G 2.08236
AG_G_CGAA__A 2.19031
AG_G_CGAA_A_ 2.15987
AG_G_CGAAA__ 2.29769
AG_G_CG_G_GT 0.85428
AG_G_CG__GGC 0.99921
AG_G_CGG__AT 1.44943
AG_G_CG_G_AT 1.33723
AG_G_CG__GAT 1.40029
AG_G_CG_G_AC 0.82670
AG_G_CGG_A_T 0.78213
AG_G_CG__AGT 1.61076
AG_G_CGG_A_C 1.02632
AG_G_CG__AGC 1.21530
AG_G_CG__AAT 1.95590
AG_G_CG__AAC 1.52305
AG_G_CGGA__T 0.85997
AG_G_CG_AG_T 0.87880
AG_G_CG_A_GT 1.22862
AG_G_CGGA__C 1.39660
AG_G_CG_AG_C 1.23543
AG_G_CG_A_GC 1.27012
AG_G_CG_A_AT 1.92589
AG_G_CG_A_AC 1.65333
AG_G_CG_AA_T 1.83136
AG_G_CGAG__T 0.90218
AG_G_CGA_G_T 0.85336
AG_G_CGA__GT 1.64909
AG_G_CGAG__C 1.17202
AG_G_CGA_G_C 1.30776
AG_G_CGA__GC 1.45142
AG_G_CGA__AT 1.91778
AG_G_CGA__AC 1.83703
AG_G_CGA_A_T 1.83209
AG_G_CGA_A_C 1.45608
AG_G_CGAA__T 2.06147
AG_G_CGAA__C 1.86393
AG_G_CGG__TG 1.40212
AG_G_CG_G_TG 1.21443
AG_G_CG__GTG 1.36194
AG_G_CGG__TA 1.70179
AG_G_CG_G_TA 1.39433
AG_G_CG__GTA 1.47354
AG_G_CGGG_C_ 0.92873
AG_G_CGG_GC_ 0.79533
AG_G_CGG__CG 0.87680
AG_G_CG_GGC_ 0.86858
AG_G_CGG__CA 1.66190
AG_G_CG_G_CA 1.41835
AG_G_CG__GCA 1.41413
AG_G_CG__ATG 1.57055
AG_G_CG__ATA 1.11211
AG_G_CGG_AC_ 1.52713
AG_G_CG_GAC_ 1.20751
AG_G_CG__ACG 1.43584
AG_G_CG__ACA 1.88487
AG_G_CGGA_T_ 1.06437
AG_G_CG_AGT_ 0.91789
AG_G_CG_A_TG 1.91821
AG_G_CG_A_TA 1.16599
AG_G_CGGA_C_ 1.51070
AG_G_CG_AGC_ 1.39756
AG_G_CG_A_CG 1.35006
AG_G_CG_A_CA 1.95371
AG_G_CG_AAC_ 1.98398
AG_G_CGAG_T_ 0.76585
AG_G_CGA__TG 1.90606
AG_G_CGA__TA 1.91804
AG_G_CGAG_C_ 1.72042
AG_G_CGA_GC_ 1.66819
AG_G_CGA__CG 1.66744
AG_G_CGA__CA 2.07075
AG_G_CGA_AT_ 1.44330
AG_G_CGA_AC_ 2.01968
AG_G_CGAA_T_ 2.01024
AG_G_CGAA_C_ 2.12343
AG_G_CGG__CT 1.15226
AG_G_CG_G_CT 1.18739
AG_G_CG__GCT 1.13798
AG_G_CGG__CC 1.12633
AG_G_CG_G_CC 1.07212
AG_G_CG__GCC 1.07846
AG_G_CG__ACT 1.65120
AG_G_CG__ACC 1.38619
AG_G_CG_A_TT 1.25660
AG_G_CG_A_CT 1.64316
AG_G_CG_A_CC 1.61005
AG_G_CGA__TT 0.99753
AG_G_CGA__TC 1.23592
AG_G_CGA__CT 1.79975
AG_G_CGA__CC 1.75249
AG_G_CGG_TG_ 1.25119
AG_G_CGG_T_G 1.42697
AG_G_CG_GTG_ 1.05678
AG_G_CG_GT_G 1.17767
AG_G_CG__TGG 1.35126
AG_G_CGG_T_A 1.87112
AG_G_CG_GT_A 1.62242
AG_G_CG__TGA 1.46001
AG_G_CGG_TA_ 1.70233
AG_G_CG_GTA_ 1.41520
AG_G_CG__TAG 1.67691
AG_G_CG__TAA 1.71000
AG_G_CGG_C_G 1.04188
AG_G_CG_GC_G 1.18296
AG_G_CGG_C_A 1.64358
AG_G_CG_GC_A 1.45132
AG_G_CGG_CA_ 1.27845
AG_G_CG_GCA_ 1.10971
AG_G_CG__CAG 1.60687
AG_G_CG__CAA 1.90107
AG_G_CGGAT__ 1.78510
AG_G_CG_ATG_ 1.56910
AG_G_CG_AT_G 1.86242
AG_G_CG_AT_A 1.84942
AG_G_CG_ATA_ 1.88141
AG_G_CGGAC__ 1.74206
AG_G_CG_ACG_ 0.90286
AG_G_CG_AC_G 1.78878
AG_G_CG_AC_A 2.03236
AG_G_CG_ACA_ 1.75607
AG_G_CGAGT__ 1.56285
AG_G_CGA_TG_ 1.49273
AG_G_CGA_T_G 1.46875
AG_G_CGA_T_A 1.83402
AG_G_CGA_TA_ 1.80571
AG_G_CGAGC__ 1.64351
AG_G_CGA_CG_ 1.24867
AG_G_CGA_C_G 1.86798
AG_G_CGA_C_A 2.06352
AG_G_CGA_CA_ 1.86864
AG_G_CGAAT__ 1.98203
AG_G_CGAAC__ 2.19586
AG_G_CG_GT_T 1.01882
AG_G_CG__TGT 1.50341
AG_G_CGG_T_C 1.19129
AG_G_CG_GT_C 0.99928
AG_G_CG__TGC 1.01768
AG_G_CG__TAT 1.72447
AG_G_CG__TAC 1.53046
AG_G_CGG_C_T 1.30426
AG_G_CG_GC_T 1.20914
AG_G_CG__CAT 1.61407
AG_G_CG_AT_T 1.86714
AG_G_CG_AT_C 1.45136
AG_G_CG_AC_T 1.97423
AG_G_CG_AC_C 1.44264
AG_G_CGA_T_T 1.78124
AG_G_CGA_T_C 1.69781
AG_G_CGA_C_T 1.88424
AG_G_CGG_TT_ 1.21160
AG_G_CG__TTG 1.78574
AG_G_CG__TTA 1.79590
AG_G_CG_GTC_ 1.46229
AG_G_CG__TCA 1.90756
AG_G_CGG_CT_ 1.44298
AG_G_CG_GCT_ 1.27958
AG_G_CG__CTG 1.45316
AG_G_CG__CTA 1.75475
AG_G_CGG_CC_ 1.35178
AG_G_CG_GCC_ 1.39579
AG_G_CG__CCG 1.17753
AG_G_CG__CCA 1.78574
AG_G_CG_ATT_ 1.91076
AG_G_CG_ATC_ 1.74681
AG_G_CG_ACT_ 1.96720
AG_G_CG_ACC_ 1.94331
AG_G_CGA_TT_ 1.77860
AG_G_CGA_TC_ 1.86170
AG_G_CGA_CT_ 2.02462
AG_G_CGA_CC_ 1.92432
AG_G_CG__TTT 1.44151
AG_G_CG__TTC 1.39818
AG_G_CG__TCT 1.35310
AG_G_CG__TCC 1.49240
AG_G_CG__CTT 1.73236
AG_G_CG__CCT 0.98329
AG_G_CG__CCC 1.21837
AG_G_CGGTG__ 1.17858
AG_G_CGGT_G_ 1.34012
AG_G_CGGT__G 1.42989
AG_G_CG_TGG_ 1.48286
AG_G_CG_TG_G 1.43717
AG_G_CG_T_GG 1.35422
AG_G_CGGT__A 1.81508
AG_G_CG_TG_A 1.77725
AG_G_CG_T_GA 1.47453
AG_G_CGGT_A_ 1.61828
AG_G_CG_TGA_ 1.48291
AG_G_CG_T_AG 1.51410
AG_G_CG_T_AA 1.78777
AG_G_CGGTA__ 1.69519
AG_G_CG_TAG_ 1.71153
AG_G_CG_TA_G 1.55930
AG_G_CG_TA_A 1.86118
AG_G_CG_TAA_ 1.71433
AG_G_CGGC_G_ 1.05814
AG_G_CGGC__G 1.14441
AG_G_CG_C_GG 1.28740
AG_G_CGGC__A 1.75458
AG_G_CG_CG_A 1.11306
AG_G_CG_C_GA 1.71790
AG_G_CGGC_A_ 1.54553
AG_G_CG_C_AG 1.76348
AG_G_CG_C_AA 1.80786
AG_G_CGGCA__ 1.52350
AG_G_CG_CAG_ 1.67536
AG_G_CG_CA_G 1.77551
AG_G_CG_CA_A 1.85938
AG_G_CG_CAA_ 1.86914
AG_G_CGATG__ 1.62990
AG_G_CGAT_G_ 1.53488
AG_G_CGAT__G 1.54937
AG_G_CGAT__A 1.91028
AG_G_CGAT_A_ 1.75361
AG_G_CGATA__ 1.90672
AG_G_CGAC_G_ 1.65283
AG_G_CGAC__G 1.80192
AG_G_CGAC__A 1.93566
AG_G_CGAC_A_ 2.05638
AG_G_CGACA__ 1.98519
AG_G_CGGT__T 1.35158
AG_G_CG_TG_T 1.35946
AG_G_CGGT__C 1.30883
AG_G_CG_TG_C 1.28722
AG_G_CG_T_GC 1.36849
AG_G_CG_T_AT 1.71730
AG_G_CG_TA_T 1.80598
AG_G_CG_TA_C 1.04844
AG_G_CGGC__T 1.31989
AG_G_CG_C_GT 1.46594
AG_G_CG_C_GC 0.83764
AG_G_CG_C_AT 1.74188
AG_G_CG_C_AC 1.26062
AG_G_CG_CA_T 1.70843
AG_G_CG_CA_C 0.95899
AG_G_CGAT__T 1.75055
AG_G_CGAT__C 1.59119
AG_G_CGAC__T 1.81861
AG_G_CGAC__C 1.74111
AG_G_CGGT_T_ 1.36426
AG_G_CG_TGT_ 1.34145
AG_G_CG_T_TG 1.44536
AG_G_CG_T_TA 1.77456
AG_G_CG_TGC_ 1.49786
AG_G_CG_T_CG 1.27052
AG_G_CG_T_CA 1.88278
AG_G_CG_TAT_ 1.21668
AG_G_CG_TAC_ 1.77921
AG_G_CGGC_T_ 1.34556
AG_G_CG_C_TG 1.65471
AG_G_CG_C_TA 1.83379
AG_G_CGGC_C_ 1.30581
AG_G_CG_C_CA 1.88529
AG_G_CG_CAT_ 0.99362
AG_G_CG_CAC_ 1.72722
AG_G_CGAT_T_ 1.74515
AG_G_CGAT_C_ 1.82016
AG_G_CGAC_T_ 1.84963
AG_G_CGAC_C_ 1.79186
AG_G_CG_T_TT 1.55201
AG_G_CG_T_CT 1.12556
AG_G_CG_T_CC 1.36138
AG_G_CG_C_TT 1.57676
AG_G_CG_C_TC 0.85467
AG_G_CG_C_CT 1.12209
AG_G_CG_C_CC 1.18359
AG_G_CGGTT__ 1.59157
AG_G_CG_TTG_ 1.24733
AG_G_CG_TT_G 1.42437
AG_G_CG_TT_A 1.46389
AG_G_CG_TTA_ 1.58647
AG_G_CG_TC_G 1.29356
AG_G_CG_TCA_ 1.90095
AG_G_CGGCT__ 1.57112
AG_G_CG_CTG_ 1.45484
AG_G_CG_CT_G 1.70698
AG_G_CG_CT_A 1.95164
AG_G_CG_CTA_ 1.78753
AG_G_CGGCC__ 1.09247
AG_G_CG_CC_G 1.29950
AG_G_CG_CC_A 1.74849
AG_G_CG_CCA_ 1.56562
AG_G_CGATT__ 1.49832
AG_G_CGATC__ 1.96529
AG_G_CGACC__ 1.81974
AG_G_CG_TT_T 1.65737
AG_G_CG_TT_C 1.51544
AG_G_CG_TC_T 1.07381
AG_G_CG_CT_T 1.44101
AG_G_CG_CT_C 1.33614
AG_G_CG_CC_T 1.32788
AG_G_CG_CC_C 0.97890
AG_G_CG_TTT_ 1.61050
AG_G_CG_TTC_ 1.58782
AG_G_CG_TCC_ 0.95858
AG_G_CG_CTT_ 1.74117
AG_G_CG_CTC_ 1.46881
AG_G_CG_CCT_ 1.63106
AG_G_CG_CCC_ 1.14658
AG_G_CGTGG__ 1.01810
AG_G_CGTG_G_ 1.14364
AG_G_CGTG__G 1.09314
AG_G_CGT_GG_ 1.31952
AG_G_CGT_G_G 1.15357
AG_G_CGT__GG 1.41662
AG_G_CGTG__A 1.32663
AG_G_CGT_G_A 1.35872
AG_G_CGT__GA 1.43130
AG_G_CGTG_A_ 1.15852
AG_G_CGT_GA_ 1.33896
AG_G_CGT__AG 1.33096
AG_G_CGT__AA 1.56881
AG_G_CGT_AG_ 1.36010
AG_G_CGT_A_G 1.25482
AG_G_CGT_A_A 1.59013
AG_G_CGT_AA_ 1.34099
AG_G_CGTAG__ 1.64227
AG_G_CGTA_G_ 1.54627
AG_G_CGTA__G 1.70656
AG_G_CGTA__A 1.68198
AG_G_CGTA_A_ 1.73851
AG_G_CGTAA__ 1.61495
AG_G_CGC_GG_ 1.31878
AG_G_CGC_G_G 1.35330
AG_G_CGC__GG 1.42712
AG_G_CGC_G_A 1.41513
AG_G_CGC__GA 1.44640
AG_G_CGC_GA_ 1.34811
AG_G_CGC__AG 1.67851
AG_G_CGC__AA 1.60548
AG_G_CGC_AG_ 1.60868
AG_G_CGC_A_G 1.58619
AG_G_CGC_A_A 1.11522
AG_G_CGC_AA_ 1.76806
AG_G_CGCAG__ 1.31032
AG_G_CGCA_G_ 1.34718
AG_G_CGCA__G 1.64993
AG_G_CGCA__A 1.17516
AG_G_CGCA_A_ 1.57291
AG_G_CGTG__T 1.24846
AG_G_CGT_G_T 1.27749
AG_G_CGT__GT 1.50734
AG_G_CGT_G_C 1.12687
AG_G_CGT__AT 1.62012
AG_G_CGT__AC 1.15118
AG_G_CGT_A_T 1.47328
AG_G_CGTA__T 1.73911
AG_G_CGC_G_T 1.42354
AG_G_CGC_G_C 0.85808
AG_G_CGC__AT 1.81007
AG_G_CGC__AC 1.34417
AG_G_CGC_A_T 1.66814
AG_G_CGCA__T 1.74211
AG_G_CGT_GT_ 1.09793
AG_G_CGT__TG 1.38502
AG_G_CGT__TA 1.55674
AG_G_CGTG_C_ 1.16098
AG_G_CGT_GC_ 1.16256
AG_G_CGT__CG 1.05279
AG_G_CGT__CA 1.54402
AG_G_CGT_AC_ 1.44844
AG_G_CGTA_T_ 1.59442
AG_G_CGTA_C_ 1.73324
AG_G_CGC__TG 1.43261
AG_G_CGC_GC_ 1.14543
AG_G_CGC__CG 0.94191
AG_G_CGC__CA 1.75863
AG_G_CGC_AC_ 1.50819
AG_G_CGCA_C_ 1.54226
AG_G_CGT__TT 1.43927
AG_G_CGT__CT 1.54811
AG_G_CGT__CC 1.29420
AG_G_CGC__TT 1.57379
AG_G_CGC__CC 1.05069
AG_G_CGTGT__ 1.34519
AG_G_CGT_TG_ 1.37233
AG_G_CGT_T_G 1.52060
AG_G_CGTGC__ 1.34291
AG_G_CGT_CG_ 0.87515
AG_G_CGT_C_G 1.57513
AG_G_CGT_C_A 1.69487
AG_G_CGT_CA_ 1.56848
AG_G_CGTAT__ 1.63221
AG_G_CGTAC__ 1.80418
AG_G_CGCGT__ 0.91233
AG_G_CGC_TG_ 1.22764
AG_G_CGC_T_G 1.68890
AG_G_CGC_TA_ 1.84329
AG_G_CGC_C_G 1.27247
AG_G_CGC_C_A 1.73733
AG_G_CGCAT__ 1.57210
AG_G_CGCAC__ 1.51055
AG_G_CGT_T_T 1.59858
AG_G_CGT_T_C 1.24206
AG_G_CGT_C_T 1.70018
AG_G_CGT_C_C 1.23063
AG_G_CGC_T_T 1.38226
AG_G_CGC_T_C 1.22546
AG_G_CGT_TT_ 1.56034
AG_G_CGT_TC_ 1.51979
AG_G_CGT_CT_ 1.54169
AG_G_CGT_CC_ 1.61824
AG_G_CGC_TT_ 1.75673
AG_G_CGC_CT_ 1.35229
AG_G_CGTTG__ 1.56104
AG_G_CGTT_G_ 1.56423
AG_G_CGTT__G 1.44784
AG_G_CGTT__A 1.56740
AG_G_CGTT_A_ 1.51769
AG_G_CGTTA__ 1.52609
AG_G_CGTC_G_ 1.32274
AG_G_CGTC__A 1.69581
AG_G_CGTC_A_ 1.47248
AG_G_CGTCA__ 1.58942
AG_G_CGCTG__ 1.50287
AG_G_CGCT__G 1.31443
AG_G_CGCT__A 1.63960
AG_G_CGCTA__ 1.25462
AG_G_CGCC_G_ 1.31474
AG_G_CGCC__G 1.71282
AG_G_CGCC__A 1.81873
AG_G_CGCC_A_ 1.64618
AG_G_CGCCA__ 1.20322
AG_G_CGTT__T 1.64245
AG_G_CGTC__T 1.63118
AG_G_CGTC__C 1.15376
AG_G_CGCT__T 1.13860
AG_G_CGCT__C 1.16624
AG_G_CGCC__T 1.15249
AG_G_CGTT_T_ 1.54631
AG_G_CGTT_C_ 1.57632
AG_G_CGTC_T_ 1.54585
AG_G_CGTC_C_ 1.57600
AG_G_CGCT_T_ 1.22061
AG_G_CGCT_C_ 1.00570
AG_G_CGCC_T_ 1.00916
AG_G_CGTTT__ 1.48273
AG_G_CGTTC__ 1.69312
AG_G_CGTCT__ 1.53897
AG_G_CGTCC__ 1.49224
AG_G_CGCTT__ 1.50127
AG_G_CGCCT__ 1.45624
AG_G_CGCCC__ 1.11729
AG__GCGGG__G 0.95396
AG__GCGG_G_G 0.94657
AG__GCGG__GG 1.05840
AG__GCG_GGG_ 1.04591
AG__GCG_GG_G 1.04374
AG__GCG_G_GG 1.02904
AG__GCG__GGG 1.23467
AG__GCGGG__A 1.25151
AG__GCGG_G_A 1.38433
AG__GCGG__GA 1.51609
AG__GCG_GG_A 1.37841
AG__GCG_G_GA 1.32151
AG__GCG__GGA 1.59020
AG__GCGGG_A_ 1.15715
AG__GCGG_GA_ 1.07391
AG__GCGG__AG 1.25934
AG__GCG_GGA_ 1.18062
AG__GCG_G_AG 1.30208
AG__GCG__GAG 1.42709
AG__GCGG__AA 1.84243
AG__GCG_G_AA 1.58015
AG__GCG__GAA 1.77101
AG__GCGG_AG_ 1.41772
AG__GCGG_A_G 1.59614
AG__GCG_GAG_ 1.27692
AG__GCG_GA_G 1.48920
AG__GCG__AGG 1.68987
AG__GCGG_A_A 1.77473
AG__GCG_GA_A 1.45161
AG__GCG__AGA 1.72039
AG__GCGG_AA_ 1.76624
AG__GCG_GAA_ 1.51234
AG__GCG__AAG 1.79279
AG__GCG__AAA 2.01045
AG__GCGGAG__ 1.20930
AG__GCGGA_G_ 1.30271
AG__GCGGA__G 1.64908
AG__GCG_AGG_ 1.38179
AG__GCG_AG_G 1.75677
AG__GCG_A_GG 1.64125
AG__GCG_AG_A 1.97217
AG__GCG_A_GA 1.92247
AG__GCGGA_A_ 1.77069
AG__GCG_AGA_ 1.86602
AG__GCG_A_AG 1.92611
AG__GCG_A_AA 2.11405
AG__GCGGAA__ 1.86127
AG__GCG_AAG_ 1.89563
AG__GCG_AA_G 1.96969
AG__GCG_AA_A 2.17388
AG__GCG_AAA_ 2.11056
AG__GCGAGG__ 1.61501
AG__GCGAG_G_ 1.47368
AG__GCGAG__G 1.67391
AG__GCGA_GG_ 1.44715
AG__GCGA_G_G 1.58851
AG__GCGA__GG 1.56133
AG__GCGAG__A 1.57141
AG__GCGA_G_A 1.87659
AG__GCGA__GA 1.81941
AG__GCGAG_A_ 1.76414
AG__GCGA_GA_ 1.77589
AG__GCGA__AG 1.84215
AG__GCGA__AA 2.06269
AG__GCGAGA__ 1.72069
AG__GCGA_AG_ 1.85250
AG__GCGA_A_G 2.00096
AG__GCGA_A_A 2.07197
AG__GCGA_AA_ 2.12006
AG__GCGAAG__ 1.96004
AG__GCGAA_G_ 1.96556
AG__GCGAA__G 2.10207
AG__GCGAA__A 2.25561
AG__GCGAA_A_ 2.22799
AG__GCGAAA__ 2.26992
AG__GCG_GG_T 1.03474
AG__GCG_G_GT 1.35386
AG__GCG__GGT 0.93598
AG__GCG_GG_C 0.88478
AG__GCGG__AT 1.57834
AG__GCG_G_AT 1.43639
AG__GCG__GAT 1.46487
AG__GCGG__AC 1.19366
AG__GCG_G_AC 0.93301
AG__GCG__GAC 1.18754
AG__GCGG_A_T 1.63138
AG__GCG__AGT 1.77794
AG__GCGG_A_C 0.97537
AG__GCG__AGC 1.11294
AG__GCG__AAT 2.05403
AG__GCG__AAC 1.47540
AG__GCGGA__T 1.26515
AG__GCG_AG_T 1.31972
AG__GCG_A_GT 1.28593
AG__GCGGA__C 1.38922
AG__GCG_AG_C 1.33997
AG__GCG_A_GC 1.28274
AG__GCG_A_AT 1.94474
AG__GCG_A_AC 1.61542
AG__GCG_AA_T 1.94250
AG__GCGA_G_T 1.61315
AG__GCGA__GT 1.68856
AG__GCGAG__C 1.48516
AG__GCGA_G_C 1.48225
AG__GCGA__GC 1.33241
AG__GCGA__AT 1.85136
AG__GCGA_A_T 2.01842
AG__GCGA_A_C 1.61672
AG__GCGAA__T 2.12152
AG__GCGAA__C 1.96262
AG__GCGG_GT_ 1.03468
AG__GCGG__TG 1.48339
AG__GCG_GGT_ 1.04516
AG__GCG_G_TG 1.31798
AG__GCG__GTG 1.58873
AG__GCGG__TA 1.65521
AG__GCG_G_TA 1.30622
AG__GCG__GTA 1.79757
AG__GCGGG_C_ 1.06801
AG__GCGG_GC_ 0.96887
AG__GCGG__CG 0.86660
AG__GCG_GGC_ 1.10614
AG__GCG__GCG 0.78662
AG__GCGG__CA 1.59126
AG__GCG__GCA 1.64258
AG__GCGG_AT_ 1.17525
AG__GCG__ATG 1.71885
AG__GCG__ATA 1.71438
AG__GCGG_AC_ 1.63463
AG__GCG__ACA 1.93505
AG__GCGGA_T_ 1.84085
AG__GCG_AGT_ 1.59850
AG__GCG_A_TG 1.87207
AG__GCG_A_TA 2.07819
AG__GCGGA_C_ 1.42330
AG__GCG_AGC_ 1.58757
AG__GCG_A_CG 1.46470
AG__GCG_A_CA 1.33756
AG__GCG_AAC_ 1.92866
AG__GCGAG_T_ 1.67865
AG__GCGA_GT_ 1.73206
AG__GCGA__TG 1.93950
AG__GCGA__TA 2.11039
AG__GCGAG_C_ 1.50271
AG__GCGA_GC_ 1.75653
AG__GCGA__CA 1.65829
AG__GCGA_AT_ 1.83636
AG__GCGA_AC_ 1.98465
AG__GCGAA_T_ 2.17189
AG__GCGAA_C_ 2.10746
AG__GCG_G_TT 1.26022
AG__GCG__GTT 1.24840
AG__GCGG__TC 0.99556
AG__GCG__GTC 0.98759
AG__GCGG__CT 1.29414
AG__GCG_G_CT 1.42277
AG__GCG__GCT 1.36600
AG__GCGG__CC 1.11677
AG__GCG_G_CC 1.13584
AG__GCG__GCC 1.22827
AG__GCG__ATT 1.52628
AG__GCG_A_TT 2.06581
AG__GCG_A_CT 1.66735
AG__GCG_A_CC 1.57609
AG__GCGA__TT 1.92620
AG__GCGA__TC 1.48713
AG__GCGA__CT 1.77567
AG__GCGA__CC 1.80695
AG__GCGGGT__ 1.24523
AG__GCGG_TG_ 1.24448
AG__GCGG_T_G 1.27435
AG__GCG_GTG_ 1.09761
AG__GCG_GT_G 1.10042
AG__GCG__TGG 1.34457
AG__GCG_GT_A 1.53755
AG__GCG__TGA 1.67623
AG__GCGG_TA_ 1.82999
AG__GCG_GTA_ 1.39297
AG__GCG__TAG 1.65699
AG__GCG__TAA 1.93824
AG__GCGGGC__ 0.87286
AG__GCGG_C_G 1.05215
AG__GCG_GC_G 0.99167
AG__GCGG_C_A 1.55105
AG__GCGG_CA_ 1.38640
AG__GCG_GCA_ 1.25857
AG__GCG__CAG 1.59006
AG__GCG__CAA 1.78645
AG__GCG_ATG_ 1.56914
AG__GCG_AT_G 1.65900
AG__GCG_AT_A 1.94913
AG__GCG_ATA_ 1.97296
AG__GCGGAC__ 1.60758
AG__GCG_ACG_ 1.05415
AG__GCG_AC_G 1.73040
AG__GCG_AC_A 0.99663
AG__GCG_ACA_ 1.72679
AG__GCGA_TG_ 1.67350
AG__GCGA_T_G 1.70702
AG__GCGA_T_A 2.00302
AG__GCGA_TA_ 1.47535
AG__GCGAGC__ 1.39503
AG__GCGA_C_G 1.73603
AG__GCGA_C_A 1.42660
AG__GCGA_CA_ 1.83538
AG__GCGAAT__ 2.09636
AG__GCGAAC__ 2.15957
AG__GCGG_T_T 1.55544
AG__GCG_GT_T 1.51462
AG__GCG__TGT 1.48758
AG__GCGG_T_C 1.18798
AG__GCG_GT_C 1.13290
AG__GCG__TGC 1.03138
AG__GCG__TAT 1.74306
AG__GCG__TAC 1.20017
AG__GCGG_C_T 1.50379
AG__GCG_GC_T 1.62236
AG__GCG__CGT 0.83723
AG__GCGG_C_C 0.82732
AG__GCG__CAT 1.67977
AG__GCG_AT_T 2.01565
AG__GCG_AT_C 1.50656
AG__GCG_AC_T 1.88645
AG__GCG_AC_C 1.43787
AG__GCGA_T_T 1.85400
AG__GCGA_T_C 1.41552
AG__GCGA_C_T 1.78013
AG__GCGA_C_C 1.62329
AG__GCGG_TT_ 1.53677
AG__GCG_GTT_ 1.65012
AG__GCG__TTG 1.61815
AG__GCG__TTA 1.96223
AG__GCG_GTC_ 1.37286
AG__GCG__TCG 1.27151
AG__GCGG_CT_ 1.54293
AG__GCG_GCT_ 1.35940
AG__GCG__CTG 1.40270
AG__GCG__CTA 1.69666
AG__GCGG_CC_ 1.26608
AG__GCG__CCG 0.99925
AG__GCG_ATC_ 1.75011
AG__GCG_ACT_ 2.00162
AG__GCG_ACC_ 0.95305
AG__GCGA_TT_ 1.94403
AG__GCGA_TC_ 1.85340
AG__GCGA_CT_ 1.85272
AG__GCGA_CC_ 1.41871
AG__GCG__TTT 1.94951
AG__GCG__TTC 1.47993
AG__GCG__TCT 0.95234
AG__GCG__TCC 1.39240
AG__GCG__CTT 1.87569
AG__GCG__CTC 1.50257
AG__GCG__CCT 1.14628
AG__GCG__CCC 1.29236
AG__GCGGT__G 1.29655
AG__GCG_TG_G 1.43061
AG__GCG_T_GG 1.44728
AG__GCG_TG_A 1.83123
AG__GCG_T_GA 1.62967
AG__GCGGT_A_ 1.42869
AG__GCG_TGA_ 1.50219
AG__GCG_T_AG 1.50302
AG__GCG_T_AA 1.90295
AG__GCGGTA__ 1.53759
AG__GCG_TAG_ 1.46206
AG__GCG_TA_G 1.58590
AG__GCG_TA_A 1.88557
AG__GCG_TAA_ 1.82140
AG__GCGGC_G_ 0.96036
AG__GCGGC__G 1.12767
AG__GCG_C_GG 1.28991
AG__GCGGC__A 1.71995
AG__GCG_CG_A 1.15475
AG__GCG_C_GA 1.72086
AG__GCGGC_A_ 1.49598
AG__GCG_C_AG 1.69010
AG__GCG_C_AA 1.98539
AG__GCGGCA__ 1.59068
AG__GCG_CAG_ 1.68145
AG__GCG_CA_G 1.81476
AG__GCG_CA_A 2.02341
AG__GCG_CAA_ 1.94600
AG__GCGATG__ 1.47513
AG__GCGAT_G_ 1.24870
AG__GCGAT__G 1.54030
AG__GCGAT__A 1.84897
AG__GCGAT_A_ 1.47311
AG__GCGATA__ 1.76139
AG__GCGACG__ 1.24366
AG__GCGAC_G_ 1.67880
AG__GCGAC__G 1.73481
AG__GCGAC_A_ 1.80368
AG__GCGACA__ 2.03844
AG__GCGGT__T 1.32594
AG__GCG_TG_T 1.39797
AG__GCG_T_GT 1.23026
AG__GCG_T_AT 1.84049
AG__GCG_TA_C 0.94134
AG__GCGGC__T 1.37585
AG__GCG_C_GT 1.35543
AG__GCGGC__C 0.91260
AG__GCG_C_GC 0.79496
AG__GCG_C_AT 1.68974
AG__GCG_CA_T 1.82974
AG__GCG_CA_C 0.92733
AG__GCGAT__T 1.58505
AG__GCGAC__T 1.95818
AG__GCGAC__C 1.48980
AG__GCGGT_T_ 1.36500
AG__GCG_TGT_ 1.61110
AG__GCG_T_TG 1.52518
AG__GCG_T_TA 1.89007
AG__GCGGT_C_ 1.53612
AG__GCG_TGC_ 1.62831
AG__GCG_T_CG 1.34144
AG__GCG_T_CA 1.90333
AG__GCG_TAT_ 1.30056
AG__GCG_TAC_ 1.73379
AG__GCGGC_T_ 1.50236
AG__GCG_C_TG 1.67195
AG__GCG_C_TA 1.99015
AG__GCG_C_CG 1.15858
AG__GCG_C_CA 1.77927
AG__GCG_CAT_ 1.10402
AG__GCG_CAC_ 1.67669
AG__GCGAT_T_ 1.70399
AG__GCGAT_C_ 1.69552
AG__GCGAC_T_ 1.83088
AG__GCGAC_C_ 1.81415
AG__GCG_T_TT 1.72490
AG__GCG_T_TC 1.11903
AG__GCG_T_CT 1.32490
AG__GCG_T_CC 1.43236
AG__GCG_C_TT 1.68027
AG__GCG_C_TC 0.88498
AG__GCG_C_CC 1.11044
AG__GCGGTT__ 1.44588
AG__GCG_TT_G 1.58249
AG__GCG_TT_A 1.79136
AG__GCG_TTA_ 1.56753
AG__GCGGTC__ 1.53441
AG__GCG_TC_G 1.37681
AG__GCG_TC_A 1.80599
AG__GCGGCT__ 1.47809
AG__GCG_CTG_ 1.40056
AG__GCG_CT_G 1.61702
AG__GCG_CTA_ 1.64798
AG__GCGGCC__ 1.07119
AG__GCG_CC_G 1.33716
AG__GCG_CC_A 1.71820
AG__GCG_CCA_ 1.47065
AG__GCGATT__ 1.44349
AG__GCGACT__ 1.75326
AG__GCGACC__ 1.71260
AG__GCG_TT_T 1.73495
AG__GCG_TC_T 1.22006
AG__GCG_CT_T 0.95076
AG__GCG_CT_C 1.18743
AG__GCG_CC_T 1.20786
AG__GCG_CC_C 0.96670
AG__GCG_TTT_ 1.64284
AG__GCG_TTC_ 1.66637
AG__GCG_TCT_ 1.43392
AG__GCG_TCC_ 1.13176
AG__GCG_CTT_ 1.72800
AG__GCG_CCT_ 1.65484
AG__GCG_CCC_ 1.16041
AG__GCGTGG__ 1.26154
AG__GCGTG_G_ 1.13011
AG__GCGTG__G 1.18387
AG__GCGT_GG_ 1.42098
AG__GCGT_G_G 1.49219
AG__GCGT__GG 1.43117
AG__GCGTG__A 0.78869
AG__GCGT_G_A 1.71277
AG__GCGT__GA 1.42323
AG__GCGTG_A_ 1.17386
AG__GCGT__AG 1.62036
AG__GCGT__AA 1.63364
AG__GCGT_AG_ 1.32824
AG__GCGT_A_G 1.54368
AG__GCGT_A_A 1.55276
AG__GCGT_AA_ 1.49821
AG__GCGTA_G_ 1.60338
AG__GCGTA__G 1.75162
AG__GCGTA__A 1.68703
AG__GCGTAA__ 1.69571
AG__GCGC_GG_ 1.41654
AG__GCGC_G_G 1.50591
AG__GCGC__GG 1.42334
AG__GCGC_G_A 1.87100
AG__GCGC__GA 1.80740
AG__GCGC_GA_ 1.71196
AG__GCGC__AG 1.79825
AG__GCGC__AA 2.04336
AG__GCGC_AG_ 1.80206
AG__GCGC_A_G 1.70760
AG__GCGC_A_A 2.02709
AG__GCGCAG__ 1.60659
AG__GCGCA_G_ 1.48961
AG__GCGCA__G 1.66878
AG__GCGCA__A 1.36574
AG__GCGCA_A_ 1.77798
AG__GCGTG__T 1.37118
AG__GCGT_G_T 1.53152
AG__GCGT__GT 1.40952
AG__GCGT_G_C 1.15800
AG__GCGT__GC 0.93889
AG__GCGT__AT 1.59779
AG__GCGT__AC 1.07184
AG__GCGT_A_T 1.55424
AG__GCGTA__T 1.90883
AG__GCGC_G_T 1.64662
AG__GCGC__GT 1.57894
AG__GCGC_G_C 0.97910
AG__GCGC__GC 0.82377
AG__GCGCA__T 1.86821
AG__GCGT_GT_ 1.48234
AG__GCGT__TG 1.31500
AG__GCGT__TA 1.62817
AG__GCGT_GC_ 1.44202
AG__GCGT__CG 1.25902
AG__GCGT__CA 0.90582
AG__GCGT_AC_ 1.46688
AG__GCGTA_C_ 1.61737
AG__GCGC_GT_ 1.31435
AG__GCGC__TG 1.52651
AG__GCGC__TA 1.81386
AG__GCGC_GC_ 1.36702
AG__GCGC__CA 1.09133
AG__GCGCA_C_ 1.11568
AG__GCGT__TT 1.70999
AG__GCGT__CT 1.10740
AG__GCGT__CC 1.20983
AG__GCGC__TT 1.80599
AG__GCGC__CT 0.88919
AG__GCGC__CC 1.12192
AG__GCGTGT__ 1.25164
AG__GCGT_TG_ 1.33127
AG__GCGT_T_G 1.43744
AG__GCGT_T_A 1.54688
AG__GCGT_TA_ 1.50993
AG__GCGT_C_G 1.29625
AG__GCGTAC__ 1.50521
AG__GCGC_TG_ 1.31250
AG__GCGC_T_G 1.57576
AG__GCGC_TA_ 1.89409
AG__GCGC_C_G 1.30715
AG__GCGC_CA_ 1.51878
AG__GCGCAT__ 1.57584
AG__GCGT_T_T 1.30502
AG__GCGT_T_C 1.22594
AG__GCGT_C_T 1.43390
AG__GCGT_C_C 1.22003
AG__GCGC_T_T 1.26440
AG__GCGC_T_C 1.31909
AG__GCGC_C_T 1.12446
AG__GCGT_TT_ 1.67869
AG__GCGT_TC_ 1.01230
AG__GCGT_CT_ 1.41532
AG__GCGC_TT_ 1.89222
AG__GCGC_CT_ 1.53518
AG__GCGTTG__ 1.68354
AG__GCGTT_G_ 1.53348
AG__GCGTT__G 1.54752
AG__GCGTT__A 1.78252
AG__GCGTT_A_ 1.70538
AG__GCGTTA__ 1.61064
AG__GCGTC_G_ 1.23059
AG__GCGTC__G 1.56064
AG__GCGTC__A 1.64175
AG__GCGTC_A_ 1.50622
AG__GCGTCA__ 1.65688
AG__GCGCTG__ 1.69265
AG__GCGCT__G 1.53297
AG__GCGCC_G_ 1.39421
AG__GCGCC__G 1.72254
AG__GCGCC__A 2.05107
AG__GCGCC_A_ 1.71854
AG__GCGTT__T 1.56000
AG__GCGTT__C 1.55537
AG__GCGTC__T 0.99146
AG__GCGTC__C 1.08713
AG__GCGCC__T 0.94005
AG__GCGTT_C_ 1.50417
AG__GCGTC_T_ 1.55886
AG__GCGTC_C_ 0.93590
AG__GCGCT_T_ 1.37254
AG__GCGCT_C_ 1.36475
AG__GCGCC_T_ 1.09288
AG__GCGTTT__ 1.66650
AG__GCGTTC__ 1.46429
AG__GCGTCT__ 0.99738
AG__GCGTCC__ 1.31589
AG__GCGCCC__ 1.20086
A_GG_CGGG__G 1.06387
A_GG_CGG_G_G 1.09572
A_GG_CGG__GG 1.04353
A_GG_CG_G_GG 1.10966
A_GG_CG__GGG 1.17895
A_GG_CGGG__A 1.05122
A_GG_CGG__GA 1.40562
A_GG_CG_GG_A 1.05018
A_GG_CG_G_GA 1.29659
A_GG_CG__GGA 1.33148
A_GG_CGGG_A_ 0.82259
A_GG_CGG_GA_ 1.35035
A_GG_CGG__AG 1.32198
A_GG_CG_GGA_ 1.11929
A_GG_CG_G_AG 1.09912
A_GG_CG__GAG 1.31298
A_GG_CGG__AA 1.68058
A_GG_CG_G_AA 1.58998
A_GG_CG__GAA 1.67232
A_GG_CGGGA__ 1.35602
A_GG_CGG_AG_ 1.47184
A_GG_CGG_A_G 1.57576
A_GG_CG_GAG_ 1.18347
A_GG_CG_GA_G 1.28638
A_GG_CG__AGG 1.63726
A_GG_CGG_A_A 1.86590
A_GG_CG_GA_A 1.64091
A_GG_CG__AGA 1.67412
A_GG_CGG_AA_ 1.67847
A_GG_CG_GAA_ 1.37710
A_GG_CG__AAG 1.55913
A_GG_CG__AAA 2.04297
A_GG_CGGAG__ 1.49340
A_GG_CGGA_G_ 1.44336
A_GG_CGGA__G 1.50281
A_GG_CG_AGG_ 1.40601
A_GG_CG_AG_G 1.37019
A_GG_CG_A_GG 1.34213
A_GG_CGGA__A 1.51818
A_GG_CG_AG_A 1.69043
A_GG_CG_A_GA 1.73232
A_GG_CGGA_A_ 1.86649
A_GG_CG_AGA_ 1.78273
A_GG_CG_A_AG 1.44771
A_GG_CG_A_AA 2.02080
A_GG_CGGAA__ 1.91386
A_GG_CG_AAG_ 1.87548
A_GG_CG_AA_G 1.89866
A_GG_CG_AA_A 2.20281
A_GG_CG_AAA_ 2.08960
A_GG_CGAGG__ 1.03535
A_GG_CGAG_G_ 1.44691
A_GG_CGAG__G 1.16867
A_GG_CGA_GG_ 1.54718
A_GG_CGA_G_G 1.15771
A_GG_CGA__GG 1.65582
A_GG_CGAG__A 1.55571
A_GG_CGA_G_A 1.52868
A_GG_CGA__GA 1.72413
A_GG_CGAG_A_ 1.60716
A_GG_CGA_GA_ 1.66080
A_GG_CGA__AG 1.38738
A_GG_CGA__AA 1.97713
A_GG_CGAGA__ 1.81895
A_GG_CGA_AG_ 1.83104
A_GG_CGA_A_G 1.92161
A_GG_CGA_A_A 2.03608
A_GG_CGA_AA_ 2.08457
A_GG_CGAAG__ 1.84219
A_GG_CGAA_G_ 1.88598
A_GG_CGAA__G 1.54496
A_GG_CGAA__A 2.04199
A_GG_CGAA_A_ 1.75311
A_GG_CGAAA__ 2.25307
A_GG_CGG_G_T 1.05531
A_GG_CGG__GT 0.87852
A_GG_CG_GG_T 0.99177
A_GG_CG__GGT 1.24714
A_GG_CGG_G_C 0.97296
A_GG_CG_GG_C 0.84683
A_GG_CG__GGC 1.09883
A_GG_CGG__AT 1.34009
A_GG_CG_G_AT 1.09344
A_GG_CG__GAT 1.56649
A_GG_CGG__AC 0.90899
A_GG_CG__GAC 1.31672
A_GG_CGG_A_T 1.59726
A_GG_CG_GA_T 1.42477
A_GG_CG__AGT 1.53951
A_GG_CGG_A_C 1.42022
A_GG_CG_GA_C 0.94808
A_GG_CG__AGC 1.23222
A_GG_CG__AAT 1.90312
A_GG_CG__AAC 1.51633
A_GG_CGGA__T 1.71906
A_GG_CG_AG_T 1.65561
A_GG_CG_A_GT 1.63869
A_GG_CGGA__C 1.62904
A_GG_CG_AG_C 1.57145
A_GG_CG_A_GC 1.49621
A_GG_CG_A_AT 1.99436
A_GG_CG_A_AC 1.67454
A_GG_CG_AA_T 1.98713
A_GG_CG_AA_C 1.86275
A_GG_CGAG__T 1.60967
A_GG_CGA_G_T 1.51747
A_GG_CGA__GT 1.68654
A_GG_CGAG__C 1.38845
A_GG_CGA_G_C 1.46425
A_GG_CGA__GC 1.46253
A_GG_CGA__AT 1.95770
A_GG_CGA__AC 1.76950
A_GG_CGA_A_T 2.01801
A_GG_CGA_A_C 1.87497
A_GG_CGAA__T 2.04292
A_GG_CGAA__C 1.93328
A_GG_CGGG_T_ 0.93271
A_GG_CGG_GT_ 1.09948
A_GG_CGG__TG 1.40325
A_GG_CG_GGT_ 0.78252
A_GG_CG_G_TG 1.08928
A_GG_CG__GTG 1.04366
A_GG_CGG__TA 1.21005
A_GG_CG_G_TA 0.98707
A_GG_CG__GTA 1.54035
A_GG_CGGG_C_ 1.02333
A_GG_CGG_GC_ 0.79801
A_GG_CGG__CG 0.84179
A_GG_CGG__CA 1.18719
A_GG_CG_G_CA 1.09005
A_GG_CGG_AT_ 1.79641
A_GG_CG_GAT_ 1.44127
A_GG_CG__ATG 1.66942
A_GG_CG__ATA 1.98263
A_GG_CGG_AC_ 1.63457
A_GG_CG_GAC_ 1.37272
A_GG_CG__ACG 1.24686
A_GG_CG__ACA 1.90025
A_GG_CGGA_T_ 1.84464
A_GG_CG_AGT_ 1.65950
A_GG_CG_A_TG 1.79969
A_GG_CG_A_TA 1.91698
A_GG_CGGA_C_ 1.20139
A_GG_CG_AGC_ 1.44637
A_GG_CG_A_CG 1.33131
A_GG_CG_A_CA 1.42769
A_GG_CG_AAT_ 1.94779
A_GG_CG_AAC_ 2.13691
A_GG_CGAG_T_ 1.42792
A_GG_CGA_GT_ 1.26752
A_GG_CGA__TG 1.61880
A_GG_CGA__TA 1.86940
A_GG_CGAG_C_ 1.21931
A_GG_CGA_GC_ 1.10469
A_GG_CGA__CA 1.72015
A_GG_CGA_AT_ 2.00214
A_GG_CGA_AC_ 1.97929
A_GG_CGAA_T_ 2.04812
A_GG_CGAA_C_ 1.93222
A_GG_CGG__TT 1.53181
A_GG_CG_G_TT 1.32617
A_GG_CG__GTT 1.32321
A_GG_CGG__TC 1.43045
A_GG_CG_G_TC 1.06013
A_GG_CG__GTC 1.26301
A_GG_CGG__CT 1.36725
A_GG_CG_G_CT 1.25395
A_GG_CG__GCT 1.25746
A_GG_CGG__CC 1.11149
A_GG_CG_G_CC 1.12626
A_GG_CG__GCC 1.09507
A_GG_CG__ATT 1.79100
A_GG_CG__ATC 1.39386
A_GG_CG__ACT 1.74626
A_GG_CG__ACC 1.67854
A_GG_CG_A_TT 1.88958
A_GG_CG_A_TC 1.75086
A_GG_CG_A_CT 1.62932
A_GG_CG_A_CC 1.61196
A_GG_CGA__TT 1.90552
A_GG_CGA__TC 1.67819
A_GG_CGA__CT 1.62361
A_GG_CGA__CC 1.69465
A_GG_CGG_TG_ 1.08753
A_GG_CGG_T_G 1.44847
A_GG_CG_GTG_ 0.90012
A_GG_CG_GT_G 1.30170
A_GG_CG__TGG 1.42882
A_GG_CGG_T_A 1.00752
A_GG_CG_GT_A 1.04596
A_GG_CG__TGA 1.56353
A_GG_CGG_TA_ 1.33655
A_GG_CG_GTA_ 1.21518
A_GG_CG__TAG 1.05705
A_GG_CG__TAA 1.52891
A_GG_CGG_C_G 0.85712
A_GG_CG_GC_G 1.17603
A_GG_CGG_C_A 1.73671
A_GG_CG_GC_A 1.31972
A_GG_CG__CGA 1.23577
A_GG_CGG_CA_ 0.99113
A_GG_CG_GCA_ 0.77957
A_GG_CG__CAG 1.41954
A_GG_CG__CAA 1.83802
A_GG_CGGAT__ 1.21287
A_GG_CG_ATG_ 1.54255
A_GG_CG_AT_G 1.10617
A_GG_CG_AT_A 1.33918
A_GG_CG_ATA_ 1.22942
A_GG_CGGAC__ 1.72344
A_GG_CG_AC_G 1.60131
A_GG_CG_AC_A 1.85930
A_GG_CGAGT__ 1.51602
A_GG_CGA_TG_ 1.67029
A_GG_CGA_T_G 1.25091
A_GG_CGA_T_A 1.83044
A_GG_CGA_TA_ 1.32168
A_GG_CGAGC__ 1.59059
A_GG_CGA_CG_ 1.09283
A_GG_CGA_C_G 1.76409
A_GG_CGA_C_A 1.93603
A_GG_CGA_CA_ 1.80495
A_GG_CGAAT__ 1.44420
A_GG_CGAAC__ 2.02751
A_GG_CGG_T_T 1.45347
A_GG_CG_GT_T 1.20391
A_GG_CG__TGT 1.22752
A_GG_CGG_T_C 0.96407
A_GG_CG__TGC 0.92422
A_GG_CG__TAT 1.75826
A_GG_CG__TAC 1.28908
A_GG_CGG_C_T 1.05016
A_GG_CG_GC_T 0.81712
A_GG_CG__CAT 1.30867
A_GG_CG__CAC 0.88173
A_GG_CG_AT_T 1.82021
A_GG_CG_AT_C 1.52895
A_GG_CG_AC_T 1.70829
A_GG_CG_AC_C 1.52103
A_GG_CGA_T_T 1.81901
A_GG_CGA_T_C 1.59354
A_GG_CGA_C_T 1.82746
A_GG_CGA_C_C 1.66872
A_GG_CGG_TT_ 1.29927
A_GG_CG_GTT_ 0.96942
A_GG_CG__TTG 1.68306
A_GG_CG__TTA 1.17023
A_GG_CGG_TC_ 1.16931
A_GG_CG_GTC_ 1.35851
A_GG_CG__TCA 1.37502
A_GG_CGG_CT_ 1.51229
A_GG_CG_GCT_ 1.36977
A_GG_CG__CTG 1.53837
A_GG_CG__CTA 1.83174
A_GG_CGG_CC_ 1.34433
A_GG_CG_GCC_ 1.22359
A_GG_CG__CCG 1.14896
A_GG_CG__CCA 1.59285
A_GG_CG_ATT_ 1.85228
A_GG_CG_ATC_ 1.13160
A_GG_CG_ACT_ 1.85182
A_GG_CG_ACC_ 1.59769
A_GG_CGA_TT_ 1.80788
A_GG_CGA_TC_ 1.74466
A_GG_CGA_CT_ 1.93162
A_GG_CGA_CC_ 1.83852
A_GG_CG__TTT 1.74468
A_GG_CG__TTC 1.40642
A_GG_CG__TCT 1.34967
A_GG_CG__TCC 1.43523
A_GG_CG__CTT 1.77175
A_GG_CG__CTC 1.49194
A_GG_CG__CCT 1.50390
A_GG_CG__CCC 1.37340
A_GG_CGGTG__ 1.21313
A_GG_CGGT_G_ 1.39985
A_GG_CGGT__G 1.52388
A_GG_CG_TGG_ 1.47911
A_GG_CG_TG_G 1.53248
A_GG_CG_T_GG 1.51139
A_GG_CGGT__A 1.47117
A_GG_CG_TG_A 1.51574
A_GG_CG_T_GA 1.50624
A_GG_CGGT_A_ 1.70348
A_GG_CG_TGA_ 1.60535
A_GG_CG_T_AG 1.59821
A_GG_CG_T_AA 1.79038
A_GG_CGGTA__ 1.72478
A_GG_CG_TAG_ 1.68052
A_GG_CG_TA_G 1.61865
A_GG_CG_TA_A 1.88600
A_GG_CG_TAA_ 1.79413
A_GG_CGGC_G_ 1.09167
A_GG_CGGC__G 0.94991
A_GG_CG_CGG_ 0.89988
A_GG_CG_CG_G 0.87870
A_GG_CG_C_GG 1.19623
A_GG_CGGC__A 1.66476
A_GG_CG_CG_A 1.07023
A_GG_CG_C_GA 1.46291
A_GG_CGGC_A_ 1.28932
A_GG_CG_CGA_ 0.97070
A_GG_CG_C_AG 1.46084
A_GG_CGGCA__ 1.62362
A_GG_CG_CAG_ 1.58981
A_GG_CG_CA_A 1.81060
A_GG_CGATG__ 1.63794
A_GG_CGAT_G_ 1.76664
A_GG_CGAT__G 1.85570
A_GG_CGAT__A 1.93775
A_GG_CGAT_A_ 1.84153
A_GG_CGATA__ 1.90907
A_GG_CGAC_G_ 1.52743
A_GG_CGAC__G 1.78938
A_GG_CGAC__A 1.78213
A_GG_CGAC_A_ 1.86251
A_GG_CG_TG_T 1.49042
A_GG_CG_T_GT 1.54683
A_GG_CGGT__C 1.34255
A_GG_CG_TG_C 1.32278
A_GG_CG_T_GC 1.39666
A_GG_CG_T_AT 1.70144
A_GG_CG_T_AC 1.54055
A_GG_CG_TA_T 1.76137
A_GG_CG_TA_C 1.63925
A_GG_CGGC__T 1.53534
A_GG_CG_C_GT 1.34847
A_GG_CGGC__C 1.25176
A_GG_CG_C_GC 0.93887
A_GG_CG_C_AT 1.66709
A_GG_CG_C_AC 1.19640
A_GG_CG_CA_T 1.81460
A_GG_CG_CA_C 1.52218
A_GG_CGAT__T 1.75306
A_GG_CGAT__C 1.65063
A_GG_CGAC__T 1.76567
A_GG_CGAC__C 1.69954
A_GG_CGGT_T_ 1.59995
A_GG_CG_TGT_ 1.44610
A_GG_CG_T_TG 1.55297
A_GG_CG_T_TA 1.73597
A_GG_CGGT_C_ 1.15614
A_GG_CG_TGC_ 1.32828
A_GG_CG_T_CG 1.26158
A_GG_CG_T_CA 1.59146
A_GG_CG_TAT_ 1.65235
A_GG_CG_TAC_ 1.85952
A_GG_CGGC_T_ 1.58205
A_GG_CG_CGT_ 0.97129
A_GG_CG_C_TG 1.52991
A_GG_CG_C_TA 1.75781
A_GG_CGGC_C_ 1.39337
A_GG_CG_CGC_ 0.79338
A_GG_CG_C_CG 1.11624
A_GG_CG_C_CA 1.96910
A_GG_CG_CAT_ 1.72443
A_GG_CG_CAC_ 1.77552
A_GG_CGAT_T_ 1.72595
A_GG_CGAT_C_ 1.91984
A_GG_CGAC_T_ 1.97496
A_GG_CGAC_C_ 1.69402
A_GG_CG_T_TT 1.72384
A_GG_CG_T_TC 1.46812
A_GG_CG_T_CT 1.60841
A_GG_CG_T_CC 1.48833
A_GG_CG_C_TT 1.76283
A_GG_CG_C_TC 1.44637
A_GG_CG_C_CT 1.30284
A_GG_CG_C_CC 1.32113
A_GG_CGGTT__ 1.66988
A_GG_CG_TTG_ 1.43200
A_GG_CG_TT_G 1.48826
A_GG_CG_TT_A 1.54818
A_GG_CG_TTA_ 1.60846
A_GG_CGGTC__ 1.52003
A_GG_CG_TC_G 1.54234
A_GG_CG_TC_A 1.79840
A_GG_CG_TCA_ 1.68985
A_GG_CGGCT__ 1.51176
A_GG_CG_CTG_ 1.39210
A_GG_CG_CT_G 1.62338
A_GG_CG_CT_A 1.67599
A_GG_CG_CTA_ 1.54940
A_GG_CGGCC__ 0.99684
A_GG_CG_CC_G 1.01310
A_GG_CG_CC_A 1.87318
A_GG_CG_CCA_ 1.34472
A_GG_CGATT__ 1.87082
A_GG_CGATC__ 1.87414
A_GG_CGACT__ 1.77231
A_GG_CGACC__ 1.73163
A_GG_CG_TT_T 1.70439
A_GG_CG_TT_C 1.47937
A_GG_CG_TC_T 1.71324
A_GG_CG_TC_C 1.56797
A_GG_CG_CT_T 1.28229
A_GG_CG_CT_C 1.35990
A_GG_CG_CC_T 1.58377
A_GG_CG_CC_C 0.99039
A_GG_CG_TTT_ 1.64258
A_GG_CG_TTC_ 1.56364
A_GG_CG_TCT_ 1.70578
A_GG_CG_TCC_ 1.63893
A_GG_CG_CTT_ 1.60215
A_GG_CG_CTC_ 1.39808
A_GG_CG_CCT_ 1.63351
A_GG_CG_CCC_ 1.47803
A_GG_CGTGG__ 1.06426
A_GG_CGTG_G_ 0.95329
A_GG_CGTG__G 1.06863
A_GG_CGT_GG_ 1.16127
A_GG_CGT_G_G 1.07453
A_GG_CGT__GG 1.30952
A_GG_CGTG__A 1.24669
A_GG_CGT_G_A 1.35631
A_GG_CGT__GA 1.32194
A_GG_CGTG_A_ 1.04229
A_GG_CGT_GA_ 1.27252
A_GG_CGT__AG 1.20681
A_GG_CGT__AA 1.60549
A_GG_CGTGA__ 0.95229
A_GG_CGT_AG_ 1.18653
A_GG_CGT_A_G 1.24823
A_GG_CGT_A_A 1.59349
A_GG_CGT_AA_ 1.40330
A_GG_CGTAG__ 1.45749
A_GG_CGTA_G_ 1.43878
A_GG_CGTA__G 1.53943
A_GG_CGTA__A 1.61910
A_GG_CGTA_A_ 1.61925
A_GG_CGTAA__ 1.80580
A_GG_CGC_GG_ 1.19917
A_GG_CGC_G_G 1.11375
A_GG_CGC__GG 1.25294
A_GG_CGCG__A 0.78197
A_GG_CGC_G_A 1.62017
A_GG_CGC__GA 1.53126
A_GG_CGC_GA_ 1.52163
A_GG_CGC__AG 1.54664
A_GG_CGC__AA 1.95371
A_GG_CGC_AG_ 1.64850
A_GG_CGC_A_G 1.61051
A_GG_CGC_A_A 2.03422
A_GG_CGC_AA_ 1.90715
A_GG_CGCAG__ 1.44517
A_GG_CGCA_G_ 1.36552
A_GG_CGCA__G 1.40880
A_GG_CGCA__A 1.82430
A_GG_CGCA_A_ 1.72993
A_GG_CGCAA__ 1.90879
A_GG_CGTG__T 1.20692
A_GG_CGT_G_T 1.31037
A_GG_CGT__GT 1.26660
A_GG_CGTG__C 0.82381
A_GG_CGT_G_C 1.17847
A_GG_CGT__GC 0.81054
A_GG_CGT__AT 1.53454
A_GG_CGT__AC 1.01006
A_GG_CGT_A_T 1.53656
A_GG_CGT_A_C 1.06711
A_GG_CGTA__T 1.61619
A_GG_CGTA__C 1.56141
A_GG_CGCG__T 0.78644
A_GG_CGC_G_T 1.57229
A_GG_CGC__GT 1.32700
A_GG_CGC_G_C 1.16657
A_GG_CGC__GC 0.91516
A_GG_CGC__AT 1.66680
A_GG_CGC__AC 1.25157
A_GG_CGC_A_T 1.89119
A_GG_CGC_A_C 1.40839
A_GG_CGCA__T 1.77389
A_GG_CGCA__C 1.39578
A_GG_CGTG_T_ 1.17626
A_GG_CGT_GT_ 1.19756
A_GG_CGT__TG 1.33561
A_GG_CGT__TA 1.47142
A_GG_CGTG_C_ 1.17192
A_GG_CGT_GC_ 1.27936
A_GG_CGT__CG 1.12162
A_GG_CGT__CA 1.41204
A_GG_CGT_AT_ 1.42687
A_GG_CGT_AC_ 1.52043
A_GG_CGTA_T_ 1.65361
A_GG_CGTA_C_ 1.62121
A_GG_CGC_GT_ 1.38785
A_GG_CGC__TG 1.45536
A_GG_CGC__TA 1.87880
A_GG_CGC_GC_ 1.26678
A_GG_CGC__CG 0.94963
A_GG_CGC__CA 1.66562
A_GG_CGC_AT_ 1.53635
A_GG_CGC_AC_ 1.81347
A_GG_CGCA_T_ 1.70729
A_GG_CGCA_C_ 1.48984
A_GG_CGT__TT 1.47313
A_GG_CGT__TC 1.30657
A_GG_CGT__CT 1.50440
A_GG_CGT__CC 1.42201
A_GG_CGC__TT 1.87353
A_GG_CGC__TC 1.23113
A_GG_CGC__CT 1.26433
A_GG_CGC__CC 1.32302
A_GG_CGTGT__ 1.24243
A_GG_CGT_TG_ 1.26463
A_GG_CGT_T_G 1.39908
A_GG_CGT_T_A 1.33278
A_GG_CGT_TA_ 1.40611
A_GG_CGTGC__ 1.12495
A_GG_CGT_CG_ 0.77808
A_GG_CGT_C_G 1.37983
A_GG_CGT_C_A 1.52358
A_GG_CGT_CA_ 1.30750
A_GG_CGTAT__ 1.53528
A_GG_CGTAC__ 1.52262
A_GG_CGCGT__ 0.79739
A_GG_CGC_TG_ 1.24769
A_GG_CGC_T_G 1.47715
A_GG_CGC_T_A 1.70656
A_GG_CGC_TA_ 1.60440
A_GG_CGC_C_G 1.43744
A_GG_CGC_C_A 1.58263
A_GG_CGC_CA_ 1.46023
A_GG_CGCAT__ 1.66635
A_GG_CGCAC__ 1.38089
A_GG_CGT_T_T 1.47918
A_GG_CGT_T_C 1.23889
A_GG_CGT_C_T 1.46927
A_GG_CGT_C_C 1.14211
A_GG_CGC_T_T 1.23449
A_GG_CGC_T_C 1.34363
A_GG_CGC_C_T 1.50194
A_GG_CGC_C_C 0.91337
A_GG_CGT_TT_ 1.38334
A_GG_CGT_TC_ 1.45423
A_GG_CGT_CT_ 1.52106
A_GG_CGT_CC_ 1.45367
A_GG_CGC_TT_ 1.72247
A_GG_CGC_TC_ 1.24713
A_GG_CGC_CT_ 1.56852
A_GG_CGC_CC_ 1.33088
A_GG_CGTTG__ 1.50482
A_GG_CGTT_G_ 1.39044
A_GG_CGTT__G 1.33703
A_GG_CGTT__A 1.47055
A_GG_CGTT_A_ 1.48130
A_GG_CGTTA__ 1.52582
A_GG_CGTC__G 1.42873
A_GG_CGTC__A 1.60724
A_GG_CGTC_A_ 1.44658
A_GG_CGTCA__ 1.63664
A_GG_CGCTG__ 1.53921
A_GG_CGCT_G_ 1.42690
A_GG_CGCT__G 1.48936
A_GG_CGCT__A 1.82392
A_GG_CGCT_A_ 1.64912
A_GG_CGCTA__ 1.84580
A_GG_CGCCG__ 0.93353
A_GG_CGCC_G_ 1.14258
A_GG_CGCC__G 1.56247
A_GG_CGCC__A 1.86228
A_GG_CGCC_A_ 1.55542
A_GG_CGCCA__ 1.73608
A_GG_CGTT__T 1.59029
A_GG_CGTT__C 1.44341
A_GG_CGTC__T 1.58974
A_GG_CGTC__C 1.17350
A_GG_CGCT__T 1.75020
A_GG_CGCT__C 1.49438
A_GG_CGCC__T 1.19863
A_GG_CGCC__C 1.00812
A_GG_CGTT_T_ 1.45826
A_GG_CGTT_C_ 1.51099
A_GG_CGTC_T_ 1.39598
A_GG_CGTC_C_ 1.64897
A_GG_CGCT_T_ 1.68021
A_GG_CGCT_C_ 1.68862
A_GG_CGCC_T_ 1.56567
A_GG_CGCC_C_ 1.26927
A_GG_CGTTC__ 1.57535
A_GG_CGTCT__ 1.43786
A_GG_CGTCC__ 1.40656
A_GG_CGCTT__ 1.57791
A_GG_CGCTC__ 1.67549
A_GG_CGCCT__ 1.25994
A_GG_CGCCC__ 1.25312
A_G_GCGGG_G_ 0.94015
A_G_GCGGG__G 1.03954
A_G_GCGG__GG 1.03409
A_G_GCG_GGG_ 1.04066
A_G_GCG_GG_G 0.88510
A_G_GCG_G_GG 1.07483
A_G_GCG__GGG 1.32733
A_G_GCGGG__A 1.27660
A_G_GCGG_G_A 1.27697
A_G_GCGG__GA 1.61315
A_G_GCG_GG_A 1.27581
A_G_GCG_G_GA 1.47115
A_G_GCG__GGA 1.52463
A_G_GCGGG_A_ 1.27135
A_G_GCGG_GA_ 1.16591
A_G_GCGG__AG 1.28844
A_G_GCG_GGA_ 1.05666
A_G_GCG_G_AG 1.30084
A_G_GCG__GAG 1.42343
A_G_GCGG__AA 1.95772
A_G_GCG_G_AA 1.64728
A_G_GCG__GAA 1.85347
A_G_GCGG_AG_ 1.57606
A_G_GCGG_A_G 1.74347
A_G_GCG_GA_G 1.57747
A_G_GCG__AGG 1.75235
A_G_GCGG_A_A 1.89399
A_G_GCG_GA_A 1.63387
A_G_GCG__AGA 1.74685
A_G_GCGG_AA_ 1.90507
A_G_GCG_GAA_ 1.61770
A_G_GCG__AAG 1.88010
A_G_GCG__AAA 2.22318
A_G_GCGGAG__ 1.63099
A_G_GCGGA_G_ 1.67598
A_G_GCGGA__G 1.75767
A_G_GCG_AGG_ 1.61535
A_G_GCG_AG_G 1.72915
A_G_GCG_A_GG 1.73089
A_G_GCG_AG_A 1.91938
A_G_GCG_A_GA 1.79823
A_G_GCGGA_A_ 2.00694
A_G_GCG_AGA_ 1.91696
A_G_GCG_A_AG 1.98670
A_G_GCG_A_AA 2.22465
A_G_GCGGAA__ 2.07114
A_G_GCG_AAG_ 1.92573
A_G_GCG_AA_G 2.06920
A_G_GCG_AA_A 2.15198
A_G_GCG_AAA_ 2.19075
A_G_GCGAGG__ 1.46100
A_G_GCGAG_G_ 1.48521
A_G_GCGAG__G 1.56668
A_G_GCGA_GG_ 1.51798
A_G_GCGA_G_G 1.62800
A_G_GCGA__GG 1.78256
A_G_GCGA_G_A 1.84045
A_G_GCGA__GA 1.67599
A_G_GCGAG_A_ 1.70499
A_G_GCGA_GA_ 1.74853
A_G_GCGA__AG 1.86925
A_G_GCGA__AA 2.07899
A_G_GCGAGA__ 1.42045
A_G_GCGA_AG_ 1.78962
A_G_GCGA_A_G 2.05362
A_G_GCGA_A_A 2.01809
A_G_GCGA_AA_ 2.15004
A_G_GCGAAG__ 2.00218
A_G_GCGAA_G_ 1.84597
A_G_GCGAA__G 2.14277
A_G_GCGAA__A 2.12048
A_G_GCGAA_A_ 2.22853
A_G_GCGAAA__ 1.06036
A_G_GCGG_G_T 1.01972
A_G_GCGG__GT 1.19125
A_G_GCG_GG_T 1.16078
A_G_GCG_G_GT 1.01824
A_G_GCGGG__C 0.97120
A_G_GCG_GG_C 0.93830
A_G_GCGG__AT 1.53509
A_G_GCG_G_AT 1.22514
A_G_GCG__GAT 1.33156
A_G_GCGG__AC 1.38196
A_G_GCG_G_AC 0.92620
A_G_GCG__GAC 1.29446
A_G_GCGG_A_T 1.80260
A_G_GCG__AGT 1.78352
A_G_GCGG_A_C 1.36551
A_G_GCG__AGC 1.20887
A_G_GCG__AAT 2.03311
A_G_GCG__AAC 1.58538
A_G_GCGGA__T 1.79188
A_G_GCG_AG_T 1.73462
A_G_GCG_A_GT 1.64969
A_G_GCGGA__C 1.79784
A_G_GCG_AG_C 1.69954
A_G_GCG_A_GC 1.55571
A_G_GCG_A_AT 1.88013
A_G_GCG_A_AC 1.59438
A_G_GCG_AA_T 0.78032
A_G_GCG_AA_C 1.87302
A_G_GCGAG__T 1.21314
A_G_GCGA_G_T 1.63187
A_G_GCGA__GT 1.74352
A_G_GCGAG__C 1.55624
A_G_GCGA_G_C 1.40811
A_G_GCGA__GC 1.35502
A_G_GCGA__AT 1.93299
A_G_GCGA_A_C 1.77800
A_G_GCGAA__C 1.88256
A_G_GCG_G_TG 1.31722
A_G_GCG__GTG 1.39508
A_G_GCG_G_TA 1.35633
A_G_GCG__GTA 1.81148
A_G_GCGGG_C_ 1.02195
A_G_GCGG_GC_ 0.85056
A_G_GCG_GGC_ 0.95118
A_G_GCG__GCG 0.78493
A_G_GCGG__CA 1.14214
A_G_GCG__GCA 1.35079
A_G_GCG__ATG 1.97682
A_G_GCG__ATA 1.87387
A_G_GCGG_AC_ 1.63760
A_G_GCG_GAC_ 0.92416
A_G_GCG__ACG 1.54541
A_G_GCG__ACA 1.92981
A_G_GCGGA_T_ 2.07132
A_G_GCG_AGT_ 1.97705
A_G_GCG_A_TG 1.85565
A_G_GCG_A_TA 2.09407
A_G_GCGGA_C_ 1.21425
A_G_GCG_AGC_ 1.64032
A_G_GCG_A_CG 1.29696
A_G_GCG_AAT_ 1.94479
A_G_GCGAG_T_ 1.78409
A_G_GCGA__TA 2.14998
A_G_GCGA_GC_ 1.53226
A_G_GCGA_AT_ 1.97394
A_G_GCGAA_T_ 2.03778
A_G_GCG__GTT 1.61479
A_G_GCGG__TC 1.56962
A_G_GCG_G_TC 1.27269
A_G_GCG__GTC 1.47113
A_G_GCGG__CT 1.47704
A_G_GCG_G_CT 0.98314
A_G_GCG__GCT 1.38941
A_G_GCGG__CC 1.18018
A_G_GCG_G_CC 1.16433
A_G_GCG__GCC 1.17524
A_G_GCG__ATT 1.88567
A_G_GCG__ATC 1.65925
A_G_GCG__ACC 1.37961
A_G_GCG_A_TT 2.01387
A_G_GCG_A_TC 1.85982
A_G_GCG_A_CC 1.67168
A_G_GCGA__TT 1.78571
A_G_GCGA__TC 1.79196
A_G_GCGA__CC 1.62854
A_G_GCGGGT__ 1.44965
A_G_GCGG_TG_ 1.47866
A_G_GCGG_T_G 1.45802
A_G_GCG_GTG_ 1.10629
A_G_GCG_GT_G 1.32727
A_G_GCG__TGG 1.52259
A_G_GCG_GT_A 1.62645
A_G_GCGG_TA_ 1.83100
A_G_GCG_GTA_ 1.48393
A_G_GCG__TAG 1.80044
A_G_GCG__TAA 1.84987
A_G_GCGGGC__ 1.28001
A_G_GCGG_C_G 0.88268
A_G_GCG_GC_G 1.05223
A_G_GCGG_C_A 1.78135
A_G_GCGG_CA_ 1.44840
A_G_GCG_GCA_ 1.18835
A_G_GCG__CAG 1.48654
A_G_GCG__CAA 1.86530
A_G_GCG_ATG_ 1.72111
A_G_GCG_AT_G 1.75692
A_G_GCGGAC__ 1.90253
A_G_GCG_AC_G 1.75556
A_G_GCG_AC_A 0.80808
A_G_GCG_ACA_ 1.67049
A_G_GCGAGT__ 1.70332
A_G_GCGA_TG_ 1.79204
A_G_GCGA_T_G 1.90212
A_G_GCGA_TA_ 1.99607
A_G_GCGAGC__ 1.23989
A_G_GCGA_CG_ 0.95709
A_G_GCGA_C_G 1.60772
A_G_GCGA_C_A 1.33321
A_G_GCGA_CA_ 1.84174
A_G_GCGAAT__ 2.04534
A_G_GCGAAC__ 2.06780
A_G_GCGG_T_T 1.72246
A_G_GCG_GT_T 1.25082
A_G_GCGG_T_C 1.53654
A_G_GCG_GT_C 1.14430
A_G_GCG__TGC 1.19213
A_G_GCG__TAT 1.71784
A_G_GCGG_C_T 1.63310
A_G_GCG_GC_T 1.36564
A_G_GCGG_C_C 1.34014
A_G_GCG_GC_C 0.97405
A_G_GCG__CAT 1.58244
A_G_GCG__CAC 1.05716
A_G_GCG_AT_T 1.87973
A_G_GCG_AT_C 1.68082
A_G_GCG_AC_T 1.96584
A_G_GCG_AC_C 1.33226
A_G_GCGA_T_T 2.00035
A_G_GCGA_T_C 1.77648
A_G_GCGA_C_T 1.76214
A_G_GCGA_C_C 1.61149
A_G_GCG_GTT_ 1.56659
A_G_GCG__TTG 1.78050
A_G_GCG__TTA 1.96843
A_G_GCGG_TC_ 1.16429
A_G_GCG__TCG 1.30741
A_G_GCGG_CT_ 1.68756
A_G_GCG_GCT_ 1.45712
A_G_GCG__CTG 1.63511
A_G_GCG__CTA 1.77890
A_G_GCGG_CC_ 1.36506
A_G_GCG_ATC_ 1.07957
A_G_GCG_ACT_ 1.90671
A_G_GCG_ACC_ 0.80605
A_G_GCGA_TC_ 1.85236
A_G_GCGA_CT_ 1.71050
A_G_GCG__TTC 1.70013
A_G_GCG__TCC 1.40111
A_G_GCG__CTT 1.86006
A_G_GCG__CTC 1.54693
A_G_GCG__CCT 1.68144
A_G_GCG__CCC 1.44581
A_G_GCG_TG_G 1.54255
A_G_GCG_T_GG 1.55711
A_G_GCG_TG_A 1.65980
A_G_GCG_T_GA 1.87833
A_G_GCGGT_A_ 1.49606
A_G_GCG_TGA_ 1.56080
A_G_GCG_T_AG 1.64023
A_G_GCG_T_AA 1.98839
A_G_GCGGTA__ 1.67514
A_G_GCG_TAG_ 1.68637
A_G_GCG_TA_G 1.76770
A_G_GCG_TA_A 2.11709
A_G_GCG_TAA_ 1.99750
A_G_GCGGC_G_ 1.02808
A_G_GCG_C_GG 1.26671
A_G_GCGGC__A 1.84688
A_G_GCG_CG_A 1.30716
A_G_GCG_C_GA 1.72331
A_G_GCGGC_A_ 1.39112
A_G_GCG_CGA_ 1.35291
A_G_GCG_C_AG 1.51024
A_G_GCG_C_AA 2.09786
A_G_GCGGCA__ 1.88963
A_G_GCG_CAG_ 1.74754
A_G_GCG_CA_G 1.98312
A_G_GCG_CA_A 2.00057
A_G_GCG_CAA_ 2.10727
A_G_GCGATG__ 1.45804
A_G_GCGAT_G_ 1.53199
A_G_GCGAT__G 1.75776
A_G_GCGAT__A 2.01744
A_G_GCGAC_G_ 1.64788
A_G_GCGAC__G 1.87882
A_G_GCGACA__ 1.93039
A_G_GCGGT__T 1.41090
A_G_GCG_TG_T 1.33134
A_G_GCG_T_AT 1.84105
A_G_GCG_TA_T 2.11017
A_G_GCGGC__T 1.55770
A_G_GCG_C_GT 1.17898
A_G_GCGGC__C 1.20992
A_G_GCG_C_GC 0.91603
A_G_GCG_C_AT 1.68035
A_G_GCG_C_AC 1.31433
A_G_GCG_CA_T 2.05743
A_G_GCG_CA_C 1.55686
A_G_GCGAT__T 1.73300
A_G_GCGAC__T 1.91499
A_G_GCGAC__C 1.63072
A_G_GCGGT_T_ 1.76788
A_G_GCG_TGT_ 1.55574
A_G_GCG_T_TG 1.78270
A_G_GCG_T_TA 1.99429
A_G_GCGGT_C_ 1.31257
A_G_GCG_TGC_ 1.42269
A_G_GCG_T_CA 1.69094
A_G_GCG_TAT_ 1.94859
A_G_GCG_TAC_ 1.97822
A_G_GCGGC_T_ 1.70156
A_G_GCG_C_TG 1.83600
A_G_GCG_C_TA 2.12698
A_G_GCGGC_C_ 1.32716
A_G_GCG_CGC_ 0.76359
A_G_GCG_C_CG 1.00937
A_G_GCG_C_CA 1.84442
A_G_GCG_CAT_ 2.13983
A_G_GCG_CAC_ 1.66800
A_G_GCGAT_C_ 1.83284
A_G_GCGAC_T_ 2.02002
A_G_GCGAC_C_ 1.72824
A_G_GCG_T_TC 1.69956
A_G_GCG_T_CT 1.71547
A_G_GCG_C_TT 1.85397
A_G_GCG_C_TC 1.60199
A_G_GCG_C_CC 1.08415
A_G_GCGGTT__ 1.80184
A_G_GCG_TT_G 1.76398
A_G_GCG_TT_A 1.96893
A_G_GCG_TTA_ 1.81786
A_G_GCGGTC__ 1.65255
A_G_GCG_TC_A 1.86109
A_G_GCG_TCA_ 1.75804
A_G_GCGGCT__ 1.54183
A_G_GCG_CTG_ 1.42552
A_G_GCG_CT_G 1.67564
A_G_GCG_CT_A 1.93820
A_G_GCG_CTA_ 1.77211
A_G_GCG_CC_G 1.02272
A_G_GCG_CC_A 1.87484
A_G_GCG_CCA_ 1.31560
A_G_GCGATT__ 1.99869
A_G_GCGATC__ 1.61165
A_G_GCGACT__ 1.92654
A_G_GCG_TC_T 1.69052
A_G_GCG_TC_C 1.51078
A_G_GCG_CT_T 0.78978
A_G_GCG_CT_C 1.29229
A_G_GCG_CC_T 1.44385
A_G_GCG_CC_C 0.94358
A_G_GCG_TTC_ 1.77279
A_G_GCG_TCC_ 1.61274
A_G_GCG_CTT_ 1.76434
A_G_GCG_CTC_ 0.76801
A_G_GCG_CCT_ 1.79339
A_G_GCG_CCC_ 1.41920
A_G_GCGTGG__ 1.14675
A_G_GCGTG__G 1.24583
A_G_GCGT_GG_ 1.35436
A_G_GCGT_G_G 1.32073
A_G_GCGT__GG 1.41996
A_G_GCGT_G_A 1.45365
A_G_GCGT__GA 1.59132
A_G_GCGTG_A_ 1.08739
A_G_GCGT_GA_ 1.45530
A_G_GCGT__AG 1.55181
A_G_GCGT__AA 1.77286
A_G_GCGTGA__ 1.24243
A_G_GCGT_AG_ 1.34892
A_G_GCGT_A_A 1.83401
A_G_GCGT_AA_ 1.71952
A_G_GCGTAG__ 1.59593
A_G_GCGTA_G_ 1.45044
A_G_GCGTA__G 1.73701
A_G_GCGTA__A 1.53037
A_G_GCGTA_A_ 1.83004
A_G_GCGTAA__ 1.94673
A_G_GCGC_GG_ 1.50071
A_G_GCGC_G_G 1.37088
A_G_GCGC__GG 1.46394
A_G_GCGC_G_A 1.88627
A_G_GCGC_GA_ 1.66477
A_G_GCGC__AG 1.76780
A_G_GCGC__AA 2.04889
A_G_GCGC_AG_ 1.83483
A_G_GCGC_A_G 1.87405
A_G_GCGC_A_A 2.08784
A_G_GCGC_AA_ 2.09832
A_G_GCGCAG__ 1.79257
A_G_GCGCA_G_ 1.71239
A_G_GCGCA__G 1.68524
A_G_GCGCA__A 1.27789
A_G_GCGCA_A_ 1.64595
A_G_GCGTG__T 1.15433
A_G_GCGT_G_T 1.47866
A_G_GCGT_G_C 1.21442
A_G_GCGT__AC 1.09190
A_G_GCGTA__T 1.69818
A_G_GCGTA__C 1.68246
A_G_GCGC_G_T 1.64950
A_G_GCGC__GT 1.35343
A_G_GCGC_G_C 1.30407
A_G_GCGC__AC 1.06821
A_G_GCGC_A_T 2.15047
A_G_GCGCA__T 1.93570
A_G_GCGCA__C 1.34677
A_G_GCGTG_T_ 1.31187
A_G_GCGT_GT_ 1.35818
A_G_GCGT__TG 1.49642
A_G_GCGT_GC_ 1.29166
A_G_GCGT_AT_ 1.80908
A_G_GCGT_AC_ 1.66544
A_G_GCGTA_T_ 1.81360
A_G_GCGTA_C_ 1.34538
A_G_GCGC__TG 1.68477
A_G_GCGC__TA 1.94367
A_G_GCGC_GC_ 1.42197
A_G_GCGC__CA 0.88237
A_G_GCGCA_T_ 1.86164
A_G_GCGCA_C_ 1.00979
A_G_GCGT__TC 1.57024
A_G_GCGT__CT 1.15003
A_G_GCGT__CC 1.26301
A_G_GCGC__TT 2.12944
A_G_GCGC__TC 1.47630
A_G_GCGTGT__ 1.10972
A_G_GCGT_T_G 1.52195
A_G_GCGT_T_A 1.71932
A_G_GCGT_TA_ 1.47370
A_G_GCGT_C_G 1.52610
A_G_GCGT_CA_ 1.29531
A_G_GCGTAT__ 1.54839
A_G_GCGC_T_G 1.72790
A_G_GCGC_TA_ 1.83859
A_G_GCGC_C_G 1.39270
A_G_GCGC_CA_ 1.29238
A_G_GCGCAT__ 1.76684
A_G_GCGCAC__ 0.77114
A_G_GCGT_T_C 1.21921
A_G_GCGT_C_T 1.30297
A_G_GCGT_C_C 1.11120
A_G_GCGC_T_T 0.99929
A_G_GCGC_T_C 1.40438
A_G_GCGC_C_T 1.72935
A_G_GCGT_TT_ 1.68994
A_G_GCGT_TC_ 0.98589
A_G_GCGT_CT_ 1.58196
A_G_GCGC_TT_ 1.96743
A_G_GCGC_TC_ 0.93200
A_G_GCGC_CT_ 1.75570
A_G_GCGTTG__ 1.68218
A_G_GCGTT__G 1.61027
A_G_GCGTT__A 1.86255
A_G_GCGTT_A_ 1.70469
A_G_GCGTTA__ 1.85293
A_G_GCGTCG__ 1.05855
A_G_GCGTC__G 1.58947
A_G_GCGTC__A 1.80552
A_G_GCGTC_A_ 1.63088
A_G_GCGTCA__ 1.81972
A_G_GCGCTG__ 1.71595
A_G_GCGCT_G_ 1.57122
A_G_GCGCT__G 1.68392
A_G_GCGCT__A 2.00319
A_G_GCGCT_A_ 1.86870
A_G_GCGCTA__ 1.99424
A_G_GCGCCG__ 1.10126
A_G_GCGCC_G_ 1.23120
A_G_GCGCC__A 2.07666
A_G_GCGCC_A_ 1.73982
A_G_GCGTT__T 1.75908
A_G_GCGTT__C 1.63220
A_G_GCGTC__T 0.94495
A_G_GCGTC__C 1.12244
A_G_GCGCT__T 1.85615
A_G_GCGCT__C 1.61167
A_G_GCGCC__T 0.95822
A_G_GCGTT_C_ 1.68831
A_G_GCGTC_T_ 1.64650
A_G_GCGTC_C_ 0.89482
A_G_GCGCT_T_ 1.90147
A_G_GCGCT_C_ 1.75514
A_G_GCGCC_T_ 1.92856
A_G_GCGTTC__ 1.57824
A_G_GCGTCT__ 1.01369
A_G_GCGTCC__ 1.27859
A_G_GCGCTT__ 1.86773
A_G_GCGCTC__ 1.68644
A_G_GCGCCT__ 1.02507
A__GGCGGG__G 0.98734
A__GGCGG_GG_ 0.78260
A__GGCGG_G_G 0.96591
A__GGCGG__GG 0.98533
A__GGCG_GGG_ 0.83978
A__GGCG_GG_G 0.85871
A__GGCG_G_GG 0.96798
A__GGCG__GGG 1.24273
A__GGCGGG__A 1.36749
A__GGCGG_G_A 1.34867
A__GGCGG__GA 1.56419
A__GGCG_GG_A 1.36222
A__GGCG__GGA 1.54223
A__GGCGGG_A_ 1.23949
A__GGCGG_GA_ 1.47021
A__GGCGG__AG 1.35535
A__GGCG_GGA_ 1.32971
A__GGCG_G_AG 1.33793
A__GGCG__GAG 1.51236
A__GGCGG__AA 2.01829
A__GGCG_G_AA 1.65315
A__GGCG__GAA 1.85303
A__GGCGGGA__ 1.07785
A__GGCGG_AG_ 1.48087
A__GGCGG_A_G 1.58875
A__GGCG_GA_G 1.34329
A__GGCG__AGG 1.59975
A__GGCGG_A_A 1.90537
A__GGCG_GA_A 1.38873
A__GGCG__AGA 1.48465
A__GGCGG_AA_ 1.76364
A__GGCG__AAG 1.77938
A__GGCGGAG__ 1.29754
A__GGCGGA_G_ 1.32153
A__GGCGGA__G 1.68818
A__GGCG_AGG_ 1.34516
A__GGCG_AG_G 1.74229
A__GGCG_A_GG 1.66391
A__GGCGGA__A 1.56601
A__GGCG_AG_A 1.96584
A__GGCG_A_GA 1.84250
A__GGCGGA_A_ 1.99276
A__GGCG_AGA_ 2.05669
A__GGCG_A_AG 2.03813
A__GGCG_A_AA 2.20951
A__GGCGGAA__ 1.92539
A__GGCG_AAG_ 1.28816
A__GGCG_AA_G 1.94549
A__GGCG_AA_A 2.18942
A__GGCG_AAA_ 2.10889
A__GGCGAGG__ 1.54768
A__GGCGAG_G_ 1.35990
A__GGCGAG__G 1.67161
A__GGCGA_GG_ 1.59780
A__GGCGA_G_G 1.62357
A__GGCGA__GG 1.69757
A__GGCGAG__A 1.88195
A__GGCGA_G_A 1.82753
A__GGCGA__GA 1.73359
A__GGCGAG_A_ 1.70935
A__GGCGA_GA_ 1.72541
A__GGCGA__AG 1.90452
A__GGCGA__AA 2.05540
A__GGCGAGA__ 1.60174
A__GGCGA_AG_ 1.69027
A__GGCGA_A_G 2.01326
A__GGCGA_A_A 2.03787
A__GGCGA_AA_ 2.09862
A__GGCGAAG__ 1.94832
A__GGCGAA_G_ 1.86351
A__GGCGAA__G 2.06322
A__GGCGAA__A 2.20261
A__GGCGAA_A_ 2.23312
A__GGCGAAA__ 2.15958
A__GGCGGG__T 1.13708
A__GGCGG_G_T 0.76161
A__GGCGG__GT 0.96022
A__GGCG_GG_T 1.13701
A__GGCG_G_GT 0.81471
A__GGCG__GGT 1.02022
A__GGCGG_G_C 0.92368
A__GGCG__GGC 0.79791
A__GGCGG__AT 1.69607
A__GGCG_G_AT 1.32828
A__GGCG__GAT 1.77631
A__GGCGG__AC 1.30988
A__GGCG__GAC 1.41125
A__GGCGG_A_T 1.65760
A__GGCG_GA_T 0.92916
A__GGCG__AGT 1.16952
A__GGCGG_A_C 0.91959
A__GGCG__AAT 1.87049
A__GGCGGA__T 1.34954
A__GGCG_AG_T 1.36137
A__GGCG_A_GT 1.21155
A__GGCGGA__C 1.61253
A__GGCG_AG_C 1.42521
A__GGCG_A_AT 2.05153
A__GGCG_A_AC 1.09422
A__GGCG_AA_T 2.00021
A__GGCGAG__T 1.75243
A__GGCGA_G_T 1.66733
A__GGCGA__GT 1.73491
A__GGCGAG__C 1.18333
A__GGCGA_G_C 1.55679
A__GGCGA__GC 1.23030
A__GGCGA__AT 1.33119
A__GGCGA__AC 1.65133
A__GGCGA_A_T 2.00841
A__GGCGA_A_C 1.30298
A__GGCGAA__T 2.13539
A__GGCGAA__C 1.77376
A__GGCGG_GT_ 1.00849
A__GGCGG__TG 1.50878
A__GGCG_GGT_ 0.78547
A__GGCG__GTG 1.23265
A__GGCGG__TA 1.94758
A__GGCG_G_TA 1.62470
A__GGCG__GTA 1.83784
A__GGCGGG_C_ 1.06148
A__GGCGG_GC_ 0.81244
A__GGCGG__CG 0.82795
A__GGCG_GGC_ 1.05408
A__GGCG__GCA 1.43469
A__GGCGG_AT_ 1.21151
A__GGCG__ATG 1.64745
A__GGCG__ATA 1.90530
A__GGCGG_AC_ 1.58840
A__GGCG_GAC_ 1.16176
A__GGCG__ACA 1.98119
A__GGCGGA_T_ 1.90620
A__GGCG_AGT_ 1.54990
A__GGCG_A_TG 1.85741
A__GGCG_A_TA 2.11586
A__GGCGGA_C_ 1.10729
A__GGCG_AGC_ 1.62479
A__GGCG_A_CG 1.34475
A__GGCG_A_CA 1.39709
A__GGCG_AAC_ 1.90302
A__GGCGAG_T_ 1.58217
A__GGCGA_GT_ 1.62464
A__GGCGA__TG 1.95458
A__GGCGA__TA 2.09209
A__GGCGA_GC_ 1.72690
A__GGCGA__CG 1.70010
A__GGCGA__CA 2.14975
A__GGCGA_AT_ 1.73943
A__GGCGA_AC_ 1.87920
A__GGCGAA_T_ 2.08182
A__GGCGAA_C_ 2.00644
A__GGCGG__TT 1.42100
A__GGCG__GTT 1.26866
A__GGCG__GTC 0.85182
A__GGCGG__CT 1.40586
A__GGCG_G_CT 1.50962
A__GGCG__GCT 1.36737
A__GGCGG__CC 1.19510
A__GGCG_G_CC 0.95341
A__GGCG__GCC 1.22698
A__GGCG__ATT 1.54382
A__GGCG__ACT 1.70741
A__GGCG__ACC 1.04206
A__GGCG_A_TT 2.10316
A__GGCG_A_CT 1.69043
A__GGCGA__TT 1.86631
A__GGCGA__TC 1.46243
A__GGCGA__CT 1.82932
A__GGCGA__CC 1.64897
A__GGCGGGT__ 1.23973
A__GGCGG_TG_ 1.25879
A__GGCGG_T_G 1.42721
A__GGCG_GT_G 1.32412
A__GGCG__TGG 1.46944
A__GGCGG_T_A 1.34776
A__GGCG_GT_A 1.58641
A__GGCG__TGA 1.71701
A__GGCGG_TA_ 2.01202
A__GGCG_GTA_ 1.25888
A__GGCG__TAA 1.99577
A__GGCGGGC__ 0.85964
A__GGCGG_C_G 0.94144
A__GGCG_GC_G 1.30148
A__GGCGG_C_A 1.79620
A__GGCGG_CA_ 1.30527
A__GGCG__CAG 1.49785
A__GGCG__CAA 1.95745
A__GGCGGAT__ 1.29335
A__GGCG_ATG_ 0.98048
A__GGCG_AT_G 1.76508
A__GGCG_AT_A 1.37108
A__GGCG_ATA_ 1.85203
A__GGCGGAC__ 1.89923
A__GGCG_AC_G 1.87338
A__GGCG_AC_A 1.78227
A__GGCG_ACA_ 1.30235
A__GGCGAGT__ 1.60276
A__GGCGA_TG_ 1.62637
A__GGCGA_T_G 1.83315
A__GGCGA_T_A 1.97304
A__GGCGA_TA_ 1.82512
A__GGCGA_CG_ 1.05402
A__GGCGA_C_G 1.91330
A__GGCGA_C_A 2.19210
A__GGCGA_CA_ 1.33611
A__GGCGAAT__ 1.96470
A__GGCGAAC__ 2.14926
A__GGCGG_T_T 1.63352
A__GGCG_GT_T 1.54851
A__GGCG__TGT 1.37519
A__GGCG__TAT 1.73308
A__GGCG__TAC 1.11341
A__GGCGG_C_T 1.72457
A__GGCG_GC_T 1.50231
A__GGCG__CGT 0.79363
A__GGCGG_C_C 0.79702
A__GGCG__CAT 0.99664
A__GGCG_AT_T 1.96053
A__GGCG_AC_T 1.96494
A__GGCGA_T_T 1.82774
A__GGCGA_T_C 1.53989
A__GGCGA_C_T 1.19535
A__GGCGG_TT_ 1.74151
A__GGCG_GTT_ 1.76625
A__GGCG__TTG 1.89023
A__GGCG__TTA 2.03483
A__GGCGG_TC_ 1.09601
A__GGCG_GTC_ 1.50405
A__GGCG__TCA 1.42528
A__GGCGG_CT_ 1.79342
A__GGCG_GCT_ 1.67286
A__GGCG__CTG 1.67120
A__GGCG__CTA 2.01521
A__GGCGG_CC_ 1.58586
A__GGCG__CCG 1.18184
A__GGCG_ATT_ 2.01609
A__GGCG_ATC_ 1.10575
A__GGCG_ACT_ 2.13392
A__GGCG_ACC_ 1.63384
A__GGCGA_TT_ 1.89254
A__GGCGA_TC_ 1.88233
A__GGCGA_CT_ 2.05456
A__GGCG__TTT 1.85094
A__GGCG__TTC 1.62080
A__GGCG__TCT 1.52257
A__GGCG__TCC 1.57479
A__GGCG__CTT 1.96805
A__GGCG__CTC 1.63080
A__GGCG__CCT 1.26940
A__GGCG__CCC 1.28968
A__GGCGGTG__ 1.26584
A__GGCGGT_G_ 1.36079
A__GGCGGT__G 1.56320
A__GGCG_TGG_ 1.44209
A__GGCG_TG_G 1.51356
A__GGCG_T_GG 1.53317
A__GGCG_TG_A 1.66695
A__GGCG_T_GA 1.77377
A__GGCGGT_A_ 1.74643
A__GGCG_TGA_ 1.64978
A__GGCG_T_AG 1.56679
A__GGCG_T_AA 1.95127
A__GGCGGTA__ 1.72023
A__GGCG_TAG_ 1.46139
A__GGCG_TA_G 1.62974
A__GGCG_TA_A 1.93544
A__GGCG_TAA_ 1.81863
A__GGCGGC_G_ 0.96755
A__GGCGGC__G 0.92919
A__GGCG_C_GA 1.58053
A__GGCG_C_AG 1.53207
A__GGCG_C_AA 2.07369
A__GGCGGCA__ 1.63111
A__GGCG_CAG_ 1.42831
A__GGCG_CAA_ 1.87382
A__GGCGATG__ 1.58932
A__GGCGAT_G_ 1.75784
A__GGCGAT__G 1.76975
A__GGCGAT__A 2.03391
A__GGCGAT_A_ 1.16494
A__GGCGACG__ 1.37454
A__GGCGAC_G_ 1.49205
A__GGCGAC__G 1.89643
A__GGCGAC__A 1.87406
A__GGCGAC_A_ 1.97491
A__GGCGACA__ 1.81523
A__GGCGGT__T 1.56155
A__GGCG_TG_T 1.52425
A__GGCG_T_GT 1.55459
A__GGCGGT__C 1.43636
A__GGCG_TG_C 1.33755
A__GGCG_T_GC 0.99832
A__GGCG_TA_T 1.82224
A__GGCGGC__T 1.50435
A__GGCG_C_GT 1.20200
A__GGCGGC__C 1.04951
A__GGCG_C_AT 1.63723
A__GGCG_CA_T 1.71477
A__GGCGAT__T 1.13254
A__GGCGAC__T 1.86749
A__GGCGAC__C 1.50519
A__GGCGGT_T_ 1.67350
A__GGCG_TGT_ 1.54911
A__GGCG_T_TG 1.61292
A__GGCG_T_TA 2.04133
A__GGCG_T_CG 1.27720
A__GGCG_T_CA 1.80579
A__GGCG_TAC_ 1.71426
A__GGCGGC_T_ 1.49224
A__GGCG_CGT_ 0.86346
A__GGCG_C_TG 1.71206
A__GGCG_C_TA 2.00339
A__GGCG_C_CG 1.05613
A__GGCG_C_CA 1.98794
A__GGCG_CAT_ 0.92871
A__GGCGAT_T_ 1.73168
A__GGCGAT_C_ 1.87466
A__GGCGAC_T_ 1.91057
A__GGCGAC_C_ 1.79451
A__GGCG_T_TT 1.68918
A__GGCG_T_TC 1.17329
A__GGCG_T_CT 1.49181
A__GGCG_C_TT 1.65638
A__GGCG_C_CT 1.14713
A__GGCG_C_CC 1.18482
A__GGCG_TTG_ 1.62396
A__GGCG_TT_G 1.76943
A__GGCG_TTA_ 1.68783
A__GGCGGTC__ 1.77869
A__GGCG_TC_G 1.38768
A__GGCG_TC_A 2.05631
A__GGCG_CT_G 1.69123
A__GGCG_CTA_ 1.84774
A__GGCGGCC__ 0.95915
A__GGCG_CC_A 1.80652
A__GGCGATT__ 1.74450
A__GGCGACT__ 1.89089
A__GGCGACC__ 1.73822
A__GGCG_TT_T 1.74551
A__GGCG_TT_C 1.59071
A__GGCG_TC_T 0.95237
A__GGCG_TC_C 1.32904
A__GGCG_CT_T 1.31740
A__GGCG_CC_T 1.18834
A__GGCG_TTT_ 1.81801
A__GGCG_TCT_ 1.69531
A__GGCG_TCC_ 1.30841
A__GGCG_CTT_ 1.77267
A__GGCG_CCT_ 1.72420
A__GGCG_CCC_ 1.16402
A__GGCGTGG__ 1.03781
A__GGCGTG__G 1.07785
A__GGCGT_GG_ 1.11371
A__GGCGT__GG 1.29111
A__GGCGTG__A 1.23798
A__GGCGT_G_A 1.66143
A__GGCGT__GA 1.16641
A__GGCGT_GA_ 1.56513
A__GGCGT__AG 1.49755
A__GGCGT__AA 1.74851
A__GGCGT_A_G 1.26702
A__GGCGT_A_A 1.37110
A__GGCGTAG__ 1.80618
A__GGCGTA__A 1.78634
A__GGCGTA_A_ 1.72800
A__GGCGTAA__ 0.95187
A__GGCGC_GG_ 1.34774
A__GGCGC_G_G 1.40896
A__GGCGC__GG 1.46211
A__GGCGC_G_A 1.82824
A__GGCGC__GA 1.65285
A__GGCGC_GA_ 1.81071
A__GGCGC__AG 1.79242
A__GGCGC_AG_ 1.29633
A__GGCGC_A_G 1.64835
A__GGCGC_A_A 1.94263
A__GGCGCAG__ 1.65345
A__GGCGCA_G_ 0.80952
A__GGCGCA__G 1.74765
A__GGCGCA__A 1.87757
A__GGCGCA_A_ 1.39959
A__GGCGTG__T 0.99822
A__GGCGT_G_T 1.69906
A__GGCGT__GT 0.90020
A__GGCGT_G_C 0.79334
A__GGCGT__AT 1.49870
A__GGCGT_A_T 1.00367
A__GGCGTA__T 1.91184
A__GGCGC_G_T 1.66117
A__GGCGC_G_C 0.86212
A__GGCGC_A_T 1.72299
A__GGCGCA__T 1.87119
A__GGCGT_GT_ 1.22962
A__GGCGT__TG 1.43856
A__GGCGT__TA 1.83483
A__GGCGTG_C_ 1.20750
A__GGCGT_GC_ 1.47557
A__GGCGT__CG 1.25174
A__GGCGT__CA 1.75697
A__GGCGT_AC_ 1.25217
A__GGCGTA_C_ 1.72625
A__GGCGC_GT_ 1.06870
A__GGCGC__TG 1.45653
A__GGCGC__TA 1.90592
A__GGCGC_GC_ 1.36852
A__GGCGCA_C_ 1.57778
A__GGCGT__TT 1.71313
A__GGCGT__CT 1.62759
A__GGCGT__CC 1.16133
A__GGCGC__TT 1.73592
A__GGCGC__CT 1.03331
A__GGCGC__CC 1.09402
A__GGCGT_T_G 1.56961
A__GGCGT_T_A 1.75010
A__GGCGT_TA_ 1.38896
A__GGCGT_C_G 1.62584
A__GGCGT_C_A 1.73181
A__GGCGTAT__ 1.57225
A__GGCGTAC__ 1.68949
A__GGCGC_TA_ 1.51966
A__GGCGC_C_A 1.45852
A__GGCGCAT__ 0.97080
A__GGCGT_T_T 1.70301
A__GGCGT_C_T 1.52339
A__GGCGC_C_T 0.96412
A__GGCGT_TT_ 1.83065
A__GGCGT_TC_ 1.64870
A__GGCGT_CT_ 1.70340
A__GGCGT_CC_ 1.56165
A__GGCGC_TT_ 1.87049
A__GGCGC_CT_ 1.55620
A__GGCGTTG__ 1.65042
A__GGCGTT__G 1.53504
A__GGCGTT__A 1.87201
A__GGCGTT_A_ 1.61082
A__GGCGTTA__ 1.38718
A__GGCGTCG__ 0.87258
A__GGCGTC_G_ 0.85670
A__GGCGTC__G 1.53340
A__GGCGTCA__ 1.29814
A__GGCGCTG__ 1.58557
A__GGCGCT_G_ 1.37344
A__GGCGCT__G 1.42977
A__GGCGCC__A 1.87199
A__GGCGTT__C 1.36326
A__GGCGTC__T 1.52556
A__GGCGTT_C_ 1.77656
A__GGCGTC_T_ 1.54892
A__GGCGCC_T_ 0.91771
A__GGCGTTT__ 1.76141
A__GGCGTTC__ 1.68927
A__GGCGTCT__ 1.43779
A__GGCGCTT__ 1.83594
AG__ACGG_G_G 1.01602
AG__ACG_GGG_ 0.90340
AG__ACG_GG_G 1.07435
AG__ACG__GGG 1.35671
AG__ACGGG__A 1.37685
AG__ACGG_G_A 1.37726
AG__ACG_G_GA 1.33683
AG__ACG__GGA 1.37352
AG__ACGGG_A_ 1.16899
AG__ACGG_GA_ 1.12912
AG__ACGG__AG 1.27256
AG__ACG_G_AG 1.18321
AG__ACGG__AA 1.69204
AG__ACG_G_AA 1.30874
AG__ACG__GAA 1.28572
AG__ACGGGA__ 1.06544
AG__ACGG_AG_ 1.48239
AG__ACGG_A_G 1.47629
AG__ACG__AGG 1.63489
AG__ACGG_A_A 1.58436
AG__ACG__AGA 1.74503
AG__ACGG_AA_ 1.48197
AG__ACG_GAA_ 1.00890
AG__ACGGAG__ 1.04321
AG__ACGGA__G 1.38179
AG__ACG_AG_G 1.49415
AG__ACG_A_GG 1.49309
AG__ACGGA__A 1.51943
AG__ACG_AG_A 1.37130
AG__ACG_A_GA 1.51069
AG__ACGGA_A_ 1.55636
AG__ACG_AGA_ 1.42656
AG__ACG_A_AG 1.62273
AG__ACG_A_AA 1.54505
AG__ACGGAA__ 1.44525
AG__ACG_AAG_ 1.60380
AG__ACG_AA_G 1.67789
AG__ACG_AAA_ 1.71208
AG__ACGAG_G_ 1.62024
AG__ACGAG__G 1.79453
AG__ACGA_GG_ 1.44208
AG__ACGA_G_G 1.63494
AG__ACGA__GG 1.80140
AG__ACGAG__A 1.65502
AG__ACGA_G_A 1.74138
AG__ACGA__GA 1.85921
AG__ACGAG_A_ 1.22560
AG__ACGA_GA_ 1.54650
AG__ACGA__AG 1.69625
AG__ACGA__AA 1.76962
AG__ACGAGA__ 1.38359
AG__ACGA_AG_ 1.82396
AG__ACGA_A_G 1.90018
AG__ACGA_A_A 1.97078
AG__ACGA_AA_ 1.47493
AG__ACGAAG__ 1.61609
AG__ACGAA_G_ 1.78193
AG__ACGAA__G 1.92082
AG__ACGAA__A 1.81048
AG__ACGAA_A_ 1.76753
AG__ACGAAA__ 1.95046
AG__ACGG__GT 1.05155
AG__ACGGG__C 0.85569
AG__ACGG__AT 1.51985
AG__ACG__GAT 1.18950
AG__ACGG__AC 1.20674
AG__ACG_G_AC 1.09483
AG__ACG__GAC 1.10832
AG__ACG__AGT 1.53386
AG__ACGG_A_C 1.07476
AG__ACG__AAT 1.15837
AG__ACG__AAC 1.45172
AG__ACGGA__T 1.18569
AG__ACG_AG_T 0.97231
AG__ACG_A_GT 1.45372
AG__ACGGA__C 1.31056
AG__ACG_A_AT 1.57846
AG__ACG_AA_T 1.63318
AG__ACGA__GT 1.54150
AG__ACGAG__C 1.33020
AG__ACGA_G_C 1.06441
AG__ACGA__GC 1.27987
AG__ACGA__AT 1.14074
AG__ACGA__AC 1.53158
AG__ACGA_A_T 1.35456
AG__ACGA_A_C 1.54590
AG__ACGAA__T 1.85624
AG__ACGAA__C 1.69912
AG__ACGG__TG 1.51219
AG__ACG_G_TG 1.38392
AG__ACGG__TA 1.59888
AG__ACG_G_TA 1.30018
AG__ACG__GTA 1.33927
AG__ACGGG_C_ 1.14686
AG__ACGG_GC_ 0.78050
AG__ACGG__CG 1.16498
AG__ACGG__CA 1.35996
AG__ACG__GCA 1.42147
AG__ACG_GAT_ 0.85156
AG__ACG__ATG 1.66391
AG__ACG__ATA 1.73408
AG__ACGG_AC_ 1.23299
AG__ACG_GAC_ 1.40525
AG__ACG__ACG 1.57304
AG__ACG__ACA 1.54713
AG__ACG_AGT_ 0.93527
AG__ACG_A_TG 1.74388
AG__ACG_A_TA 1.65783
AG__ACGGA_C_ 1.24137
AG__ACG_AGC_ 1.27523
AG__ACG_A_CA 1.05919
AG__ACG_AAT_ 1.63280
AG__ACGA_GT_ 0.81294
AG__ACGA__TG 1.84541
AG__ACGA__TA 1.75428
AG__ACGA__CA 1.69375
AG__ACGA_AT_ 1.76205
AG__ACGAA_T_ 1.85531
AG__ACGAA_C_ 1.87202
AG__ACGG__CT 1.27839
AG__ACGG__CC 0.85072
AG__ACG_G_CC 1.09330
AG__ACG__GCC 0.88540
AG__ACG__ATT 1.20102
AG__ACG__ATC 1.02281
AG__ACG__ACT 1.60733
AG__ACG__ACC 1.30576
AG__ACG_A_TT 1.20598
AG__ACG_A_TC 1.29561
AG__ACG_A_CT 1.48105
AG__ACG_A_CC 1.45507
AG__ACGA__TT 1.22115
AG__ACGA__TC 1.34423
AG__ACGA__CC 1.57664
AG__ACGG_TG_ 1.57194
AG__ACG_GTG_ 1.39455
AG__ACG_GT_G 1.37374
AG__ACG__TGG 1.55994
AG__ACG_GT_A 1.43770
AG__ACG__TGA 1.57976
AG__ACGG_TA_ 1.68154
AG__ACG_GTA_ 1.40888
AG__ACG__TAG 1.60261
AG__ACG__TAA 1.55072
AG__ACGGGC__ 1.26551
AG__ACGG_CG_ 0.98673
AG__ACGG_C_G 1.41338
AG__ACGG_C_A 1.52653
AG__ACG__CGA 1.25596
AG__ACGG_CA_ 1.53685
AG__ACG_GCA_ 1.28729
AG__ACG__CAG 1.54081
AG__ACGGAT__ 1.63323
AG__ACG_ATG_ 1.47307
AG__ACG_AT_G 1.66196
AG__ACG_AT_A 1.62893
AG__ACG_ATA_ 1.58763
AG__ACGGAC__ 1.44868
AG__ACG_ACG_ 0.96404
AG__ACG_AC_G 1.59019
AG__ACG_ACA_ 1.42921
AG__ACGAGT__ 1.72026
AG__ACGA_TG_ 1.69595
AG__ACGA_T_G 1.88108
AG__ACGA_T_A 1.80606
AG__ACGA_TA_ 1.75643
AG__ACGAGC__ 1.43419
AG__ACGA_CG_ 1.20483
AG__ACGA_C_G 1.73039
AG__ACGA_C_A 1.35251
AG__ACGA_CA_ 1.46348
AG__ACGAAT__ 1.87170
AG__ACGAAC__ 1.75386
AG__ACG__TGT 1.46716
AG__ACGG_T_C 1.29155
AG__ACG_GT_C 1.22350
AG__ACG__TGC 1.31403
AG__ACG__TAT 1.51813
AG__ACG__TAC 1.36891
AG__ACGG_C_T 1.43149
AG__ACG_GC_T 1.29279
AG__ACG__CAT 1.46263
AG__ACG__CAC 1.26160
AG__ACG_AT_T 1.58914
AG__ACG_AT_C 1.43310
AG__ACG_AC_T 1.61200
AG__ACGA_T_T 1.66358
AG__ACGA_T_C 1.61345
AG__ACGA_C_T 1.66441
AG__ACG__TTG 1.69950
AG__ACG__TTA 1.43353
AG__ACGG_TC_ 1.49422
AG__ACG_GTC_ 1.35479
AG__ACG__TCG 1.75455
AG__ACG__TCA 1.59181
AG__ACGG_CT_ 1.35100
AG__ACG_GCT_ 1.27904
AG__ACG__CTG 1.50699
AG__ACG__CTA 1.45681
AG__ACGG_CC_ 1.30559
AG__ACG_ATT_ 1.67186
AG__ACG_ATC_ 1.63320
AG__ACG_ACT_ 1.70279
AG__ACGA_TT_ 1.69463
AG__ACGA_TC_ 1.78851
AG__ACGA_CT_ 1.79467
AG__ACG__TTT 1.32053
AG__ACG__TTC 1.35189
AG__ACG__TCT 1.47258
AG__ACG__CTT 1.48817
AG__ACG__CTC 1.37795
AG__ACG__CCT 1.16624
AG__ACG__CCC 1.19200
AG__ACGGT__G 1.41969
AG__ACG_T_GG 1.51655
AG__ACGGT__A 1.62787
AG__ACG_TG_A 1.56929
AG__ACG_T_GA 1.61976
AG__ACGGT_A_ 1.43031
AG__ACG_T_AG 1.40528
AG__ACG_T_AA 1.50606
AG__ACGGTA__ 1.47243
AG__ACG_TAG_ 1.54281
AG__ACG_TA_G 1.53225
AG__ACG_TA_A 1.67193
AG__ACG_TAA_ 1.58494
AG__ACG_C_GG 1.74625
AG__ACG_C_GA 1.87875
AG__ACGGC_A_ 1.56081
AG__ACG_CGA_ 1.19105
AG__ACG_C_AG 1.76464
AG__ACG_C_AA 1.85264
AG__ACGGCA__ 1.47220
AG__ACG_CAG_ 1.76385
AG__ACG_CA_G 1.78481
AG__ACG_CA_A 1.90360
AG__ACG_CAA_ 1.66206
AG__ACGATG__ 1.38543
AG__ACGAT_G_ 1.36811
AG__ACGAT__G 1.50923
AG__ACGAT__A 1.76482
AG__ACGAT_A_ 1.47354
AG__ACGATA__ 1.72441
AG__ACGACG__ 1.23307
AG__ACGAC__G 1.91786
AG__ACGAC_A_ 1.76747
AG__ACGACA__ 1.86510
AG__ACGGT__T 1.15672
AG__ACG_TG_T 1.18287
AG__ACG_T_AT 1.47535
AG__ACG_T_AC 1.35041
AG__ACG_TA_T 1.61675
AG__ACG_TA_C 1.37597
AG__ACGGC__T 1.41659
AG__ACG_CG_T 0.80770
AG__ACG_C_GT 1.56343
AG__ACGGC__C 0.92045
AG__ACG_C_GC 1.18449
AG__ACG_C_AT 1.65056
AG__ACG_C_AC 1.23945
AG__ACG_CA_T 1.69081
AG__ACG_CA_C 1.21922
AG__ACGAT__T 1.44578
AG__ACGAT__C 1.24046
AG__ACGAC__T 1.69778
AG__ACGAC__C 1.44845
AG__ACG_TGT_ 1.17626
AG__ACG_T_TG 1.52504
AG__ACG_T_TA 1.53538
AG__ACGGT_C_ 1.13645
AG__ACG_T_CG 1.39094
AG__ACG_TAT_ 1.55436
AG__ACG_TAC_ 1.62483
AG__ACGGC_T_ 1.47223
AG__ACG_C_TG 1.69045
AG__ACG_C_TA 1.42590
AG__ACGGC_C_ 1.12165
AG__ACG_C_CG 1.49511
AG__ACG_C_CA 1.51145
AG__ACG_CAT_ 1.60168
AG__ACG_CAC_ 1.53541
AG__ACGAT_T_ 1.52657
AG__ACGAT_C_ 1.59949
AG__ACGAC_T_ 1.79554
AG__ACGAC_C_ 1.62553
AG__ACG_T_TT 1.30376
AG__ACG_T_CT 1.14759
AG__ACG_T_CC 1.18196
AG__ACG_C_TT 1.53708
AG__ACG_C_TC 1.34200
AG__ACG_C_CT 1.46260
AG__ACG_C_CC 1.07682
AG__ACGGTT__ 1.43316
AG__ACG_TTG_ 1.45200
AG__ACG_TT_G 1.58765
AG__ACG_TT_A 1.43838
AG__ACG_TTA_ 1.39103
AG__ACG_TCG_ 1.04458
AG__ACG_TC_G 1.36628
AG__ACG_TC_A 1.50776
AG__ACG_CTG_ 1.62017
AG__ACG_CT_G 1.81124
AG__ACG_CTA_ 1.73896
AG__ACGGCC__ 1.43823
AG__ACG_CC_G 1.55488
AG__ACG_CC_A 1.41223
AG__ACG_CCA_ 1.62823
AG__ACGATT__ 1.55583
AG__ACGATC__ 1.29285
AG__ACGACT__ 1.72524
AG__ACGACC__ 1.71301
AG__ACG_TT_C 1.33040
AG__ACG_TC_T 1.06747
AG__ACG_CT_T 1.57550
AG__ACG_CT_C 1.39569
AG__ACG_CC_T 1.53224
AG__ACG_CC_C 1.25189
AG__ACG_TTT_ 1.40503
AG__ACG_TCC_ 0.95564
AG__ACG_CTT_ 1.50537
AG__ACG_CTC_ 1.58361
AG__ACG_CCT_ 1.53152
AG__ACG_CCC_ 1.21326
AG__ACGTGG__ 0.80806
AG__ACGTG__G 1.03794
AG__ACGT_GG_ 1.15150
AG__ACGT_G_G 1.26079
AG__ACGT__GG 1.27167
AG__ACGT_G_A 1.02388
AG__ACGT__GA 1.18915
AG__ACGTG_A_ 0.82750
AG__ACGT_GA_ 0.97014
AG__ACGT__AG 1.19826
AG__ACGT__AA 1.11811
AG__ACGT_A_G 1.21053
AG__ACGT_A_A 1.32839
AG__ACGT_AA_ 1.24221
AG__ACGTAG__ 1.23932
AG__ACGTA_G_ 1.10861
AG__ACGTA__G 1.41546
AG__ACGTA__A 1.21618
AG__ACGTA_A_ 1.40120
AG__ACGTAA__ 1.38334
AG__ACGC_GG_ 1.28899
AG__ACGC_GA_ 1.28384
AG__ACGC__AG 1.74962
AG__ACGC__AA 1.49339
AG__ACGC_AG_ 1.74435
AG__ACGC_A_G 1.75191
AG__ACGC_A_A 1.84655
AG__ACGC_AA_ 1.73415
AG__ACGCAG__ 1.18432
AG__ACGCA_G_ 1.33345
AG__ACGCA__G 1.62362
AG__ACGCA__A 1.04894
AG__ACGCA_A_ 1.38710
AG__ACGTG__T 1.00961
AG__ACGT_G_T 0.99761
AG__ACGT__GT 1.24579
AG__ACGT_G_C 0.96216
AG__ACGT__AT 1.18577
AG__ACGT__AC 1.05745
AG__ACGT_A_T 1.29036
AG__ACGTA__T 1.25951
AG__ACGTA__C 1.19855
AG__ACGC_G_T 1.10382
AG__ACGC_G_C 1.10661
AG__ACGC__GC 1.19688
AG__ACGC__AT 1.55895
AG__ACGC__AC 1.39712
AG__ACGC_A_T 1.68439
AG__ACGC_A_C 1.29352
AG__ACGCA__T 1.33260
AG__ACGCA__C 1.27168
AG__ACGTG_T_ 0.95890
AG__ACGT_GT_ 1.03385
AG__ACGT__TG 1.30788
AG__ACGT__TA 1.11436
AG__ACGT_GC_ 1.09053
AG__ACGT_AT_ 1.25342
AG__ACGT_AC_ 1.19526
AG__ACGTA_T_ 1.32614
AG__ACGTA_C_ 1.13069
AG__ACGC__TG 1.66701
AG__ACGC__TA 1.67473
AG__ACGC_GC_ 1.17227
AG__ACGC__CG 1.10356
AG__ACGC__CA 0.86080
AG__ACGC_AT_ 1.46828
AG__ACGC_AC_ 1.67380
AG__ACGCA_C_ 0.91992
AG__ACGT__TT 1.22028
AG__ACGT__TC 1.12704
AG__ACGT__CT 1.23113
AG__ACGT__CC 1.06322
AG__ACGC__TT 1.40615
AG__ACGC__TC 1.14418
AG__ACGC__CT 1.04848
AG__ACGC__CC 1.36577
AG__ACGTGT__ 1.10842
AG__ACGT_T_G 1.31199
AG__ACGT_T_A 1.13460
AG__ACGT_TA_ 1.14943
AG__ACGT_C_G 1.18997
AG__ACGT_CA_ 1.18947
AG__ACGTAT__ 1.24309
AG__ACGTAC__ 1.13153
AG__ACGC_T_G 1.68707
AG__ACGC_TA_ 1.68922
AG__ACGC_C_G 1.50179
AG__ACGC_CA_ 1.60132
AG__ACGCAT__ 1.51513
AG__ACGCAC__ 0.87312
AG__ACGT_C_T 1.21286
AG__ACGT_C_C 1.03889
AG__ACGC_T_T 1.49085
AG__ACGC_T_C 1.39829
AG__ACGC_C_T 1.13477
AG__ACGT_TT_ 1.21247
AG__ACGT_CT_ 1.21981
AG__ACGC_TT_ 1.60964
AG__ACGC_TC_ 1.48316
AG__ACGC_CT_ 1.53507
AG__ACGTTG__ 1.32497
AG__ACGTT_G_ 1.35796
AG__ACGTT__G 1.33889
AG__ACGTT__A 1.24112
AG__ACGTT_A_ 1.18769
AG__ACGTTA__ 1.34887
AG__ACGTCG__ 0.87972
AG__ACGTC_G_ 1.32555
AG__ACGTC__A 1.11327
AG__ACGTC_A_ 1.41545
AG__ACGTCA__ 1.50732
AG__ACGCT_G_ 1.51445
AG__ACGCT__G 1.60443
AG__ACGCT__A 1.66373
AG__ACGCT_A_ 1.74116
AG__ACGCTA__ 1.80644
AG__ACGCCG__ 1.30519
AG__ACGCC_G_ 1.68101
AG__ACGCC__A 1.89745
AG__ACGCC_A_ 1.81185
AG__ACGCCA__ 1.76030
AG__ACGTT__T 1.31433
AG__ACGTT__C 1.24406
AG__ACGTC__T 1.41731
AG__ACGTC__C 1.22518
AG__ACGCT__T 1.24234
AG__ACGCT__C 1.45568
AG__ACGCC__T 1.68895
AG__ACGCC__C 1.33302
AG__ACGTT_T_ 1.31812
AG__ACGTC_T_ 1.21662
AG__ACGTC_C_ 1.23571
AG__ACGCT_T_ 1.50519
AG__ACGCT_C_ 1.15371
AG__ACGCC_T_ 1.63746
AG__ACGCC_C_ 1.53873
AG__ACGTTC__ 1.19290
AG__ACGTCT__ 1.26088
AG__ACGTCC__ 1.12715
AG__ACGCTT__ 1.46030
AG__ACGCTC__ 1.25354
AG__ACGCCT__ 1.74707
AG__ACGCCC__ 1.51245
A_G_ACG_GGG_ 1.16139
A_G_ACG__GGG 1.36543
A_G_ACGGG__A 1.46064
A_G_ACGG_G_A 1.48605
A_G_ACGG__GA 1.69814
A_G_ACG_GG_A 1.30518
A_G_ACG_G_GA 1.48115
A_G_ACGGG_A_ 1.44974
A_G_ACGG_GA_ 1.42419
A_G_ACGG__AG 1.45234
A_G_ACG_GGA_ 1.10329
A_G_ACG_G_AG 1.22100
A_G_ACG__GAG 1.35067
A_G_ACGG__AA 1.62672
A_G_ACG_G_AA 1.46465
A_G_ACG__GAA 1.57401
A_G_ACGG_AG_ 1.63382
A_G_ACGG_A_G 1.61291
A_G_ACG_GAG_ 1.52046
A_G_ACG__AGG 1.71468
A_G_ACGG_A_A 1.75960
A_G_ACG_GA_A 1.53848
A_G_ACG__AGA 1.72887
A_G_ACGG_AA_ 1.58520
A_G_ACG_GAA_ 0.85778
A_G_ACG__AAG 1.44639
A_G_ACG__AAA 1.73454
A_G_ACGGA_G_ 1.42947
A_G_ACGGA__G 1.37114
A_G_ACG_AGG_ 1.46091
A_G_ACG_AG_G 1.46909
A_G_ACG_A_GG 1.33675
A_G_ACGGA__A 1.66983
A_G_ACG_AG_A 1.58560
A_G_ACG_A_GA 1.53365
A_G_ACGGA_A_ 1.57766
A_G_ACG_AGA_ 1.55985
A_G_ACG_A_AG 1.55163
A_G_ACG_A_AA 1.59126
A_G_ACGGAA__ 1.69603
A_G_ACG_AAG_ 1.65340
A_G_ACG_AA_G 1.68383
A_G_ACG_AA_A 1.78318
A_G_ACG_AAA_ 1.69594
A_G_ACGAG_G_ 1.63568
A_G_ACGAG__G 1.69255
A_G_ACGA_GG_ 1.48964
A_G_ACGA_G_G 1.57662
A_G_ACGA__GG 1.73249
A_G_ACGAG__A 1.56198
A_G_ACGA_G_A 1.77394
A_G_ACGA__GA 1.69515
A_G_ACGAG_A_ 1.08721
A_G_ACGA_GA_ 1.61415
A_G_ACGA__AG 1.59580
A_G_ACGA__AA 1.81616
A_G_ACGAGA__ 1.20482
A_G_ACGA_AG_ 1.85815
A_G_ACGA_A_G 1.95778
A_G_ACGA_A_A 2.00107
A_G_ACGA_AA_ 1.38348
A_G_ACGAAG__ 1.65376
A_G_ACGAA_G_ 1.64467
A_G_ACGAA__G 1.82420
A_G_ACGAA__A 1.71383
A_G_ACGAAA__ 1.92486
A_G_ACGGG__T 1.35715
A_G_ACGG_G_T 1.05636
A_G_ACG_GG_T 0.99168
A_G_ACG__GGT 1.17029
A_G_ACGGG__C 1.29241
A_G_ACG_GG_C 1.07312
A_G_ACG_G_GC 1.07194
A_G_ACGG__AT 1.57118
A_G_ACG__GAT 1.23704
A_G_ACGG__AC 1.37141
A_G_ACG_G_AC 1.05989
A_G_ACG__GAC 1.18982
A_G_ACGG_A_T 1.65084
A_G_ACG_GA_T 0.78093
A_G_ACG__AGT 1.57174
A_G_ACGG_A_C 1.45447
A_G_ACG_GA_C 1.18025
A_G_ACG__AGC 1.36690
A_G_ACG__AAT 1.03348
A_G_ACG__AAC 1.47541
A_G_ACGGA__T 1.64136
A_G_ACG_AG_T 1.32492
A_G_ACG_A_GT 1.40231
A_G_ACGGA__C 1.57180
A_G_ACG_A_GC 1.26271
A_G_ACG_A_AT 1.49597
A_G_ACG_AA_T 1.59673
A_G_ACG_AA_C 1.68327
A_G_ACGA_G_T 1.48526
A_G_ACGA__GT 1.65043
A_G_ACGAG__C 1.46925
A_G_ACGA_G_C 1.34315
A_G_ACGA__GC 1.40617
A_G_ACGA__AT 1.04804
A_G_ACGA__AC 1.62774
A_G_ACGA_A_T 1.14559
A_G_ACGA_A_C 1.70073
A_G_ACGAA__T 1.67578
A_G_ACGAA__C 1.70226
A_G_ACGGG_T_ 1.31408
A_G_ACGG_GT_ 1.13255
A_G_ACGG__TG 1.54180
A_G_ACG_GGT_ 1.17198
A_G_ACG_G_TG 1.42238
A_G_ACG__GTG 1.44927
A_G_ACGG__TA 1.57549
A_G_ACG_G_TA 1.31566
A_G_ACG__GTA 1.40624
A_G_ACGGG_C_ 1.33446
A_G_ACGG_GC_ 1.10448
A_G_ACGG__CG 1.14847
A_G_ACG_GGC_ 1.10993
A_G_ACG__GCG 0.91447
A_G_ACGG__CA 1.48673
A_G_ACGG_AT_ 1.66211
A_G_ACG_GAT_ 1.41417
A_G_ACG__ATG 1.62083
A_G_ACG__ATA 1.77668
A_G_ACGG_AC_ 1.71366
A_G_ACG_GAC_ 1.39510
A_G_ACG__ACG 1.64067
A_G_ACG__ACA 1.67861
A_G_ACGGA_T_ 1.69319
A_G_ACG_AGT_ 1.41602
A_G_ACG_A_TG 1.71148
A_G_ACG_A_TA 1.63338
A_G_ACGGA_C_ 1.61175
A_G_ACG_AGC_ 1.32963
A_G_ACG_A_CG 1.29506
A_G_ACG_AAT_ 1.77982
A_G_ACG_AAC_ 1.61448
A_G_ACGAG_T_ 1.71103
A_G_ACGA_GT_ 1.58620
A_G_ACGA__TG 1.84322
A_G_ACGA__TA 1.85705
A_G_ACGA_GC_ 1.52201
A_G_ACGA__CG 1.62023
A_G_ACGA__CA 1.54362
A_G_ACGA_AT_ 1.88057
A_G_ACGA_AC_ 1.77131
A_G_ACGAA_T_ 1.87687
A_G_ACGG__TT 1.46119
A_G_ACG_G_TT 1.31422
A_G_ACG__GTT 1.16680
A_G_ACGG__TC 1.47008
A_G_ACG_G_TC 1.12327
A_G_ACG__GTC 1.20604
A_G_ACGG__CT 1.55507
A_G_ACG_G_CT 1.36007
A_G_ACG__GCT 1.25512
A_G_ACGG__CC 1.38158
A_G_ACG_G_CC 1.19030
A_G_ACG__GCC 1.22650
A_G_ACG__ATT 1.66718
A_G_ACG__ATC 1.44547
A_G_ACG__ACT 1.55619
A_G_ACG__ACC 1.52225
A_G_ACG_A_TT 1.51900
A_G_ACG_A_TC 1.60092
A_G_ACG_A_CT 1.26640
A_G_ACG_A_CC 1.53338
A_G_ACGA__TT 1.81692
A_G_ACGA__TC 1.53330
A_G_ACGA__CT 1.48474
A_G_ACGA__CC 1.62397
A_G_ACGGGT__ 1.66632
A_G_ACGG_TG_ 1.53156
A_G_ACGG_T_G 1.49908
A_G_ACG_GTG_ 1.24299
A_G_ACG_GT_G 1.40963
A_G_ACG__TGG 1.44262
A_G_ACGG_T_A 1.56307
A_G_ACG_GT_A 1.31137
A_G_ACG__TGA 1.51981
A_G_ACGG_TA_ 1.54221
A_G_ACG_GTA_ 1.26138
A_G_ACG__TAG 1.55726
A_G_ACG__TAA 1.34227
A_G_ACGGGC__ 1.41874
A_G_ACGG_CG_ 0.96941
A_G_ACGG_C_G 1.36005
A_G_ACG_GCG_ 0.77287
A_G_ACG_GC_G 1.29287
A_G_ACG__CGG 0.83866
A_G_ACGG_C_A 1.46139
A_G_ACG__CGA 1.02636
A_G_ACGG_CA_ 1.49560
A_G_ACG_GCA_ 1.23947
A_G_ACG__CAG 1.45405
A_G_ACGGAT__ 1.46401
A_G_ACG_ATG_ 1.24106
A_G_ACG_AT_G 1.40809
A_G_ACG_AT_A 1.39921
A_G_ACGGAC__ 1.45597
A_G_ACG_AC_G 1.42029
A_G_ACG_ACA_ 1.16737
A_G_ACGAGT__ 1.64339
A_G_ACGA_TG_ 1.59657
A_G_ACGA_T_G 1.68764
A_G_ACGA_T_A 1.65186
A_G_ACGA_TA_ 1.63434
A_G_ACGA_CG_ 1.17912
A_G_ACGA_C_G 1.48420
A_G_ACGA_C_A 1.24946
A_G_ACGA_CA_ 1.47001
A_G_ACGAAT__ 1.58717
A_G_ACGAAC__ 1.57287
A_G_ACGG_T_T 1.66274
A_G_ACG_GT_T 1.21641
A_G_ACG__TGT 1.17653
A_G_ACGG_T_C 1.55330
A_G_ACG_GT_C 1.11720
A_G_ACG__TGC 1.24646
A_G_ACG__TAC 1.27448
A_G_ACGG_C_T 1.61098
A_G_ACG_GC_T 1.28338
A_G_ACG__CGT 0.90459
A_G_ACGG_C_C 1.43555
A_G_ACG_GC_C 1.05319
A_G_ACG__CAT 1.31972
A_G_ACG__CAC 1.04063
A_G_ACG_AT_T 1.40584
A_G_ACG_AT_C 1.26661
A_G_ACG_AC_T 1.37974
A_G_ACG_AC_C 1.02628
A_G_ACGA_T_T 1.73110
A_G_ACGA_T_C 1.58301
A_G_ACGA_C_T 1.62687
A_G_ACGA_C_C 1.56658
A_G_ACGG_TT_ 1.62932
A_G_ACG_GTT_ 1.29067
A_G_ACG__TTG 1.60944
A_G_ACG__TTA 1.36165
A_G_ACGG_TC_ 1.60851
A_G_ACG__TCG 1.27746
A_G_ACG__TCA 1.46350
A_G_ACGG_CT_ 1.57559
A_G_ACG_GCT_ 1.36873
A_G_ACG__CTG 1.54447
A_G_ACG__CTA 1.49603
A_G_ACGG_CC_ 1.46440
A_G_ACG__CCG 0.98619
A_G_ACG_ATT_ 1.53567
A_G_ACG_ATC_ 1.33818
A_G_ACG_ACT_ 1.67361
A_G_ACGA_TT_ 1.76519
A_G_ACGA_TC_ 1.65816
A_G_ACGA_CT_ 1.75742
A_G_ACGA_CC_ 1.17823
A_G_ACG__TTT 1.46110
A_G_ACG__TTC 1.43167
A_G_ACG__TCT 1.43866
A_G_ACG__TCC 1.39667
A_G_ACG__CTT 1.57660
A_G_ACG__CTC 1.39802
A_G_ACG__CCT 1.32290
A_G_ACG__CCC 1.33971
A_G_ACGGT__G 1.51984
A_G_ACG_TG_G 1.45459
A_G_ACG_T_GG 1.53945
A_G_ACGGT__A 1.57112
A_G_ACG_TG_A 1.57183
A_G_ACGGT_A_ 1.45039
A_G_ACG_TGA_ 1.44385
A_G_ACG_T_AG 1.39803
A_G_ACG_T_AA 1.49344
A_G_ACGGTA__ 1.50049
A_G_ACG_TAG_ 1.50813
A_G_ACG_TA_G 1.63767
A_G_ACG_TA_A 1.65836
A_G_ACG_TAA_ 1.59604
A_G_ACGGCG__ 1.01720
A_G_ACGGC_G_ 1.55084
A_G_ACGGC__G 1.52318
A_G_ACG_CGG_ 1.03334
A_G_ACG_CG_G 1.29874
A_G_ACG_C_GG 1.67758
A_G_ACGGC__A 1.70262
A_G_ACG_CG_A 1.25166
A_G_ACG_C_GA 1.74459
A_G_ACGGC_A_ 1.56955
A_G_ACG_CGA_ 1.14310
A_G_ACG_C_AG 1.67235
A_G_ACG_C_AA 1.75787
A_G_ACGGCA__ 1.70571
A_G_ACG_CAG_ 1.73890
A_G_ACG_CA_G 1.69832
A_G_ACG_CA_A 1.93963
A_G_ACG_CAA_ 1.74828
A_G_ACGATG__ 1.51552
A_G_ACGAT__G 1.48672
A_G_ACGAT__A 1.82020
A_G_ACGAT_A_ 1.58373
A_G_ACGATA__ 1.81554
A_G_ACGACG__ 1.30481
A_G_ACGAC_G_ 1.75122
A_G_ACGAC__G 1.80471
A_G_ACGAC__A 1.98961
A_G_ACGAC_A_ 1.76564
A_G_ACGACA__ 1.95905
A_G_ACGGT__T 1.32356
A_G_ACG_TG_T 1.28988
A_G_ACG_T_GT 1.18697
A_G_ACG_T_AT 1.49503
A_G_ACG_T_AC 1.37909
A_G_ACG_TA_T 1.61714
A_G_ACG_TA_C 1.42603
A_G_ACGGC__T 1.53729
A_G_ACG_CG_T 1.07947
A_G_ACG_C_GT 1.38783
A_G_ACGGC__C 1.34652
A_G_ACG_C_GC 1.21602
A_G_ACG_C_AT 1.51276
A_G_ACG_C_AC 1.34083
A_G_ACG_CA_C 1.42990
A_G_ACGAT__T 1.58837
A_G_ACGAT__C 1.34405
A_G_ACGAC__T 1.68034
A_G_ACGAC__C 1.69278
A_G_ACGGT_T_ 1.53470
A_G_ACG_TGT_ 1.34736
A_G_ACG_T_TG 1.55268
A_G_ACG_T_TA 1.56051
A_G_ACGGT_C_ 1.36852
A_G_ACG_TGC_ 1.34997
A_G_ACG_T_CG 1.33553
A_G_ACG_T_CA 1.54144
A_G_ACG_TAT_ 1.59252
A_G_ACG_TAC_ 1.73487
A_G_ACGGC_T_ 1.49461
A_G_ACG_CGT_ 1.13341
A_G_ACG_C_TG 1.54120
A_G_ACG_C_TA 1.49122
A_G_ACGGC_C_ 1.51623
A_G_ACG_C_CA 1.76685
A_G_ACG_CAT_ 1.70048
A_G_ACG_CAC_ 1.66457
A_G_ACGAT_T_ 1.58563
A_G_ACGAT_C_ 1.60664
A_G_ACGAC_T_ 1.89319
A_G_ACGAC_C_ 1.77588
A_G_ACG_T_TT 1.40310
A_G_ACG_T_TC 1.31970
A_G_ACG_T_CT 1.48695
A_G_ACG_T_CC 1.40074
A_G_ACG_C_TT 1.65309
A_G_ACG_C_TC 1.47703
A_G_ACG_C_CT 1.47676
A_G_ACG_C_CC 1.35349
A_G_ACGGTT__ 1.65938
A_G_ACG_TTG_ 1.42509
A_G_ACG_TT_G 1.51182
A_G_ACG_TT_A 1.46771
A_G_ACG_TTA_ 1.38064
A_G_ACG_TCG_ 1.15327
A_G_ACG_TC_G 1.33916
A_G_ACG_TC_A 1.44180
A_G_ACG_TCA_ 1.37820
A_G_ACGGCT__ 1.54391
A_G_ACG_CTG_ 1.48048
A_G_ACG_CT_G 1.69410
A_G_ACG_CT_A 1.50545
A_G_ACG_CTA_ 1.57519
A_G_ACGGCC__ 1.44168
A_G_ACG_CCG_ 1.13972
A_G_ACG_CC_G 1.49267
A_G_ACG_CC_A 1.68903
A_G_ACG_CCA_ 1.52457
A_G_ACGATT__ 1.66879
A_G_ACGATC__ 1.28875
A_G_ACGACT__ 1.84210
A_G_ACGACC__ 1.64129
A_G_ACG_TT_T 1.38619
A_G_ACG_TT_C 1.47936
A_G_ACG_TC_T 1.40436
A_G_ACG_TC_C 1.35246
A_G_ACG_CT_T 1.44835
A_G_ACG_CT_C 1.44659
A_G_ACG_CC_T 1.44443
A_G_ACG_CC_C 1.29015
A_G_ACG_TTT_ 1.45924
A_G_ACG_TTC_ 1.51269
A_G_ACG_TCT_ 1.45590
A_G_ACG_TCC_ 1.36199
A_G_ACG_CTT_ 1.48816
A_G_ACG_CTC_ 1.55420
A_G_ACG_CCT_ 1.53587
A_G_ACG_CCC_ 1.45313
A_G_ACGTGG__ 0.94111
A_G_ACGT_GG_ 1.16867
A_G_ACGT_G_G 1.15158
A_G_ACGT__GG 1.26454
A_G_ACGT_G_A 1.13960
A_G_ACGT__GA 1.27472
A_G_ACGTG_A_ 0.78226
A_G_ACGT_GA_ 1.00189
A_G_ACGT__AG 1.13784
A_G_ACGT__AA 1.17313
A_G_ACGT_AG_ 1.31999
A_G_ACGT_AA_ 1.10467
A_G_ACGTAG__ 1.35119
A_G_ACGTA_G_ 1.11524
A_G_ACGTA__G 1.30920
A_G_ACGTA__A 1.18977
A_G_ACGTA_A_ 1.21456
A_G_ACGTAA__ 1.33586
A_G_ACGC_GG_ 1.26719
A_G_ACGC_G_G 1.36294
A_G_ACGC__GG 1.43543
A_G_ACGC_G_A 1.42972
A_G_ACGC__GA 1.50178
A_G_ACGC_GA_ 1.37464
A_G_ACGC__AG 1.56312
A_G_ACGC__AA 1.62536
A_G_ACGC_AG_ 1.58162
A_G_ACGC_A_G 1.64070
A_G_ACGC_A_A 1.84370
A_G_ACGC_AA_ 1.74466
A_G_ACGCAG__ 1.22799
A_G_ACGCA_G_ 1.22168
A_G_ACGCA__G 1.49722
A_G_ACGCAA__ 1.65905
A_G_ACGTG__T 0.91919
A_G_ACGT_G_T 1.11727
A_G_ACGT_G_C 1.03779
A_G_ACGT__GC 1.03599
A_G_ACGT__AT 1.04154
A_G_ACGT_A_T 1.31984
A_G_ACGT_A_C 1.15653
A_G_ACGTA__T 1.17898
A_G_ACGTA__C 1.22031
A_G_ACGC_G_T 1.12946
A_G_ACGC__GT 1.23332
A_G_ACGC_G_C 1.13803
A_G_ACGC__GC 0.94509
A_G_ACGC__AT 1.41533
A_G_ACGC__AC 0.98418
A_G_ACGC_A_T 1.73559
A_G_ACGC_A_C 1.43579
A_G_ACGCA__T 1.21552
A_G_ACGTG_T_ 1.02280
A_G_ACGT_GT_ 1.15509
A_G_ACGT__TG 1.23560
A_G_ACGT__TA 1.08761
A_G_ACGT_GC_ 1.14136
A_G_ACGT__CG 0.98316
A_G_ACGT_AT_ 1.30173
A_G_ACGT_AC_ 1.24069
A_G_ACGTA_T_ 1.30972
A_G_ACGTA_C_ 1.14037
A_G_ACGC_GT_ 1.29083
A_G_ACGC__TG 1.64250
A_G_ACGC__TA 1.71297
A_G_ACGC_GC_ 1.19038
A_G_ACGC_AT_ 1.69989
A_G_ACGC_AC_ 1.67185
A_G_ACGCA_T_ 1.47821
A_G_ACGT__TT 1.25067
A_G_ACGT__TC 1.15927
A_G_ACGT__CT 1.23035
A_G_ACGT__CC 1.18131
A_G_ACGC__TT 1.38134
A_G_ACGC__TC 1.42099
A_G_ACGC__CT 1.34619
A_G_ACGC__CC 1.31396
A_G_ACGTGT__ 0.90523
A_G_ACGT_TG_ 1.07222
A_G_ACGT_T_G 1.33509
A_G_ACGT_T_A 1.09974
A_G_ACGT_TA_ 1.07367
A_G_ACGT_C_G 1.21979
A_G_ACGT_CA_ 1.09033
A_G_ACGTAT__ 1.09742
A_G_ACGC_TG_ 1.28694
A_G_ACGC_T_G 1.55862
A_G_ACGC_T_A 1.47034
A_G_ACGC_TA_ 1.42757
A_G_ACGC_C_G 1.48406
A_G_ACGC_CA_ 1.16609
A_G_ACGCAT__ 1.30426
A_G_ACGT_T_T 1.06768
A_G_ACGT_T_C 1.11026
A_G_ACGT_C_T 1.06878
A_G_ACGT_C_C 0.98695
A_G_ACGC_T_T 1.25795
A_G_ACGC_T_C 1.25550
A_G_ACGC_C_T 1.30244
A_G_ACGC_C_C 0.87011
A_G_ACGT_TT_ 1.12448
A_G_ACGT_TC_ 1.25172
A_G_ACGT_CT_ 1.20042
A_G_ACGC_TT_ 1.50046
A_G_ACGC_TC_ 1.30325
A_G_ACGC_CT_ 1.57748
A_G_ACGTTG__ 1.23764
A_G_ACGTT_G_ 1.30101
A_G_ACGTT__G 1.34505
A_G_ACGTT__A 1.22253
A_G_ACGTT_A_ 1.19860
A_G_ACGTTA__ 1.31274
A_G_ACGTC_G_ 1.28143
A_G_ACGTC__A 1.26920
A_G_ACGTC_A_ 1.29325
A_G_ACGTCA__ 1.39917
A_G_ACGCTG__ 1.48759
A_G_ACGCT_G_ 1.43058
A_G_ACGCT__G 1.56788
A_G_ACGCT_A_ 1.59870
A_G_ACGCTA__ 1.81147
A_G_ACGCCG__ 1.24914
A_G_ACGCC_G_ 1.48966
A_G_ACGCC__G 1.70171
A_G_ACGCC__A 1.89533
A_G_ACGCC_A_ 1.72519
A_G_ACGCCA__ 1.76760
A_G_ACGTT__T 1.24480
A_G_ACGTT__C 1.24893
A_G_ACGTC__T 1.33536
A_G_ACGTC__C 1.11705
A_G_ACGCT__T 1.51039
A_G_ACGCT__C 1.44481
A_G_ACGCC__T 1.53805
A_G_ACGCC__C 1.32365
A_G_ACGTT_T_ 1.24034
A_G_ACGTT_C_ 1.32671
A_G_ACGTC_C_ 1.36725
A_G_ACGCT_T_ 1.53450
A_G_ACGCT_C_ 1.59800
A_G_ACGCC_T_ 1.70921
A_G_ACGCC_C_ 1.50539
A_G_ACGTTT__ 1.24874
A_G_ACGTTC__ 1.19343
A_G_ACGTCT__ 1.23394
A_G_ACGTCC__ 1.26498
A_G_ACGCTT__ 1.39983
A_G_ACGCTC__ 1.61447
A_G_ACGCCT__ 1.53227
A_G_ACGCCC__ 1.58096
A__GACGG__GG 1.40628
A__GACGGG__A 1.48085
A__GACGG_G_A 1.36236
A__GACG_GG_A 1.33819
A__GACG__GGA 1.48497
A__GACGGG_A_ 1.12874
A__GACGG_GA_ 1.14886
A__GACGG__AG 1.23324
A__GACG_G_AA 1.45485
A__GACGG_AG_ 1.52025
A__GACGG_A_G 1.54551
A__GACG_GA_G 1.36581
A__GACG__AGG 1.62203
A__GACG__AGA 1.65062
A__GACG__AAG 1.44041
A__GACG__AAA 1.79241
A__GACGGA_G_ 1.36395
A__GACGGA__G 1.40656
A__GACG_AGG_ 1.45135
A__GACG_AG_G 1.46399
A__GACG_A_GG 1.41388
A__GACGGA__A 1.66456
A__GACG_AG_A 1.42940
A__GACG_A_GA 1.61716
A__GACG_AGA_ 1.39263
A__GACG_A_AG 1.54963
A__GACGGAA__ 1.68587
A__GACG_AAG_ 1.73453
A__GACG_AA_G 1.76896
A__GACG_AA_A 1.78688
A__GACG_AAA_ 1.83490
A__GACGAG_G_ 1.65776
A__GACGAG__G 1.58715
A__GACGA_GG_ 1.63638
A__GACGA_G_G 1.45391
A__GACGA__GG 1.74407
A__GACGAG__A 1.20663
A__GACGA_G_A 1.75485
A__GACGA__GA 1.82287
A__GACGAG_A_ 1.66515
A__GACGA_GA_ 1.47577
A__GACGA__AG 1.63917
A__GACGA__AA 1.86579
A__GACGA_AG_ 1.86416
A__GACGA_A_G 1.89739
A__GACGA_A_A 2.01642
A__GACGA_AA_ 1.95347
A__GACGAAG__ 1.67026
A__GACGAA_G_ 1.84970
A__GACGAA__G 1.82234
A__GACGAA__A 1.99491
A__GACGAA_A_ 1.89449
A__GACGAAA__ 2.15933
A__GACGG__GT 1.01252
A__GACGGG__C 0.80898
A__GACGG__GC 1.28424
A__GACG__GGC 1.24530
A__GACGG__AT 1.56449
A__GACG_G_AT 1.25299
A__GACG__GAT 1.32051
A__GACGG__AC 1.34316
A__GACG_G_AC 0.86798
A__GACG__GAC 1.18853
A__GACG__AGT 1.51003
A__GACGG_A_C 1.20205
A__GACG__AGC 0.75245
A__GACG__AAT 1.73977
A__GACG__AAC 1.29720
A__GACGGA__T 1.07867
A__GACG_AG_T 0.96458
A__GACG_A_GT 1.54440
A__GACGGA__C 1.35067
A__GACG_AG_C 1.28537
A__GACG_A_GC 1.34316
A__GACG_A_AT 1.80678
A__GACG_AA_T 1.85863
A__GACGAG__T 0.92279
A__GACGA_G_T 0.79407
A__GACGA__GT 1.71697
A__GACGA_G_C 1.11749
A__GACGA__GC 1.55611
A__GACGA__AT 1.82415
A__GACGA_A_T 1.90555
A__GACGAA__T 1.93045
A__GACGAA__C 1.83931
A__GACGG__TG 1.49403
A__GACG_G_TG 1.30955
A__GACG__GTG 1.37399
A__GACGG__TA 1.69496
A__GACG__GTA 1.44223
A__GACGGG_C_ 1.16026
A__GACGG_GC_ 0.89159
A__GACG_GGC_ 1.06563
A__GACGG__CA 1.65372
A__GACG_G_CA 1.61559
A__GACG__GCA 1.52271
A__GACGG_AT_ 0.97945
A__GACG__ATG 1.68183
A__GACG__ATA 1.62943
A__GACG_GAC_ 1.59465
A__GACG__ACA 1.79909
A__GACGGA_T_ 1.00125
A__GACG_A_TG 1.81996
A__GACG_A_TA 1.61243
A__GACGGA_C_ 1.53729
A__GACG_AGC_ 1.44324
A__GACG_A_CA 1.78833
A__GACG_AAT_ 1.54963
A__GACG_AAC_ 1.91950
A__GACGA__TG 1.75553
A__GACGA_GC_ 1.45843
A__GACGA__CG 1.66101
A__GACGA__CA 1.98037
A__GACGA_AT_ 1.80886
A__GACGAA_T_ 1.95904
A__GACGAA_C_ 1.91284
A__GACGG__CT 1.28872
A__GACG_G_CT 1.30006
A__GACG__GCT 1.19769
A__GACGG__CC 1.13298
A__GACG__GCC 0.99735
A__GACG__ATT 1.09076
A__GACG__ACC 1.50337
A__GACG_A_TT 1.19637
A__GACG_A_TC 1.33558
A__GACG_A_CT 1.56278
A__GACG_A_CC 1.61048
A__GACGA__TT 1.04788
A__GACGA__TC 1.38594
A__GACGA__CT 1.68402
A__GACGG_T_G 1.52296
A__GACG_GTG_ 1.35533
A__GACG_GT_G 1.34621
A__GACG__TGG 1.54318
A__GACGG_T_A 1.70115
A__GACG__TGA 1.52749
A__GACG_GTA_ 1.50356
A__GACG__TAG 1.58699
A__GACG__TAA 1.53295
A__GACGGGC__ 1.26209
A__GACGG_C_G 1.34746
A__GACGG_C_A 1.72259
A__GACG_GC_A 1.49922
A__GACGG_CA_ 1.48470
A__GACG_GCA_ 1.17425
A__GACG__CAG 1.50851
A__GACGGAT__ 1.52289
A__GACG_ATG_ 1.38184
A__GACG_AT_G 1.52577
A__GACG_AT_A 1.61587
A__GACGGAC__ 1.53520
A__GACG_ACG_ 0.75008
A__GACG_AC_G 1.48642
A__GACG_ACA_ 1.51087
A__GACGAGT__ 0.80882
A__GACGA_TG_ 1.71769
A__GACGA_T_G 1.63468
A__GACGA_T_A 1.08269
A__GACGA_TA_ 1.77209
A__GACGAGC__ 1.73164
A__GACGA_C_G 1.84580
A__GACGA_C_A 1.92888
A__GACGA_CA_ 1.72967
A__GACGAAT__ 1.76806
A__GACGAAC__ 2.00680
A__GACG__TGT 1.49240
A__GACGG_T_C 1.40219
A__GACG__TGC 1.14632
A__GACG__TAT 1.70589
A__GACG__TAC 1.36122
A__GACGG_C_T 1.43549
A__GACG_GC_T 1.20566
A__GACG_GC_C 1.05185
A__GACG__CAT 1.49999
A__GACG_AT_T 1.67650
A__GACG_AT_C 1.43846
A__GACG_AC_T 1.66056
A__GACGA_T_T 1.76490
A__GACGA_T_C 1.60063
A__GACGA_C_T 1.69884
A__GACGG_TT_ 1.09349
A__GACG__TTG 1.57619
A__GACG__TTA 0.86083
A__GACGG_TC_ 1.55329
A__GACG_GTC_ 1.51361
A__GACG_GCT_ 1.34335
A__GACG__CTG 1.68764
A__GACG__CTA 1.76093
A__GACGG_CC_ 1.56293
A__GACG_GCC_ 1.46978
A__GACG__CCG 1.23463
A__GACG__CCA 1.80148
A__GACG_ATT_ 1.69839
A__GACG_ATC_ 1.65366
A__GACG_ACT_ 2.02564
A__GACG_ACC_ 1.59940
A__GACGA_TT_ 1.00236
A__GACGA_TC_ 1.84709
A__GACGA_CT_ 2.07495
A__GACGA_CC_ 1.77826
A__GACG__TTT 1.23862
A__GACG__TTC 1.40603
A__GACG__TCT 1.50457
A__GACG__TCC 1.48286
A__GACG__CTT 1.56883
A__GACG__CTC 1.59641
A__GACG__CCT 1.01325
A__GACG__CCC 1.35780
A__GACGGTG__ 1.14983
A__GACGGT__G 1.44316
A__GACG_TGG_ 1.45975
A__GACG_TG_G 1.35675
A__GACG_T_GG 1.50653
A__GACGGT__A 1.68212
A__GACG_TG_A 1.54929
A__GACG_T_GA 1.60627
A__GACGGT_A_ 1.57423
A__GACG_TGA_ 1.39230
A__GACG_T_AG 1.34616
A__GACGGTA__ 1.57745
A__GACG_TAG_ 1.62262
A__GACG_TA_G 1.45893
A__GACG_TA_A 1.75084
A__GACG_TAA_ 1.56600
A__GACGGC__G 1.54223
A__GACG_C_GG 1.60915
A__GACGGC__A 1.68073
A__GACGGC_A_ 1.53751
A__GACG_C_AG 1.49858
A__GACGGCA__ 1.33904
A__GACG_CAG_ 1.48032
A__GACG_CAA_ 1.62711
A__GACGATG__ 1.50758
A__GACGAT_G_ 1.71757
A__GACGAT__G 1.65999
A__GACGAT__A 1.86760
A__GACGAT_A_ 1.66434
A__GACGATA__ 1.77485
A__GACGAC_G_ 1.65527
A__GACGAC__G 1.72643
A__GACGGT__T 1.27341
A__GACGGT__C 1.19874
A__GACG_TG_C 1.10870
A__GACG_T_GC 1.29195
A__GACG_T_AT 1.61380
A__GACG_T_AC 1.46441
A__GACG_TA_T 1.59576
A__GACG_TA_C 1.40995
A__GACG_C_GT 1.44721
A__GACGGC__C 1.06859
A__GACG_C_GC 1.02178
A__GACG_C_AT 1.55792
A__GACG_C_AC 1.11387
A__GACG_CA_T 1.51670
A__GACG_CA_C 1.22579
A__GACGAT__T 1.68186
A__GACGAT__C 1.45143
A__GACGAC__T 1.63416
A__GACGAC__C 1.56262
A__GACGGT_T_ 1.19948
A__GACG_TGT_ 1.19358
A__GACG_T_TG 1.53497
A__GACG_T_TA 1.66187
A__GACGGT_C_ 1.36847
A__GACG_TGC_ 1.24865
A__GACG_T_CG 1.25822
A__GACG_TAT_ 1.54152
A__GACGGC_T_ 1.33908
A__GACG_C_TG 1.67513
A__GACG_C_TA 1.62813
A__GACGGC_C_ 1.31225
A__GACG_C_CG 1.37330
A__GACG_C_CA 1.77444
A__GACG_CAT_ 1.42859
A__GACGAT_T_ 1.65853
A__GACGAT_C_ 1.66139
A__GACGAC_T_ 1.78923
A__GACG_T_TT 1.34605
A__GACG_T_TC 1.30600
A__GACG_T_CT 1.11162
A__GACG_T_CC 1.25900
A__GACG_C_TT 1.49278
A__GACG_C_TC 1.35717
A__GACG_C_CT 1.44091
A__GACG_C_CC 1.15084
A__GACGGTT__ 1.47235
A__GACG_TTG_ 1.45232
A__GACG_TT_G 1.49717
A__GACG_TT_A 1.52835
A__GACG_TTA_ 1.44342
A__GACG_TC_G 1.56257
A__GACG_TC_A 1.74205
A__GACG_TCA_ 1.62364
A__GACGGCT__ 1.66835
A__GACG_CTG_ 1.57439
A__GACG_CT_G 1.88372
A__GACG_CT_A 1.76296
A__GACG_CTA_ 1.69133
A__GACGGCC__ 1.47832
A__GACG_CC_G 1.55959
A__GACG_CCA_ 1.42671
A__GACGATT__ 1.69453
A__GACGATC__ 1.80360
A__GACGACC__ 1.74557
A__GACG_TT_T 1.46354
A__GACG_TT_C 1.38756
A__GACG_TC_T 1.09695
A__GACG_TC_C 1.54098
A__GACG_CT_T 1.56854
A__GACG_CT_C 1.34167
A__GACG_CC_T 1.48926
A__GACG_CC_C 1.11788
A__GACG_TTT_ 1.45321
A__GACG_TTC_ 1.50982
A__GACG_TCT_ 1.66489
A__GACG_TCC_ 1.00581
A__GACG_CTT_ 1.67221
A__GACG_CTC_ 1.62603
A__GACG_CCT_ 1.66769
A__GACG_CCC_ 1.46585
A__GACGTGG__ 0.98623
A__GACGT_GG_ 1.32670
A__GACGT__GG 1.27945
A__GACGTG__A 1.24573
A__GACGT_G_A 1.32749
A__GACGT__GA 1.28734
A__GACGTG_A_ 0.81897
A__GACGT_GA_ 1.00508
A__GACGT__AA 1.25367
A__GACGT_A_G 1.15501
A__GACGT_A_A 1.43139
A__GACGT_AA_ 1.12538
A__GACGTAG__ 1.34710
A__GACGTA_G_ 1.30101
A__GACGTA__G 1.38871
A__GACGTA__A 1.46967
A__GACGTA_A_ 1.35112
A__GACGC_GG_ 1.34896
A__GACGC__GG 1.54233
A__GACGCG__A 1.04323
A__GACGC_G_A 1.16977
A__GACGC__GA 1.53944
A__GACGC_GA_ 1.13071
A__GACGC__AG 1.50998
A__GACGC__AA 1.38792
A__GACGC_AG_ 1.64678
A__GACGC_A_A 1.55244
A__GACGC_AA_ 1.65192
A__GACGCAG__ 1.26861
A__GACGCA_G_ 1.37257
A__GACGCA__G 1.61342
A__GACGTG__T 1.08639
A__GACGT_G_T 1.05632
A__GACGT__GT 1.23653
A__GACGT_G_C 1.05890
A__GACGT__AT 1.34220
A__GACGT__AC 0.83001
A__GACGT_A_T 1.34273
A__GACGTA__T 1.44263
A__GACGTA__C 1.32478
A__GACGC_G_T 1.35692
A__GACGC__GT 1.49330
A__GACGC_G_C 1.04902
A__GACGC__GC 0.96255
A__GACGC__AT 1.57179
A__GACGC__AC 1.17237
A__GACGC_A_T 1.62860
A__GACGC_A_C 1.01020
A__GACGCA__T 1.59522
A__GACGTG_T_ 0.93437
A__GACGT__TG 1.42032
A__GACGT__TA 1.42762
A__GACGTG_C_ 1.30680
A__GACGT_GC_ 1.29904
A__GACGT__CA 1.50643
A__GACGT_AT_ 1.21712
A__GACGT_AC_ 1.44071
A__GACGTA_T_ 1.51699
A__GACGTA_C_ 1.50289
A__GACGC__TG 1.66937
A__GACGC__TA 1.35114
A__GACGC_GC_ 1.19079
A__GACGC__CA 1.72512
A__GACGC_AT_ 0.98920
A__GACGC_AC_ 1.71955
A__GACGCA_T_ 1.36422
A__GACGCA_C_ 1.52408
A__GACGT__TC 1.08309
A__GACGT__CT 1.38261
A__GACGT__CC 1.30538
A__GACGC__TC 0.94998
A__GACGC__CT 0.98048
A__GACGC__CC 1.26782
A__GACGTGT__ 1.17770
A__GACGT_T_G 1.38811
A__GACGT_TA_ 1.26200
A__GACGT_C_G 1.29728
A__GACGT_C_A 1.40156
A__GACGT_CA_ 1.17332
A__GACGTAT__ 1.37975
A__GACGC_TG_ 1.38520
A__GACGC_T_G 1.71000
A__GACGC_T_A 1.72858
A__GACGC_TA_ 1.56711
A__GACGC_C_G 1.54072
A__GACGC_C_A 1.73020
A__GACGCAT__ 1.55693
A__GACGCAC__ 1.41258
A__GACGT_T_C 1.17265
A__GACGT_C_T 1.36971
A__GACGT_C_C 1.00639
A__GACGC_T_T 1.55488
A__GACGC_T_C 1.26651
A__GACGC_C_T 0.92376
A__GACGC_C_C 1.00008
A__GACGT_TT_ 1.32195
A__GACGT_TC_ 1.35354
A__GACGT_CT_ 1.40408
A__GACGT_CC_ 1.37486
A__GACGC_TT_ 1.71699
A__GACGC_TC_ 1.54345
A__GACGC_CT_ 1.68171
A__GACGTTG__ 1.29855
A__GACGTT_G_ 1.26655
A__GACGTT__G 1.25707
A__GACGTT__A 1.33405
A__GACGTT_A_ 1.23247
A__GACGTTA__ 1.36461
A__GACGTCG__ 0.75178
A__GACGTC_G_ 1.12348
A__GACGTC__A 1.43880
A__GACGTC_A_ 1.28896
A__GACGTCA__ 1.30942
A__GACGCTG__ 1.41010
A__GACGCT_G_ 1.54709
A__GACGCT__G 1.49163
A__GACGCT__A 1.71160
A__GACGCT_A_ 1.55981
A__GACGCTA__ 1.64808
A__GACGCC_G_ 1.40802
A__GACGCC__A 1.78930
A__GACGCC_A_ 1.49683
A__GACGCCA__ 1.63738
A__GACGTT__T 1.30883
A__GACGTT__C 1.31754
A__GACGTC__T 1.39532
A__GACGTC__C 1.09206
A__GACGCT__T 1.20897
A__GACGCT__C 1.36705
A__GACGCC__T 1.52630
A__GACGCC__C 1.04938
A__GACGTT_T_ 1.34784
A__GACGTT_C_ 1.34393
A__GACGTC_T_ 1.45028
A__GACGCT_T_ 1.57560
A__GACGCT_C_ 1.01954
A__GACGCC_T_ 1.57660
A__GACGCC_C_ 1.44112
A__GACGTTT__ 1.23535
A__GACGTTC__ 1.39309
A__GACGTCT__ 1.43606
A__GACGTCC__ 1.31154
A__GACGCTT__ 1.63197
A__GACGCTC__ 1.09722
A__GACGCCC__ 1.35328
AG_A_CGGGG__ 0.87472
AG_A_CGGG_G_ 1.34564
AG_A_CGGG__G 1.31167
AG_A_CGG_GG_ 1.35254
AG_A_CGG_G_G 1.41783
AG_A_CGG__GG 1.59053
AG_A_CG_GGG_ 1.25474
AG_A_CG_GG_G 1.28074
AG_A_CG_G_GG 1.37721
AG_A_CG__GGG 1.45738
AG_A_CGGG__A 1.51908
AG_A_CGG_G_A 1.57065
AG_A_CGG__GA 1.63801
AG_A_CG_GG_A 1.38596
AG_A_CG_G_GA 1.33960
AG_A_CG__GGA 1.42273
AG_A_CGGG_A_ 1.35047
AG_A_CGG_GA_ 1.35623
AG_A_CGG__AG 1.47679
AG_A_CG_GGA_ 1.20161
AG_A_CG_G_AG 1.44510
AG_A_CG__GAG 1.50818
AG_A_CGG__AA 1.81059
AG_A_CG_G_AA 1.45704
AG_A_CG__GAA 1.60517
AG_A_CGGGA__ 1.46415
AG_A_CGG_AG_ 1.64614
AG_A_CGG_A_G 1.66334
AG_A_CG_GAG_ 1.40083
AG_A_CG_GA_G 1.52281
AG_A_CG__AGG 1.70869
AG_A_CGG_A_A 1.68910
AG_A_CG_GA_A 1.50991
AG_A_CG__AGA 1.65547
AG_A_CGG_AA_ 1.74041
AG_A_CG_GAA_ 1.48587
AG_A_CG__AAG 1.69809
AG_A_CG__AAA 1.80391
AG_A_CGGAG__ 1.71483
AG_A_CGGA_G_ 1.73850
AG_A_CGGA__G 1.80284
AG_A_CG_AGG_ 1.62332
AG_A_CG_AG_G 1.76299
AG_A_CG_A_GG 1.70873
AG_A_CGGA__A 1.74119
AG_A_CG_AG_A 1.80269
AG_A_CG_A_GA 1.69109
AG_A_CGGA_A_ 1.82360
AG_A_CG_AGA_ 1.77629
AG_A_CG_A_AG 1.86084
AG_A_CG_A_AA 1.79531
AG_A_CGGAA__ 1.71638
AG_A_CG_AAG_ 1.78628
AG_A_CG_AA_G 1.87331
AG_A_CG_AA_A 1.85080
AG_A_CG_AAA_ 1.92605
AG_A_CGAGG__ 1.52006
AG_A_CGAG_G_ 1.58000
AG_A_CGAG__G 1.69334
AG_A_CGA_GG_ 1.45315
AG_A_CGA_G_G 1.57539
AG_A_CGA__GG 1.57839
AG_A_CGAG__A 1.82290
AG_A_CGA_G_A 1.79576
AG_A_CGA__GA 1.71679
AG_A_CGAG_A_ 1.71130
AG_A_CGA_GA_ 1.70733
AG_A_CGA__AG 1.75925
AG_A_CGA__AA 1.84693
AG_A_CGAGA__ 1.77000
AG_A_CGA_AG_ 1.78125
AG_A_CGA_A_G 1.88133
AG_A_CGA_A_A 2.04787
AG_A_CGA_AA_ 1.98030
AG_A_CGAAG__ 1.78687
AG_A_CGAA_G_ 1.76998
AG_A_CGAA__G 1.92999
AG_A_CGAA__A 1.91330
AG_A_CGAA_A_ 1.93659
AG_A_CGAAA__ 2.10621
AG_A_CGGG__T 1.15199
AG_A_CGG_G_T 1.16149
AG_A_CGG__GT 1.60645
AG_A_CG_GG_T 1.00516
AG_A_CG_G_GT 1.43053
AG_A_CG__GGT 1.43937
AG_A_CGGG__C 1.22809
AG_A_CGG_G_C 1.18356
AG_A_CGG__GC 1.23386
AG_A_CG_GG_C 1.07660
AG_A_CG_G_GC 1.21722
AG_A_CG__GGC 1.22623
AG_A_CGG__AT 1.70398
AG_A_CG_G_AT 1.43091
AG_A_CG__GAT 1.52691
AG_A_CGG__AC 1.45749
AG_A_CG_G_AC 1.20349
AG_A_CG__GAC 1.28894
AG_A_CGG_A_T 1.69188
AG_A_CG_GA_T 1.43140
AG_A_CG__AGT 1.65569
AG_A_CGG_A_C 1.50864
AG_A_CG__AGC 1.39943
AG_A_CG__AAT 1.83488
AG_A_CG__AAC 1.60682
AG_A_CGGA__T 1.87130
AG_A_CG_AG_T 1.53579
AG_A_CG_A_GT 1.73202
AG_A_CGGA__C 1.66001
AG_A_CG_AG_C 1.51446
AG_A_CG_A_GC 1.47287
AG_A_CG_A_AT 1.84615
AG_A_CG_A_AC 1.63050
AG_A_CG_AA_T 1.84743
AG_A_CG_AA_C 1.68723
AG_A_CGAG__T 1.64789
AG_A_CGA_G_T 1.54854
AG_A_CGA__GT 1.62532
AG_A_CGAG__C 1.57362
AG_A_CGA_G_C 1.52129
AG_A_CGA__GC 1.51775
AG_A_CGA__AT 1.89096
AG_A_CGA__AC 1.76809
AG_A_CGA_A_T 1.89916
AG_A_CGA_A_C 1.70635
AG_A_CGAA__T 1.98129
AG_A_CGAA__C 1.80120
AG_A_CGGG_T_ 1.14218
AG_A_CGG_GT_ 1.12217
AG_A_CGG__TG 1.66599
AG_A_CG_GGT_ 1.06765
AG_A_CG_G_TG 1.48835
AG_A_CG__GTG 1.62840
AG_A_CGG__TA 1.92080
AG_A_CG_G_TA 1.58844
AG_A_CG__GTA 1.67330
AG_A_CGGG_C_ 1.38522
AG_A_CGG_GC_ 1.43000
AG_A_CGG__CG 1.31601
AG_A_CG_GGC_ 1.23272
AG_A_CGG__CA 1.53996
AG_A_CG_G_CA 1.47459
AG_A_CG__GCA 1.63664
AG_A_CGG_AT_ 1.61619
AG_A_CG_GAT_ 1.30902
AG_A_CG__ATG 1.72434
AG_A_CG__ATA 1.90129
AG_A_CGG_AC_ 1.54846
AG_A_CG_GAC_ 1.53749
AG_A_CG__ACG 1.68952
AG_A_CG__ACA 1.67307
AG_A_CG_AGT_ 1.61738
AG_A_CG_A_TG 1.82846
AG_A_CG_A_TA 1.96747
AG_A_CGGA_C_ 1.54753
AG_A_CG_AGC_ 1.58505
AG_A_CG_A_CA 1.65661
AG_A_CG_AAT_ 1.86579
AG_A_CG_AAC_ 1.61464
AG_A_CGAG_T_ 1.71275
AG_A_CGA_GT_ 1.67870
AG_A_CGA__TG 1.88501
AG_A_CGA__TA 1.97551
AG_A_CGAG_C_ 1.71648
AG_A_CGA_GC_ 1.61195
AG_A_CGA__CA 1.92977
AG_A_CGA_AT_ 1.90662
AG_A_CGA_AC_ 1.95797
AG_A_CGAA_T_ 2.00241
AG_A_CGAA_C_ 1.89236
AG_A_CGG__TT 1.33210
AG_A_CG__GTT 1.10813
AG_A_CGG__TC 1.46203
AG_A_CG_G_TC 1.17542
AG_A_CG__GTC 1.36607
AG_A_CGG__CT 1.65400
AG_A_CG_G_CT 1.42784
AG_A_CG__GCT 1.37619
AG_A_CGG__CC 1.51272
AG_A_CG_G_CC 1.31960
AG_A_CG__GCC 1.40085
AG_A_CG__ATT 1.64477
AG_A_CG__ATC 1.32697
AG_A_CG__ACT 1.70604
AG_A_CG_A_TT 1.79357
AG_A_CG_A_TC 1.70711
AG_A_CG_A_CT 1.64984
AG_A_CG_A_CC 1.64409
AG_A_CGA__TT 1.82251
AG_A_CGA__TC 1.70402
AG_A_CGA__CT 1.74817
AG_A_CGA__CC 1.73795
AG_A_CGGGT__ 1.47255
AG_A_CGG_TG_ 1.57909
AG_A_CGG_T_G 1.57940
AG_A_CG_GTG_ 1.42138
AG_A_CG_GT_G 1.39461
AG_A_CG__TGG 1.49384
AG_A_CGG_T_A 1.79599
AG_A_CG_GT_A 1.46350
AG_A_CGG_TA_ 1.84747
AG_A_CG_GTA_ 1.57031
AG_A_CG__TAG 1.70079
AG_A_CG__TAA 1.33418
AG_A_CGGGC__ 1.52543
AG_A_CGG_C_G 1.51627
AG_A_CG_GCG_ 1.09350
AG_A_CG_GC_G 1.41991
AG_A_CG_GC_A 1.43532
AG_A_CG__CGA 0.91599
AG_A_CGG_CA_ 1.61890
AG_A_CG_GCA_ 1.46643
AG_A_CG__CAG 1.63178
AG_A_CG__CAA 1.53160
AG_A_CGGAT__ 1.84005
AG_A_CG_ATG_ 1.58595
AG_A_CG_AT_G 1.67022
AG_A_CG_AT_A 1.70440
AG_A_CG_ATA_ 1.76051
AG_A_CGGAC__ 1.88746
AG_A_CG_ACG_ 1.35531
AG_A_CG_AC_G 1.83068
AG_A_CG_ACA_ 1.64347
AG_A_CGAGT__ 1.82127
AG_A_CGA_TG_ 1.62656
AG_A_CGA_T_G 1.73636
AG_A_CGA_T_A 1.80355
AG_A_CGA_TA_ 1.90027
AG_A_CGAGC__ 1.70875
AG_A_CGA_CG_ 1.34519
AG_A_CGA_C_G 1.75758
AG_A_CGA_C_A 1.66370
AG_A_CGA_CA_ 1.61562
AG_A_CGAAT__ 1.85399
AG_A_CGAAC__ 1.78007
AG_A_CGG_T_T 1.69066
AG_A_CG_GT_T 1.49758
AG_A_CG__TGT 1.50907
AG_A_CGG_T_C 1.53454
AG_A_CG_GT_C 1.39931
AG_A_CG__TAT 1.62271
AG_A_CG__TAC 1.67008
AG_A_CGG_C_T 1.72995
AG_A_CG_GC_T 1.60376
AG_A_CG__CGT 1.37869
AG_A_CGG_C_C 1.48546
AG_A_CG_GC_C 1.33076
AG_A_CG__CAT 1.64543
AG_A_CG__CAC 1.53549
AG_A_CG_AT_T 1.83267
AG_A_CG_AT_C 1.61323
AG_A_CG_AC_T 1.86649
AG_A_CGA_T_T 1.80015
AG_A_CGA_T_C 1.77238
AG_A_CGA_C_T 1.85881
AG_A_CGA_C_C 1.73005
AG_A_CGG_TT_ 1.74836
AG_A_CG_GTT_ 1.44967
AG_A_CG__TTG 1.61901
AG_A_CG__TTA 1.63321
AG_A_CG_GTC_ 1.39790
AG_A_CG__TCG 1.36885
AG_A_CG__TCA 1.51191
AG_A_CGG_CT_ 1.71867
AG_A_CG_GCT_ 1.54186
AG_A_CG__CTG 1.65652
AG_A_CG__CTA 1.81168
AG_A_CGG_CC_ 1.66824
AG_A_CG_GCC_ 1.39596
AG_A_CG__CCG 1.49881
AG_A_CG__CCA 1.58962
AG_A_CG_ATT_ 1.84597
AG_A_CG_ATC_ 1.68937
AG_A_CG_ACT_ 1.91287
AG_A_CGA_TT_ 1.84141
AG_A_CGA_TC_ 1.78656
AG_A_CGA_CT_ 1.91592
AG_A_CGA_CC_ 1.85829
AG_A_CG__TTT 1.65635
AG_A_CG__TTC 1.61288
AG_A_CG__TCT 1.14030
AG_A_CG__TCC 1.39773
AG_A_CG__CTT 1.78555
AG_A_CG__CTC 1.57372
AG_A_CG__CCT 1.73638
AG_A_CG__CCC 1.49368
AG_A_CGGTG__ 1.49775
AG_A_CGGT_G_ 1.47943
AG_A_CGGT__G 1.59991
AG_A_CG_TGG_ 1.29932
AG_A_CG_TG_G 1.52266
AG_A_CG_T_GG 1.40631
AG_A_CGGT__A 1.75676
AG_A_CG_TG_A 1.52662
AG_A_CGGT_A_ 1.71505
AG_A_CG_TGA_ 1.59201
AG_A_CG_T_AG 1.52923
AG_A_CG_T_AA 1.36554
AG_A_CGGTA__ 1.79127
AG_A_CG_TAG_ 1.54060
AG_A_CG_TA_G 1.62277
AG_A_CG_TA_A 1.71791
AG_A_CG_TAA_ 1.76966
AG_A_CGGC_G_ 1.45813
AG_A_CGGC__G 1.57386
AG_A_CG_CGG_ 1.08234
AG_A_CG_CG_G 1.18818
AG_A_CG_C_GG 1.59410
AG_A_CGGC__A 1.84388
AG_A_CG_C_GA 1.34300
AG_A_CGGC_A_ 1.64068
AG_A_CG_C_AG 1.66230
AG_A_CG_C_AA 1.90242
AG_A_CGGCA__ 1.68256
AG_A_CG_CAG_ 1.70166
AG_A_CG_CA_G 1.76327
AG_A_CG_CA_A 1.91121
AG_A_CG_CAA_ 1.76940
AG_A_CGATG__ 1.55691
AG_A_CGAT_G_ 1.40619
AG_A_CGAT__G 1.48507
AG_A_CGAT__A 1.73138
AG_A_CGAT_A_ 1.67240
AG_A_CGATA__ 1.73306
AG_A_CGAC_G_ 1.66838
AG_A_CGAC__G 1.77324
AG_A_CGAC__A 1.94192
AG_A_CGACA__ 1.89393
AG_A_CGGT__T 1.74874
AG_A_CG_TG_T 1.53886
AG_A_CG_T_GT 1.35875
AG_A_CGGT__C 1.49534
AG_A_CG_TG_C 1.38096
AG_A_CG_T_GC 1.30590
AG_A_CG_T_AT 1.67196
AG_A_CG_TA_T 1.69424
AG_A_CG_TA_C 1.60242
AG_A_CGGC__T 1.55057
AG_A_CG_C_GT 1.54224
AG_A_CGGC__C 1.31707
AG_A_CG_C_GC 1.24316
AG_A_CG_C_AT 1.66407
AG_A_CG_CA_T 1.84867
AG_A_CG_CA_C 1.48526
AG_A_CGAT__T 1.69270
AG_A_CGAT__C 1.65019
AG_A_CGAC__T 1.82868
AG_A_CGAC__C 1.68356
AG_A_CGGT_T_ 1.66180
AG_A_CG_TGT_ 1.63248
AG_A_CG_T_TG 1.64636
AG_A_CG_T_TA 1.64765
AG_A_CGGT_C_ 1.76662
AG_A_CG_TGC_ 1.57783
AG_A_CG_T_CG 1.46141
AG_A_CG_T_CA 1.54380
AG_A_CG_TAT_ 1.61974
AG_A_CG_TAC_ 1.70678
AG_A_CGGC_T_ 1.65369
AG_A_CG_CGT_ 1.21861
AG_A_CG_C_TG 1.72642
AG_A_CG_C_TA 1.77372
AG_A_CGGC_C_ 1.56518
AG_A_CG_C_CG 1.48460
AG_A_CG_C_CA 1.80598
AG_A_CG_CAT_ 1.70681
AG_A_CG_CAC_ 1.85962
AG_A_CGAT_T_ 1.75316
AG_A_CGAT_C_ 1.74219
AG_A_CGAC_T_ 1.82611
AG_A_CGAC_C_ 1.86407
AG_A_CG_T_TT 1.56027
AG_A_CG_T_TC 1.59050
AG_A_CG_T_CT 1.66909
AG_A_CG_T_CC 1.54472
AG_A_CG_C_TT 1.70704
AG_A_CG_C_TC 1.43608
AG_A_CG_C_CT 1.11273
AG_A_CG_C_CC 1.39791
AG_A_CGGTT__ 1.68736
AG_A_CG_TT_G 1.51439
AG_A_CG_TTA_ 1.22652
AG_A_CGGTC__ 1.72056
AG_A_CG_TC_G 1.47933
AG_A_CG_TC_A 1.50488
AG_A_CG_TCA_ 1.59143
AG_A_CGGCT__ 1.68610
AG_A_CG_CTG_ 1.32586
AG_A_CG_CT_G 1.67750
AG_A_CG_CT_A 1.46226
AG_A_CG_CTA_ 1.76857
AG_A_CGGCC__ 1.46104
AG_A_CG_CCG_ 1.08514
AG_A_CG_CC_G 1.63242
AG_A_CG_CC_A 1.75828
AG_A_CG_CCA_ 1.69180
AG_A_CGATT__ 1.67284
AG_A_CGATC__ 1.63928
AG_A_CGACT__ 1.80533
AG_A_CGACC__ 1.87936
AG_A_CG_TT_C 1.58932
AG_A_CG_TC_T 1.72663
AG_A_CG_TC_C 1.61783
AG_A_CG_CT_T 1.14734
AG_A_CG_CT_C 1.40536
AG_A_CG_CC_T 1.64422
AG_A_CG_CC_C 1.44755
AG_A_CG_TTT_ 1.53613
AG_A_CG_TTC_ 1.42519
AG_A_CG_TCT_ 1.65096
AG_A_CG_TCC_ 1.64021
AG_A_CG_CTT_ 1.66976
AG_A_CG_CTC_ 1.02403
AG_A_CG_CCT_ 1.67498
AG_A_CG_CCC_ 1.62576
AG_A_CGTGG__ 1.19342
AG_A_CGTG__G 1.27261
AG_A_CGT_GG_ 1.37373
AG_A_CGT_G_G 1.48168
AG_A_CGT__GG 1.47538
AG_A_CGTG__A 1.15476
AG_A_CGT_G_A 1.46247
AG_A_CGT__GA 0.90298
AG_A_CGTG_A_ 1.16505
AG_A_CGT_GA_ 1.37055
AG_A_CGT__AG 1.49551
AG_A_CGT__AA 1.33428
AG_A_CGTGA__ 1.12163
AG_A_CGT_AG_ 1.33297
AG_A_CGT_A_G 1.42899
AG_A_CGT_A_A 1.40218
AG_A_CGTAG__ 1.70516
AG_A_CGTA_G_ 1.43327
AG_A_CGTA__G 1.57625
AG_A_CGTA__A 1.61030
AG_A_CGTA_A_ 1.62582
AG_A_CGTAA__ 1.59639
AG_A_CGCG_G_ 0.87927
AG_A_CGC_GG_ 1.27600
AG_A_CGC_G_G 1.50207
AG_A_CGC__GG 1.43757
AG_A_CGC_G_A 1.40233
AG_A_CGC_GA_ 1.52368
AG_A_CGC__AG 1.74936
AG_A_CGC__AA 1.32078
AG_A_CGC_AG_ 1.66260
AG_A_CGC_A_G 1.77467
AG_A_CGC_A_A 1.79096
AG_A_CGCAG__ 1.46497
AG_A_CGCA_G_ 1.55474
AG_A_CGCA__G 1.75304
AG_A_CGCA__A 1.70067
AG_A_CGCA_A_ 1.67363
AG_A_CGCAA__ 1.71223
AG_A_CGTG__T 1.28486
AG_A_CGT_G_T 1.39814
AG_A_CGT__GT 1.38059
AG_A_CGTG__C 1.06087
AG_A_CGT_G_C 1.23975
AG_A_CGT__AT 1.41113
AG_A_CGT__AC 1.26994
AG_A_CGT_A_T 1.45998
AG_A_CGT_A_C 1.28678
AG_A_CGTA__T 1.61920
AG_A_CGTA__C 1.42858
AG_A_CGC__GT 1.54022
AG_A_CGC_G_C 1.24026
AG_A_CGC__GC 1.27683
AG_A_CGC__AT 1.68014
AG_A_CGC__AC 1.56109
AG_A_CGC_A_T 1.77325
AG_A_CGC_A_C 1.43828
AG_A_CGCA__T 1.56170
AG_A_CGCA__C 1.45615
AG_A_CGTG_T_ 1.17748
AG_A_CGT_GT_ 1.44167
AG_A_CGT__TA 1.55542
AG_A_CGTG_C_ 1.17299
AG_A_CGT_GC_ 1.39972
AG_A_CGT__CG 1.25422
AG_A_CGT__CA 1.46623
AG_A_CGT_AT_ 1.42687
AG_A_CGT_AC_ 1.44210
AG_A_CGTA_T_ 1.62792
AG_A_CGTA_C_ 1.57931
AG_A_CGC_GT_ 1.44297
AG_A_CGC__TG 1.72264
AG_A_CGC__TA 1.57379
AG_A_CGC_GC_ 1.27173
AG_A_CGC__CA 1.46274
AG_A_CGC_AT_ 1.51559
AG_A_CGC_AC_ 1.80543
AG_A_CGCA_T_ 1.68429
AG_A_CGCA_C_ 1.51370
AG_A_CGT__TT 1.52074
AG_A_CGT__TC 1.33466
AG_A_CGT__CT 1.19050
AG_A_CGT__CC 1.23027
AG_A_CGC__TT 1.53938
AG_A_CGC__TC 1.38733
AG_A_CGC__CT 1.26654
AG_A_CGC__CC 1.43302
AG_A_CGTGT__ 1.30245
AG_A_CGT_TG_ 1.05274
AG_A_CGT_T_G 1.46026
AG_A_CGT_T_A 1.01979
AG_A_CGT_TA_ 1.32831
AG_A_CGTGC__ 1.20872
AG_A_CGT_CG_ 1.15974
AG_A_CGT_C_G 1.35066
AG_A_CGT_C_A 1.50426
AG_A_CGT_CA_ 1.42148
AG_A_CGTAT__ 1.50192
AG_A_CGTAC__ 1.46948
AG_A_CGC_T_G 1.48380
AG_A_CGC_TA_ 1.16132
AG_A_CGC_C_G 1.67816
AG_A_CGC_C_A 1.36426
AG_A_CGC_CA_ 1.73670
AG_A_CGCAT__ 1.68712
AG_A_CGCAC__ 1.69666
AG_A_CGT_T_T 1.25023
AG_A_CGT_T_C 1.29821
AG_A_CGT_C_T 1.49165
AG_A_CGT_C_C 1.28084
AG_A_CGC_T_T 1.26840
AG_A_CGC_T_C 1.47559
AG_A_CGC_C_T 1.77943
AG_A_CGC_C_C 1.48446
AG_A_CGT_TT_ 1.46634
AG_A_CGT_TC_ 1.06523
AG_A_CGT_CT_ 1.43060
AG_A_CGT_CC_ 1.39802
AG_A_CGC_TT_ 1.51539
AG_A_CGC_TC_ 1.10943
AG_A_CGC_CT_ 1.73691
AG_A_CGC_CC_ 1.47625
AG_A_CGTTG__ 1.60339
AG_A_CGTT_G_ 0.95004
AG_A_CGTT__G 1.53373
AG_A_CGTT__A 1.13178
AG_A_CGTT_A_ 1.40822
AG_A_CGTTA__ 1.47098
AG_A_CGTCG__ 1.01724
AG_A_CGTC_G_ 1.35185
AG_A_CGTC__G 1.49263
AG_A_CGTC__A 1.55805
AG_A_CGTC_A_ 1.46221
AG_A_CGTCA__ 1.58857
AG_A_CGCTG__ 1.38615
AG_A_CGCT__G 1.49468
AG_A_CGCTA__ 1.72122
AG_A_CGCC__G 1.69957
AG_A_CGCC__A 1.36614
AG_A_CGCC_A_ 1.83395
AG_A_CGCCA__ 1.80871
AG_A_CGTT__T 1.46710
AG_A_CGTT__C 1.45351
AG_A_CGTC__T 1.13041
AG_A_CGTC__C 1.23423
AG_A_CGCT__T 1.51088
AG_A_CGCT__C 1.52487
AG_A_CGCC__T 1.44607
AG_A_CGCC__C 1.43948
AG_A_CGTT_T_ 1.54950
AG_A_CGTT_C_ 1.49789
AG_A_CGTC_T_ 1.51012
AG_A_CGTC_C_ 1.05909
AG_A_CGCT_T_ 1.48465
AG_A_CGCT_C_ 1.42967
AG_A_CGCC_T_ 1.65171
AG_A_CGCC_C_ 1.32366
AG_A_CGTTC__ 1.48906
AG_A_CGTCT__ 1.06676
AG_A_CGTCC__ 1.50341
AG_A_CGCTC__ 1.51144
AG_A_CGCCT__ 1.19564
AG_A_CGCCC__ 1.66878
A_GA_CGGGG__ 1.29625
A_GA_CGGG_G_ 1.40091
A_GA_CGGG__G 1.40935
A_GA_CGG_GG_ 1.54491
A_GA_CGG_G_G 1.49451
A_GA_CGG__GG 1.64620
A_GA_CG_GGG_ 1.30238
A_GA_CG_GG_G 1.26977
A_GA_CG_G_GG 1.37848
A_GA_CG__GGG 1.60541
A_GA_CGGG__A 1.59812
A_GA_CGG_G_A 1.76320
A_GA_CGG__GA 1.79474
A_GA_CG_GG_A 1.33489
A_GA_CG__GGA 1.50517
A_GA_CGGG_A_ 1.59564
A_GA_CGG_GA_ 1.64133
A_GA_CGG__AG 1.62188
A_GA_CG_GGA_ 1.34205
A_GA_CG__GAG 1.55363
A_GA_CGG__AA 1.84411
A_GA_CG_G_AA 1.65013
A_GA_CG__GAA 1.82645
A_GA_CGGGA__ 1.63850
A_GA_CGG_AG_ 1.74879
A_GA_CGG_A_G 1.79684
A_GA_CG_GAG_ 1.53472
A_GA_CG_GA_G 1.47170
A_GA_CG__AGG 1.75347
A_GA_CGG_A_A 2.00912
A_GA_CG_GA_A 1.77627
A_GA_CG__AGA 1.73950
A_GA_CGG_AA_ 1.89944
A_GA_CG_GAA_ 1.62471
A_GA_CG__AAG 1.74086
A_GA_CG__AAA 2.04763
A_GA_CGGAG__ 1.93565
A_GA_CGGA_G_ 1.75799
A_GA_CGGA__G 1.84962
A_GA_CG_AGG_ 1.70832
A_GA_CG_AG_G 1.77869
A_GA_CG_A_GG 1.65763
A_GA_CGGA__A 1.91463
A_GA_CG_AG_A 1.82790
A_GA_CG_A_GA 1.55953
A_GA_CGGA_A_ 1.90035
A_GA_CG_AGA_ 1.84071
A_GA_CG_A_AG 1.88530
A_GA_CG_A_AA 1.86318
A_GA_CGGAA__ 1.91634
A_GA_CG_AAG_ 1.71417
A_GA_CG_AA_G 1.90418
A_GA_CG_AA_A 1.91942
A_GA_CG_AAA_ 1.96211
A_GA_CGAGG__ 1.49053
A_GA_CGAG_G_ 1.56309
A_GA_CGAG__G 1.64376
A_GA_CGA_GG_ 1.63088
A_GA_CGA__GG 1.71787
A_GA_CGAG__A 1.68813
A_GA_CGA_G_A 1.75725
A_GA_CGA__GA 1.57530
A_GA_CGAG_A_ 1.71168
A_GA_CGA_GA_ 1.79242
A_GA_CGA__AG 1.75301
A_GA_CGA__AA 1.93311
A_GA_CGAGA__ 1.32384
A_GA_CGA_AG_ 1.77410
A_GA_CGA_A_G 1.91915
A_GA_CGA_A_A 1.99772
A_GA_CGA_AA_ 2.02212
A_GA_CGAAG__ 1.78540
A_GA_CGAA_G_ 1.64415
A_GA_CGAA__G 1.94205
A_GA_CGAAA__ 1.23361
A_GA_CGGG__T 1.66853
A_GA_CGG_G_T 1.69788
A_GA_CGG__GT 1.63994
A_GA_CG_GG_T 1.35095
A_GA_CG__GGT 1.65277
A_GA_CGGG__C 1.35896
A_GA_CGG_G_C 1.44175
A_GA_CGG__GC 1.39849
A_GA_CG_GG_C 1.24824
A_GA_CG_G_GC 1.24240
A_GA_CG_G_AT 1.52795
A_GA_CG__GAT 1.55692
A_GA_CGG__AC 1.71396
A_GA_CG_G_AC 1.24337
A_GA_CG__GAC 1.48667
A_GA_CGG_A_T 1.80169
A_GA_CG_GA_T 1.13845
A_GA_CG__AGT 1.69372
A_GA_CGG_A_C 1.75667
A_GA_CG__AGC 1.58713
A_GA_CG__AAT 1.79820
A_GA_CG__AAC 1.76585
A_GA_CGGA__T 1.89615
A_GA_CG_AG_T 1.45099
A_GA_CG_A_GT 1.73909
A_GA_CG_AG_C 1.59769
A_GA_CG_A_GC 1.62333
A_GA_CG_A_AT 1.79189
A_GA_CG_A_AC 1.62938
A_GA_CG_AA_T 0.92175
A_GA_CG_AA_C 1.85827
A_GA_CGAG__T 1.25172
A_GA_CGA_G_T 1.60052
A_GA_CGA__GT 1.73816
A_GA_CGAG__C 1.37745
A_GA_CGA_G_C 1.50059
A_GA_CGA__GC 1.50001
A_GA_CGA__AT 1.86069
A_GA_CGA__AC 1.78734
A_GA_CGA_A_T 0.75173
A_GA_CGA_A_C 1.57223
A_GA_CGAA__T 0.92171
A_GA_CGAA__C 1.76373
A_GA_CGGG_T_ 1.62228
A_GA_CGG_GT_ 1.71935
A_GA_CGG__TG 1.61333
A_GA_CG_GGT_ 1.47750
A_GA_CG_G_TG 1.52384
A_GA_CG__GTG 1.66540
A_GA_CGG__TA 1.92330
A_GA_CG_G_TA 1.47148
A_GA_CG__GTA 1.63584
A_GA_CGGG_C_ 1.41392
A_GA_CG_GGC_ 1.13965
A_GA_CG_G_CG 0.77387
A_GA_CG__GCG 0.97825
A_GA_CGG__CA 1.74844
A_GA_CG__GCA 1.55350
A_GA_CGG_AT_ 1.92307
A_GA_CG_GAT_ 1.55653
A_GA_CG__ATG 1.68516
A_GA_CG__ATA 1.97980
A_GA_CGG_AC_ 1.85502
A_GA_CG_GAC_ 0.85306
A_GA_CG__ACA 1.85830
A_GA_CGGA_T_ 2.01741
A_GA_CG_AGT_ 1.60802
A_GA_CG_A_TG 1.84845
A_GA_CG_A_TA 1.82095
A_GA_CG_AGC_ 1.42393
A_GA_CG_A_CA 0.86835
A_GA_CG_AAT_ 1.85713
A_GA_CGAG_T_ 1.75916
A_GA_CGA_GT_ 1.67020
A_GA_CGA__TG 1.79152
A_GA_CGA__TA 1.97425
A_GA_CGAG_C_ 1.05166
A_GA_CGA_GC_ 1.43181
A_GA_CGA__CG 1.43009
A_GA_CGA__CA 1.69178
A_GA_CGG__TT 1.84169
A_GA_CG_G_TT 1.65008
A_GA_CG__GTT 1.48932
A_GA_CGG__TC 1.71129
A_GA_CG_G_TC 1.34997
A_GA_CG__GTC 1.45452
A_GA_CGG__CT 1.74500
A_GA_CG_G_CT 0.95882
A_GA_CG__GCT 1.26615
A_GA_CGG__CC 1.58605
A_GA_CG_G_CC 1.20459
A_GA_CG__GCC 1.38519
A_GA_CG__ATT 1.28110
A_GA_CG__ATC 1.68625
A_GA_CG__ACC 1.50173
A_GA_CG_A_TT 1.66930
A_GA_CG_A_TC 1.78856
A_GA_CG_A_CC 1.65055
A_GA_CGA__TT 1.83185
A_GA_CGA__TC 1.69868
A_GA_CGA__CC 1.48047
A_GA_CGGGT__ 1.53831
A_GA_CGG_TG_ 1.65328
A_GA_CGG_T_G 1.61225
A_GA_CG_GTG_ 1.41513
A_GA_CG_GT_G 1.47039
A_GA_CG__TGG 1.56119
A_GA_CGG_T_A 1.67584
A_GA_CG_GT_A 1.37742
A_GA_CG_GTA_ 1.60879
A_GA_CG__TAG 1.73749
A_GA_CG__TAA 1.34768
A_GA_CGGGC__ 1.53554
A_GA_CGG_CG_ 1.12511
A_GA_CGG_C_G 1.46966
A_GA_CG_GCG_ 0.89695
A_GA_CG_GC_G 1.43367
A_GA_CG__CGG 1.18468
A_GA_CGG_C_A 1.75948
A_GA_CGG_CA_ 1.76855
A_GA_CG_GCA_ 1.47667
A_GA_CG__CAG 1.67278
A_GA_CG__CAA 1.68639
A_GA_CGGAT__ 1.74870
A_GA_CG_ATG_ 1.53484
A_GA_CG_AT_G 1.58334
A_GA_CG_AT_A 1.54358
A_GA_CG_ATA_ 1.60646
A_GA_CGGAC__ 1.86815
A_GA_CG_AC_G 1.79831
A_GA_CG_ACA_ 1.62826
A_GA_CGAGT__ 1.70039
A_GA_CGA_TG_ 1.55483
A_GA_CGA_T_G 1.67847
A_GA_CGA_T_A 1.65816
A_GA_CGA_TA_ 1.78238
A_GA_CGAGC__ 1.63442
A_GA_CGA_CG_ 1.10812
A_GA_CGA_C_G 1.59248
A_GA_CGA_C_A 1.58742
A_GA_CGA_CA_ 1.66903
A_GA_CGAAT__ 1.64955
A_GA_CGG_T_T 1.79758
A_GA_CG_GT_T 1.45476
A_GA_CG__TGT 1.57451
A_GA_CGG_T_C 1.59484
A_GA_CG_GT_C 1.34164
A_GA_CG__TGC 1.51622
A_GA_CG__TAT 1.66561
A_GA_CG__TAC 1.55294
A_GA_CGG_C_T 1.71862
A_GA_CG_GC_T 1.56512
A_GA_CG__CGT 1.24992
A_GA_CGG_C_C 1.58034
A_GA_CG_GC_C 1.32848
A_GA_CG__CGC 0.87333
A_GA_CG__CAT 1.64808
A_GA_CG__CAC 1.58489
A_GA_CG_AT_T 1.68553
A_GA_CG_AT_C 1.59163
A_GA_CG_AC_T 1.76261
A_GA_CG_AC_C 1.59529
A_GA_CGA_T_T 1.88301
A_GA_CGA_T_C 1.68379
A_GA_CGA_C_T 1.77753
A_GA_CGA_C_C 1.76287
A_GA_CGG_TT_ 1.75246
A_GA_CG_GTT_ 1.46232
A_GA_CG__TTA 1.66916
A_GA_CGG_TC_ 1.74657
A_GA_CG__TCG 1.18898
A_GA_CG__TCA 1.56020
A_GA_CGG_CT_ 1.65487
A_GA_CG_GCT_ 1.54615
A_GA_CG__CTG 1.57514
A_GA_CG__CTA 1.59149
A_GA_CGG_CC_ 1.59231
A_GA_CG__CCG 1.04442
A_GA_CG_ATT_ 1.75432
A_GA_CG_ATC_ 1.45654
A_GA_CG_ACT_ 1.79951
A_GA_CGA_TT_ 1.87597
A_GA_CGA_TC_ 1.73791
A_GA_CGA_CT_ 1.88621
A_GA_CGA_CC_ 1.62376
A_GA_CG__TTT 1.65902
A_GA_CG__TTC 1.57998
A_GA_CG__TCT 1.04228
A_GA_CG__TCC 1.44156
A_GA_CG__CTT 1.76182
A_GA_CG__CTC 1.76184
A_GA_CG__CCT 1.72018
A_GA_CG__CCC 1.54530
A_GA_CGGTG__ 1.58068
A_GA_CGGT_G_ 1.69590
A_GA_CGGT__G 1.69364
A_GA_CG_TGG_ 1.51629
A_GA_CG_TG_G 1.67016
A_GA_CG_T_GG 1.67423
A_GA_CGGT__A 1.97377
A_GA_CG_TG_A 1.73690
A_GA_CGGT_A_ 1.75660
A_GA_CG_TGA_ 1.68142
A_GA_CG_T_AG 1.53050
A_GA_CG_T_AA 1.65732
A_GA_CGGTA__ 1.95916
A_GA_CG_TAG_ 1.71887
A_GA_CG_TA_G 1.65785
A_GA_CG_TA_A 1.88386
A_GA_CG_TAA_ 1.87005
A_GA_CGGCG__ 1.32622
A_GA_CGGC_G_ 1.64628
A_GA_CGGC__G 1.51613
A_GA_CG_CGG_ 1.30178
A_GA_CG_CG_G 1.42800
A_GA_CG_C_GG 1.76087
A_GA_CGGC__A 1.84439
A_GA_CG_CG_A 1.38229
A_GA_CG_C_GA 1.59817
A_GA_CGGC_A_ 1.69460
A_GA_CG_CGA_ 1.45051
A_GA_CG_C_AG 1.81201
A_GA_CG_C_AA 1.96570
A_GA_CGGCA__ 1.95545
A_GA_CG_CAG_ 1.82064
A_GA_CG_CA_G 1.81965
A_GA_CG_CA_A 2.01628
A_GA_CG_CAA_ 1.99284
A_GA_CGATG__ 1.70108
A_GA_CGAT_G_ 1.63388
A_GA_CGAT__G 1.51479
A_GA_CGAT__A 1.82590
A_GA_CGAT_A_ 1.71435
A_GA_CGATA__ 1.92714
A_GA_CGAC_G_ 1.74362
A_GA_CGAC__G 1.82847
A_GA_CGAC__A 2.01033
A_GA_CGAC_A_ 2.03748
A_GA_CGACA__ 1.98230
A_GA_CGGT__T 1.79895
A_GA_CG_TG_T 1.62886
A_GA_CG_T_GT 1.60717
A_GA_CGGT__C 1.65528
A_GA_CG_TG_C 1.45806
A_GA_CG_T_AT 1.67398
A_GA_CG_T_AC 1.80045
A_GA_CG_TA_T 1.77417
A_GA_CG_TA_C 1.83489
A_GA_CGGC__T 1.62650
A_GA_CG_CG_T 1.36238
A_GA_CG_C_GT 1.66471
A_GA_CGGC__C 1.56054
A_GA_CG_CG_C 0.88536
A_GA_CG_C_GC 1.43435
A_GA_CG_C_AT 1.65870
A_GA_CG_C_AC 1.78782
A_GA_CG_CA_T 1.30248
A_GA_CG_CA_C 1.78259
A_GA_CGAT__T 1.80209
A_GA_CGAT__C 1.68864
A_GA_CGAC__T 1.91421
A_GA_CGAC__C 1.74147
A_GA_CGGT_T_ 1.82636
A_GA_CG_TGT_ 1.64265
A_GA_CG_T_TG 1.66181
A_GA_CG_T_TA 1.80246
A_GA_CGGT_C_ 1.89264
A_GA_CG_TGC_ 1.68209
A_GA_CG_T_CG 1.54467
A_GA_CG_T_CA 1.65922
A_GA_CG_TAT_ 1.72794
A_GA_CG_TAC_ 1.87667
A_GA_CGGC_T_ 1.58630
A_GA_CG_CGT_ 1.26840
A_GA_CG_C_TG 1.54016
A_GA_CG_C_TA 1.86952
A_GA_CGGC_C_ 1.63609
A_GA_CG_CGC_ 1.01114
A_GA_CG_C_CG 1.29208
A_GA_CG_C_CA 1.84186
A_GA_CG_CAT_ 1.27182
A_GA_CG_CAC_ 1.84162
A_GA_CGAT_T_ 1.79683
A_GA_CGAT_C_ 1.74299
A_GA_CGAC_T_ 1.99406
A_GA_CGAC_C_ 1.76566
A_GA_CG_T_TT 1.57111
A_GA_CG_T_TC 1.67196
A_GA_CG_T_CT 1.75353
A_GA_CG_T_CC 1.63677
A_GA_CG_C_TT 1.20863
A_GA_CG_C_TC 1.66411
A_GA_CG_C_CT 1.04459
A_GA_CG_C_CC 1.38271
A_GA_CGGTT__ 1.83074
A_GA_CG_TT_G 1.61507
A_GA_CG_TTA_ 1.43884
A_GA_CGGTC__ 1.92725
A_GA_CG_TC_G 1.48063
A_GA_CG_TC_A 1.60254
A_GA_CG_TCA_ 1.65339
A_GA_CGGCT__ 1.67077
A_GA_CG_CTG_ 1.59161
A_GA_CG_CT_G 1.71742
A_GA_CG_CT_A 1.61356
A_GA_CG_CTA_ 1.56969
A_GA_CGGCC__ 1.37746
A_GA_CG_CCG_ 1.20658
A_GA_CG_CC_G 1.47588
A_GA_CG_CC_A 1.86826
A_GA_CG_CCA_ 1.79505
A_GA_CGATT__ 1.73603
A_GA_CGATC__ 1.49188
A_GA_CGACT__ 1.88278
A_GA_CGACC__ 1.86569
A_GA_CG_TT_T 1.58350
A_GA_CG_TT_C 1.56836
A_GA_CG_TC_T 1.67336
A_GA_CG_TC_C 1.83126
A_GA_CG_CT_T 1.14798
A_GA_CG_CT_C 1.53159
A_GA_CG_CC_T 1.68367
A_GA_CG_CC_C 1.55729
A_GA_CG_TTC_ 1.61131
A_GA_CG_TCT_ 1.73222
A_GA_CG_TCC_ 1.63129
A_GA_CG_CTT_ 1.69923
A_GA_CG_CTC_ 1.02105
A_GA_CG_CCT_ 1.58782
A_GA_CG_CCC_ 1.57741
A_GA_CGTGG__ 1.18605
A_GA_CGTG__G 1.27546
A_GA_CGT_GG_ 1.37891
A_GA_CGT_G_G 1.50028
A_GA_CGT__GG 1.47107
A_GA_CGT_G_A 1.35600
A_GA_CGT__GA 1.24304
A_GA_CGTG_A_ 1.24160
A_GA_CGT_GA_ 1.33481
A_GA_CGT__AG 1.51874
A_GA_CGT__AA 1.49877
A_GA_CGTGA__ 1.32280
A_GA_CGT_AG_ 1.45407
A_GA_CGT_A_G 1.33653
A_GA_CGT_A_A 1.61015
A_GA_CGT_AA_ 1.53029
A_GA_CGTAG__ 1.53253
A_GA_CGTA_G_ 1.38724
A_GA_CGTA__G 1.46702
A_GA_CGTA__A 1.41038
A_GA_CGTA_A_ 1.52786
A_GA_CGTAA__ 1.56261
A_GA_CGCGG__ 0.90120
A_GA_CGCG_G_ 1.06471
A_GA_CGCG__G 0.95085
A_GA_CGC_GG_ 1.45573
A_GA_CGC_G_G 1.55516
A_GA_CGC__GG 1.54975
A_GA_CGC_G_A 1.56106
A_GA_CGCG_A_ 1.20311
A_GA_CGC_GA_ 1.63357
A_GA_CGC__AG 1.78672
A_GA_CGC_AG_ 1.77832
A_GA_CGC_A_G 1.73361
A_GA_CGC_AA_ 1.94551
A_GA_CGCAG__ 1.39988
A_GA_CGCA__G 1.73925
A_GA_CGCAA__ 1.90470
A_GA_CGTG__T 1.24897
A_GA_CGT_G_T 1.33341
A_GA_CGT__GT 1.38988
A_GA_CGTG__C 1.16307
A_GA_CGT_G_C 1.28697
A_GA_CGT__GC 1.40005
A_GA_CGT__AT 1.41257
A_GA_CGT__AC 1.30290
A_GA_CGT_A_T 1.54889
A_GA_CGT_A_C 1.47726
A_GA_CGTA__T 1.43897
A_GA_CGTA__C 1.51873
A_GA_CGC_G_T 1.20119
A_GA_CGC__GT 1.70775
A_GA_CGC_G_C 1.32361
A_GA_CGC__GC 1.43286
A_GA_CGC__AT 1.70640
A_GA_CGC_A_T 1.17112
A_GA_CGC_A_C 1.73977
A_GA_CGCA__T 1.45729
A_GA_CGCA__C 1.54299
A_GA_CGTG_T_ 1.30247
A_GA_CGT_GT_ 1.46728
A_GA_CGT__TG 1.44025
A_GA_CGT__TA 1.51279
A_GA_CGT_AT_ 1.55553
A_GA_CGT_AC_ 1.46404
A_GA_CGTA_T_ 1.54593
A_GA_CGC_GT_ 1.34389
A_GA_CGC__TG 1.71928
A_GA_CGC__TA 1.52833
A_GA_CGC_GC_ 1.22568
A_GA_CGC__CG 1.09379
A_GA_CGC_AT_ 1.07088
A_GA_CGC_AC_ 1.82911
A_GA_CGCA_T_ 1.61761
A_GA_CGT__TT 1.53032
A_GA_CGT__TC 1.49641
A_GA_CGT__CT 1.10943
A_GA_CGT__CC 1.25928
A_GA_CGC__TT 0.99994
A_GA_CGC__TC 1.59755
A_GA_CGC__CT 1.10316
A_GA_CGC__CC 1.46202
A_GA_CGT_TG_ 1.32808
A_GA_CGT_T_G 1.52551
A_GA_CGT_T_A 1.27229
A_GA_CGT_TA_ 1.39507
A_GA_CGT_CG_ 1.06523
A_GA_CGT_C_G 1.42313
A_GA_CGT_CA_ 1.49829
A_GA_CGTAT__ 1.37440
A_GA_CGC_T_G 1.59843
A_GA_CGC_TA_ 1.45773
A_GA_CGC_CG_ 1.14944
A_GA_CGC_C_G 1.66926
A_GA_CGC_CA_ 1.68397
A_GA_CGCAT__ 1.61404
A_GA_CGT_T_T 1.22190
A_GA_CGT_T_C 1.29809
A_GA_CGT_C_T 1.44153
A_GA_CGT_C_C 1.43238
A_GA_CGC_T_T 1.15467
A_GA_CGC_T_C 1.52366
A_GA_CGC_C_T 1.77894
A_GA_CGC_C_C 1.47929
A_GA_CGT_TT_ 1.46484
A_GA_CGT_TC_ 0.96841
A_GA_CGT_CT_ 1.46443
A_GA_CGC_TT_ 1.51184
A_GA_CGC_TC_ 1.05970
A_GA_CGC_CT_ 1.68528
A_GA_CGTTG__ 1.56906
A_GA_CGTT_G_ 1.31152
A_GA_CGTT__G 1.62321
A_GA_CGTT__A 1.39230
A_GA_CGTT_A_ 1.54844
A_GA_CGTTA__ 1.58398
A_GA_CGTCG__ 1.04223
A_GA_CGTC_G_ 1.49446
A_GA_CGTC__G 1.52237
A_GA_CGTC__A 1.59419
A_GA_CGTC_A_ 1.57761
A_GA_CGTCA__ 1.61649
A_GA_CGCTG__ 1.63161
A_GA_CGCT__G 1.62879
A_GA_CGCT_A_ 1.64326
A_GA_CGCCG__ 1.18635
A_GA_CGCC_G_ 1.58333
A_GA_CGCC__G 1.78932
A_GA_CGCC__A 1.72079
A_GA_CGCC_A_ 1.90837
A_GA_CGCCA__ 1.33168
A_GA_CGTT__T 1.55177
A_GA_CGTT__C 1.58124
A_GA_CGTC__T 1.14927
A_GA_CGTC__C 1.30837
A_GA_CGCT__T 1.50309
A_GA_CGCT__C 1.64285
A_GA_CGCC__T 0.89862
A_GA_CGCC__C 1.55218
A_GA_CGTT_T_ 1.61513
A_GA_CGTT_C_ 1.55717
A_GA_CGTC_T_ 1.49347
A_GA_CGTC_C_ 0.99563
A_GA_CGCT_T_ 1.48827
A_GA_CGCT_C_ 1.62926
A_GA_CGCC_T_ 1.11045
A_GA_CGCC_C_ 1.25736
A_GA_CGTTT__ 1.45980
A_GA_CGTTC__ 1.56232
A_GA_CGTCT__ 1.10314
A_GA_CGTCC__ 1.57727
A_GA_CGCTC__ 1.70194
A_GA_CGCCT__ 1.29013
A_GA_CGCCC__ 1.77720
A__AGCGGG_G_ 1.39864
A__AGCGGG__G 1.41404
A__AGCGG_G_G 1.38109
A__AGCGG__GG 1.68758
A__AGCG_GGG_ 1.38660
A__AGCG_GG_G 1.27346
A__AGCG_G_GG 1.48181
A__AGCG__GGG 1.61805
A__AGCGGG__A 1.60895
A__AGCGG_G_A 1.65989
A__AGCG_GG_A 1.48489
A__AGCG_G_GA 1.48326
A__AGCGGG_A_ 1.49838
A__AGCGG_GA_ 1.47608
A__AGCGG__AG 1.60968
A__AGCG_GGA_ 1.35720
A__AGCG_G_AG 1.54937
A__AGCG__GAG 1.60497
A__AGCGG__AA 2.02919
A__AGCG_G_AA 1.67487
A__AGCG__GAA 1.88296
A__AGCGGGA__ 1.66272
A__AGCGG_AG_ 1.78316
A__AGCGG_A_G 1.95669
A__AGCG_GA_G 1.73527
A__AGCG__AGG 1.86009
A__AGCGG_A_A 2.04080
A__AGCG_GA_A 1.66484
A__AGCG__AGA 1.73710
A__AGCGG_AA_ 1.99403
A__AGCG_GAA_ 1.61173
A__AGCG__AAA 2.09494
A__AGCGGAG__ 1.83515
A__AGCGGA_G_ 1.85243
A__AGCGGA__G 1.98072
A__AGCG_AGG_ 1.79969
A__AGCG_AG_G 1.89682
A__AGCG_A_GG 1.94650
A__AGCGGA__A 2.22596
A__AGCG_AG_A 1.93181
A__AGCG_A_GA 1.92610
A__AGCGGA_A_ 2.03467
A__AGCG_AGA_ 1.97192
A__AGCG_A_AG 2.05593
A__AGCG_A_AA 2.14883
A__AGCGGAA__ 2.13541
A__AGCG_AAG_ 1.93433
A__AGCG_AA_G 2.09137
A__AGCG_AA_A 2.09474
A__AGCG_AAA_ 2.19457
A__AGCGAGG__ 1.61745
A__AGCGAG_G_ 1.62359
A__AGCGAG__G 1.71290
A__AGCGA_GG_ 1.58804
A__AGCGA_G_G 1.61089
A__AGCGA__GG 1.70718
A__AGCGAG__A 1.85859
A__AGCGA_G_A 1.82644
A__AGCGA__GA 1.71292
A__AGCGAG_A_ 1.81614
A__AGCGA_GA_ 1.80606
A__AGCGA__AG 1.86475
A__AGCGA__AA 2.08184
A__AGCGAGA__ 1.43716
A__AGCGA_AG_ 1.82118
A__AGCGA_A_G 1.96621
A__AGCGA_A_A 2.02623
A__AGCGA_AA_ 2.09130
A__AGCGAAG__ 1.92458
A__AGCGAA_G_ 1.91262
A__AGCGAA__A 2.11678
A__AGCGAA_A_ 2.07891
A__AGCGAAA__ 1.43455
A__AGCGG_G_T 1.59617
A__AGCGG__GT 1.58866
A__AGCG_G_GT 1.55604
A__AGCG__GGT 1.70011
A__AGCGGG__C 1.40692
A__AGCGG_G_C 1.26855
A__AGCGG__GC 1.22468
A__AGCG_GG_C 1.09433
A__AGCG__GGC 1.20629
A__AGCGG__AT 1.83254
A__AGCG__GAT 1.71115
A__AGCGG__AC 1.58719
A__AGCG_G_AC 1.10231
A__AGCG__GAC 1.41080
A__AGCGG_A_T 1.77533
A__AGCG_GA_T 1.14046
A__AGCG__AGT 1.77030
A__AGCGG_A_C 1.62717
A__AGCG__AAT 2.08784
A__AGCG__AAC 1.53579
A__AGCGGA__T 1.69659
A__AGCG_AG_T 1.92569
A__AGCG_A_GT 1.85177
A__AGCGGA__C 1.81877
A__AGCG_AG_C 1.67138
A__AGCG_A_GC 1.60363
A__AGCG_A_AT 2.00253
A__AGCG_A_AC 1.76228
A__AGCG_AA_T 1.16139
A__AGCG_AA_C 1.82668
A__AGCGA__GT 1.78734
A__AGCGAG__C 1.61047
A__AGCGA_G_C 1.63999
A__AGCGA__GC 1.62561
A__AGCGA__AT 1.85496
A__AGCGA__AC 1.71784
A__AGCGA_A_T 0.89001
A__AGCGA_A_C 1.72989
A__AGCGAA__T 1.10643
A__AGCGAA__C 1.90878
A__AGCGGG_T_ 1.73539
A__AGCGG_GT_ 1.70507
A__AGCGG__TG 1.78642
A__AGCG_GGT_ 1.46768
A__AGCG_G_TG 1.66630
A__AGCG__GTG 1.66019
A__AGCGG__TA 2.17235
A__AGCG_G_TA 1.73450
A__AGCG__GTA 1.52922
A__AGCGGG_C_ 1.34635
A__AGCGG_GC_ 1.42844
A__AGCGG__CG 1.22350
A__AGCG_GGC_ 1.14544
A__AGCGG__CA 1.76196
A__AGCG_G_CA 1.55954
A__AGCG__GCA 1.63055
A__AGCGG_AT_ 1.88978
A__AGCG_GAT_ 1.44260
A__AGCG__ATG 1.83248
A__AGCG__ATA 1.93438
A__AGCG__ACA 1.99358
A__AGCGGA_T_ 2.16194
A__AGCG_AGT_ 1.81832
A__AGCG_A_TG 1.96658
A__AGCG_A_TA 1.90358
A__AGCGGA_C_ 1.66719
A__AGCG_AGC_ 1.83356
A__AGCG_A_CG 1.64265
A__AGCG_A_CA 2.03910
A__AGCG_AAT_ 1.91277
A__AGCG_AAC_ 0.85370
A__AGCGAG_T_ 1.78614
A__AGCGA_GT_ 1.72305
A__AGCGA__TG 1.89589
A__AGCGA__TA 2.02992
A__AGCGA_GC_ 1.63224
A__AGCGA__CA 1.94660
A__AGCGA_AT_ 1.88158
A__AGCGAA_T_ 2.03990
A__AGCGG__TT 1.85901
A__AGCG_G_TT 1.71541
A__AGCG__GTT 1.71738
A__AGCGG__TC 1.77235
A__AGCG_G_TC 1.23965
A__AGCG__GTC 1.57174
A__AGCGG__CT 1.48158
A__AGCG_G_CT 1.14775
A__AGCG__GCT 1.62092
A__AGCGG__CC 1.66604
A__AGCG_G_CC 1.29134
A__AGCG__GCC 1.41381
A__AGCG__ATT 1.72716
A__AGCG__ATC 1.39764
A__AGCG_A_TT 2.03362
A__AGCG_A_TC 1.84784
A__AGCG_A_CT 0.82445
A__AGCG_A_CC 1.84921
A__AGCGA__TT 1.72518
A__AGCGA__TC 1.77986
A__AGCGA__CC 1.73353
A__AGCGGGT__ 1.61744
A__AGCGG_T_G 1.60757
A__AGCG_GTG_ 1.48767
A__AGCG_GT_G 1.53847
A__AGCG__TGG 1.67633
A__AGCGG_T_A 2.00135
A__AGCG__TGA 1.75803
A__AGCGG_TA_ 1.87978
A__AGCG_GTA_ 1.60620
A__AGCG__TAG 1.78318
A__AGCG__TAA 1.97055
A__AGCGGGC__ 1.66840
A__AGCGG_C_G 1.68037
A__AGCG_GC_G 1.55594
A__AGCG__CGG 1.21939
A__AGCG_GC_A 1.61644
A__AGCG__CGA 1.48854
A__AGCGG_CA_ 1.82168
A__AGCG_GCA_ 1.52054
A__AGCG__CAG 1.75725
A__AGCG__CAA 1.88905
A__AGCGGAT__ 1.69425
A__AGCG_ATG_ 1.80939
A__AGCG_AT_G 1.89726
A__AGCG_AT_A 2.00242
A__AGCG_ATA_ 1.80447
A__AGCGGAC__ 2.06043
A__AGCG_AC_G 1.97878
A__AGCG_AC_A 2.02287
A__AGCG_ACA_ 1.91529
A__AGCGAGT__ 1.82557
A__AGCGA_TG_ 1.75813
A__AGCGA_T_G 1.88566
A__AGCGA_T_A 1.92721
A__AGCGA_TA_ 1.82810
A__AGCGAGC__ 1.73528
A__AGCGA_C_G 1.84609
A__AGCGA_C_A 1.90485
A__AGCGA_CA_ 1.83771
A__AGCGAAT__ 1.91479
A__AGCGAAC__ 2.01069
A__AGCGG_T_T 1.60218
A__AGCG_GT_T 1.72368
A__AGCG__TGT 1.65994
A__AGCGG_T_C 1.59636
A__AGCG_GT_C 1.42088
A__AGCG__TGC 1.34272
A__AGCG__TAT 1.73145
A__AGCG__TAC 1.68560
A__AGCGG_C_T 1.82605
A__AGCG_GC_T 1.72716
A__AGCGG_C_C 1.65405
A__AGCG_GC_C 1.42734
A__AGCG__CAT 1.75737
A__AGCG__CAC 1.50137
A__AGCG_AT_T 1.67311
A__AGCG_AT_C 1.76951
A__AGCG_AC_T 1.98625
A__AGCG_AC_C 1.79494
A__AGCGA_T_T 1.75634
A__AGCGA_T_C 1.69770
A__AGCGA_C_T 1.70544
A__AGCGA_C_C 1.77086
A__AGCGG_TT_ 1.93503
A__AGCG_GTT_ 1.71937
A__AGCG__TTG 1.71383
A__AGCG__TTA 1.88196
A__AGCGG_TC_ 1.38949
A__AGCG_GTC_ 1.64019
A__AGCG__TCA 1.83771
A__AGCGG_CT_ 1.92860
A__AGCG_GCT_ 1.78010
A__AGCG__CTG 1.70380
A__AGCG__CTA 2.10813
A__AGCGG_CC_ 1.76587
A__AGCG_GCC_ 1.63418
A__AGCG__CCA 1.78109
A__AGCG_ATT_ 1.98958
A__AGCG_ATC_ 1.50553
A__AGCG_ACT_ 2.15306
A__AGCGA_TT_ 1.87261
A__AGCGA_CT_ 1.91275
A__AGCGA_CC_ 1.77877
A__AGCG__TTT 1.90261
A__AGCG__TTC 1.69810
A__AGCG__TCT 1.10490
A__AGCG__TCC 1.42682
A__AGCG__CTT 1.85005
A__AGCG__CTC 1.72934
A__AGCG__CCT 1.64027
A__AGCG__CCC 1.60760
A__AGCGGT__G 1.62357
A__AGCG_TG_G 1.67941
A__AGCG_T_GG 1.70283
A__AGCGGT__A 1.91153
A__AGCG_TG_A 1.80029
A__AGCG_T_GA 1.59623
A__AGCGGT_A_ 1.75220
A__AGCG_TGA_ 1.71208
A__AGCG_T_AG 1.60502
A__AGCG_T_AA 1.98804
A__AGCGGTA__ 1.86799
A__AGCG_TAG_ 1.72443
A__AGCG_TA_G 1.69429
A__AGCG_TA_A 1.96878
A__AGCG_TAA_ 1.89280
A__AGCGGC_G_ 1.47250
A__AGCGGC__G 1.72842
A__AGCG_C_GG 1.65191
A__AGCG_C_GA 1.89026
A__AGCG_CGA_ 1.31901
A__AGCG_C_AG 1.79961
A__AGCG_C_AA 2.08576
A__AGCG_CAG_ 1.78148
A__AGCG_CA_A 2.02113
A__AGCG_CAA_ 1.97739
A__AGCGAT_G_ 1.50492
A__AGCGAT__G 1.62873
A__AGCGAT__A 1.78582
A__AGCGAT_A_ 1.76380
A__AGCGATA__ 1.80549
A__AGCGAC_G_ 1.70093
A__AGCGAC__G 1.78694
A__AGCGAC__A 1.94051
A__AGCGAC_A_ 1.92923
A__AGCGACA__ 1.87654
A__AGCGGT__T 1.83410
A__AGCG_TG_T 1.70401
A__AGCG_T_GT 1.71824
A__AGCG_T_GC 1.37098
A__AGCG_T_AT 1.81967
A__AGCG_T_AC 1.66177
A__AGCG_TA_T 1.78794
A__AGCG_TA_C 1.67180
A__AGCGGC__T 1.66491
A__AGCG_CG_T 1.26516
A__AGCG_C_GT 1.57727
A__AGCGGC__C 1.32572
A__AGCG_C_GC 1.11483
A__AGCG_C_AT 1.82565
A__AGCG_CA_T 1.81879
A__AGCGAT__T 1.57116
A__AGCGAT__C 1.63833
A__AGCGAC__T 1.82316
A__AGCGGT_T_ 1.81491
A__AGCG_TGT_ 1.69929
A__AGCG_T_TG 1.61331
A__AGCG_T_TA 1.84304
A__AGCGGT_C_ 1.81531
A__AGCG_TGC_ 1.73447
A__AGCG_T_CG 1.50025
A__AGCG_T_CA 1.79965
A__AGCG_TAT_ 1.77392
A__AGCG_TAC_ 1.88682
A__AGCGGC_T_ 1.79186
A__AGCG_C_TG 1.72710
A__AGCG_C_TA 1.93461
A__AGCG_C_CA 1.94704
A__AGCG_CAT_ 1.75112
A__AGCGAT_T_ 1.72116
A__AGCGAC_T_ 1.84270
A__AGCGAC_C_ 1.81091
A__AGCG_T_TT 1.72828
A__AGCG_T_TC 1.72905
A__AGCG_T_CT 1.55564
A__AGCG_T_CC 1.63100
A__AGCG_C_TT 1.75578
A__AGCGGTT__ 1.73538
A__AGCG_TTG_ 1.52470
A__AGCG_TT_G 1.63053
A__AGCG_TT_A 1.67623
A__AGCG_TTA_ 1.82422
A__AGCGGTC__ 1.77335
A__AGCG_TCG_ 1.32680
A__AGCG_TC_G 1.43700
A__AGCG_TCA_ 1.69305
A__AGCG_CTG_ 1.60536
A__AGCG_CT_G 1.73672
A__AGCG_CT_A 2.01931
A__AGCG_CTA_ 1.94355
A__AGCGGCC__ 1.67518
A__AGCG_CC_G 1.69332
A__AGCG_CC_A 1.98035
A__AGCG_CCA_ 1.80659
A__AGCGATT__ 1.66482
A__AGCGACT__ 1.87816
A__AGCGACC__ 1.78684
A__AGCG_TT_C 1.64121
A__AGCG_TC_T 1.51215
A__AGCG_TC_C 1.62710
A__AGCG_CT_T 1.23545
A__AGCG_CT_C 1.37566
A__AGCG_CC_T 1.65536
A__AGCG_CC_C 1.36087
A__AGCG_TTT_ 1.73284
A__AGCG_TCT_ 1.67072
A__AGCG_TCC_ 1.45285
A__AGCG_CTT_ 1.76176
A__AGCG_CTC_ 1.10757
A__AGCG_CCT_ 1.72989
A__AGCG_CCC_ 1.68738
A__AGCGTG_G_ 0.98500
A__AGCGTG__G 1.46227
A__AGCGT_GG_ 1.52505
A__AGCGT__GG 1.53258
A__AGCGTG__A 1.40648
A__AGCGT_G_A 1.61622
A__AGCGT__GA 1.46692
A__AGCGTG_A_ 1.25317
A__AGCGT_GA_ 1.58512
A__AGCGT__AG 1.60658
A__AGCGT__AA 1.65977
A__AGCGTGA__ 0.93647
A__AGCGT_AG_ 1.02115
A__AGCGT_A_G 1.58895
A__AGCGT_A_A 1.60605
A__AGCGT_AA_ 1.54719
A__AGCGTAG__ 1.86800
A__AGCGTA_G_ 1.54161
A__AGCGTA__A 1.71050
A__AGCGTA_A_ 1.82968
A__AGCGTAA__ 1.77305
A__AGCGC_GG_ 1.76682
A__AGCGC_G_G 1.77458
A__AGCGCG__A 1.41040
A__AGCGC_G_A 1.75330
A__AGCGC__GA 1.88907
A__AGCGC_GA_ 1.88474
A__AGCGC__AG 1.93406
A__AGCGC__AA 2.09276
A__AGCGC_AG_ 1.88842
A__AGCGC_A_G 1.80541
A__AGCGC_A_A 2.08594
A__AGCGCAG__ 1.81687
A__AGCGCA_G_ 1.86729
A__AGCGCA__G 1.93643
A__AGCGCA_A_ 2.02190
A__AGCGCAA__ 1.93124
A__AGCGTG__T 1.62782
A__AGCGT_G_T 1.66026
A__AGCGT__GT 1.51411
A__AGCGT__AT 1.67498
A__AGCGT__AC 1.18590
A__AGCGT_A_T 1.67600
A__AGCGTA__T 1.81421
A__AGCGTA__C 1.61997
A__AGCGC_G_T 1.89077
A__AGCGC__GT 1.84963
A__AGCGC_G_C 1.39371
A__AGCGC__GC 1.27962
A__AGCGC__AC 1.58727
A__AGCGCA__T 2.13426
A__AGCGCA__C 1.62536
A__AGCGTG_T_ 1.39752
A__AGCGT_GT_ 1.50394
A__AGCGT__TG 1.54774
A__AGCGT__TA 1.69228
A__AGCGT_GC_ 1.41171
A__AGCGT__CG 1.52192
A__AGCGT__CA 1.63569
A__AGCGT_AT_ 1.55785
A__AGCGT_AC_ 1.55170
A__AGCGTA_C_ 1.66482
A__AGCGCG_T_ 1.10231
A__AGCGC_GT_ 1.61181
A__AGCGC__TG 1.67214
A__AGCGC__TA 1.56679
A__AGCGC_GC_ 1.43709
A__AGCGC__CA 1.97261
A__AGCGC_AT_ 1.48112
A__AGCGC_AC_ 1.94797
A__AGCGCA_C_ 1.85961
A__AGCGT__TT 1.69173
A__AGCGT__TC 1.40656
A__AGCGT__CT 1.26893
A__AGCGT__CC 1.16746
A__AGCGC__TT 2.11303
A__AGCGC__CC 1.50073
A__AGCGTGT__ 1.47324
A__AGCGT_TG_ 1.42354
A__AGCGT_T_G 1.53693
A__AGCGT_T_A 1.58101
A__AGCGT_TA_ 1.62031
A__AGCGT_CG_ 0.97098
A__AGCGT_C_G 1.51563
A__AGCGT_C_A 1.70842
A__AGCGT_CA_ 1.50373
A__AGCGTAT__ 1.62017
A__AGCGTAC__ 1.77445
A__AGCGC_TG_ 1.60597
A__AGCGC_T_A 1.90608
A__AGCGC_TA_ 1.96225
A__AGCGC_C_G 1.59418
A__AGCGC_C_A 1.84726
A__AGCGC_CA_ 1.77833
A__AGCGCAT__ 1.99096
A__AGCGCAC__ 1.88241
A__AGCGT_T_T 1.42032
A__AGCGT_T_C 1.30163
A__AGCGT_C_T 1.45554
A__AGCGT_C_C 1.30498
A__AGCGC_T_C 1.55246
A__AGCGC_C_T 1.96845
A__AGCGT_TT_ 1.61869
A__AGCGT_TC_ 1.19141
A__AGCGT_CT_ 1.64297
A__AGCGC_TT_ 1.93168
A__AGCGC_TC_ 1.36618
A__AGCGC_CT_ 1.74506
A__AGCGC_CC_ 1.72001
A__AGCGTTG__ 1.68008
A__AGCGTT_G_ 1.54477
A__AGCGTT__G 1.45819
A__AGCGTT__A 1.70224
A__AGCGTT_A_ 1.63074
A__AGCGTTA__ 1.60754
A__AGCGTC_G_ 1.33249
A__AGCGTC__G 1.56839
A__AGCGTC__A 1.78306
A__AGCGTC_A_ 1.62104
A__AGCGTCA__ 1.66207
A__AGCGCT_G_ 1.69774
A__AGCGCT_A_ 1.95318
A__AGCGCTA__ 2.00682
A__AGCGCCG__ 1.06022
A__AGCGCC__G 1.66547
A__AGCGCC__A 2.05903
A__AGCGCCA__ 1.93306
A__AGCGTT__C 1.52228
A__AGCGTC__T 1.16582
A__AGCGTC__C 1.25378
A__AGCGCT__T 1.99229
A__AGCGCT__C 1.66651
A__AGCGTT_T_ 1.60117
A__AGCGTT_C_ 1.40612
A__AGCGTC_T_ 1.58803
A__AGCGTC_C_ 1.10476
A__AGCGCT_T_ 1.78560
A__AGCGCT_C_ 1.81548
A__AGCGCC_T_ 1.66566
A__AGCGTTC__ 1.34002
A__AGCGTCT__ 1.16382
A__AGCGCTT__ 1.75903
A__AACGG_G_A 1.51169
A__AACGGG_A_ 1.53960
A__AACGG_GA_ 1.58594
A__AACGG__AG 1.62463
A__AACGG__AA 1.67718
A__AACG_G_AA 1.28757
A__AACG__GAA 1.53015
A__AACGG_A_A 1.60451
A__AACG_GA_A 1.38466
A__AACG__AGA 1.59406
A__AACGG_AA_ 1.64941
A__AACG_GAA_ 1.37362
A__AACG__AAG 1.57382
A__AACG__AAA 1.62956
A__AACGGA__G 1.63218
A__AACG_AG_G 1.55767
A__AACGGA__A 1.53494
A__AACG_A_GA 1.45365
A__AACGGA_A_ 1.67288
A__AACG_AGA_ 1.61555
A__AACG_A_AG 1.70650
A__AACG_A_AA 1.52861
A__AACGGAA__ 1.54385
A__AACG_AAG_ 1.57957
A__AACG_AA_A 1.55782
A__AACG_AAA_ 1.64446
A__AACGAG_G_ 1.73389
A__AACGA_GG_ 1.66738
A__AACGAG__A 1.40199
A__AACGA_G_A 1.79335
A__AACGA__GA 1.58105
A__AACGAG_A_ 1.40394
A__AACGA__AG 1.67256
A__AACGA__AA 1.53324
A__AACGA_AG_ 1.63332
A__AACGA_A_G 1.78422
A__AACGA_A_A 1.60231
A__AACGA_AA_ 1.60335
A__AACGAAG__ 1.65883
A__AACGAA_G_ 1.52996
A__AACGAA_A_ 1.67649
A__AACGAAA__ 1.70715
A__AACGGG__C 1.40061
A__AACGG__AT 1.69322
A__AACG__GAT 1.35393
A__AACGG__AC 1.54343
A__AACG_G_AC 1.07364
A__AACG__GAC 1.31720
A__AACGG_A_T 1.57249
A__AACG_GA_T 1.38594
A__AACG__AGT 1.51865
A__AACGG_A_C 1.47015
A__AACG__AGC 1.33563
A__AACG__AAT 1.59701
A__AACG__AAC 1.25888
A__AACG_AG_T 1.39310
A__AACG_A_GT 1.52312
A__AACG_A_AT 1.59653
A__AACG_A_AC 1.47984
A__AACG_AA_T 1.59092
A__AACG_AA_C 1.47367
A__AACGAG__T 1.73026
A__AACGA__GT 1.70550
A__AACGAG__C 1.27892
A__AACGA_G_C 1.39661
A__AACGA__GC 1.42099
A__AACGA__AT 1.71671
A__AACGA_A_T 1.74620
A__AACGA_A_C 1.30071
A__AACGAA__T 1.72096
A__AACGAA__C 1.59759
A__AACGGG_T_ 1.09573
A__AACGG__TA 1.54876
A__AACG_G_TA 1.39575
A__AACG__GTA 1.40209
A__AACG__ATA 1.71615
A__AACGG_AC_ 1.40893
A__AACGGA_T_ 1.62131
A__AACG_A_TG 1.56636
A__AACG_A_TA 1.63758
A__AACG_AGC_ 1.49451
A__AACG_A_CG 1.47481
A__AACG_A_CA 1.43187
A__AACG_AAC_ 1.40378
A__AACGAG_T_ 1.57840
A__AACGA_GT_ 1.49540
A__AACGA__TG 1.67439
A__AACGA__TA 1.76187
A__AACGA__CG 1.57575
A__AACGA_AT_ 1.72414
A__AACGA_AC_ 1.44490
A__AACGAA_T_ 1.74109
A__AACGAA_C_ 1.57017
A__AACGG__TT 1.30952
A__AACG_G_TT 1.12570
A__AACG__GTT 0.98624
A__AACGG__TC 1.40650
A__AACG_G_TC 1.16123
A__AACGG__CT 1.65918
A__AACGG__CC 1.48653
A__AACG__ATT 1.55551
A__AACG__ACT 1.57819
A__AACG__ACC 1.55294
A__AACG_A_TT 1.53582
A__AACG_A_CT 1.53708
A__AACG_A_CC 1.45007
A__AACGA__TT 1.69901
A__AACGA__TC 1.56397
A__AACGA__CT 1.65551
A__AACGA__CC 1.57473
A__AACGGGT__ 1.63776
A__AACGG_T_G 1.70573
A__AACGG_T_A 1.71178
A__AACG_GT_A 1.33105
A__AACG__TGA 1.41581
A__AACGG_TA_ 1.68613
A__AACG_GTA_ 1.35858
A__AACG__TAG 1.62071
A__AACG__TAA 1.42093
A__AACGGGC__ 1.61992
A__AACGG_C_G 1.72611
A__AACGG_C_A 1.55228
A__AACG__CGA 1.39955
A__AACGG_CA_ 1.65772
A__AACG__CAG 1.57576
A__AACG_ATG_ 1.37674
A__AACG_AT_A 1.43035
A__AACG_ATA_ 1.51940
A__AACGGAC__ 1.59323
A__AACG_ACG_ 1.16132
A__AACG_AC_G 1.71656
A__AACG_AC_A 1.27339
A__AACGAGT__ 1.67445
A__AACGA_TG_ 1.56184
A__AACGA_T_G 1.65632
A__AACGA_T_A 1.63064
A__AACGA_TA_ 1.66707
A__AACGA_CG_ 1.22377
A__AACGAAT__ 1.57389
A__AACGG_T_T 1.76764
A__AACGG_T_C 1.56162
A__AACG_GT_C 1.35228
A__AACG__TGC 1.36246
A__AACG__TAT 1.48340
A__AACG_GC_T 1.58940
A__AACG__CGT 1.38489
A__AACGG_C_C 1.49323
A__AACG_GC_C 1.31243
A__AACG__CAT 1.60845
A__AACG_AT_T 1.54564
A__AACG_AT_C 1.38766
A__AACG_AC_C 1.38612
A__AACGA_T_T 1.72264
A__AACGA_T_C 1.57471
A__AACGA_C_T 1.76344
A__AACGA_C_C 1.58051
A__AACGG_TT_ 1.70321
A__AACG_GTT_ 1.35191
A__AACG__TTG 1.57505
A__AACG__TTA 1.46693
A__AACG_GTC_ 1.38738
A__AACGG_CT_ 1.60167
A__AACG__CTG 1.66343
A__AACG__CTA 1.62866
A__AACGG_CC_ 1.62460
A__AACG__CCG 1.38982
A__AACG__CCA 1.53262
A__AACG_ATT_ 1.54059
A__AACG_ATC_ 1.50440
A__AACG_ACT_ 1.72832
A__AACGA_TT_ 1.67302
A__AACGA_CT_ 1.79818
A__AACGA_CC_ 1.68983
A__AACG__TTT 1.41698
A__AACG__TTC 1.49962
A__AACG__TCT 1.56797
A__AACG__TCC 1.38961
A__AACG__CTC 1.45146
A__AACG__CCT 1.74742
A__AACG__CCC 1.37359
A__AACGGT__A 1.58306
A__AACG_T_GA 1.40245
A__AACGGT_A_ 1.62529
A__AACG_TGA_ 1.41268
A__AACG_T_AG 1.39236
A__AACG_T_AA 1.49524
A__AACGGTA__ 1.60919
A__AACG_TAG_ 1.35803
A__AACG_TA_G 1.51466
A__AACG_TA_A 1.54050
A__AACG_TAA_ 1.52044
A__AACG_C_AG 1.71190
A__AACG_CAG_ 1.68621
A__AACG_CAA_ 1.55173
A__AACGATG__ 1.53104
A__AACGAT_G_ 1.48775
A__AACGAT__G 1.48248
A__AACGAT__A 1.70735
A__AACGAT_A_ 1.54624
A__AACGATA__ 1.61173
A__AACGAC_G_ 1.73803
A__AACGAC__G 1.79388
A__AACGAC__A 1.75377
A__AACGAC_A_ 1.51243
A__AACGACA__ 1.68342
A__AACGGT__T 1.57068
A__AACG_TG_T 1.38544
A__AACG_T_GT 1.45980
A__AACG_TG_C 1.36066
A__AACG_T_AT 1.48711
A__AACG_T_AC 1.45586
A__AACG_TA_T 1.54531
A__AACGGC__T 1.70963
A__AACGGC__C 1.46522
A__AACG_C_GC 1.30495
A__AACG_C_AT 1.62183
A__AACG_C_AC 1.34190
A__AACG_CA_T 1.67786
A__AACG_CA_C 1.36550
A__AACGAT__T 1.60926
A__AACGAT__C 1.42533
A__AACGAC__T 1.72355
A__AACGGT_T_ 1.54424
A__AACG_TGT_ 1.40633
A__AACG_T_TA 1.52742
A__AACG_TGC_ 1.34719
A__AACG_TAT_ 1.55182
A__AACG_TAC_ 1.67233
A__AACGGC_T_ 1.64378
A__AACG_C_TA 1.66950
A__AACG_CAC_ 1.65936
A__AACGAT_T_ 1.63185
A__AACGAT_C_ 1.61433
A__AACGAC_T_ 1.74903
A__AACGAC_C_ 1.79974
A__AACG_T_TT 1.39573
A__AACG_T_TC 1.47012
A__AACG_T_CT 1.53015
A__AACG_T_CC 1.46264
A__AACG_C_TT 1.55912
A__AACG_C_TC 1.47103
A__AACG_C_CT 1.65967
A__AACGGTT__ 1.64870
A__AACG_TTG_ 1.42237
A__AACG_TT_G 1.52823
A__AACG_TT_A 1.39579
A__AACG_TTA_ 1.38346
A__AACGGTC__ 1.66635
A__AACG_TCG_ 1.29592
A__AACG_TC_A 1.57925
A__AACG_CT_G 1.72568
A__AACG_CT_A 1.76477
A__AACG_CTA_ 1.70086
A__AACGGCC__ 1.63087
A__AACG_CC_G 1.59972
A__AACG_CCA_ 1.65656
A__AACGATT__ 1.65190
A__AACGATC__ 1.47208
A__AACGACC__ 1.70543
A__AACG_TT_T 1.41455
A__AACG_TT_C 1.44439
A__AACG_TC_T 1.53728
A__AACG_CT_T 1.58615
A__AACG_CT_C 1.50066
A__AACG_CC_T 1.71156
A__AACG_CC_C 1.36597
A__AACG_TTT_ 1.43790
A__AACG_TTC_ 1.47295
A__AACG_TCT_ 1.61405
A__AACG_TCC_ 1.57401
A__AACG_CTT_ 1.54673
A__AACG_CTC_ 1.68428
A__AACG_CCT_ 1.56773
A__AACG_CCC_ 1.58554
A__AACGT_GG_ 1.33718
A__AACGT__GG 1.41340
A__AACGT_G_A 1.19481
A__AACGT__GA 1.29629
A__AACGT_GA_ 1.01088
A__AACGT__AG 1.18261
A__AACGT__AA 1.15216
A__AACGTGA__ 1.14427
A__AACGT_AG_ 1.23147
A__AACGT_A_G 1.22095
A__AACGT_A_A 1.31041
A__AACGT_AA_ 1.25520
A__AACGTA_G_ 1.14127
A__AACGTA__G 1.33537
A__AACGTA__A 1.25677
A__AACGTA_A_ 1.29750
A__AACGCG__A 1.32071
A__AACGC_AG_ 1.73124
A__AACGCA_G_ 1.52899
A__AACGCA__A 1.60614
A__AACGCAA__ 1.68483
A__AACGT_G_T 1.19773
A__AACGT__GT 1.19492
A__AACGT__GC 1.07314
A__AACGT__AT 1.17875
A__AACGT__AC 1.17993
A__AACGT_A_T 1.27920
A__AACGTA__T 1.21494
A__AACGC_G_C 1.29798
A__AACGC__GC 1.37820
A__AACGC__AC 1.51956
A__AACGC_A_T 1.64923
A__AACGCA__T 1.51517
A__AACGT__TA 1.25537
A__AACGT_AC_ 1.32271
A__AACGTA_C_ 1.29173
A__AACGC_GT_ 1.28428
A__AACGC__TA 1.76691
A__AACGC_GC_ 1.12034
A__AACGC_AT_ 1.68353
A__AACGC_AC_ 1.61847
A__AACGCA_C_ 1.51963
A__AACGT__TT 1.21523
A__AACGT__CC 1.18964
A__AACGC__TT 1.41878
A__AACGC__CT 1.57932
A__AACGC__CC 1.46695
A__AACGT_T_G 1.32925
A__AACGT_T_A 1.14998
A__AACGT_TA_ 1.13135
A__AACGT_C_G 1.27259
A__AACGT_CA_ 1.21949
A__AACGTAT__ 1.12790
A__AACGTAC__ 1.23134
A__AACGC_T_G 1.73884
A__AACGC_T_A 1.52475
A__AACGC_TA_ 1.64930
A__AACGC_CG_ 1.39250
A__AACGC_C_G 1.79094
A__AACGCAT__ 1.66410
A__AACGCAC__ 1.65287
A__AACGT_T_T 1.18969
A__AACGT_T_C 1.16837
A__AACGT_C_T 1.31152
A__AACGT_C_C 1.11291
A__AACGC_T_T 1.51993
A__AACGC_T_C 1.52875
A__AACGC_C_T 1.90154
A__AACGT_TT_ 1.16420
A__AACGT_TC_ 1.28303
A__AACGT_CT_ 1.31134
A__AACGT_CC_ 1.33154
A__AACGC_TT_ 1.56118
A__AACGC_TC_ 1.52217
A__AACGC_CC_ 1.57741
A__AACGTTG__ 1.31131
A__AACGTT_G_ 1.25605
A__AACGTT__G 1.28294
A__AACGTT__A 1.22332
A__AACGTT_A_ 1.14908
A__AACGTTA__ 1.24963
A__AACGTC_G_ 1.35091
A__AACGTC__G 1.36347
A__AACGTC_A_ 1.32661
A__AACGTCA__ 1.40797
A__AACGCT_G_ 1.47800
A__AACGCT__G 1.69342
A__AACGCT__A 1.52716
A__AACGCTA__ 1.70706
A__AACGCC__A 1.58242
A__AACGCC_A_ 1.89538
A__AACGCCA__ 1.73409
A__AACGTT__T 1.26259
A__AACGTT__C 1.29582
A__AACGTC__T 1.33165
A__AACGTC__C 1.23296
A__AACGCT__T 1.44910
A__AACGCT__C 1.57973
A__AACGCC__C 1.45524
A__AACGTT_T_ 1.30708
A__AACGTT_C_ 1.37052
A__AACGTC_T_ 1.28707
A__AACGTC_C_ 1.51617
A__AACGCT_T_ 1.52098
A__AACGCT_C_ 1.54014
A__AACGCC_T_ 1.66759
A__AACGCC_C_ 1.34304
A__AACGTTT__ 1.22490
A__AACGTTC__ 1.31056
A__AACGTCT__ 1.33185
A__AACGTCC__ 1.38355
A__AACGCTT__ 1.39667
A__AACGCTC__ 1.83369
A__AACGCCC__ 1.67849
AGA__CGGG_G_ 0.98259
AGA__CGGG__G 1.16022
AGA__CGG_GG_ 0.93802
AGA__CGG_G_G 1.31546
AGA__CGG__GG 1.40755
AGA__CG_GGG_ 1.06144
AGA__CG_GG_G 1.36692
AGA__CG_G_GG 1.27073
AGA__CG__GGG 1.50022
AGA__CGGG__A 1.48245
AGA__CGG_G_A 1.49064
AGA__CGG__GA 1.61883
AGA__CG_GG_A 1.52364
AGA__CG_G_GA 1.52005
AGA__CG__GGA 1.52666
AGA__CGGG_A_ 1.34371
AGA__CGG_GA_ 1.33964
AGA__CGG__AG 1.45821
AGA__CG_GGA_ 1.36720
AGA__CG_G_AG 1.49772
AGA__CG__GAG 1.57639
AGA__CGG__AA 1.74819
AGA__CG_G_AA 1.64282
AGA__CG__GAA 1.63908
AGA__CGGGA__ 1.13270
AGA__CGG_AG_ 1.55283
AGA__CGG_A_G 1.62232
AGA__CG_GAG_ 1.36556
AGA__CG_GA_G 1.58080
AGA__CG__AGG 1.72527
AGA__CGG_A_A 1.81962
AGA__CG_GA_A 1.72535
AGA__CG__AGA 1.83063
AGA__CGG_AA_ 1.64287
AGA__CG_GAA_ 1.58934
AGA__CG__AAG 1.73796
AGA__CG__AAA 1.90454
AGA__CGGAG__ 0.97460
AGA__CGGA_G_ 1.34687
AGA__CGGA__G 1.64824
AGA__CG_AGG_ 1.38947
AGA__CG_AG_G 1.68304
AGA__CG_A_GG 1.71726
AGA__CGGA__A 1.76329
AGA__CG_AG_A 1.70852
AGA__CG_A_GA 1.71386
AGA__CGGA_A_ 1.65942
AGA__CG_AGA_ 1.67064
AGA__CG_A_AG 1.75919
AGA__CG_A_AA 1.85384
AGA__CGGAA__ 1.68126
AGA__CG_AAG_ 1.74262
AGA__CG_AA_G 1.92877
AGA__CG_AA_A 2.00215
AGA__CG_AAA_ 1.95133
AGA__CGAGG__ 1.11841
AGA__CGAG_G_ 1.61177
AGA__CGAG__G 1.73994
AGA__CGA_GG_ 1.63356
AGA__CGA_G_G 1.75437
AGA__CGA__GG 1.65665
AGA__CGAG__A 1.86724
AGA__CGA_G_A 1.83559
AGA__CGAG_A_ 1.77748
AGA__CGA_GA_ 1.76517
AGA__CGA__AG 1.94378
AGA__CGA__AA 1.91565
AGA__CGAGA__ 1.74361
AGA__CGA_AG_ 1.89427
AGA__CGA_A_G 1.98140
AGA__CGA_A_A 2.07482
AGA__CGA_AA_ 2.04359
AGA__CGAAG__ 1.75335
AGA__CGAA_G_ 1.80827
AGA__CGAA__G 1.95028
AGA__CGAA__A 2.00308
AGA__CGAA_A_ 2.00132
AGA__CGAAA__ 2.13020
AGA__CGG__GT 0.94000
AGA__CGGG__C 0.86738
AGA__CGG_G_C 0.79846
AGA__CGG__GC 1.12489
AGA__CG__GGC 1.18400
AGA__CGG__AT 1.58579
AGA__CG_G_AT 1.40512
AGA__CG__GAT 1.54643
AGA__CGG__AC 1.38729
AGA__CG_G_AC 1.28526
AGA__CG__GAC 1.40404
AGA__CGG_A_T 1.16958
AGA__CG_GA_T 1.05428
AGA__CG__AGT 1.60290
AGA__CGG_A_C 1.23776
AGA__CG__AGC 1.27775
AGA__CG__AAT 1.79262
AGA__CG__AAC 1.63865
AGA__CGGA__T 1.04638
AGA__CG_AG_T 0.98956
AGA__CG_A_GT 1.32414
AGA__CGGA__C 1.26556
AGA__CG_AG_C 1.37846
AGA__CG_A_GC 1.39235
AGA__CG_A_AT 1.78569
AGA__CG_A_AC 1.61565
AGA__CG_AA_T 1.83514
AGA__CG_AA_C 1.67806
AGA__CGAG__T 1.08201
AGA__CGA_G_T 0.99303
AGA__CGA__GT 1.63430
AGA__CGAG__C 1.45217
AGA__CGA_G_C 1.42187
AGA__CGA__GC 1.62568
AGA__CGA__AT 1.88145
AGA__CGA__AC 1.83254
AGA__CGA_A_T 1.90608
AGA__CGA_A_C 1.71173
AGA__CGAA__T 1.94715
AGA__CGAA__C 1.80982
AGA__CGG__TG 1.64827
AGA__CG_G_TG 1.61533
AGA__CG__GTG 1.76719
AGA__CGG__TA 1.71927
AGA__CG_G_TA 1.60131
AGA__CG__GTA 1.58947
AGA__CGGG_C_ 1.09364
AGA__CGG_GC_ 0.99921
AGA__CGG__CG 1.17324
AGA__CG_GGC_ 1.19245
AGA__CG__GCG 1.15438
AGA__CGG__CA 1.68105
AGA__CG_G_CA 1.50856
AGA__CG__GCA 1.71058
AGA__CG_GAT_ 1.07566
AGA__CG__ATG 1.84673
AGA__CG__ATA 1.95039
AGA__CGG_AC_ 1.54838
AGA__CG__ACG 1.62201
AGA__CG__ACA 1.86172
AGA__CGGA_T_ 1.15204
AGA__CG_AGT_ 1.13532
AGA__CG_A_TG 1.93244
AGA__CG_A_TA 1.96134
AGA__CGGA_C_ 1.46159
AGA__CG_AGC_ 1.47452
AGA__CG_A_CG 1.51000
AGA__CG_A_CA 1.75887
AGA__CG_AAC_ 1.85571
AGA__CGAG_T_ 1.07375
AGA__CGA__TG 1.91153
AGA__CGA__TA 1.90316
AGA__CGAG_C_ 1.71892
AGA__CGA_GC_ 1.70896
AGA__CGA__CA 1.93811
AGA__CGA_AT_ 1.87282
AGA__CGA_AC_ 1.93001
AGA__CGAA_T_ 1.95222
AGA__CGAA_C_ 1.98738
AGA__CG_G_TC 0.87776
AGA__CGG__CT 1.24441
AGA__CG_G_CT 1.28856
AGA__CGG__CC 1.22336
AGA__CG_G_CC 1.31462
AGA__CG__GCC 1.28273
AGA__CG__ATT 1.29379
AGA__CG__ATC 1.44055
AGA__CG__ACT 1.72550
AGA__CG__ACC 1.57373
AGA__CG_A_TT 1.37911
AGA__CG_A_TC 1.54984
AGA__CG_A_CT 1.67000
AGA__CG_A_CC 1.64130
AGA__CGA__TT 1.27581
AGA__CGA__TC 1.42421
AGA__CGA__CT 1.72991
AGA__CGA__CC 1.78038
AGA__CGGGT__ 1.01101
AGA__CGG_TG_ 1.47903
AGA__CGG_T_G 1.55809
AGA__CG_GTG_ 1.36800
AGA__CG_GT_G 1.31058
AGA__CG__TGG 1.46514
AGA__CGG_T_A 1.77784
AGA__CG_GT_A 1.52913
AGA__CGG_TA_ 1.72153
AGA__CG_GTA_ 1.49238
AGA__CG__TAG 1.69334
AGA__CG__TAA 1.43527
AGA__CGGGC__ 1.22177
AGA__CGG_C_G 1.38315
AGA__CG_GCG_ 0.88688
AGA__CG_GC_G 1.42851
AGA__CG_GC_A 1.39604
AGA__CGG_CA_ 1.58011
AGA__CG_GCA_ 1.47698
AGA__CG__CAG 1.69439
AGA__CGGAT__ 1.76700
AGA__CG_ATG_ 1.61861
AGA__CG_AT_G 1.75885
AGA__CG_AT_A 1.77262
AGA__CG_ATA_ 1.74968
AGA__CGGAC__ 1.62483
AGA__CG_ACG_ 1.18952
AGA__CG_AC_G 1.72069
AGA__CG_AC_A 1.64975
AGA__CG_ACA_ 1.61327
AGA__CGAGT__ 1.65573
AGA__CGA_TG_ 1.61721
AGA__CGA_T_G 1.67556
AGA__CGA_T_A 1.76996
AGA__CGA_TA_ 1.82818
AGA__CGAGC__ 1.79965
AGA__CGA_CG_ 1.42628
AGA__CGA_C_G 1.95408
AGA__CGA_C_A 1.83673
AGA__CGA_CA_ 1.84622
AGA__CGAAT__ 1.87793
AGA__CGAAC__ 1.89342
AGA__CGG_T_T 1.23443
AGA__CG_GT_T 1.12968
AGA__CGG_T_C 1.20404
AGA__CG_GT_C 1.42065
AGA__CG__TGC 1.44061
AGA__CG__TAT 1.69286
AGA__CG__TAC 1.61465
AGA__CGG_C_T 1.45395
AGA__CG_GC_T 1.45629
AGA__CG__CGT 1.28000
AGA__CGG_C_C 1.07161
AGA__CG_GC_C 1.25443
AGA__CG__CAT 1.65545
AGA__CG__CAC 1.47170
AGA__CG_AT_T 1.75558
AGA__CG_AT_C 1.60183
AGA__CG_AC_T 1.83407
AGA__CG_AC_C 1.55603
AGA__CGA_T_T 1.72423
AGA__CGA_T_C 1.78801
AGA__CGA_C_T 1.89803
AGA__CGA_C_C 1.68876
AGA__CGG_TT_ 1.10633
AGA__CG_GTT_ 1.09941
AGA__CG__TTG 1.68182
AGA__CG__TTA 1.68833
AGA__CGG_TC_ 1.54543
AGA__CG_GTC_ 1.42597
AGA__CG__TCA 1.56622
AGA__CG_GCT_ 1.48558
AGA__CG__CTG 1.59044
AGA__CG__CTA 1.73370
AGA__CGG_CC_ 1.46239
AGA__CG_GCC_ 1.34614
AGA__CG__CCA 1.38228
AGA__CG_ATT_ 1.81260
AGA__CG_ATC_ 1.76537
AGA__CG_ACT_ 1.95575
AGA__CGA_TT_ 1.74697
AGA__CGA_TC_ 1.77513
AGA__CGA_CT_ 1.89124
AGA__CGA_CC_ 1.86739
AGA__CG__TTT 1.38878
AGA__CG__TTC 1.35851
AGA__CG__TCT 1.53603
AGA__CG__TCC 1.52825
AGA__CG__CTT 1.65388
AGA__CG__CTC 1.25499
AGA__CG__CCT 1.04807
AGA__CG__CCC 1.32605
AGA__CGGTG__ 1.24361
AGA__CGGT_G_ 1.38402
AGA__CGGT__G 1.60524
AGA__CG_TGG_ 1.39776
AGA__CG_TG_G 1.68685
AGA__CG_T_GG 1.50299
AGA__CGGT__A 1.69855
AGA__CG_TG_A 1.61196
AGA__CGGT_A_ 1.66242
AGA__CG_TGA_ 1.65465
AGA__CG_T_AG 1.66965
AGA__CG_T_AA 1.46323
AGA__CGGTA__ 1.62277
AGA__CG_TAG_ 1.67138
AGA__CG_TA_G 1.60505
AGA__CG_TA_A 1.78723
AGA__CG_TAA_ 1.72231
AGA__CGGC_G_ 1.52779
AGA__CGGC__G 1.62205
AGA__CG_C_GG 1.65896
AGA__CGGC__A 1.85492
AGA__CG_CG_A 1.39985
AGA__CG_C_GA 1.56896
AGA__CGGC_A_ 1.61773
AGA__CG_C_AG 1.84834
AGA__CGGCA__ 1.62901
AGA__CG_CAG_ 1.82641
AGA__CG_CA_G 1.86294
AGA__CG_CA_A 1.97212
AGA__CG_CAA_ 1.82857
AGA__CGATG__ 1.67778
AGA__CGAT_G_ 1.58672
AGA__CGAT__G 1.73360
AGA__CGAT__A 1.74044
AGA__CGAT_A_ 1.81860
AGA__CGATA__ 1.83031
AGA__CGACG__ 1.45870
AGA__CGAC_G_ 1.85739
AGA__CGAC__G 1.96556
AGA__CGAC__A 1.98638
AGA__CGAC_A_ 2.01499
AGA__CGACA__ 2.02533
AGA__CGGT__T 1.28257
AGA__CG_TG_T 1.31005
AGA__CG_TG_C 1.31304
AGA__CG_T_GC 1.32002
AGA__CG_T_AT 1.73431
AGA__CG_T_AC 1.72896
AGA__CG_TA_T 1.71275
AGA__CG_TA_C 1.64970
AGA__CGGC__T 1.45359
AGA__CG_C_GT 1.55389
AGA__CGGC__C 1.24448
AGA__CG_CG_C 0.81422
AGA__CG_C_GC 1.32607
AGA__CG_C_AT 1.80300
AGA__CG_C_AC 1.42900
AGA__CG_CA_T 1.81916
AGA__CG_CA_C 1.51854
AGA__CGAT__T 1.71392
AGA__CGAT__C 1.64209
AGA__CGAC__T 1.87127
AGA__CGAC__C 1.74433
AGA__CGGT_T_ 0.93237
AGA__CG_TGT_ 1.31164
AGA__CG_T_TG 1.52094
AGA__CG_T_TA 1.62186
AGA__CGGT_C_ 1.51581
AGA__CG_TGC_ 1.56769
AGA__CG_T_CG 1.47492
AGA__CG_T_CA 1.62996
AGA__CG_TAT_ 1.66645
AGA__CG_TAC_ 1.76515
AGA__CGGC_T_ 1.50991
AGA__CG_CGT_ 1.01516
AGA__CG_C_TG 1.80286
AGA__CG_C_TA 1.87495
AGA__CGGC_C_ 1.52165
AGA__CG_C_CA 1.63352
AGA__CG_CAT_ 1.76175
AGA__CG_CAC_ 1.75391
AGA__CGAT_T_ 1.65577
AGA__CGAT_C_ 1.75317
AGA__CGAC_T_ 1.83475
AGA__CGAC_C_ 1.88553
AGA__CG_T_TT 1.37737
AGA__CG_T_CT 1.14465
AGA__CG_T_CC 1.42076
AGA__CG_C_TT 1.60216
AGA__CG_C_TC 1.46180
AGA__CG_C_CT 1.37002
AGA__CG_C_CC 1.32052
AGA__CGGTT__ 1.29790
AGA__CG_TT_G 1.49862
AGA__CG_TTA_ 1.38845
AGA__CG_TC_G 1.42226
AGA__CG_TC_A 1.54174
AGA__CG_TCA_ 1.74469
AGA__CGGCT__ 1.66781
AGA__CG_CTG_ 1.44281
AGA__CG_CT_G 1.79482
AGA__CG_CT_A 1.54917
AGA__CG_CTA_ 1.79877
AGA__CGGCC__ 1.50124
AGA__CG_CCG_ 1.07889
AGA__CG_CC_G 1.68391
AGA__CG_CC_A 1.54605
AGA__CG_CCA_ 1.70430
AGA__CGATT__ 1.59989
AGA__CGATC__ 1.81088
AGA__CGACT__ 1.84169
AGA__CGACC__ 1.88422
AGA__CG_TT_T 1.55558
AGA__CG_TT_C 1.37545
AGA__CG_TC_T 1.09467
AGA__CG_TC_C 1.20059
AGA__CG_CT_T 1.59903
AGA__CG_CC_T 1.38730
AGA__CG_CC_C 1.27192
AGA__CG_TTT_ 1.41354
AGA__CG_TTC_ 1.46685
AGA__CG_TCT_ 1.21717
AGA__CG_TCC_ 0.98069
AGA__CG_CTT_ 1.67498
AGA__CG_CTC_ 1.56840
AGA__CG_CCT_ 1.69063
AGA__CG_CCC_ 1.14676
AGA__CGTGG__ 1.31229
AGA__CGTG_G_ 1.31359
AGA__CGTG__G 1.53751
AGA__CGT_GG_ 1.48530
AGA__CGT_G_G 1.59667
AGA__CGT__GG 1.55632
AGA__CGTG__A 1.38200
AGA__CGT_G_A 1.63352
AGA__CGT__GA 1.09371
AGA__CGTG_A_ 1.33848
AGA__CGT_GA_ 1.46181
AGA__CGT__AG 1.55055
AGA__CGT__AA 1.51392
AGA__CGTGA__ 1.33812
AGA__CGT_AG_ 1.34862
AGA__CGT_A_G 1.58562
AGA__CGT_A_A 1.60894
AGA__CGT_AA_ 1.54185
AGA__CGTAG__ 1.56991
AGA__CGTA_G_ 1.42395
AGA__CGTA__G 1.60839
AGA__CGTA__A 1.64606
AGA__CGTA_A_ 1.55071
AGA__CGTAA__ 1.64425
AGA__CGCG_G_ 0.79742
AGA__CGC_GG_ 1.37569
AGA__CGC_G_G 1.67661
AGA__CGC__GG 1.54666
AGA__CGC_G_A 1.48889
AGA__CGCG_A_ 1.37071
AGA__CGC_GA_ 1.69884
AGA__CGC__AG 1.80870
AGA__CGCGA__ 1.03274
AGA__CGC_AG_ 1.78005
AGA__CGC_A_G 1.82264
AGA__CGC_AA_ 1.85330
AGA__CGCAG__ 1.67386
AGA__CGCA_G_ 1.59194
AGA__CGCA__G 1.83011
AGA__CGCA_A_ 1.74587
AGA__CGCAA__ 1.91974
AGA__CGT_G_T 1.32953
AGA__CGT__GT 1.47677
AGA__CGTG__C 1.11154
AGA__CGT_G_C 1.35337
AGA__CGT__AT 1.49561
AGA__CGT__AC 1.29216
AGA__CGT_A_T 1.58063
AGA__CGT_A_C 1.38411
AGA__CGTA__T 1.50654
AGA__CGTA__C 1.52277
AGA__CGC_G_T 1.24989
AGA__CGC__GT 1.59908
AGA__CGC_G_C 1.23053
AGA__CGC__GC 1.18058
AGA__CGC__AT 1.75560
AGA__CGC__AC 1.61035
AGA__CGC_A_T 1.76497
AGA__CGC_A_C 1.60651
AGA__CGCA__T 1.73774
AGA__CGCA__C 1.62715
AGA__CGTG_T_ 1.36924
AGA__CGT_GT_ 1.36343
AGA__CGT__TG 1.62544
AGA__CGT__TA 1.64348
AGA__CGTG_C_ 1.35229
AGA__CGT_GC_ 1.61371
AGA__CGT__CA 1.32748
AGA__CGT_AT_ 1.72284
AGA__CGT_AC_ 1.68246
AGA__CGTA_T_ 1.63283
AGA__CGTA_C_ 1.66231
AGA__CGCG_T_ 0.94352
AGA__CGC_GT_ 1.41253
AGA__CGC__TG 1.65611
AGA__CGC__TA 1.71618
AGA__CGC_GC_ 1.24563
AGA__CGC__CG 1.19991
AGA__CGC__CA 1.53666
AGA__CGC_AT_ 1.75412
AGA__CGC_AC_ 1.71318
AGA__CGCA_T_ 2.01869
AGA__CGCA_C_ 1.61214
AGA__CGT__TT 1.41699
AGA__CGT__TC 1.55945
AGA__CGT__CT 1.54407
AGA__CGT__CC 1.48942
AGA__CGC__TT 1.50154
AGA__CGC__CT 0.94666
AGA__CGC__CC 1.24767
AGA__CGTGT__ 1.39478
AGA__CGT_T_G 1.50988
AGA__CGT_T_A 1.16617
AGA__CGT_TA_ 1.46681
AGA__CGTGC__ 1.29682
AGA__CGT_CG_ 1.15758
AGA__CGT_C_G 1.56717
AGA__CGT_C_A 1.21215
AGA__CGT_CA_ 1.43862
AGA__CGTAT__ 1.46083
AGA__CGTAC__ 1.60258
AGA__CGCGT__ 0.99222
AGA__CGC_C_G 1.44822
AGA__CGC_C_A 1.39515
AGA__CGC_CA_ 1.69934
AGA__CGCAT__ 1.72892
AGA__CGCAC__ 1.63082
AGA__CGT_T_T 1.46950
AGA__CGT_T_C 1.44615
AGA__CGT_C_T 1.52516
AGA__CGT_C_C 1.33270
AGA__CGC_T_T 1.69502
AGA__CGC_T_C 1.43169
AGA__CGC_C_C 1.22948
AGA__CGT_TT_ 1.46053
AGA__CGT_TC_ 1.36712
AGA__CGT_CT_ 1.59461
AGA__CGT_CC_ 1.20076
AGA__CGC_TT_ 1.68652
AGA__CGC_TC_ 1.51385
AGA__CGC_CT_ 1.54136
AGA__CGTTG__ 1.73281
AGA__CGTT_G_ 1.15569
AGA__CGTT__G 1.48814
AGA__CGTT__A 1.26198
AGA__CGTT_A_ 1.50427
AGA__CGTTA__ 1.58701
AGA__CGTCG__ 1.10886
AGA__CGTC_G_ 1.43833
AGA__CGTC__G 1.70351
AGA__CGTC_A_ 1.61069
AGA__CGTCA__ 1.73090
AGA__CGCTG__ 1.37023
AGA__CGCT__G 1.46340
AGA__CGCT_A_ 1.56562
AGA__CGCTA__ 1.77298
AGA__CGCC_G_ 1.41545
AGA__CGCC__G 1.75524
AGA__CGCC_A_ 1.79386
AGA__CGCCA__ 1.79443
AGA__CGTT__T 1.58425
AGA__CGTT__C 1.57420
AGA__CGTC__T 1.52020
AGA__CGTC__C 1.51777
AGA__CGCT__T 1.12543
AGA__CGCT__C 1.50145
AGA__CGCC__T 1.47161
AGA__CGCC__C 1.20966
AGA__CGTT_T_ 1.57796
AGA__CGTT_C_ 1.50959
AGA__CGTC_T_ 1.63881
AGA__CGTC_C_ 1.32334
AGA__CGCT_T_ 1.35458
AGA__CGCC_T_ 1.67102
AGA__CGCC_C_ 1.18399
AGA__CGTTT__ 1.29324
AGA__CGTTC__ 1.40723
AGA__CGTCT__ 1.42630
AGA__CGTCC__ 1.38703
AGA__CGCTC__ 1.00070
AGA__CGCCT__ 1.45162
AGA__CGCCC__ 1.26277
A_AG_CGGG_G_ 0.80062
A_AG_CGGG__G 1.06303
A_AG_CGG_G_G 1.24502
A_AG_CGG__GG 1.43475
A_AG_CG_GGG_ 0.92300
A_AG_CG_GG_G 1.18902
A_AG_CG_G_GG 1.18090
A_AG_CG__GGG 1.47948
A_AG_CGGG__A 1.45289
A_AG_CGG_G_A 1.53743
A_AG_CGG__GA 1.59303
A_AG_CG_GG_A 1.46685
A_AG_CG__GGA 1.70008
A_AG_CGGG_A_ 1.15230
A_AG_CGG_GA_ 1.45054
A_AG_CGG__AG 1.41648
A_AG_CG_GGA_ 1.32068
A_AG_CG_G_AG 1.36263
A_AG_CG__GAG 1.54542
A_AG_CGG__AA 1.85288
A_AG_CG_G_AA 1.56854
A_AG_CG__GAA 1.64766
A_AG_CGGGA__ 1.09428
A_AG_CGG_AG_ 1.48784
A_AG_CGG_A_G 1.64268
A_AG_CG_GA_G 1.49127
A_AG_CG__AGG 1.68204
A_AG_CGG_A_A 1.76623
A_AG_CG_GA_A 1.62462
A_AG_CGG_AA_ 1.74498
A_AG_CG_GAA_ 1.27894
A_AG_CG__AAG 1.73147
A_AG_CG__AAA 1.90833
A_AG_CGGAG__ 1.07784
A_AG_CGGA_G_ 1.38092
A_AG_CGGA__G 1.76389
A_AG_CG_AGG_ 1.39780
A_AG_CG_AG_G 1.68814
A_AG_CG_A_GG 1.68649
A_AG_CG_AG_A 1.80091
A_AG_CG_A_GA 1.82559
A_AG_CGGA_A_ 1.86858
A_AG_CG_AGA_ 1.75816
A_AG_CG_A_AG 1.84485
A_AG_CG_A_AA 1.93530
A_AG_CGGAA__ 1.87061
A_AG_CG_AAG_ 1.40679
A_AG_CG_AA_G 1.97006
A_AG_CG_AA_A 1.94551
A_AG_CG_AAA_ 2.05825
A_AG_CGAG_G_ 1.56237
A_AG_CGAG__G 1.77264
A_AG_CGA_GG_ 1.75646
A_AG_CGA_G_G 1.76874
A_AG_CGA__GG 1.77392
A_AG_CGAG__A 1.88549
A_AG_CGA_G_A 1.81683
A_AG_CGA__GA 1.92154
A_AG_CGAG_A_ 1.76013
A_AG_CGA_GA_ 1.76084
A_AG_CGA__AG 1.93817
A_AG_CGA__AA 1.93885
A_AG_CGAGA__ 1.81735
A_AG_CGA_AG_ 1.88195
A_AG_CGA_A_G 2.01555
A_AG_CGA_A_A 2.10972
A_AG_CGA_AA_ 2.11095
A_AG_CGAAG__ 1.82367
A_AG_CGAA_G_ 1.87566
A_AG_CGAA__G 1.94584
A_AG_CGAA__A 2.11745
A_AG_CGAA_A_ 2.07012
A_AG_CGAAA__ 2.21022
A_AG_CGG__GT 0.80275
A_AG_CGGG__C 0.76066
A_AG_CGG_G_C 0.88306
A_AG_CGG__GC 1.09540
A_AG_CG__GGC 1.06629
A_AG_CGG__AT 1.56705
A_AG_CG_G_AT 1.34218
A_AG_CG__GAT 1.65131
A_AG_CGG__AC 1.46118
A_AG_CG__GAC 1.42716
A_AG_CGG_A_T 1.19495
A_AG_CG_GA_T 0.87641
A_AG_CG__AGT 1.25836
A_AG_CGG_A_C 1.31872
A_AG_CG__AAT 1.97413
A_AG_CGGA__T 1.10495
A_AG_CG_AG_T 1.06676
A_AG_CG_A_GT 1.31208
A_AG_CGGA__C 1.47685
A_AG_CG_AG_C 1.43294
A_AG_CG_A_AT 1.92748
A_AG_CG_A_AC 1.28060
A_AG_CG_AA_T 1.95236
A_AG_CG_AA_C 1.35351
A_AG_CGA_G_T 1.06654
A_AG_CGA__GT 1.75818
A_AG_CGAG__C 1.34834
A_AG_CGA_G_C 1.38103
A_AG_CGA__GC 1.50731
A_AG_CGA__AT 2.01215
A_AG_CGA__AC 1.76144
A_AG_CGA_A_T 1.97062
A_AG_CGA_A_C 1.73601
A_AG_CGAA__T 2.03195
A_AG_CGAA__C 1.51585
A_AG_CGG__TG 1.65327
A_AG_CG_G_TG 1.55644
A_AG_CG__GTG 1.57512
A_AG_CG_G_TA 1.68573
A_AG_CGGG_C_ 1.16322
A_AG_CGG_GC_ 1.00652
A_AG_CGG__CG 1.08486
A_AG_CG__GCG 0.85480
A_AG_CGG__CA 1.69222
A_AG_CG_G_CA 1.72959
A_AG_CG__GCA 1.66084
A_AG_CGG_AT_ 1.18856
A_AG_CG_GAT_ 1.02877
A_AG_CG__ATG 1.87201
A_AG_CG__ATA 1.76704
A_AG_CGG_AC_ 1.51441
A_AG_CG_GAC_ 1.53320
A_AG_CG__ACG 1.60944
A_AG_CG__ACA 1.93377
A_AG_CGGA_T_ 1.33250
A_AG_CG_AGT_ 1.19602
A_AG_CG_A_TG 1.98025
A_AG_CG_A_TA 1.83294
A_AG_CGGA_C_ 1.54281
A_AG_CG_AGC_ 1.56242
A_AG_CG_A_CG 1.35615
A_AG_CG_A_CA 1.85111
A_AG_CG_AAT_ 1.83648
A_AG_CG_AAC_ 2.02103
A_AG_CGAG_T_ 1.07420
A_AG_CGA_GT_ 0.88114
A_AG_CGA__TG 1.95830
A_AG_CGA_GC_ 1.61286
A_AG_CGA__CG 1.68368
A_AG_CGA__CA 2.10700
A_AG_CGA_AT_ 1.88645
A_AG_CGA_AC_ 2.07014
A_AG_CGAA_T_ 1.67240
A_AG_CGAA_C_ 2.04768
A_AG_CGG__CT 1.31490
A_AG_CG_G_CT 1.39953
A_AG_CG__GCT 1.31470
A_AG_CGG__CC 1.28035
A_AG_CG_G_CC 1.27010
A_AG_CG__GCC 1.24365
A_AG_CG__ATT 1.28915
A_AG_CG__ATC 1.38025
A_AG_CG__ACT 1.74890
A_AG_CG_A_TT 1.51046
A_AG_CG_A_TC 1.26256
A_AG_CG_A_CT 1.71539
A_AG_CG_A_CC 1.77383
A_AG_CGA__TC 1.20891
A_AG_CGA__CC 1.72701
A_AG_CGG_TG_ 1.49945
A_AG_CGG_T_G 1.61685
A_AG_CG_GT_G 1.38566
A_AG_CG__TGG 1.64583
A_AG_CGG_T_A 1.80032
A_AG_CG_GT_A 1.58699
A_AG_CG__TGA 1.58525
A_AG_CGG_TA_ 1.80550
A_AG_CG_GTA_ 1.31290
A_AG_CG__TAA 1.77887
A_AG_CGGGC__ 0.93014
A_AG_CGG_C_G 1.29653
A_AG_CG_GC_G 1.25224
A_AG_CGG_C_A 1.87285
A_AG_CGG_CA_ 1.38476
A_AG_CG__CAG 1.58873
A_AG_CGGAT__ 1.76520
A_AG_CG_ATG_ 1.24088
A_AG_CG_AT_G 1.78809
A_AG_CG_AT_A 1.75348
A_AG_CG_ATA_ 1.73379
A_AG_CGGAC__ 1.88177
A_AG_CG_AC_G 1.77187
A_AG_CG_AC_A 1.97242
A_AG_CG_ACA_ 1.38774
A_AG_CGAGT__ 1.63648
A_AG_CGA_TG_ 1.69245
A_AG_CGA_T_G 1.74934
A_AG_CGA_T_A 1.85290
A_AG_CGA_TA_ 1.87036
A_AG_CGAGC__ 1.73153
A_AG_CGA_CG_ 1.23798
A_AG_CGA_C_G 2.00731
A_AG_CGA_CA_ 1.87778
A_AG_CGAAT__ 1.52550
A_AG_CGAAC__ 2.08983
A_AG_CGG_T_T 1.31136
A_AG_CG__TGT 1.45118
A_AG_CGG_T_C 1.44652
A_AG_CG__TAT 1.76554
A_AG_CG__TAC 1.24066
A_AG_CGG_C_T 1.34395
A_AG_CG_GC_T 1.12804
A_AG_CGG_C_C 1.35276
A_AG_CG__CAT 1.42867
A_AG_CG_AT_T 1.83597
A_AG_CG_AT_C 0.77219
A_AG_CG_AC_T 1.86636
A_AG_CG_AC_C 0.95137
A_AG_CGA_T_T 1.82615
A_AG_CGA_T_C 1.30945
A_AG_CGA_C_T 1.92069
A_AG_CGA_C_C 1.70164
A_AG_CGG_TT_ 1.36290
A_AG_CG__TTG 1.81985
A_AG_CG__TTA 1.81063
A_AG_CGG_TC_ 1.52552
A_AG_CG_GTC_ 1.57660
A_AG_CG__TCA 1.77344
A_AG_CGG_CT_ 1.67565
A_AG_CG_GCT_ 1.42652
A_AG_CG__CTG 1.63059
A_AG_CG__CTA 1.85691
A_AG_CGG_CC_ 1.67082
A_AG_CG_GCC_ 1.53034
A_AG_CG__CCG 1.23512
A_AG_CG__CCA 1.95758
A_AG_CG_ATT_ 1.54871
A_AG_CG_ATC_ 1.58346
A_AG_CG_ACT_ 2.06337
A_AG_CG_ACC_ 1.89402
A_AG_CGA_TT_ 1.46032
A_AG_CGA_TC_ 1.84467
A_AG_CGA_CT_ 2.01928
A_AG_CG__TTT 1.53555
A_AG_CG__TTC 1.24450
A_AG_CG__TCT 1.64766
A_AG_CG__TCC 1.49553
A_AG_CG__CTT 1.75982
A_AG_CG__CTC 1.60208
A_AG_CG__CCT 1.03925
A_AG_CG__CCC 1.36719
A_AG_CGGTG__ 1.34722
A_AG_CGGT_G_ 1.54150
A_AG_CGGT__G 1.60495
A_AG_CG_TGG_ 1.68567
A_AG_CG_TG_G 1.64802
A_AG_CG_T_GG 1.70449
A_AG_CG_TG_A 1.78658
A_AG_CG_T_GA 1.63328
A_AG_CGGT_A_ 1.74749
A_AG_CG_TGA_ 1.68771
A_AG_CG_T_AG 1.65068
A_AG_CG_T_AA 1.74574
A_AG_CG_TAG_ 1.63793
A_AG_CG_TA_G 1.66957
A_AG_CG_TA_A 1.90262
A_AG_CG_TAA_ 1.78179
A_AG_CGGC_G_ 1.51658
A_AG_CGGC__G 1.54069
A_AG_CG_C_GG 1.72476
A_AG_CG_CG_A 1.39230
A_AG_CG_C_GA 1.67586
A_AG_CGGC_A_ 1.68487
A_AG_CG_CGA_ 1.24205
A_AG_CG_C_AG 1.77465
A_AG_CG_C_AA 1.89645
A_AG_CGGCA__ 1.49498
A_AG_CG_CAG_ 1.56357
A_AG_CG_CA_G 1.83431
A_AG_CG_CAA_ 1.77844
A_AG_CGATG__ 1.73109
A_AG_CGAT_G_ 1.93371
A_AG_CGAT__G 1.86122
A_AG_CGAT__A 1.89606
A_AG_CGAT_A_ 1.83823
A_AG_CGATA__ 1.95961
A_AG_CGAC_G_ 1.79256
A_AG_CGAC__G 2.02360
A_AG_CGAC_A_ 2.00955
A_AG_CGACA__ 1.93551
A_AG_CGGT__T 1.43768
A_AG_CG_TG_T 1.48138
A_AG_CGGT__C 1.54857
A_AG_CG_TG_C 1.42331
A_AG_CG_T_AT 1.76475
A_AG_CG_T_AC 1.66584
A_AG_CG_TA_T 1.77795
A_AG_CG_TA_C 1.53307
A_AG_CGGC__T 1.40564
A_AG_CG_C_GT 1.40814
A_AG_CGGC__C 1.25575
A_AG_CG_C_AT 1.68719
A_AG_CG_CA_T 1.67646
A_AG_CGAT__T 1.83198
A_AG_CGAT__C 1.67458
A_AG_CGAC__T 1.87855
A_AG_CGAC__C 1.65688
A_AG_CGGT_T_ 1.48727
A_AG_CG_TGT_ 1.42797
A_AG_CG_T_TG 1.62602
A_AG_CG_T_TA 1.78005
A_AG_CGGT_C_ 1.57903
A_AG_CG_TGC_ 1.50495
A_AG_CG_T_CA 1.87164
A_AG_CG_TAT_ 1.75827
A_AG_CG_TAC_ 1.78665
A_AG_CGGC_T_ 1.47113
A_AG_CG_CGT_ 0.91743
A_AG_CG_C_TG 1.75064
A_AG_CG_C_TA 1.85958
A_AG_CGGC_C_ 1.41871
A_AG_CG_C_CA 1.92683
A_AG_CG_CAT_ 1.63874
A_AG_CGAT_T_ 1.76433
A_AG_CGAT_C_ 1.75370
A_AG_CGAC_T_ 1.84258
A_AG_CGAC_C_ 1.89989
A_AG_CG_T_TT 1.59781
A_AG_CG_T_CT 1.17524
A_AG_CG_T_CC 1.38847
A_AG_CG_C_TT 1.56049
A_AG_CG_C_TC 1.43694
A_AG_CG_C_CT 1.41155
A_AG_CGGTT__ 1.67394
A_AG_CG_TTG_ 1.48031
A_AG_CG_TT_G 1.76309
A_AG_CG_TT_A 1.61343
A_AG_CG_TTA_ 1.69032
A_AG_CG_TC_G 1.47894
A_AG_CG_TC_A 1.82466
A_AG_CG_TCA_ 1.70991
A_AG_CGGCT__ 1.67695
A_AG_CG_CTG_ 0.86082
A_AG_CG_CT_G 1.86345
A_AG_CG_CT_A 1.95252
A_AG_CG_CTA_ 1.79295
A_AG_CGGCC__ 1.50678
A_AG_CG_CC_G 1.59645
A_AG_CG_CC_A 1.84882
A_AG_CGATT__ 1.74020
A_AG_CGATC__ 1.98171
A_AG_CGACT__ 1.88804
A_AG_CGACC__ 1.96104
A_AG_CG_TT_C 1.53337
A_AG_CG_TC_T 1.14982
A_AG_CG_TC_C 1.46807
A_AG_CG_CT_T 1.62583
A_AG_CG_CC_T 1.27341
A_AG_CG_TTT_ 1.68454
A_AG_CG_TTC_ 1.62470
A_AG_CG_TCT_ 1.67609
A_AG_CG_TCC_ 1.00613
A_AG_CG_CTT_ 1.70892
A_AG_CG_CTC_ 1.71798
A_AG_CG_CCT_ 1.66679
A_AG_CG_CCC_ 1.31913
A_AG_CGTGG__ 1.15687
A_AG_CGTG__G 1.29176
A_AG_CGT_GG_ 1.22308
A_AG_CGT_G_G 1.42662
A_AG_CGT__GG 1.36208
A_AG_CGTG__A 1.38666
A_AG_CGT_G_A 1.56699
A_AG_CGT__GA 1.33597
A_AG_CGT_GA_ 1.44202
A_AG_CGT__AG 1.51118
A_AG_CGT__AA 1.55409
A_AG_CGT_A_G 1.39286
A_AG_CGT_A_A 1.51236
A_AG_CGT_AA_ 1.13547
A_AG_CGTAG__ 1.59881
A_AG_CGTA_G_ 0.82609
A_AG_CGTA__G 1.69595
A_AG_CGTA__A 1.63754
A_AG_CGTA_A_ 1.59346
A_AG_CGTAA__ 1.21201
A_AG_CGCG__G 1.02701
A_AG_CGC_GG_ 1.45028
A_AG_CGC_G_G 1.52995
A_AG_CGC__GG 1.66595
A_AG_CGCG__A 1.27451
A_AG_CGC_G_A 1.71137
A_AG_CGC__GA 1.60069
A_AG_CGC_GA_ 1.61705
A_AG_CGC__AG 1.75197
A_AG_CGC__AA 1.73037
A_AG_CGC_AG_ 1.47363
A_AG_CGC_A_G 1.87050
A_AG_CGC_A_A 1.76610
A_AG_CGC_AA_ 1.98026
A_AG_CGCAG__ 1.69218
A_AG_CGCA_G_ 1.01506
A_AG_CGCA__G 1.77363
A_AG_CGCA__A 1.69343
A_AG_CGCA_A_ 1.42816
A_AG_CGCAA__ 1.78803
A_AG_CGTG__T 1.11525
A_AG_CGT_G_T 1.42432
A_AG_CGT__GT 1.06993
A_AG_CGT_G_C 1.02160
A_AG_CGT__AT 1.51018
A_AG_CGT_A_T 1.24627
A_AG_CGTA__T 1.67305
A_AG_CGTA__C 0.81581
A_AG_CGC_G_T 1.56996
A_AG_CGC__GT 1.40463
A_AG_CGC_G_C 1.16385
A_AG_CGC__AT 1.74489
A_AG_CGC_A_T 1.92100
A_AG_CGCA__T 1.80830
A_AG_CGTG_T_ 1.27951
A_AG_CGT_GT_ 1.36206
A_AG_CGT__TG 1.59058
A_AG_CGT__TA 1.74371
A_AG_CGTG_C_ 1.40839
A_AG_CGT_GC_ 1.51696
A_AG_CGT__CA 1.75081
A_AG_CGT_AT_ 1.55893
A_AG_CGT_AC_ 1.54013
A_AG_CGTA_T_ 1.76961
A_AG_CGTA_C_ 1.60157
A_AG_CGCG_T_ 0.87046
A_AG_CGC_GT_ 1.60860
A_AG_CGC__TG 1.65149
A_AG_CGC__TA 1.55283
A_AG_CGC_GC_ 1.31054
A_AG_CGC__CG 0.91397
A_AG_CGC__CA 1.78167
A_AG_CGCA_T_ 1.76968
A_AG_CGCA_C_ 1.72182
A_AG_CGT__TT 1.53261
A_AG_CGT__TC 1.39218
A_AG_CGT__CT 1.56847
A_AG_CGT__CC 1.40646
A_AG_CGC__TT 1.76789
A_AG_CGC__TC 1.38316
A_AG_CGC__CT 0.99015
A_AG_CGTGT__ 0.86358
A_AG_CGT_T_G 1.63653
A_AG_CGT_T_A 1.61873
A_AG_CGT_TA_ 1.41488
A_AG_CGT_C_G 1.53905
A_AG_CGT_C_A 1.74840
A_AG_CGT_CA_ 0.91737
A_AG_CGTAT__ 1.53027
A_AG_CGC_T_G 1.87491
A_AG_CGC_T_A 1.65004
A_AG_CGC_TA_ 1.55946
A_AG_CGC_C_A 1.56367
A_AG_CGCAT__ 1.23274
A_AG_CGCAC__ 1.01112
A_AG_CGT_T_T 1.59445
A_AG_CGT_C_T 1.47007
A_AG_CGC_T_T 1.64196
A_AG_CGC_C_T 0.76859
A_AG_CGT_TT_ 1.64079
A_AG_CGT_TC_ 1.58654
A_AG_CGT_CT_ 1.57246
A_AG_CGT_CC_ 1.58487
A_AG_CGC_TT_ 1.77116
A_AG_CGC_TC_ 1.59223
A_AG_CGC_CT_ 1.52401
A_AG_CGTTG__ 1.67118
A_AG_CGTT_G_ 1.42110
A_AG_CGTT__G 1.56836
A_AG_CGTT__A 1.69444
A_AG_CGTT_A_ 1.54565
A_AG_CGTTA__ 1.47839
A_AG_CGTC_G_ 1.04241
A_AG_CGTC__G 1.62291
A_AG_CGTC__A 1.77425
A_AG_CGTC_A_ 1.46199
A_AG_CGTCA__ 1.44463
A_AG_CGCTG__ 1.64326
A_AG_CGCT_G_ 1.43342
A_AG_CGCT__G 1.55606
A_AG_CGCT__A 1.67074
A_AG_CGCTA__ 1.87335
A_AG_CGCCG__ 0.79685
A_AG_CGCC__A 1.76568
A_AG_CGCCA__ 1.74788
A_AG_CGTT__T 1.56006
A_AG_CGTT__C 1.46597
A_AG_CGTC__T 1.56742
A_AG_CGTC__C 0.96903
A_AG_CGCT__T 1.24757
A_AG_CGCT__C 1.32021
A_AG_CGCC__T 1.28376
A_AG_CGTT_T_ 1.64761
A_AG_CGTT_C_ 1.63477
A_AG_CGTC_T_ 1.60766
A_AG_CGTC_C_ 1.68679
A_AG_CGCT_T_ 1.60177
A_AG_CGCT_C_ 1.02855
A_AG_CGCC_T_ 1.62240
A_AG_CGTTT__ 1.60306
A_AG_CGTTC__ 1.53453
A_AG_CGTCT__ 1.56268
A_AG_CGTCC__ 1.37401
A_AG_CGCTT__ 1.53268
A_AG_CGCTC__ 0.94744
A_AG_CGCCT__ 0.77727
A_A_GCGGGG__ 1.02479
A_A_GCGGG_G_ 1.09985
A_A_GCGGG__G 1.28609
A_A_GCGG_GG_ 1.02393
A_A_GCGG_G_G 1.34946
A_A_GCGG__GG 1.42252
A_A_GCG_GGG_ 1.17342
A_A_GCG_GG_G 1.33931
A_A_GCG_G_GG 1.20956
A_A_GCG__GGG 1.64675
A_A_GCGGG__A 1.55030
A_A_GCGG_G_A 1.69829
A_A_GCGG__GA 1.69004
A_A_GCG_GG_A 1.67251
A_A_GCG_G_GA 1.45322
A_A_GCG__GGA 1.77464
A_A_GCGGG_A_ 1.49018
A_A_GCGG_GA_ 1.54502
A_A_GCGG__AG 1.57512
A_A_GCG_GGA_ 1.59093
A_A_GCG_G_AG 1.56391
A_A_GCG__GAG 1.70133
A_A_GCGG__AA 1.88674
A_A_GCG_G_AA 1.75535
A_A_GCG__GAA 1.85081
A_A_GCGGGA__ 1.48280
A_A_GCGG_AG_ 1.58272
A_A_GCGG_A_G 1.82023
A_A_GCG_GA_G 1.68560
A_A_GCG__AGG 1.67072
A_A_GCGG_A_A 1.86520
A_A_GCG_GA_A 1.73513
A_A_GCG__AGA 1.75946
A_A_GCGG_AA_ 1.88382
A_A_GCG_GAA_ 1.36267
A_A_GCG__AAG 1.88948
A_A_GCG__AAA 2.09586
A_A_GCGGAG__ 1.36136
A_A_GCGGA_G_ 1.39885
A_A_GCGGA__G 1.85431
A_A_GCG_AGG_ 1.42133
A_A_GCG_AG_G 1.84013
A_A_GCG_A_GG 1.80508
A_A_GCGGA__A 1.90088
A_A_GCG_AG_A 1.81658
A_A_GCG_A_GA 1.90297
A_A_GCGGA_A_ 1.90496
A_A_GCG_AGA_ 1.92464
A_A_GCG_A_AG 1.98167
A_A_GCG_A_AA 2.02486
A_A_GCGGAA__ 1.93933
A_A_GCG_AAG_ 1.37382
A_A_GCG_AA_G 2.03329
A_A_GCG_AA_A 2.05645
A_A_GCG_AAA_ 2.09599
A_A_GCGAGG__ 1.79499
A_A_GCGAG_G_ 1.62725
A_A_GCGAG__G 1.93240
A_A_GCGA_GG_ 1.76802
A_A_GCGA_G_G 1.87393
A_A_GCGA__GG 1.89921
A_A_GCGAG__A 2.00413
A_A_GCGA_G_A 1.88135
A_A_GCGAG_A_ 1.95132
A_A_GCGA_GA_ 1.91228
A_A_GCGA__AG 2.03552
A_A_GCGA__AA 2.04307
A_A_GCGAGA__ 1.98452
A_A_GCGA_AG_ 1.93174
A_A_GCGA_A_G 2.10221
A_A_GCGA_A_A 2.11557
A_A_GCGA_AA_ 2.11333
A_A_GCGAAG__ 1.92736
A_A_GCGAA_G_ 1.92445
A_A_GCGAA__G 2.07672
A_A_GCGAA__A 2.09091
A_A_GCGAA_A_ 2.11255
A_A_GCGAAA__ 2.16704
A_A_GCGGG__T 1.32201
A_A_GCGG__GT 1.11746
A_A_GCG_GG_T 1.31784
A_A_GCG_G_GT 0.87539
A_A_GCG__GGT 1.12899
A_A_GCGGG__C 1.17457
A_A_GCGG_G_C 1.16055
A_A_GCGG__GC 1.00473
A_A_GCG_GG_C 1.07194
A_A_GCG__GGC 0.94328
A_A_GCGG__AT 1.84268
A_A_GCG_G_AT 1.50816
A_A_GCG__GAT 1.83316
A_A_GCGG__AC 1.57010
A_A_GCG__GAC 1.57381
A_A_GCGG_A_T 1.51764
A_A_GCG_GA_T 1.25851
A_A_GCG__AGT 1.28539
A_A_GCGG_A_C 1.40336
A_A_GCG__AAT 2.09501
A_A_GCG__AAC 1.09815
A_A_GCGGA__T 1.46322
A_A_GCG_AG_T 1.40356
A_A_GCG_A_GT 1.25715
A_A_GCGGA__C 1.57960
A_A_GCG_AG_C 1.67371
A_A_GCG_A_AT 1.87333
A_A_GCG_A_AC 1.19977
A_A_GCG_AA_T 2.02353
A_A_GCG_AA_C 1.29564
A_A_GCGAG__T 1.89310
A_A_GCGA_G_T 1.79867
A_A_GCGA__GT 1.81893
A_A_GCGAG__C 1.61551
A_A_GCGA_G_C 1.80050
A_A_GCGA__GC 1.45051
A_A_GCGA__AT 1.97505
A_A_GCGA__AC 1.82257
A_A_GCGA_A_T 1.97001
A_A_GCGA_A_C 1.85215
A_A_GCGAA__T 2.03033
A_A_GCGAA__C 1.99132
A_A_GCGGG_T_ 1.42447
A_A_GCGG__TG 1.79589
A_A_GCG_GGT_ 1.23001
A_A_GCG_G_TG 1.74832
A_A_GCG__GTG 1.64196
A_A_GCGG__TA 1.98362
A_A_GCG_G_TA 1.89455
A_A_GCGGG_C_ 1.35774
A_A_GCGG_GC_ 1.26041
A_A_GCGG__CG 1.20454
A_A_GCG_GGC_ 1.47363
A_A_GCG__GCG 1.08646
A_A_GCGG__CA 1.63845
A_A_GCG_G_CA 1.64266
A_A_GCG__GCA 1.81839
A_A_GCGG_AT_ 1.51767
A_A_GCG_GAT_ 1.70092
A_A_GCG__ATG 1.97604
A_A_GCG__ATA 1.94620
A_A_GCGG_AC_ 1.65098
A_A_GCG_GAC_ 1.45682
A_A_GCG__ACG 1.84317
A_A_GCG__ACA 1.95155
A_A_GCGGA_T_ 1.92068
A_A_GCG_AGT_ 1.64668
A_A_GCG_A_TG 1.96407
A_A_GCG_A_TA 1.82748
A_A_GCGGA_C_ 1.57487
A_A_GCG_AGC_ 1.77373
A_A_GCG_A_CG 1.56986
A_A_GCG_A_CA 1.83936
A_A_GCG_AAT_ 2.07410
A_A_GCG_AAC_ 1.97426
A_A_GCGA_GT_ 1.73323
A_A_GCGA__TG 2.02060
A_A_GCGA__TA 2.07359
A_A_GCGA_GC_ 1.93129
A_A_GCGA__CA 2.06989
A_A_GCGA_AT_ 2.12879
A_A_GCGA_AC_ 1.86822
A_A_GCGAA_T_ 2.16227
A_A_GCGAA_C_ 2.00083
A_A_GCG_G_TT 1.50273
A_A_GCGG__TC 1.42377
A_A_GCG_G_TC 1.30955
A_A_GCG__GTC 1.56656
A_A_GCGG__CT 1.53070
A_A_GCG_G_CT 1.67500
A_A_GCG__GCT 1.61873
A_A_GCGG__CC 1.45514
A_A_GCG_G_CC 1.34725
A_A_GCG__GCC 1.45192
A_A_GCG__ATT 1.67699
A_A_GCG__ATC 1.52530
A_A_GCG__ACT 1.66199
A_A_GCG__ACC 1.46696
A_A_GCG_A_TT 2.02470
A_A_GCG_A_TC 1.87668
A_A_GCG_A_CT 1.74276
A_A_GCG_A_CC 1.86072
A_A_GCGA__TT 1.92138
A_A_GCGA__TC 1.86716
A_A_GCGA__CT 1.73117
A_A_GCGA__CC 1.87234
A_A_GCGGGT__ 1.51088
A_A_GCGG_TG_ 1.48663
A_A_GCGG_T_G 1.52096
A_A_GCG_GT_G 1.40565
A_A_GCG__TGG 1.60070
A_A_GCGG_T_A 1.78208
A_A_GCG_GT_A 1.62784
A_A_GCG__TGA 1.65439
A_A_GCGG_TA_ 1.87948
A_A_GCG__TAG 1.77962
A_A_GCG__TAA 1.92275
A_A_GCGGGC__ 1.45311
A_A_GCGG_CG_ 0.79903
A_A_GCGG_C_G 1.48669
A_A_GCG_GC_G 1.41354
A_A_GCGG_C_A 1.68416
A_A_GCG_GC_A 1.49560
A_A_GCG__CGA 1.24376
A_A_GCGG_CA_ 1.59497
A_A_GCG__CAG 1.72476
A_A_GCG__CAA 1.71512
A_A_GCGGAT__ 1.74321
A_A_GCG_ATG_ 1.17883
A_A_GCG_AT_G 1.84103
A_A_GCG_AT_A 1.80886
A_A_GCG_ATA_ 1.70790
A_A_GCGGAC__ 1.89935
A_A_GCG_AC_G 1.83393
A_A_GCG_AC_A 1.90020
A_A_GCG_ACA_ 1.29272
A_A_GCGAGT__ 1.77434
A_A_GCGA_TG_ 1.71401
A_A_GCGA_T_G 1.93715
A_A_GCGA_T_A 1.98117
A_A_GCGA_TA_ 1.89181
A_A_GCGAGC__ 1.85932
A_A_GCGA_CG_ 1.16823
A_A_GCGA_C_G 1.95302
A_A_GCGA_C_A 2.05096
A_A_GCGA_CA_ 1.91215
A_A_GCGAAT__ 1.99170
A_A_GCGAAC__ 2.07841
A_A_GCGG_T_T 1.81670
A_A_GCG_GT_T 1.45563
A_A_GCG__TGT 1.35231
A_A_GCGG_T_C 1.40369
A_A_GCG__TAC 1.26161
A_A_GCGG_C_T 1.72014
A_A_GCG_GC_T 1.50535
A_A_GCGG_C_C 1.46170
A_A_GCG__CAT 1.47014
A_A_GCG_AT_T 1.78076
A_A_GCG_AC_T 1.82000
A_A_GCG_AC_C 0.78367
A_A_GCGA_T_T 1.81754
A_A_GCGA_T_C 1.69883
A_A_GCGA_C_T 1.83903
A_A_GCGA_C_C 1.66973
A_A_GCGG_TT_ 1.72567
A_A_GCG_GTT_ 1.78763
A_A_GCG__TTG 1.81549
A_A_GCG__TTA 2.02098
A_A_GCGG_TC_ 1.54061
A_A_GCG__TCG 1.63311
A_A_GCG__TCA 1.78874
A_A_GCGG_CT_ 1.78791
A_A_GCG__CTG 1.70405
A_A_GCG__CTA 1.98729
A_A_GCGG_CC_ 1.69492
A_A_GCG_GCC_ 1.54108
A_A_GCG__CCG 1.27051
A_A_GCG__CCA 1.67890
A_A_GCG_ATT_ 1.95992
A_A_GCG_ATC_ 1.59687
A_A_GCG_ACT_ 2.08832
A_A_GCG_ACC_ 1.82518
A_A_GCGA_TT_ 1.97406
A_A_GCGA_TC_ 1.83862
A_A_GCGA_CT_ 1.96823
A_A_GCG__TTT 1.88944
A_A_GCG__TTC 1.60631
A_A_GCG__TCT 1.71695
A_A_GCG__TCC 1.62544
A_A_GCG__CTT 1.87018
A_A_GCG__CTC 1.59703
A_A_GCG__CCT 1.17323
A_A_GCG__CCC 1.38123
A_A_GCGGT_G_ 1.38313
A_A_GCGGT__G 1.65770
A_A_GCG_TGG_ 1.56576
A_A_GCG_TG_G 1.79193
A_A_GCG_T_GG 1.75684
A_A_GCGGT__A 1.81555
A_A_GCG_TG_A 1.90989
A_A_GCG_T_GA 1.69659
A_A_GCGGT_A_ 1.75296
A_A_GCG_TGA_ 1.78137
A_A_GCG_T_AG 1.70760
A_A_GCGGTA__ 1.59772
A_A_GCG_TAG_ 1.60492
A_A_GCG_TA_G 1.72816
A_A_GCG_TA_A 1.95262
A_A_GCG_TAA_ 1.84919
A_A_GCGGC_G_ 1.39952
A_A_GCGGC__G 1.54319
A_A_GCG_CG_A 1.50319
A_A_GCG_C_GA 1.78272
A_A_GCG_CGA_ 1.32030
A_A_GCG_C_AG 1.85503
A_A_GCG_C_AA 2.00446
A_A_GCGGCA__ 1.63296
A_A_GCG_CAG_ 1.60691
A_A_GCG_CA_A 2.00309
A_A_GCGATG__ 1.77189
A_A_GCGAT_G_ 1.78674
A_A_GCGAT__G 1.86358
A_A_GCGAT__A 1.89680
A_A_GCGAT_A_ 1.80909
A_A_GCGATA__ 1.82051
A_A_GCGACG__ 1.80384
A_A_GCGAC_G_ 1.79561
A_A_GCGAC__G 2.01670
A_A_GCGAC_A_ 1.97135
A_A_GCGACA__ 2.00510
A_A_GCG_TG_T 0.87044
A_A_GCG_T_GT 1.56330
A_A_GCGGT__C 1.25651
A_A_GCG_TG_C 1.36875
A_A_GCG_T_GC 1.04905
A_A_GCG_T_AC 1.63098
A_A_GCG_TA_T 1.65258
A_A_GCG_TA_C 1.45172
A_A_GCGGC__T 1.29307
A_A_GCG_C_GT 1.38947
A_A_GCGGC__C 1.35811
A_A_GCG_C_AT 1.74815
A_A_GCG_CA_T 1.70341
A_A_GCGAT__T 1.63385
A_A_GCGAT__C 1.64489
A_A_GCGAC__T 1.90612
A_A_GCGAC__C 1.69488
A_A_GCG_TGT_ 0.86933
A_A_GCG_T_TG 1.63681
A_A_GCG_T_TA 1.90957
A_A_GCGGT_C_ 1.62287
A_A_GCG_TGC_ 1.62330
A_A_GCG_T_CG 1.46285
A_A_GCG_T_CA 1.88633
A_A_GCG_TAT_ 1.63688
A_A_GCG_TAC_ 1.79797
A_A_GCGGC_T_ 1.37003
A_A_GCG_CGT_ 0.75385
A_A_GCG_C_TG 1.81407
A_A_GCG_C_TA 2.05416
A_A_GCGGC_C_ 1.58832
A_A_GCG_CGC_ 1.07540
A_A_GCG_C_CG 1.50337
A_A_GCG_C_CA 1.95727
A_A_GCG_CAT_ 1.62260
A_A_GCGAT_T_ 1.78114
A_A_GCGAT_C_ 1.64127
A_A_GCGAC_T_ 1.93719
A_A_GCGAC_C_ 1.96397
A_A_GCG_T_TC 1.50057
A_A_GCG_T_CT 1.32505
A_A_GCG_T_CC 1.47928
A_A_GCG_C_TT 1.48909
A_A_GCG_C_TC 1.59498
A_A_GCG_C_CT 1.39118
A_A_GCGGTT__ 1.54217
A_A_GCG_TTG_ 1.53073
A_A_GCG_TT_G 1.73440
A_A_GCG_TT_A 1.77863
A_A_GCG_TTA_ 1.78391
A_A_GCGGTC__ 1.67341
A_A_GCG_TC_G 1.42259
A_A_GCG_TC_A 1.79097
A_A_GCG_TCA_ 1.68351
A_A_GCGGCT__ 1.73720
A_A_GCG_CT_G 1.86104
A_A_GCG_CT_A 2.07235
A_A_GCG_CTA_ 1.88627
A_A_GCGGCC__ 1.44840
A_A_GCG_CC_A 1.72774
A_A_GCGATT__ 1.71495
A_A_GCGATC__ 1.73706
A_A_GCGACT__ 1.93507
A_A_GCGACC__ 1.79900
A_A_GCG_TT_C 1.55300
A_A_GCG_TC_T 1.24021
A_A_GCG_TC_C 1.33186
A_A_GCG_CT_T 1.65933
A_A_GCG_CC_T 1.21526
A_A_GCG_TTT_ 1.71948
A_A_GCG_TTC_ 1.76245
A_A_GCG_TCT_ 1.58703
A_A_GCG_TCC_ 1.07442
A_A_GCG_CTT_ 1.93959
A_A_GCG_CTC_ 1.82076
A_A_GCG_CCT_ 1.76419
A_A_GCG_CCC_ 1.24112
A_A_GCGTGG__ 1.35261
A_A_GCGTG__G 1.29963
A_A_GCGT_GG_ 1.28128
A_A_GCGT_G_G 1.55872
A_A_GCGT__GG 1.34310
A_A_GCGTG__A 1.47102
A_A_GCGT_G_A 1.78901
A_A_GCGT__GA 1.37685
A_A_GCGT_GA_ 1.70140
A_A_GCGT__AG 1.60834
A_A_GCGT__AA 1.77608
A_A_GCGT_A_G 1.45350
A_A_GCGT_A_A 1.69273
A_A_GCGT_AA_ 1.25991
A_A_GCGTAG__ 1.77264
A_A_GCGTA__G 1.74009
A_A_GCGTA__A 1.73646
A_A_GCGTA_A_ 1.61935
A_A_GCGTAA__ 1.22355
A_A_GCGCGG__ 1.03886
A_A_GCGCG__G 1.26214
A_A_GCGC_GG_ 1.55533
A_A_GCGC__GG 1.74317
A_A_GCGC_G_A 1.73710
A_A_GCGC__GA 1.84820
A_A_GCGC_GA_ 1.84716
A_A_GCGC__AG 1.92160
A_A_GCGC__AA 2.00205
A_A_GCGC_AG_ 1.44738
A_A_GCGC_A_G 1.87637
A_A_GCGC_A_A 2.09415
A_A_GCGC_AA_ 2.18347
A_A_GCGCAG__ 1.75979
A_A_GCGCA_G_ 0.96766
A_A_GCGCA__G 1.84185
A_A_GCGCA__A 1.79923
A_A_GCGCA_A_ 1.46140
A_A_GCGCAA__ 1.96613
A_A_GCGTG__T 1.07416
A_A_GCGT_G_T 1.72378
A_A_GCGT__GT 0.90512
A_A_GCGT_G_C 1.07025
A_A_GCGT__AT 1.41201
A_A_GCGT_A_T 1.30300
A_A_GCGTA__T 1.55643
A_A_GCGTA__C 0.75371
A_A_GCGCG__T 1.40002
A_A_GCGC_G_T 1.76372
A_A_GCGC__GT 1.33157
A_A_GCGC_G_C 1.24519
A_A_GCGC_A_T 2.09722
A_A_GCGCA__T 1.91527
A_A_GCGTG_T_ 1.45606
A_A_GCGT_GT_ 1.55579
A_A_GCGT__TG 1.59793
A_A_GCGT__TA 1.83100
A_A_GCGTG_C_ 1.37784
A_A_GCGT_GC_ 1.66734
A_A_GCGT__CG 1.51606
A_A_GCGT__CA 1.71700
A_A_GCGT_AT_ 1.63168
A_A_GCGT_AC_ 1.59258
A_A_GCGTA_T_ 1.72560
A_A_GCGTA_C_ 1.63727
A_A_GCGCG_T_ 1.25348
A_A_GCGC_GT_ 1.63972
A_A_GCGC__TG 1.69770
A_A_GCGC__TA 1.66507
A_A_GCGC_GC_ 1.50895
A_A_GCGC__CG 1.20288
A_A_GCGC__CA 1.83714
A_A_GCGC_AT_ 1.73451
A_A_GCGCA_T_ 1.80854
A_A_GCGCA_C_ 1.88395
A_A_GCGT__TT 1.72998
A_A_GCGT__TC 1.42815
A_A_GCGT__CT 1.49432
A_A_GCGT__CC 1.39988
A_A_GCGC__TT 2.07133
A_A_GCGC__TC 1.56069
A_A_GCGC__CT 1.33135
A_A_GCGT_T_G 1.57809
A_A_GCGT_T_A 1.64840
A_A_GCGT_TA_ 1.32654
A_A_GCGT_C_G 1.51885
A_A_GCGT_C_A 1.60342
A_A_GCGT_CA_ 0.76286
A_A_GCGTAT__ 1.35936
A_A_GCGTAC__ 1.57679
A_A_GCGC_T_G 1.84551
A_A_GCGC_T_A 1.94586
A_A_GCGC_TA_ 1.71903
A_A_GCGC_C_A 1.57071
A_A_GCGCAT__ 1.27684
A_A_GCGCAC__ 0.90886
A_A_GCGT_T_T 1.41777
A_A_GCGT_C_T 1.26245
A_A_GCGC_T_T 1.79346
A_A_GCGC_C_T 1.02020
A_A_GCGT_TT_ 1.69301
A_A_GCGT_TC_ 1.60839
A_A_GCGT_CT_ 1.64927
A_A_GCGT_CC_ 1.30841
A_A_GCGC_TT_ 1.97539
A_A_GCGC_TC_ 1.91491
A_A_GCGC_CT_ 1.66850
A_A_GCGTTG__ 1.72192
A_A_GCGTT_G_ 1.44270
A_A_GCGTT__G 1.56427
A_A_GCGTT__A 1.77359
A_A_GCGTT_A_ 1.61110
A_A_GCGTTA__ 1.54003
A_A_GCGTC_G_ 0.96662
A_A_GCGTC__G 1.69852
A_A_GCGTC__A 1.87669
A_A_GCGTC_A_ 1.63474
A_A_GCGTCA__ 1.60477
A_A_GCGCTG__ 1.82383
A_A_GCGCT_G_ 1.51324
A_A_GCGCT__G 1.66502
A_A_GCGCT__A 1.94064
A_A_GCGCT_A_ 1.91287
A_A_GCGCTA__ 1.98626
A_A_GCGCCG__ 0.92182
A_A_GCGCC__A 1.95919
A_A_GCGTT__T 1.55290
A_A_GCGTT__C 1.45225
A_A_GCGTC__T 1.58591
A_A_GCGTC__C 0.95953
A_A_GCGCT__T 1.67726
A_A_GCGCT__C 1.35859
A_A_GCGTT_T_ 1.67598
A_A_GCGTT_C_ 1.54109
A_A_GCGTC_T_ 1.74831
A_A_GCGTC_C_ 1.67860
A_A_GCGCT_T_ 1.77476
A_A_GCGCT_C_ 1.39680
A_A_GCGCC_T_ 1.80192
A_A_GCGTTT__ 1.70095
A_A_GCGTTC__ 1.33751
A_A_GCGTCT__ 1.56106
A_A_GCGTCC__ 1.30482
A_A_GCGCTT__ 1.80158
A_A_GCGCTC__ 1.16643
A_A_ACGGG__G 1.51232
A_A_ACGG__GG 1.70631
A_A_ACG_GG_G 1.44266
A_A_ACG_G_GG 1.59283
A_A_ACGG__GA 1.66565
A_A_ACG_GG_A 1.47921
A_A_ACGG_GA_ 1.36654
A_A_ACGG__AG 1.50679
A_A_ACG__GAG 1.46040
A_A_ACGG_AG_ 1.57681
A_A_ACG_GA_G 1.65386
A_A_ACG__AGG 1.77188
A_A_ACGGAG__ 1.17650
A_A_ACGGA_G_ 1.57795
A_A_ACGGA__G 1.56313
A_A_ACG_AGG_ 1.55748
A_A_ACG_A_GG 1.61188
A_A_ACG_AG_A 1.58633
A_A_ACG_A_GA 1.56031
A_A_ACG_AGA_ 1.49012
A_A_ACG_A_AG 1.51291
A_A_ACG_A_AA 1.46855
A_A_ACG_AAG_ 1.57378
A_A_ACG_AA_A 1.55409
A_A_ACG_AAA_ 1.45165
A_A_ACGAGG__ 1.15596
A_A_ACGA_GG_ 1.66789
A_A_ACGAG_A_ 1.72165
A_A_ACGA__AG 1.79035
A_A_ACGA__AA 1.66601
A_A_ACGA_AG_ 1.82631
A_A_ACGA_A_A 1.83885
A_A_ACGA_AA_ 1.68805
A_A_ACGAA_G_ 1.64944
A_A_ACGAA__A 1.67364
A_A_ACGAA_A_ 1.59751
A_A_ACGAAA__ 1.71089
A_A_ACGG__GT 1.22153
A_A_ACGGG__C 1.00796
A_A_ACG__GGC 1.31142
A_A_ACGG__AT 1.60218
A_A_ACG__GAT 1.44632
A_A_ACG__AGT 1.44512
A_A_ACG_GA_C 0.85729
A_A_ACG__AGC 0.97944
A_A_ACG_A_GT 1.28397
A_A_ACGGA__C 1.28073
A_A_ACG_AG_C 1.33325
A_A_ACG_AA_T 1.43514
A_A_ACG_AA_C 1.38220
A_A_ACGAG__T 1.23560
A_A_ACGA_G_T 1.07055
A_A_ACGA__GT 1.61984
A_A_ACGA__AT 1.63059
A_A_ACGA_A_C 1.62433
A_A_ACGAA__T 1.67939
A_A_ACGAA__C 1.63935
A_A_ACGG__TG 1.63669
A_A_ACG_G_TG 1.59857
A_A_ACGG__TA 1.51924
A_A_ACG_G_TA 1.50885
A_A_ACGGG_C_ 1.24161
A_A_ACGG__CG 1.53773
A_A_ACG_G_CA 1.35413
A_A_ACG__GCA 1.52683
A_A_ACG_GAT_ 1.17829
A_A_ACG_GAC_ 1.58606
A_A_ACG_A_TA 1.54624
A_A_ACG_A_CG 1.43060
A_A_ACG_A_CA 1.48927
A_A_ACG_AAT_ 1.51874
A_A_ACG_AAC_ 1.52689
A_A_ACGA__TA 1.81530
A_A_ACGAG_C_ 1.82578
A_A_ACGA_GC_ 1.58182
A_A_ACGA__CG 1.71210
A_A_ACGAA_T_ 1.82968
A_A_ACGAA_C_ 1.72987
A_A_ACG_G_TC 0.82767
A_A_ACG__GTC 0.75966
A_A_ACG_G_CT 1.42288
A_A_ACG__GCT 1.30827
A_A_ACGG__CC 1.19946
A_A_ACG__GCC 1.20242
A_A_ACG__ATT 1.31276
A_A_ACG__ATC 1.29957
A_A_ACG__ACT 1.66954
A_A_ACG__ACC 1.43153
A_A_ACG_A_TT 1.26855
A_A_ACG_A_CT 1.56303
A_A_ACGA__TT 1.29213
A_A_ACGA__TC 1.50427
A_A_ACGA__CT 1.71847
A_A_ACGG_TG_ 1.69834
A_A_ACGG_T_G 1.72566
A_A_ACG_GT_G 1.58644
A_A_ACG__TGG 1.71518
A_A_ACGG_T_A 1.75244
A_A_ACG_GT_A 1.42487
A_A_ACG__TGA 1.51639
A_A_ACG__TAA 1.46682
A_A_ACGGGC__ 1.44154
A_A_ACGG_C_G 1.49511
A_A_ACG__CGA 1.41941
A_A_ACGG_CA_ 1.51261
A_A_ACG__CAG 1.53339
A_A_ACGGAT__ 1.60125
A_A_ACG_ATG_ 1.26638
A_A_ACG_AT_G 1.55726
A_A_ACG_AT_A 1.48228
A_A_ACG_AC_G 1.45857
A_A_ACGAGT__ 1.66527
A_A_ACGA_TG_ 1.57570
A_A_ACGA_TA_ 1.68859
A_A_ACGA_CG_ 1.44448
A_A_ACGA_C_G 1.87540
A_A_ACGA_C_A 1.61041
A_A_ACGA_CA_ 1.59482
A_A_ACGAAC__ 1.68948
A_A_ACGG_T_T 1.31969
A_A_ACG__TGT 1.24153
A_A_ACGG_T_C 1.35352
A_A_ACGG_C_T 1.45335
A_A_ACG_GC_T 1.28975
A_A_ACGG_C_C 1.27991
A_A_ACG_GC_C 0.90367
A_A_ACGA_T_T 1.62038
A_A_ACGA_C_T 1.70894
A_A_ACGA_C_C 1.70467
A_A_ACGG_TT_ 1.21974
A_A_ACG_GTT_ 1.10988
A_A_ACG__TTG 1.63287
A_A_ACG__TTA 1.52454
A_A_ACG_GTC_ 1.43996
A_A_ACG__TCA 1.64947
A_A_ACGG_CC_ 1.45162
A_A_ACG_GCC_ 1.15092
A_A_ACG__CCG 1.28293
A_A_ACG__CCA 1.12193
A_A_ACG_ATT_ 1.44973
A_A_ACG_ACT_ 1.70404
A_A_ACG_ACC_ 1.37547
A_A_ACGA_TT_ 1.67249
A_A_ACGA_CT_ 1.86690
A_A_ACGA_CC_ 1.79186
A_A_ACG__TTT 1.24549
A_A_ACG__TTC 1.37275
A_A_ACG__TCT 1.51482
A_A_ACG__TCC 1.41493
A_A_ACG__CTT 1.48091
A_A_ACG__CTC 1.36165
A_A_ACG__CCT 1.27514
A_A_ACG__CCC 1.31372
A_A_ACGGTG__ 1.26536
A_A_ACGGT__G 1.51106
A_A_ACG_TGG_ 1.61151
A_A_ACG_TG_G 1.63073
A_A_ACG_T_GG 1.67711
A_A_ACGGT__A 1.48349
A_A_ACGGT_A_ 1.50213
A_A_ACG_TGA_ 1.48995
A_A_ACG_T_AG 1.51537
A_A_ACGGTA__ 1.40009
A_A_ACG_TAG_ 1.50850
A_A_ACG_TA_G 1.50103
A_A_ACG_TA_A 1.50843
A_A_ACG_TAA_ 1.49533
A_A_ACGGC_G_ 1.59863
A_A_ACGGC__G 1.75097
A_A_ACG_CGG_ 1.41965
A_A_ACG_C_GG 1.83011
A_A_ACGGC__A 1.69346
A_A_ACG_C_GA 1.75453
A_A_ACGGC_A_ 1.57529
A_A_ACG_C_AG 1.71266
A_A_ACG_CAG_ 1.70597
A_A_ACG_CA_G 1.76169
A_A_ACG_CAA_ 1.60968
A_A_ACGATG__ 1.50536
A_A_ACGAT_G_ 1.63202
A_A_ACGAT__G 1.67940
A_A_ACGAT__A 1.73237
A_A_ACGAT_A_ 1.67460
A_A_ACGATA__ 1.73554
A_A_ACGAC_G_ 1.78719
A_A_ACGAC_A_ 1.75524
A_A_ACGGT__T 1.23194
A_A_ACG_TG_T 1.31486
A_A_ACG_T_GT 1.48076
A_A_ACG_TG_C 1.29537
A_A_ACG_T_GC 1.32361
A_A_ACG_T_AT 1.52386
A_A_ACG_T_AC 1.38878
A_A_ACG_TA_T 1.58936
A_A_ACG_TA_C 1.42408
A_A_ACG_C_GT 1.57295
A_A_ACGGC__C 1.15112
A_A_ACG_C_GC 1.23821
A_A_ACG_CA_C 1.36934
A_A_ACGAT__T 1.56544
A_A_ACGAT__C 1.49507
A_A_ACGAC__T 1.72305
A_A_ACGAC__C 1.57686
A_A_ACGGT_T_ 1.10904
A_A_ACG_TGT_ 1.24373
A_A_ACG_T_TA 1.47086
A_A_ACG_T_CG 1.41352
A_A_ACG_T_CA 1.54606
A_A_ACG_TAT_ 1.47401
A_A_ACG_TAC_ 1.59446
A_A_ACGGC_T_ 1.53658
A_A_ACG_C_TG 1.72300
A_A_ACG_C_TA 1.70408
A_A_ACG_CAT_ 1.62827
A_A_ACGAT_T_ 1.58247
A_A_ACGAT_C_ 1.62004
A_A_ACGAC_T_ 1.76305
A_A_ACG_T_TT 1.29041
A_A_ACG_T_TC 1.23502
A_A_ACG_T_CT 1.25501
A_A_ACG_T_CC 1.38823
A_A_ACG_C_TT 1.49589
A_A_ACG_C_TC 1.45614
A_A_ACG_C_CT 1.59418
A_A_ACG_C_CC 1.25830
A_A_ACGGTT__ 1.39419
A_A_ACG_TT_G 1.55939
A_A_ACG_TT_A 1.45870
A_A_ACG_TTA_ 1.35495
A_A_ACG_TC_G 1.59719
A_A_ACG_TC_A 1.53512
A_A_ACGGCT__ 1.70867
A_A_ACG_CTG_ 1.65532
A_A_ACG_CT_G 1.85884
A_A_ACG_CT_A 1.80178
A_A_ACGGCC__ 1.55332
A_A_ACG_CCG_ 1.09696
A_A_ACG_CC_G 1.59483
A_A_ACG_CC_A 1.41068
A_A_ACG_CCA_ 1.50846
A_A_ACGATT__ 1.60208
A_A_ACGATC__ 1.69238
A_A_ACGACC__ 1.74658
A_A_ACG_TT_T 1.37109
A_A_ACG_TT_C 1.27628
A_A_ACG_TC_T 1.19397
A_A_ACG_TC_C 1.42261
A_A_ACG_CT_T 1.58294
A_A_ACG_CT_C 1.41220
A_A_ACG_CC_T 1.52139
A_A_ACG_CC_C 1.17496
A_A_ACG_TTT_ 1.39092
A_A_ACG_TTC_ 1.44952
A_A_ACG_TCT_ 1.47721
A_A_ACG_TCC_ 1.13526
A_A_ACG_CTT_ 1.61339
A_A_ACG_CTC_ 1.68897
A_A_ACG_CCT_ 1.56553
A_A_ACG_CCC_ 1.25765
A_A_ACGTGG__ 1.17649
A_A_ACGT_GG_ 1.35298
A_A_ACGT_G_G 1.40839
A_A_ACGT__GG 1.34819
A_A_ACGTG__A 1.06813
A_A_ACGT_G_A 1.30678
A_A_ACGT__GA 1.28910
A_A_ACGT__AA 1.14421
A_A_ACGTGA__ 0.91913
A_A_ACGT_AG_ 0.87642
A_A_ACGT_A_A 1.24128
A_A_ACGT_AA_ 1.19721
A_A_ACGTAG__ 1.26399
A_A_ACGTA_G_ 0.94729
A_A_ACGTA__G 1.19841
A_A_ACGTA__A 1.17163
A_A_ACGTAA__ 1.16516
A_A_ACGC_G_G 1.68337
A_A_ACGC__GG 1.82315
A_A_ACGCG__A 1.23564
A_A_ACGC_GA_ 1.48893
A_A_ACGC__AG 1.61391
A_A_ACGCGA__ 1.40167
A_A_ACGC_AG_ 1.78014
A_A_ACGC_A_G 1.71164
A_A_ACGC_A_A 1.55222
A_A_ACGCA_G_ 1.36485
A_A_ACGCA__G 1.58725
A_A_ACGT_G_C 1.12868
A_A_ACGT_A_T 1.25737
A_A_ACGT_A_C 0.77205
A_A_ACGTA__T 0.85585
A_A_ACGC_G_T 1.42180
A_A_ACGC_G_C 1.22105
A_A_ACGC__GC 0.90981
A_A_ACGC_A_T 1.49402
A_A_ACGC_A_C 1.49355
A_A_ACGT_GT_ 1.23944
A_A_ACGT__TG 1.38936
A_A_ACGT__TA 1.28333
A_A_ACGTG_C_ 1.08921
A_A_ACGT_GC_ 1.35782
A_A_ACGT__CA 1.06641
A_A_ACGT_AT_ 1.28489
A_A_ACGT_AC_ 1.27888
A_A_ACGTA_T_ 1.14831
A_A_ACGTA_C_ 1.16509
A_A_ACGC__TG 1.69594
A_A_ACGC__TA 1.51948
A_A_ACGC_GC_ 1.35532
A_A_ACGC__CG 1.25252
A_A_ACGC_AT_ 1.49702
A_A_ACGC_AC_ 1.61875
A_A_ACGT__TC 1.14384
A_A_ACGT__CC 1.20620
A_A_ACGC__TT 1.57272
A_A_ACGC__TC 1.47322
A_A_ACGC__CT 1.31355
A_A_ACGC__CC 1.35491
A_A_ACGT_T_G 1.33963
A_A_ACGT_T_A 1.18408
A_A_ACGT_C_A 0.91816
A_A_ACGTAC__ 0.94866
A_A_ACGC_T_G 1.83221
A_A_ACGC_T_A 1.63899
A_A_ACGC_C_G 1.53489
A_A_ACGC_C_A 1.41749
A_A_ACGCAT__ 1.33457
A_A_ACGT_C_T 1.11294
A_A_ACGT_C_C 0.75902
A_A_ACGC_T_T 1.45111
A_A_ACGC_T_C 1.23024
A_A_ACGT_TT_ 1.15043
A_A_ACGT_TC_ 1.27615
A_A_ACGT_CT_ 1.25462
A_A_ACGT_CC_ 0.86535
A_A_ACGC_TT_ 1.66257
A_A_ACGC_TC_ 1.59112
A_A_ACGC_CC_ 1.02521
A_A_ACGTTG__ 1.37836
A_A_ACGTT_G_ 1.26938
A_A_ACGTT__G 1.32950
A_A_ACGTT__A 1.23501
A_A_ACGTT_A_ 1.15652
A_A_ACGTTA__ 1.23427
A_A_ACGTC_G_ 1.32545
A_A_ACGTC__G 1.51002
A_A_ACGTC__A 1.28497
A_A_ACGTC_A_ 1.33181
A_A_ACGTCA__ 1.47118
[truncated: 3,023,476 more chars]
