# Supplementary material for: Relating underrepresented genomic DNA patterns and tiRNAs: the rule behind the observation and beyond
Source: Biol Direct. 2010 Sep 22;5:56. doi: 10.1186/1745-6150-5-56 (PMC3583238; doi:10.1186/1745-6150-5-56)
Supplement: Additional file 3 — Mouse spanion library. The mouse equivalent of Human spanion library. [file 1745-6150-5-56-S3.TXT]

# Motif Spike_index
G_G_GATC_GT_ 0.78742
AG__GATC_GT_ 0.80727
GGG__TAGGC__ 0.79033
GGG__TAG_C_G 0.85679
GGG__TA_GC_G 0.78324
GGG__TA__CTG 0.75165
GGG__TAG_CC_ 0.89336
GGG__TA__CCG 0.77834
GGG__TACTC__ 0.85310
GG_G_TACGC__ 0.79977
G_GG_TAG_CC_ 0.83032
G_G_GTAG_GC_ 0.82854
G_G_GTAG__CA 0.86960
GGG__CGGG__A 0.86704
GGG__CGG_G_A 0.83841
GGG__CGG__GA 1.13107
GGG__CG_GG_A 0.82070
GGG__CG__GGA 1.07189
GGG__CGGG_A_ 0.86845
GGG__CGG_GA_ 0.81678
GGG__CGG__AG 1.15964
GGG__CG_G_AG 1.02047
GGG__CGG__AA 1.46421
GGG__CG_G_AA 1.32163
GGG__CG__GAA 1.44822
GGG__CGGGA__ 1.10055
GGG__CGG_AG_ 1.30788
GGG__CGG_A_G 1.30153
GGG__CG_GAG_ 1.14388
GGG__CG_GA_G 1.19799
GGG__CGG_A_A 1.59501
GGG__CG_GA_A 1.43800
GGG__CG__AGA 1.21271
GGG__CGG_AA_ 1.56756
GGG__CG_GAA_ 1.45346
GGG__CG__AAG 1.58788
GGG__CGGAG__ 1.17100
GGG__CGGA_G_ 1.38104
GGG__CG_AGG_ 1.44472
GGG__CG_AG_G 1.32065
GGG__CGGA__A 1.63450
GGG__CG_AG_A 1.67861
GGG__CG_A_GA 1.70889
GGG__CGGA_A_ 1.62051
GGG__CG_AGA_ 1.58273
GGG__CG_A_AG 1.64016
GGG__CG_A_AA 1.99403
GGG__CGGAA__ 1.73418
GGG__CG_AAG_ 1.82472
GGG__CG_AA_G 1.88182
GGG__CGAGG__ 1.13784
GGG__CGAG_G_ 0.94541
GGG__CGAG__G 1.18341
GGG__CGA_GG_ 1.23613
GGG__CGA_G_G 1.22256
GGG__CGA__GG 1.12304
GGG__CGAG__A 1.55168
GGG__CGA_G_A 1.61226
GGG__CGA__GA 1.62432
GGG__CGAG_A_ 1.70523
GGG__CGA_GA_ 1.56078
GGG__CGA__AG 1.72426
GGG__CGA__AA 2.09722
GGG__CGAGA__ 1.60428
GGG__CGA_AG_ 1.67113
GGG__CGA_A_G 1.85412
GGG__CGA_A_A 1.93701
GGG__CGA_AA_ 2.03288
GGG__CGAAG__ 1.75090
GGG__CGAA_G_ 1.84133
GGG__CGAA__G 2.03040
GGG__CGAA__A 2.06811
GGG__CGAAA__ 2.12932
GGG__CGG__GT 0.86188
GGG__CGG__GC 0.83815
GGG__CGG__AT 1.37559
GGG__CG_G_AT 1.30215
GGG__CG__GAT 1.36270
GGG__CGG__AC 1.21627
GGG__CG_G_AC 1.09738
GGG__CG__GAC 1.13069
GGG__CGG_A_T 1.47851
GGG__CG_GA_T 1.37355
GGG__CG__AGT 1.46408
GGG__CGG_A_C 1.32011
GGG__CG_GA_C 1.16479
GGG__CG__AAT 1.85443
GGG__CG__AAC 1.56192
GGG__CGGA__T 1.60051
GGG__CG_AG_T 1.52285
GGG__CG_A_GT 1.55459
GGG__CGGA__C 1.31415
GGG__CG_A_GC 1.55476
GGG__CG_A_AT 1.95910
GGG__CG_A_AC 1.62332
GGG__CG_AA_T 1.86656
GGG__CG_AA_C 1.70644
GGG__CGAG__T 1.14568
GGG__CGA_G_T 1.46612
GGG__CGA__GT 1.47917
GGG__CGAG__C 1.16901
GGG__CGA_G_C 1.08911
GGG__CGA__GC 1.35027
GGG__CGA__AT 1.88660
GGG__CGA_A_T 1.70382
GGG__CGA_A_C 1.70809
GGG__CGAA__T 1.89820
GGG__CGAA__C 1.44697
GGG__CGGG_T_ 0.92513
GGG__CGG__TG 1.19122
GGG__CG_GGT_ 0.81171
GGG__CG_G_TG 1.19459
GGG__CGG__TA 1.43163
GGG__CG_G_TA 1.41716
GGG__CG__GTA 1.42006
GGG__CGGG_C_ 0.78496
GGG__CGG__CA 1.34982
GGG__CG_G_CA 1.23763
GGG__CG__GCA 1.26981
GGG__CGG_AT_ 1.55512
GGG__CG_GAT_ 1.48394
GGG__CG__ATG 1.68293
GGG__CG__ATA 1.81350
GGG__CGG_AC_ 1.33794
GGG__CG_GAC_ 1.27512
GGG__CG__ACG 1.09380
GGG__CG__ACA 1.69438
GGG__CGGA_T_ 1.49920
GGG__CG_AGT_ 1.47609
GGG__CG_A_TG 1.81328
GGG__CG_A_TA 1.90236
GGG__CGGA_C_ 1.40517
GGG__CG_AGC_ 1.34736
GGG__CG_A_CA 1.82058
GGG__CG_AAT_ 1.87856
GGG__CG_AAC_ 1.68685
GGG__CGAG_T_ 1.67460
GGG__CGA_GT_ 1.50005
GGG__CGA__TG 1.85762
GGG__CGA__TA 1.87998
GGG__CGA_GC_ 1.15740
GGG__CGA_AT_ 2.01966
GGG__CGA_AC_ 1.61889
GGG__CGAA_T_ 1.74067
GGG__CGAA_C_ 1.60122
GGG__CGG__TT 1.49778
GGG__CG_G_TT 1.36731
GGG__CG__GTT 1.37533
GGG__CGG__TC 1.18762
GGG__CG_G_TC 1.13170
GGG__CG__GTC 1.06225
GGG__CG__GCT 0.95439
GGG__CGG__CC 0.89807
GGG__CG_G_CC 0.82233
GGG__CG__GCC 0.91608
GGG__CG__ATT 1.80113
GGG__CG__ACT 1.52928
GGG__CG__ACC 1.44397
GGG__CG_A_TT 1.80517
GGG__CG_A_TC 1.28660
GGG__CG_A_CT 1.63684
GGG__CG_A_CC 1.40945
GGG__CGA__TT 1.84491
GGG__CGA__CT 1.23896
GGG__CGA__CC 1.14660
GGG__CGGGT__ 1.13621
GGG__CGG_T_G 1.44148
GGG__CGG_T_A 1.59332
GGG__CG_GT_A 1.01711
GGG__CG__TGA 1.27894
GGG__CGG_TA_ 1.67608
GGG__CG_GTA_ 1.42583
GGG__CG__TAG 1.65012
GGG__CG__TAA 1.68269
GGG__CGGGC__ 1.01964
GGG__CGG_C_G 1.11256
GGG__CGG_C_A 1.57454
GGG__CG_GC_A 1.35714
GGG__CG__CGA 1.01587
GGG__CGG_CA_ 1.44801
GGG__CG_GCA_ 1.24925
GGG__CG__CAG 1.48731
GGG__CG__CAA 1.79068
GGG__CGGAT__ 1.67957
GGG__CG_ATG_ 1.70425
GGG__CG_AT_G 1.83232
GGG__CG_AT_A 1.83635
GGG__CG_ATA_ 1.86376
GGG__CGGAC__ 1.58533
GGG__CG_ACG_ 0.99299
GGG__CG_AC_G 1.60953
GGG__CG_AC_A 1.96513
GGG__CG_ACA_ 1.74513
GGG__CGA_TG_ 1.31535
GGG__CGA_T_A 1.76526
GGG__CGA_TA_ 1.90546
GGG__CGAGC__ 1.59939
GGG__CGA_CG_ 0.93614
GGG__CGA_C_G 1.72315
GGG__CGA_C_A 1.86094
GGG__CGA_CA_ 1.96935
GGG__CGAAT__ 1.78373
GGG__CGAAC__ 1.71776
GGG__CGG_T_T 1.45344
GGG__CG__TGT 1.50634
GGG__CGG_T_C 1.14109
GGG__CG__TGC 1.39843
GGG__CG__TAT 1.66059
GGG__CG__TAC 1.55105
GGG__CG_GC_T 1.24352
GGG__CG__CGT 0.77239
GGG__CGG_C_C 1.27651
GGG__CG__CAT 1.63558
GGG__CG__CAC 1.40552
GGG__CG_AT_T 1.83256
GGG__CG_AT_C 1.62539
GGG__CG_AC_T 1.74536
GGG__CG_AC_C 1.33170
GGG__CGA_T_T 1.35093
GGG__CGA_C_T 1.78762
GGG__CGA_C_C 1.32516
GGG__CGG_TT_ 1.54998
GGG__CG_GTT_ 1.43118
GGG__CG__TTG 1.61810
GGG__CG__TTA 1.66574
GGG__CGG_TC_ 1.20803
GGG__CG_GTC_ 0.81033
GGG__CG__TCA 1.64547
GGG__CGG_CT_ 1.46150
GGG__CG__CTA 1.80329
GGG__CGG_CC_ 1.34977
GGG__CG_GCC_ 1.16713
GGG__CG__CCG 1.03483
GGG__CG__CCA 1.65288
GGG__CG_ATT_ 1.84919
GGG__CG_ATC_ 1.75166
GGG__CG_ACT_ 1.59868
GGG__CG_ACC_ 1.71122
GGG__CGA_TT_ 1.75958
GGG__CGA_CT_ 1.73635
GGG__CG__TTT 1.75056
GGG__CG__TCT 1.32434
GGG__CG__CTT 1.70730
GGG__CG__CCT 1.50136
GGG__CG__CCC 1.36484
GGG__CGGT_G_ 1.24561
GGG__CGGT__G 1.35565
GGG__CG_TGG_ 1.29316
GGG__CG_TG_G 0.77950
GGG__CG_T_GG 1.26729
GGG__CGGT__A 1.54926
GGG__CG_TG_A 1.46011
GGG__CG_T_GA 1.57319
GGG__CGGT_A_ 1.49210
GGG__CG_TGA_ 1.38482
GGG__CG_T_AG 1.56473
GGG__CG_T_AA 1.75201
GGG__CGGTA__ 1.36884
GGG__CG_TAG_ 1.45083
GGG__CG_TA_G 1.46632
GGG__CG_TA_A 1.76974
GGG__CG_TAA_ 1.68277
GGG__CGGC_G_ 1.19744
GGG__CGGC__G 1.26861
GGG__CGGC__A 1.65418
GGG__CG_CG_A 1.00169
GGG__CG_C_GA 0.94301
GGG__CGGC_A_ 1.58409
GGG__CG_CGA_ 0.89099
GGG__CG_C_AG 1.54182
GGG__CG_C_AA 1.84294
GGG__CGGCA__ 1.62413
GGG__CG_CA_A 1.19890
GGG__CG_CAA_ 1.73793
GGG__CGATG__ 1.34551
GGG__CGAT_G_ 1.67131
GGG__CGAT__G 1.29622
GGG__CGAT__A 1.83948
GGG__CGAT_A_ 1.68018
GGG__CGATA__ 1.82163
GGG__CGACG__ 0.89996
GGG__CGAC_G_ 1.51964
GGG__CGAC__G 1.45573
GGG__CGAC__A 1.83918
GGG__CGAC_A_ 1.74307
GGG__CGACA__ 1.76864
GGG__CGGT__T 1.25387
GGG__CG_TG_T 1.45692
GGG__CG_T_GT 1.45830
GGG__CGGT__C 1.34256
GGG__CG_TG_C 1.25935
GGG__CG_T_GC 1.39255
GGG__CG_T_AT 1.65343
GGG__CG_T_AC 1.37466
GGG__CG_TA_T 1.57802
GGG__CG_TA_C 1.61292
GGG__CGGC__T 1.42792
GGG__CG_C_GT 1.44177
GGG__CGGC__C 1.00847
GGG__CG_C_GC 1.30011
GGG__CG_C_AT 1.59891
GGG__CG_C_AC 1.44823
GGG__CG_CA_T 1.69511
GGG__CG_CA_C 1.70603
GGG__CGAT__T 1.79385
GGG__CGAT__C 1.30066
GGG__CGAC__T 1.68549
GGG__CGAC__C 1.77505
GGG__CGGT_T_ 1.51561
GGG__CG_TGT_ 0.92191
GGG__CG_T_TG 0.98420
GGG__CG_T_TA 1.64681
GGG__CG_TGC_ 1.18311
GGG__CG_T_CA 1.60547
GGG__CG_TAT_ 1.68836
GGG__CG_TAC_ 1.63517
GGG__CGGC_T_ 1.50992
GGG__CG_C_TG 1.57703
GGG__CG_C_TA 1.74185
GGG__CGGC_C_ 1.05026
GGG__CG_C_CG 0.92983
GGG__CG_C_CA 1.61544
GGG__CG_CAT_ 1.76424
GGG__CG_CAC_ 1.60563
GGG__CGAT_T_ 1.71023
GGG__CGAT_C_ 1.16898
GGG__CGAC_T_ 1.93724
GGG__CGAC_C_ 1.63051
GGG__CG_T_TT 1.75299
GGG__CG_T_TC 1.50575
GGG__CG_T_CT 1.47217
GGG__CG_T_CC 1.34590
GGG__CG_C_TT 1.74100
GGG__CG_C_TC 1.60015
GGG__CG_C_CT 1.55180
GGG__CG_C_CC 1.14184
GGG__CGGTT__ 1.63758
GGG__CG_TTG_ 1.69497
GGG__CG_TT_G 1.52220
GGG__CG_TT_A 1.79494
GGG__CG_TTA_ 1.71923
GGG__CGGTC__ 1.46197
GGG__CG_TCG_ 0.92628
GGG__CG_TC_G 1.46501
GGG__CG_TC_A 1.63010
GGG__CG_TCA_ 1.63867
GGG__CGGCT__ 1.27414
GGG__CG_CTG_ 1.58772
GGG__CG_CT_G 1.59030
GGG__CG_CT_A 1.63676
GGG__CG_CTA_ 1.57658
GGG__CGGCC__ 1.38732
GGG__CG_CC_G 1.38592
GGG__CG_CC_A 1.79759
GGG__CG_CCA_ 1.66621
GGG__CGATT__ 1.60818
GGG__CGATC__ 1.57380
GGG__CGACT__ 1.71476
GGG__CGACC__ 1.80415
GGG__CG_TT_T 1.72279
GGG__CG_TT_C 1.45163
GGG__CG_TC_T 1.59013
GGG__CG_TC_C 1.42781
GGG__CG_CT_T 1.64164
GGG__CG_CC_T 1.69229
GGG__CG_CC_C 1.43078
GGG__CG_TTT_ 1.59413
GGG__CG_TTC_ 1.52312
GGG__CG_TCT_ 1.61727
GGG__CG_TCC_ 1.42074
GGG__CG_CTT_ 1.66687
GGG__CG_CCT_ 1.65170
GGG__CG_CCC_ 1.60189
GGG__CGTG__G 1.08449
GGG__CGT__GG 1.11949
GGG__CGTG__A 0.98438
GGG__CGT_G_A 1.42905
GGG__CGT__GA 1.05897
GGG__CGTG_A_ 1.20247
GGG__CGT_GA_ 1.41451
GGG__CGT__AG 1.40533
GGG__CGT__AA 1.53769
GGG__CGTGA__ 1.28004
GGG__CGT_AG_ 1.55333
GGG__CGT_A_G 1.40949
GGG__CGT_A_A 1.61813
GGG__CGT_AA_ 1.55307
GGG__CGTAG__ 1.66407
GGG__CGTA_G_ 1.61531
GGG__CGTA__G 1.63449
GGG__CGTA__A 1.85706
GGG__CGTA_A_ 1.85147
GGG__CGTAA__ 1.87091
GGG__CGC_G_G 0.96796
GGG__CGC_G_A 1.38723
GGG__CGC__GA 0.81140
GGG__CGC__AG 1.41924
GGG__CGC__AA 1.65493
GGG__CGCGA__ 0.98523
GGG__CGC_A_A 0.99102
GGG__CGC_AA_ 1.77602
GGG__CGCAG__ 1.48728
GGG__CGCA_G_ 1.61927
GGG__CGCA__G 1.52005
GGG__CGCA__A 1.84747
GGG__CGCA_A_ 1.58382
GGG__CGCAA__ 1.78843
GGG__CGT_G_T 1.17507
GGG__CGTG__C 1.10166
GGG__CGT_G_C 1.20327
GGG__CGT__GC 1.32840
GGG__CGT__AT 1.64785
GGG__CGT__AC 1.41326
GGG__CGT_A_T 1.67747
GGG__CGT_A_C 1.55263
GGG__CGTA__T 1.80412
GGG__CGTA__C 1.76037
GGG__CGC_G_T 1.33179
GGG__CGC__GT 1.41981
GGG__CGC_G_C 1.25644
GGG__CGC__AT 1.66105
GGG__CGC__AC 1.32083
GGG__CGC_A_T 1.72464
GGG__CGC_A_C 1.54826
GGG__CGCA__T 1.69235
GGG__CGCA__C 1.51898
GGG__CGTG_T_ 1.40117
GGG__CGT__TG 0.92487
GGG__CGTG_C_ 0.95989
GGG__CGT_GC_ 0.97007
GGG__CGT__CG 1.11158
GGG__CGT__CA 1.63959
GGG__CGT_AT_ 1.61056
GGG__CGT_AC_ 1.61825
GGG__CGTA_T_ 1.76256
GGG__CGTA_C_ 1.83833
GGG__CGC_GT_ 1.34348
GGG__CGC__TG 1.44803
GGG__CGC__TA 1.75865
GGG__CGC_GC_ 1.06334
GGG__CGC__CA 1.62802
GGG__CGC_AT_ 1.70913
GGG__CGC_AC_ 1.65379
GGG__CGCA_T_ 1.74241
GGG__CGCA_C_ 1.62211
GGG__CGT__TT 1.67822
GGG__CGT__TC 1.41670
GGG__CGT__CC 1.35918
GGG__CGC__TT 1.68040
GGG__CGC__TC 1.42411
GGG__CGC__CT 1.53265
GGG__CGC__CC 1.34611
GGG__CGT_T_G 1.34226
GGG__CGT_T_A 1.17628
GGG__CGT_TA_ 1.54636
GGG__CGT_C_G 1.36239
GGG__CGT_C_A 1.62675
GGG__CGT_CA_ 1.47788
GGG__CGTAT__ 1.78073
GGG__CGTAC__ 1.76837
GGG__CGC_TG_ 1.72835
GGG__CGC_T_G 1.64142
GGG__CGC_T_A 1.73152
GGG__CGC_TA_ 1.49087
GGG__CGC_C_G 1.31012
GGG__CGC_C_A 1.55035
GGG__CGC_CA_ 1.42106
GGG__CGCAT__ 1.85228
GGG__CGCAC__ 1.50125
GGG__CGT_T_T 1.63550
GGG__CGT_C_T 1.51239
GGG__CGT_C_C 1.41163
GGG__CGC_T_T 1.74767
GGG__CGC_T_C 1.53818
GGG__CGC_C_T 1.50854
GGG__CGC_C_C 1.12290
GGG__CGT_TT_ 1.56939
GGG__CGT_TC_ 1.48475
GGG__CGT_CC_ 1.52575
GGG__CGC_TT_ 1.71998
GGG__CGC_TC_ 1.65550
GGG__CGC_CT_ 1.48331
GGG__CGC_CC_ 1.44524
GGG__CGTTG__ 0.83513
GGG__CGTT_G_ 1.42330
GGG__CGTT__A 1.64053
GGG__CGTT_A_ 1.54012
GGG__CGTTA__ 1.63205
GGG__CGTC_G_ 1.47856
GGG__CGTC__G 1.45466
GGG__CGTC__A 1.68963
GGG__CGTC_A_ 1.62774
GGG__CGTCA__ 1.71935
GGG__CGCT_G_ 1.43622
GGG__CGCT__G 1.40873
GGG__CGCT__A 1.59945
GGG__CGCTA__ 1.67254
GGG__CGCC__A 0.86482
GGG__CGCC_A_ 1.48927
GGG__CGTT__T 1.61055
GGG__CGTT__C 1.40132
GGG__CGTC__T 1.64948
GGG__CGTC__C 1.54679
GGG__CGCT__T 1.73500
GGG__CGCT__C 1.56985
GGG__CGCC__T 1.58613
GGG__CGTT_T_ 0.96115
GGG__CGTT_C_ 1.62880
GGG__CGTC_T_ 1.67789
GGG__CGTC_C_ 1.58011
GGG__CGCT_T_ 1.59205
GGG__CGCT_C_ 1.63491
GGG__CGCC_T_ 1.55773
GGG__CGCC_C_ 1.41870
GGG__CGTTT__ 1.47628
GGG__CGTTC__ 1.48774
GGG__CGTCC__ 1.59203
GGG__CGCTT__ 1.78677
GGG__CGCTC__ 1.59114
GGG__CGCCT__ 1.55991
GGG__CGCCC__ 1.46103
GG_G_CGGG__A 0.78199
GG_G_CGG__GA 1.03822
GG_G_CG_GG_A 0.93169
GG_G_CG_G_GA 0.77594
GG_G_CG__GGA 1.01307
GG_G_CGG__AG 1.03861
GG_G_CG_GGA_ 0.87636
GG_G_CG_G_AG 1.01127
GG_G_CG__GAG 1.05526
GG_G_CGG__AA 1.30850
GG_G_CG_G_AA 1.30588
GG_G_CG__GAA 1.29707
GG_G_CGGGA__ 1.00039
GG_G_CGG_AG_ 1.20018
GG_G_CGG_A_G 1.18069
GG_G_CG_GAG_ 1.17925
GG_G_CG_GA_G 1.12071
GG_G_CG__AGG 1.39664
GG_G_CGG_A_A 1.39338
GG_G_CG_GA_A 1.38863
GG_G_CG__AGA 1.57100
GG_G_CGG_AA_ 1.42853
GG_G_CG_GAA_ 1.43603
GG_G_CG__AAG 1.58507
GG_G_CG__AAA 1.79107
GG_G_CGGAG__ 0.98093
GG_G_CGGA_G_ 1.25109
GG_G_CGGA__G 1.36693
GG_G_CG_AGG_ 1.26215
GG_G_CG_AG_G 1.37877
GG_G_CG_A_GG 1.53757
GG_G_CGGA__A 1.57556
GG_G_CG_AG_A 1.55996
GG_G_CG_A_GA 1.62658
GG_G_CGGA_A_ 1.50584
GG_G_CG_AGA_ 1.40304
GG_G_CG_A_AG 1.63806
GG_G_CG_A_AA 1.84336
GG_G_CGGAA__ 1.74154
GG_G_CG_AAG_ 1.76126
GG_G_CG_AA_G 1.82775
GG_G_CG_AA_A 2.00455
GG_G_CG_AAA_ 1.87872
GG_G_CGAGG__ 1.32537
GG_G_CGAG_G_ 1.23761
GG_G_CGAG__G 1.43884
GG_G_CGA_G_G 1.37342
GG_G_CGA__GG 1.34241
GG_G_CGAG__A 1.67608
GG_G_CGA_G_A 1.61102
GG_G_CGA__GA 1.63546
GG_G_CGAG_A_ 1.64113
GG_G_CGA__AG 1.69798
GG_G_CGA__AA 1.89411
GG_G_CGAGA__ 1.63946
GG_G_CGA_AG_ 1.71469
GG_G_CGA_A_G 1.66303
GG_G_CGA_A_A 1.90022
GG_G_CGA_AA_ 1.90343
GG_G_CGAAG__ 1.57311
GG_G_CGAA_G_ 1.69366
GG_G_CGAA__G 1.90880
GG_G_CGAA__A 2.04202
GG_G_CGAA_A_ 1.76434
GG_G_CGAAA__ 1.87359
GG_G_CGGG__T 0.77357
GG_G_CGG__GT 0.89408
GG_G_CG_G_GT 0.93960
GG_G_CGG__AT 1.32683
GG_G_CG_G_AT 1.27922
GG_G_CG__GAT 1.13537
GG_G_CGG__AC 1.09075
GG_G_CG_G_AC 1.03876
GG_G_CG__GAC 1.04176
GG_G_CGG_A_T 1.57440
GG_G_CG_GA_T 1.53805
GG_G_CG__AGT 1.60560
GG_G_CGG_A_C 1.10431
GG_G_CG_GA_C 1.21040
GG_G_CG__AGC 1.30566
GG_G_CG__AAT 1.80160
GG_G_CG__AAC 1.46319
GG_G_CGGA__T 1.72498
GG_G_CG_AG_T 1.39162
GG_G_CG_A_GT 1.49455
GG_G_CGGA__C 1.12857
GG_G_CG_AG_C 1.09395
GG_G_CG_A_AT 1.59888
GG_G_CG_A_AC 0.82577
GG_G_CG_AA_T 1.89361
GG_G_CG_AA_C 1.49669
GG_G_CGAG__T 1.47912
GG_G_CGA_G_T 1.23259
GG_G_CGA__GT 1.52623
GG_G_CGAG__C 1.52230
GG_G_CGA_G_C 1.36477
GG_G_CGA__GC 1.39299
GG_G_CGA__AT 1.52087
GG_G_CGA__AC 1.53281
GG_G_CGA_A_T 1.82021
GG_G_CGA_A_C 1.59930
GG_G_CGAA__T 1.68910
GG_G_CGAA__C 1.45229
GG_G_CGGG_T_ 0.96291
GG_G_CGG_GT_ 0.79247
GG_G_CGG__TG 1.19717
GG_G_CG_G_TG 1.17979
GG_G_CG__GTG 1.12633
GG_G_CGG__TA 1.04018
GG_G_CG_G_TA 1.56014
GG_G_CG__GTA 1.39996
GG_G_CGG__CA 1.15356
GG_G_CG_G_CA 1.35116
GG_G_CG__GCA 1.21761
GG_G_CGG_AT_ 1.49874
GG_G_CG_GAT_ 1.47731
GG_G_CG__ATG 1.52792
GG_G_CG__ATA 1.73948
GG_G_CGG_AC_ 1.17117
GG_G_CG_GAC_ 1.23570
GG_G_CG__ACA 1.58433
GG_G_CGGA_T_ 1.70994
GG_G_CG_AGT_ 1.63629
GG_G_CG_A_TG 1.86291
GG_G_CG_A_TA 1.99709
GG_G_CGGA_C_ 1.30776
GG_G_CG_AGC_ 1.21536
GG_G_CG_A_CG 1.17746
GG_G_CG_A_CA 1.83429
GG_G_CG_AAT_ 1.89429
GG_G_CG_AAC_ 1.67549
GG_G_CGAG_T_ 1.79221
GG_G_CGA_GT_ 1.53662
GG_G_CGA__TG 1.75707
GG_G_CGA__TA 1.52943
GG_G_CGAG_C_ 1.57228
GG_G_CGA_GC_ 1.47102
GG_G_CGA__CA 1.78751
GG_G_CGA_AT_ 1.76533
GG_G_CGA_AC_ 1.63028
GG_G_CGAA_T_ 1.87002
GG_G_CGAA_C_ 1.73199
GG_G_CGG__TT 1.47299
GG_G_CG_G_TT 1.38777
GG_G_CG__GTT 1.22754
GG_G_CGG__TC 1.14907
GG_G_CG_G_TC 1.31499
GG_G_CG_G_CT 1.06775
GG_G_CG__GCT 0.96195
GG_G_CGG__CC 0.86005
GG_G_CG_G_CC 0.76838
GG_G_CG__ATT 1.63834
GG_G_CG__ATC 1.18154
GG_G_CG__ACT 1.65117
GG_G_CG__ACC 1.35129
GG_G_CG_A_TT 1.94776
GG_G_CG_A_TC 1.40253
GG_G_CG_A_CT 1.65860
GG_G_CG_A_CC 1.27482
GG_G_CGA__TT 1.79467
GG_G_CGA__TC 1.60686
GG_G_CGA__CT 1.69313
GG_G_CGA__CC 1.45016
GG_G_CGGGT__ 1.22461
GG_G_CGG_TG_ 1.31018
GG_G_CGG_T_G 1.45049
GG_G_CG_GTG_ 1.03878
GG_G_CG_GT_G 1.25250
GG_G_CG__TGG 1.44427
GG_G_CGG_T_A 1.52945
GG_G_CG_GT_A 1.13039
GG_G_CG__TGA 1.23656
GG_G_CGG_TA_ 1.58109
GG_G_CG_GTA_ 1.43139
GG_G_CG__TAG 1.68048
GG_G_CG__TAA 1.67901
GG_G_CGGGC__ 0.82080
GG_G_CGG_C_G 1.13776
GG_G_CGG_C_A 1.06341
GG_G_CG_GC_A 1.34762
GG_G_CGG_CA_ 1.36518
GG_G_CG_GCA_ 1.14666
GG_G_CG__CAG 1.38382
GG_G_CG__CAA 1.68540
GG_G_CG_ATG_ 0.96124
GG_G_CG_AT_G 1.89381
GG_G_CG_AT_A 1.96880
GG_G_CG_ATA_ 1.86499
GG_G_CGGAC__ 1.77300
GG_G_CG_AC_G 1.70671
GG_G_CG_AC_A 1.86537
GG_G_CG_ACA_ 1.00521
GG_G_CGAGT__ 1.74386
GG_G_CGA_TG_ 1.62932
GG_G_CGA_T_G 1.61532
GG_G_CGA_T_A 1.80300
GG_G_CGA_TA_ 1.78802
GG_G_CGAGC__ 1.61246
GG_G_CGA_CG_ 0.83855
GG_G_CGA_C_G 1.67189
GG_G_CGA_C_A 1.54138
GG_G_CGA_CA_ 1.77177
GG_G_CGAAT__ 1.69780
GG_G_CGAAC__ 2.05263
GG_G_CGG_T_T 1.54451
GG_G_CG_GT_T 1.57900
GG_G_CG__TGT 1.60226
GG_G_CGG_T_C 1.12342
GG_G_CG_GT_C 1.35221
GG_G_CG__TAT 1.63494
GG_G_CG__TAC 1.57368
GG_G_CGG_C_T 1.36099
GG_G_CG_GC_T 1.18014
GG_G_CGG_C_C 1.09297
GG_G_CG_GC_C 0.86677
GG_G_CG__CAT 1.51470
GG_G_CG_AT_T 1.82115
GG_G_CG_AC_T 1.76228
GG_G_CGA_T_T 1.85018
GG_G_CGA_T_C 1.53158
GG_G_CGA_C_T 1.85118
GG_G_CGG_TT_ 1.67792
GG_G_CG_GTT_ 1.66692
GG_G_CG__TTG 1.81830
GG_G_CG__TTA 1.79743
GG_G_CGG_TC_ 1.14735
GG_G_CG_GTC_ 1.48617
GG_G_CG__TCG 1.10479
GG_G_CG__TCA 1.50014
GG_G_CGG_CT_ 1.12707
GG_G_CG_GCT_ 1.42979
GG_G_CG__CTG 1.61564
GG_G_CGG_CC_ 1.46253
GG_G_CG_GCC_ 1.13421
GG_G_CG__CCG 1.01199
GG_G_CG__CCA 1.71988
GG_G_CG_ATT_ 1.80261
GG_G_CG_ATC_ 1.73883
GG_G_CG_ACT_ 1.84293
GG_G_CG_ACC_ 1.89169
GG_G_CGA_TT_ 1.76662
GG_G_CGA_TC_ 1.64072
GG_G_CGA_CC_ 1.72903
GG_G_CG__TTT 1.77769
GG_G_CG__TTC 1.40676
GG_G_CG__TCT 1.54033
GG_G_CG__TCC 1.14848
GG_G_CG__CTT 1.64726
GG_G_CG__CCC 1.21704
GG_G_CGGT__G 1.20463
GG_G_CG_TG_G 1.18037
GG_G_CG_T_GG 1.20725
GG_G_CGGT__A 1.42687
GG_G_CG_TG_A 1.26168
GG_G_CG_T_GA 1.45439
GG_G_CG_TGA_ 1.29936
GG_G_CG_T_AG 1.45429
GG_G_CG_T_AA 1.59234
GG_G_CGGTA__ 1.39352
GG_G_CG_TAG_ 1.43578
GG_G_CG_TA_G 1.42440
GG_G_CG_TA_A 1.70139
GG_G_CG_TAA_ 1.61595
GG_G_CGGC__G 0.93934
GG_G_CG_C_GG 1.12226
GG_G_CGGC__A 0.92868
GG_G_CG_C_GA 1.32822
GG_G_CGGC_A_ 1.39009
GG_G_CG_C_AG 1.39565
GG_G_CG_C_AA 1.61558
GG_G_CGGCA__ 1.26108
GG_G_CG_CAG_ 1.55792
GG_G_CG_CA_G 1.48655
GG_G_CG_CA_A 1.59933
GG_G_CGAT_G_ 1.52264
GG_G_CGAT__G 1.42461
GG_G_CGAT__A 1.66726
GG_G_CGAT_A_ 1.62483
GG_G_CGATA__ 1.75512
GG_G_CGACG__ 0.83555
GG_G_CGAC_G_ 1.56084
GG_G_CGAC__G 1.45621
GG_G_CGAC__A 1.43571
GG_G_CGAC_A_ 1.58767
GG_G_CGACA__ 1.74897
GG_G_CGGT__T 1.23007
GG_G_CG_TG_T 1.24550
GG_G_CG_T_GT 1.39080
GG_G_CGGT__C 1.15962
GG_G_CG_TG_C 1.16718
GG_G_CG_T_GC 1.18706
GG_G_CG_T_AT 1.49041
GG_G_CG_T_AC 1.39892
GG_G_CG_TA_T 1.65711
GG_G_CG_TA_C 1.55187
GG_G_CGGC__T 1.33347
GG_G_CG_C_GT 1.45758
GG_G_CG_C_AT 1.57910
GG_G_CG_C_AC 1.27297
GG_G_CG_CA_T 1.60542
GG_G_CG_CA_C 1.18503
GG_G_CGAT__C 1.66111
GG_G_CGAC__T 1.80596
GG_G_CGAC__C 1.38474
GG_G_CGGT_T_ 1.49432
GG_G_CG_TGT_ 1.33282
GG_G_CG_T_TG 1.59609
GG_G_CG_T_TA 1.62093
GG_G_CG_TGC_ 1.14064
GG_G_CG_T_CA 1.63628
GG_G_CG_TAT_ 1.61518
GG_G_CG_TAC_ 1.73177
GG_G_CG_CGT_ 0.85044
GG_G_CG_C_TG 1.46928
GG_G_CGGC_C_ 0.83452
GG_G_CG_CAT_ 1.17554
GG_G_CG_CAC_ 1.40035
GG_G_CGAT_T_ 1.72047
GG_G_CGAT_C_ 1.58624
GG_G_CGAC_C_ 1.57676
GG_G_CG_T_TT 1.56880
GG_G_CG_T_TC 1.49754
GG_G_CG_T_CT 1.46256
GG_G_CG_T_CC 1.34550
GG_G_CG_C_TT 1.51753
GG_G_CG_C_TC 0.83238
GG_G_CG_C_CT 1.45873
GG_G_CG_C_CC 0.96527
GG_G_CG_TTG_ 1.60244
GG_G_CG_TT_G 1.64459
GG_G_CG_TT_A 1.73542
GG_G_CG_TTA_ 1.60567
GG_G_CGGTC__ 1.55325
GG_G_CG_TC_G 1.47386
GG_G_CG_TC_A 1.73005
GG_G_CG_TCA_ 1.56821
GG_G_CG_CTG_ 1.44880
GG_G_CG_CT_G 1.56291
GG_G_CG_CT_A 1.34598
GG_G_CG_CTA_ 1.66684
GG_G_CGGCC__ 0.88768
GG_G_CG_CC_G 1.25453
GG_G_CG_CCA_ 1.42325
GG_G_CGATT__ 1.72297
GG_G_CGACT__ 1.64578
GG_G_CG_TT_T 1.59294
GG_G_CG_TT_C 1.35536
GG_G_CG_TC_T 1.58006
GG_G_CG_CT_T 1.59618
GG_G_CG_CT_C 1.21240
GG_G_CG_CC_T 1.55306
GG_G_CG_CC_C 0.77366
GG_G_CG_TTT_ 1.67555
GG_G_CG_TTC_ 1.39455
GG_G_CG_TCT_ 1.67000
GG_G_CG_TCC_ 1.68168
GG_G_CG_CTT_ 1.63973
GG_G_CG_CCT_ 0.85507
GG_G_CG_CCC_ 1.32719
GG_G_CGTGG__ 0.90877
GG_G_CGTG_G_ 1.06803
GG_G_CGTG__G 1.21259
GG_G_CGT_GG_ 1.19747
GG_G_CGT_G_G 1.24860
GG_G_CGT__GG 1.33341
GG_G_CGTG__A 1.09018
GG_G_CGT_G_A 1.45188
GG_G_CGT__GA 1.11130
GG_G_CGTG_A_ 1.26375
GG_G_CGT_GA_ 1.39834
GG_G_CGT__AG 1.47266
GG_G_CGT__AA 1.63297
GG_G_CGTGA__ 1.42876
GG_G_CGT_AG_ 1.56879
GG_G_CGT_A_G 1.52802
GG_G_CGT_A_A 1.67477
GG_G_CGT_AA_ 1.65190
GG_G_CGTAG__ 1.61456
GG_G_CGTA_G_ 1.57961
GG_G_CGTA__G 1.77352
GG_G_CGTA__A 1.93579
GG_G_CGTA_A_ 1.72845
GG_G_CGTAA__ 1.89721
GG_G_CGC_GG_ 1.05633
GG_G_CGC_G_G 1.12559
GG_G_CGC__GG 1.24584
GG_G_CGC_G_A 1.28890
GG_G_CGC__GA 1.18242
GG_G_CGC_GA_ 1.36043
GG_G_CGC__AG 1.41091
GG_G_CGC__AA 1.53540
GG_G_CGCGA__ 0.95527
GG_G_CGC_AG_ 1.49469
GG_G_CGC_A_G 1.60088
GG_G_CGC_AA_ 1.78188
GG_G_CGCAG__ 1.53777
GG_G_CGCA__G 1.70160
GG_G_CGCA__A 1.70415
GG_G_CGCA_A_ 1.02257
GG_G_CGCAA__ 1.73126
GG_G_CGTG__T 1.29713
GG_G_CGT_G_T 1.10005
GG_G_CGT__GT 1.49899
GG_G_CGTG__C 1.03236
GG_G_CGT__GC 1.28266
GG_G_CGT__AT 1.60839
GG_G_CGT__AC 1.34649
GG_G_CGT_A_T 1.65708
GG_G_CGT_A_C 1.46588
GG_G_CGTA__T 1.68465
GG_G_CGTA__C 1.40946
GG_G_CGC_G_T 1.34173
GG_G_CGC__GT 1.31124
GG_G_CGC_G_C 0.98226
GG_G_CGC__AT 1.54631
GG_G_CGC_A_T 1.62983
GG_G_CGC_A_C 1.16992
GG_G_CGCA__T 1.61153
GG_G_CGTG_T_ 1.47430
GG_G_CGT_GT_ 1.48925
GG_G_CGT__TG 1.53713
GG_G_CGT__TA 1.82407
GG_G_CGTG_C_ 0.96198
GG_G_CGT_GC_ 0.76669
GG_G_CGT__CG 1.01437
GG_G_CGT__CA 1.70874
GG_G_CGT_AT_ 1.62057
GG_G_CGT_AC_ 1.53324
GG_G_CGTA_T_ 1.75782
GG_G_CGTA_C_ 1.71417
GG_G_CGC_GT_ 1.33110
GG_G_CGC__TG 1.58383
GG_G_CGC__TA 1.65094
GG_G_CGC__CG 0.76628
GG_G_CGC_AT_ 1.10563
GG_G_CGC_AC_ 1.67587
GG_G_CGCA_T_ 1.73974
GG_G_CGCA_C_ 1.58969
GG_G_CGT__TT 1.58268
GG_G_CGT__TC 1.37867
GG_G_CGT__CT 1.28583
GG_G_CGT__CC 1.08755
GG_G_CGC__TT 1.54648
GG_G_CGC__TC 0.86155
GG_G_CGC__CT 1.48574
GG_G_CGC__CC 0.96449
GG_G_CGTGT__ 1.22217
GG_G_CGT_TG_ 1.27193
GG_G_CGT_T_G 1.57073
GG_G_CGT_T_A 1.29265
GG_G_CGT_TA_ 1.71841
GG_G_CGTGC__ 1.27504
GG_G_CGT_C_G 1.34073
GG_G_CGT_C_A 1.75363
GG_G_CGT_CA_ 1.37768
GG_G_CGTAT__ 1.74445
GG_G_CGTAC__ 1.48950
GG_G_CGC_TG_ 0.85425
GG_G_CGC_T_G 1.68767
GG_G_CGC_T_A 1.35249
GG_G_CGC_C_G 1.21310
GG_G_CGCAT__ 0.92460
GG_G_CGT_T_T 1.62954
GG_G_CGT_T_C 1.28996
GG_G_CGT_C_T 1.46642
GG_G_CGT_C_C 1.27088
GG_G_CGC_T_T 1.56565
GG_G_CGC_C_T 1.39782
GG_G_CGT_TT_ 1.54081
GG_G_CGT_TC_ 1.45786
GG_G_CGT_CT_ 1.53309
GG_G_CGT_CC_ 1.64303
GG_G_CGC_TT_ 1.77437
GG_G_CGC_TC_ 1.31676
GG_G_CGC_CT_ 1.25545
GG_G_CGC_CC_ 1.09995
GG_G_CGTTG__ 1.51527
GG_G_CGTT_G_ 1.52122
GG_G_CGTT__G 1.52841
GG_G_CGTT__A 1.82736
GG_G_CGTT_A_ 1.54619
GG_G_CGTTA__ 1.61506
GG_G_CGTC_G_ 1.37928
GG_G_CGTC__A 1.64803
GG_G_CGTC_A_ 1.71639
GG_G_CGTCA__ 1.56157
GG_G_CGCTG__ 1.26168
GG_G_CGCT_G_ 1.27639
GG_G_CGCT__G 1.42555
GG_G_CGCT__A 1.45617
GG_G_CGCT_A_ 1.48882
GG_G_CGCTA__ 1.60925
GG_G_CGCC_G_ 1.30470
GG_G_CGCC__G 1.34384
GG_G_CGCCA__ 1.36258
GG_G_CGTT__T 1.50687
GG_G_CGTT__C 1.34001
GG_G_CGTC__T 1.50911
GG_G_CGTC__C 1.42046
GG_G_CGCT__T 1.54680
GG_G_CGCT__C 1.36459
GG_G_CGCC__T 1.40338
GG_G_CGTT_C_ 1.58741
GG_G_CGTC_T_ 1.47733
GG_G_CGCT_T_ 1.53339
GG_G_CGCT_C_ 1.46487
GG_G_CGCC_T_ 1.02363
GG_G_CGCC_C_ 1.00001
GG_G_CGTTT__ 1.45394
GG_G_CGTTC__ 1.62727
GG_G_CGTCT__ 1.59036
GG_G_CGTCC__ 1.41459
GG_G_CGCTT__ 1.62656
GG_G_CGCTC__ 1.45777
GG_G_CGCCT__ 1.30658
GG_G_CGCCC__ 0.94514
GG__GCGG_G_A 0.90053
GG__GCGG__GA 1.16647
GG__GCG_GG_A 1.06908
GG__GCG_G_GA 1.05319
GG__GCG__GGA 1.16646
GG__GCGGG_A_ 0.91111
GG__GCGG_GA_ 0.82108
GG__GCGG__AG 1.19656
GG__GCG_GGA_ 0.98504
GG__GCG_G_AG 1.06081
GG__GCG__GAG 1.19026
GG__GCGG__AA 1.42271
GG__GCG_G_AA 1.44541
GG__GCG__GAA 1.50193
GG__GCGGGA__ 1.07554
GG__GCGG_AG_ 1.11440
GG__GCGG_A_G 1.19237
GG__GCG_GAG_ 1.17232
GG__GCG_GA_G 1.20940
GG__GCG__AGG 1.31965
GG__GCGG_A_A 1.55248
GG__GCG_GA_A 1.57037
GG__GCG__AGA 1.22032
GG__GCGG_AA_ 1.51449
GG__GCG_GAA_ 1.51883
GG__GCG__AAG 1.63969
GG__GCG__AAA 1.96286
GG__GCGGA_G_ 1.32807
GG__GCGGA__G 1.52464
GG__GCG_AGG_ 1.23184
GG__GCG_AG_G 1.39731
GG__GCG_A_GG 1.49047
GG__GCG_AG_A 1.68454
GG__GCG_A_GA 1.72756
GG__GCGGA_A_ 1.74403
GG__GCG_AGA_ 1.68683
GG__GCG_A_AG 1.74510
GG__GCG_A_AA 1.91343
GG__GCGGAA__ 1.93715
GG__GCG_AAG_ 1.82633
GG__GCG_AA_G 1.95004
GG__GCG_AA_A 2.18294
GG__GCG_AAA_ 2.18491
GG__GCGAGG__ 1.44112
GG__GCGAG_G_ 1.31883
GG__GCGAG__G 1.51608
GG__GCGA_GG_ 1.34831
GG__GCGA_G_G 1.25643
GG__GCGA__GG 1.32330
GG__GCGAG__A 1.68310
GG__GCGA_G_A 1.75662
GG__GCGA__GA 1.64906
GG__GCGAG_A_ 1.68626
GG__GCGA_GA_ 1.80233
GG__GCGA__AG 1.77918
GG__GCGA__AA 1.99512
GG__GCGAGA__ 1.73530
GG__GCGA_AG_ 1.73938
GG__GCGA_A_G 1.75024
GG__GCGA_A_A 2.01136
GG__GCGA_AA_ 1.91252
GG__GCGAAG__ 1.85633
GG__GCGAA_G_ 1.67314
GG__GCGAA__G 1.92502
GG__GCGAA__A 2.19359
GG__GCGAA_A_ 2.12237
GG__GCGAAA__ 2.31432
GG__GCGGG__T 0.84239
GG__GCG_GG_T 0.79397
GG__GCG_G_GT 0.95445
GG__GCG__GGT 0.91811
GG__GCGG__AT 1.27502
GG__GCG_G_AT 1.37227
GG__GCG__GAT 1.39197
GG__GCGG__AC 1.19877
GG__GCG__GAC 1.27057
GG__GCGG_A_T 1.37965
GG__GCG_GA_T 1.58858
GG__GCG__AGT 1.55172
GG__GCGG_A_C 1.15334
GG__GCG_GA_C 1.30757
GG__GCG__AGC 1.36077
GG__GCG__AAT 1.72398
GG__GCG__AAC 1.55441
GG__GCGGA__T 1.73934
GG__GCG_AG_T 1.60720
GG__GCG_A_GT 1.48530
GG__GCGGA__C 1.33243
GG__GCG_AG_C 1.25466
GG__GCG_A_AT 1.85510
GG__GCG_A_AC 0.96153
GG__GCG_AA_T 2.19146
GG__GCG_AA_C 1.88315
GG__GCGAG__T 1.63245
GG__GCGA__GT 1.65543
GG__GCGAG__C 1.53378
GG__GCGA_G_C 1.56307
GG__GCGA__GC 1.37720
GG__GCGA__AT 1.73043
GG__GCGA__AC 1.70246
GG__GCGA_A_T 1.98183
GG__GCGA_A_C 1.74360
GG__GCGAA__T 2.07859
GG__GCGAA__C 1.59938
GG__GCGGG_T_ 1.13152
GG__GCGG_GT_ 0.92715
GG__GCGG__TG 1.28888
GG__GCG_G_TG 1.29209
GG__GCG__GTG 1.18893
GG__GCGG__TA 1.17805
GG__GCG_G_TA 1.67414
GG__GCG__GTA 1.46784
GG__GCGG__CA 1.25463
GG__GCG_G_CA 1.39784
GG__GCG__GCA 1.38531
GG__GCGG_AT_ 1.61612
GG__GCG_GAT_ 1.66055
GG__GCG__ATG 1.76327
GG__GCG__ATA 1.97671
GG__GCGG_AC_ 1.22198
GG__GCG_GAC_ 1.54869
GG__GCG__ACG 0.86489
GG__GCG__ACA 1.77752
GG__GCGGA_T_ 1.74760
GG__GCG_AGT_ 1.69836
GG__GCG_A_TG 1.93699
GG__GCG_A_TA 2.07826
GG__GCGGA_C_ 1.54668
GG__GCG_AGC_ 1.46506
GG__GCG_A_CG 1.09747
GG__GCG_A_CA 1.92878
GG__GCG_AAT_ 2.22828
GG__GCG_AAC_ 2.10521
GG__GCGAG_T_ 1.92143
GG__GCGA_GT_ 1.70931
GG__GCGA__TG 1.90712
GG__GCGA__TA 1.65772
GG__GCGAG_C_ 1.57913
GG__GCGA_GC_ 1.36877
GG__GCGA__CA 1.86997
GG__GCGA_AT_ 1.95395
GG__GCGA_AC_ 1.99310
GG__GCGAA_T_ 2.26956
GG__GCGAA_C_ 1.75220
GG__GCGG__TT 1.61658
GG__GCG_G_TT 1.54598
GG__GCG__GTT 1.39208
GG__GCGG__TC 1.17115
GG__GCG_G_TC 1.43833
GG__GCG__GTC 1.34227
GG__GCG_G_CT 1.07094
GG__GCG__GCT 1.10040
GG__GCGG__CC 0.86571
GG__GCG_G_CC 0.95573
GG__GCG__GCC 0.86912
GG__GCG__ATT 1.71942
GG__GCG__ATC 1.24883
GG__GCG__ACT 1.83925
GG__GCG__ACC 1.57283
GG__GCG_A_TT 2.11238
GG__GCG_A_TC 1.74199
GG__GCG_A_CT 1.90397
GG__GCG_A_CC 1.48399
GG__GCGA__TT 1.98544
GG__GCGA__TC 1.79962
GG__GCGA__CT 1.72658
GG__GCGA__CC 1.38654
GG__GCGGGT__ 1.10073
GG__GCGG_TG_ 1.09114
GG__GCGG_T_G 1.34319
GG__GCG_GTG_ 1.00367
GG__GCG__TGG 1.28515
GG__GCGG_T_A 1.56327
GG__GCG_GT_A 1.52697
GG__GCG__TGA 1.60985
GG__GCGG_TA_ 1.63565
GG__GCG_GTA_ 1.56647
GG__GCG__TAG 1.63678
GG__GCG__TAA 1.82261
GG__GCGGGC__ 0.97652
GG__GCGG_C_G 1.22260
GG__GCG_GC_G 1.01728
GG__GCGG_C_A 1.12890
GG__GCG_GC_A 1.33170
GG__GCGG_CA_ 1.44697
GG__GCG_GCA_ 1.14508
GG__GCG__CAG 1.44625
GG__GCG__CAA 1.59741
GG__GCGGAT__ 1.87747
GG__GCG_ATG_ 0.96249
GG__GCG_AT_G 1.78013
GG__GCG_AT_A 2.06980
GG__GCG_ATA_ 1.83565
GG__GCGGAC__ 1.87113
GG__GCG_AC_A 1.75638
GG__GCG_ACA_ 0.98223
GG__GCGAGT__ 1.83287
GG__GCGA_TG_ 1.64194
GG__GCGA_T_G 1.65842
GG__GCGA_T_A 1.93539
GG__GCGA_TA_ 1.85619
GG__GCGAGC__ 1.48574
GG__GCGA_C_G 1.70479
GG__GCGA_C_A 1.40344
GG__GCGA_CA_ 1.70625
GG__GCGAAT__ 1.67941
GG__GCGAAC__ 1.90930
GG__GCGG_T_T 1.45342
GG__GCG_GT_T 1.39495
GG__GCG__TGT 1.41344
GG__GCGG_T_C 0.99838
GG__GCG_GT_C 1.34453
GG__GCG__TAT 1.63816
GG__GCG__TAC 1.56984
GG__GCGG_C_T 1.49606
GG__GCG_GC_T 1.18548
GG__GCGG_C_C 1.05645
GG__GCG_GC_C 0.93828
GG__GCG__CAT 1.40371
GG__GCG_AT_T 1.92507
GG__GCG_AC_T 1.70013
GG__GCGA_T_T 1.84741
GG__GCGA_T_C 1.51776
GG__GCGA_C_T 1.71303
GG__GCGA_C_C 1.38378
GG__GCGG_TT_ 1.66970
GG__GCG_GTT_ 1.77763
GG__GCG__TTG 1.73809
GG__GCG__TTA 1.88716
GG__GCGG_TC_ 1.11441
GG__GCG_GTC_ 1.43150
GG__GCG__TCG 1.07296
GG__GCG__TCA 1.71742
GG__GCGG_CT_ 1.21202
GG__GCG_GCT_ 1.51006
GG__GCG__CTG 1.68341
GG__GCGG_CC_ 1.36483
GG__GCG_GCC_ 1.18963
GG__GCG__CCG 0.90956
GG__GCG__CCA 1.66744
GG__GCG_ATT_ 2.10690
GG__GCG_ATC_ 1.66808
GG__GCG_ACT_ 1.89284
GG__GCG_ACC_ 1.91086
GG__GCGA_TT_ 1.98252
GG__GCGA_TC_ 1.48851
GG__GCGA_CT_ 1.70803
GG__GCGA_CC_ 1.53463
GG__GCG__TTT 1.91768
GG__GCG__TTC 1.66255
GG__GCG__TCT 1.70059
GG__GCG__TCC 1.06668
GG__GCG__CTT 1.75261
GG__GCG__CTC 1.36624
GG__GCG__CCT 1.63081
GG__GCG__CCC 1.36568
GG__GCGGTG__ 0.90441
GG__GCGGT_G_ 0.92348
GG__GCGGT__G 1.24251
GG__GCG_TGG_ 1.07617
GG__GCG_T_GG 1.13235
GG__GCGGT__A 1.47384
GG__GCG_TG_A 1.48597
GG__GCG_T_GA 1.58569
GG__GCGGT_A_ 1.24955
GG__GCG_TGA_ 1.45488
GG__GCG_T_AG 1.53209
GG__GCG_T_AA 1.79618
GG__GCGGTA__ 1.28801
GG__GCG_TAG_ 1.46514
GG__GCG_TA_G 1.43358
GG__GCG_TA_A 1.83992
GG__GCG_TAA_ 1.47491
GG__GCGGC__G 0.99219
GG__GCG_C_GG 1.18774
GG__GCGGC__A 0.97621
GG__GCG_C_GA 0.87775
GG__GCGGC_A_ 1.33533
GG__GCG_C_AG 1.53862
GG__GCG_C_AA 1.70902
GG__GCGGCA__ 1.18065
GG__GCG_CAG_ 1.15571
GG__GCG_CA_G 1.50201
GG__GCG_CA_A 1.18525
GG__GCG_CAA_ 1.64958
GG__GCGATG__ 1.38807
GG__GCGAT_G_ 1.38180
GG__GCGAT__G 1.17779
GG__GCGAT__A 1.87469
GG__GCGAT_A_ 1.71642
GG__GCGATA__ 1.76560
GG__GCGACG__ 1.12162
GG__GCGAC_G_ 1.65815
GG__GCGAC_A_ 1.70404
GG__GCGACA__ 1.66269
GG__GCGGT__T 1.21541
GG__GCG_T_GT 1.30321
GG__GCG_TG_C 1.16572
GG__GCG_T_GC 1.07527
GG__GCG_T_AT 1.37086
GG__GCG_T_AC 1.36039
GG__GCG_TA_T 1.55884
GG__GCG_TA_C 1.57032
GG__GCGGC__T 1.22893
GG__GCG_C_GT 1.40733
GG__GCG_C_AT 1.44965
GG__GCG_C_AC 1.47511
GG__GCG_CA_T 1.54160
GG__GCG_CA_C 1.15272
GG__GCGAT__T 1.70178
GG__GCGAT__C 1.62976
GG__GCGAC__T 1.73463
GG__GCGAC__C 1.46952
GG__GCGGT_T_ 1.60828
GG__GCG_TGT_ 1.38926
GG__GCG_T_TG 1.54450
GG__GCG_T_TA 1.79311
GG__GCGGT_C_ 1.29619
GG__GCG_T_CA 1.72967
GG__GCG_TAT_ 1.75002
GG__GCG_TAC_ 1.85172
GG__GCGGC_T_ 0.97572
GG__GCG_CGT_ 0.92610
GG__GCG_C_TG 1.66893
GG__GCG_C_TA 0.79012
GG__GCG_C_CA 1.51300
GG__GCG_CAT_ 1.25263
GG__GCG_CAC_ 1.38967
GG__GCGAT_T_ 1.77761
GG__GCGAT_C_ 1.42797
GG__GCGAC_T_ 1.42243
GG__GCG_T_TT 1.68634
GG__GCG_T_TC 1.60711
GG__GCG_T_CT 1.64621
GG__GCG_T_CC 1.41604
GG__GCG_C_TT 1.58521
GG__GCG_C_TC 1.05958
GG__GCG_C_CT 1.58806
GG__GCG_C_CC 0.91708
GG__GCGGTT__ 1.50760
GG__GCG_TTG_ 1.52823
GG__GCG_TT_G 1.54838
GG__GCG_TT_A 1.84450
GG__GCG_TTA_ 1.67465
GG__GCGGTC__ 1.63455
GG__GCG_TC_G 1.45927
GG__GCG_TC_A 1.81366
GG__GCG_TCA_ 1.53526
GG__GCGGCT__ 1.07545
GG__GCG_CTG_ 1.43833
GG__GCG_CT_G 1.52625
GG__GCG_CT_A 1.60785
GG__GCG_CTA_ 1.61959
GG__GCGGCC__ 0.85681
GG__GCG_CC_G 1.38670
GG__GCG_CC_A 0.91495
GG__GCG_CCA_ 1.58813
GG__GCGATT__ 1.66837
GG__GCGATC__ 1.61727
GG__GCGACT__ 1.74734
GG__GCGACC__ 1.33000
GG__GCG_TT_T 1.68789
GG__GCG_TT_C 1.50670
GG__GCG_TC_T 1.64115
GG__GCG_TC_C 1.38859
GG__GCG_CT_T 1.67125
GG__GCG_CT_C 1.13649
GG__GCG_CC_T 1.62613
GG__GCG_CC_C 1.05084
GG__GCG_TTT_ 1.74982
GG__GCG_TTC_ 1.57505
GG__GCG_TCT_ 1.71827
GG__GCG_TCC_ 1.63203
GG__GCG_CTT_ 1.68431
GG__GCG_CTC_ 1.21944
GG__GCG_CCT_ 1.10128
GG__GCG_CCC_ 1.35820
GG__GCGTGG__ 0.95601
GG__GCGTG_G_ 1.20411
GG__GCGTG__G 1.17047
GG__GCGT_GG_ 1.10544
GG__GCGT_G_G 1.30149
GG__GCGTG__A 1.43457
GG__GCGT_G_A 1.46541
GG__GCGT__GA 1.52137
GG__GCGTG_A_ 1.32895
GG__GCGT_GA_ 1.55447
GG__GCGT__AG 1.50705
GG__GCGT__AA 1.75019
GG__GCGTGA__ 1.65036
GG__GCGT_AG_ 1.65336
GG__GCGT_A_G 1.58222
GG__GCGT_A_A 1.88995
GG__GCGTAG__ 1.67920
GG__GCGTA_G_ 1.33614
GG__GCGTA__G 1.74421
GG__GCGTA__A 2.04108
GG__GCGTA_A_ 1.82468
GG__GCGTAA__ 2.02236
GG__GCGC_GG_ 1.06762
GG__GCGC_G_G 1.09504
GG__GCGC__GG 1.17005
GG__GCGC_G_A 1.49875
GG__GCGC__GA 0.83577
GG__GCGC_GA_ 1.45966
GG__GCGC__AG 1.39423
GG__GCGC__AA 1.69197
GG__GCGCGA__ 1.01265
GG__GCGC_AG_ 1.02998
GG__GCGC_A_G 1.65186
GG__GCGC_A_A 0.99571
GG__GCGC_AA_ 1.81859
GG__GCGCAG__ 1.57233
GG__GCGCA__G 1.55300
GG__GCGCA__A 1.71070
GG__GCGCA_A_ 1.00013
GG__GCGCAA__ 1.87712
GG__GCGTG__T 1.31100
GG__GCGT_G_T 1.19802
GG__GCGT__GT 1.52143
GG__GCGTG__C 1.11956
GG__GCGT__GC 1.11694
GG__GCGT__AT 1.55336
GG__GCGT__AC 1.39213
GG__GCGT_A_T 1.85512
GG__GCGT_A_C 1.68714
GG__GCGTA__T 1.84425
GG__GCGTA__C 1.44066
GG__GCGC_G_T 1.36294
GG__GCGC__GT 1.30936
GG__GCGC_G_C 1.13660
GG__GCGC__AT 1.56733
GG__GCGC_A_T 1.77795
GG__GCGC_A_C 1.25082
GG__GCGCA__T 1.69224
GG__GCGTG_T_ 1.55849
GG__GCGT_GT_ 1.49147
GG__GCGT__TG 1.60518
GG__GCGT__TA 1.81647
GG__GCGTG_C_ 1.05476
GG__GCGT__CG 1.01289
GG__GCGT__CA 1.75376
GG__GCGT_AT_ 1.80313
GG__GCGT_AC_ 1.89130
GG__GCGTA_T_ 2.01974
GG__GCGTA_C_ 1.99874
GG__GCGCG_T_ 0.83900
GG__GCGC_GT_ 1.36075
GG__GCGC__TG 1.59752
GG__GCGC__TA 1.74474
GG__GCGC__CG 0.84869
GG__GCGC_AC_ 1.72453
GG__GCGCA_T_ 1.87067
GG__GCGCA_C_ 1.74989
GG__GCGT__TT 1.67772
GG__GCGT__TC 1.60058
GG__GCGT__CT 1.42434
GG__GCGT__CC 1.19899
GG__GCGC__TT 1.62391
GG__GCGC__TC 1.19494
GG__GCGC__CT 1.73513
GG__GCGC__CC 1.34115
GG__GCGTGT__ 1.31078
GG__GCGT_TG_ 1.31844
GG__GCGT_T_G 1.28818
GG__GCGT_T_A 1.62961
GG__GCGT_TA_ 1.61270
GG__GCGTGC__ 1.28070
GG__GCGT_C_A 1.83692
GG__GCGT_CA_ 1.36697
GG__GCGTAT__ 1.73463
GG__GCGTAC__ 1.59548
GG__GCGC_TG_ 0.92776
GG__GCGC_T_G 1.68563
GG__GCGC_T_A 1.87635
GG__GCGC_TA_ 1.59154
GG__GCGC_C_G 1.17384
GG__GCGC_C_A 1.34859
GG__GCGCAT__ 0.97644
GG__GCGT_T_T 1.60487
GG__GCGT_T_C 1.38648
GG__GCGT_C_T 1.50266
GG__GCGT_C_C 1.33109
GG__GCGC_T_T 1.77326
GG__GCGC_T_C 0.84392
GG__GCGC_C_T 1.41893
GG__GCGT_TT_ 1.67522
GG__GCGT_TC_ 1.49041
GG__GCGT_CT_ 1.68690
GG__GCGT_CC_ 1.67225
GG__GCGC_TT_ 1.91767
GG__GCGC_TC_ 1.80627
GG__GCGC_CT_ 1.49297
GG__GCGC_CC_ 1.40018
GG__GCGTTG__ 1.47071
GG__GCGTT_G_ 1.46171
GG__GCGTT__A 1.86811
GG__GCGTT_A_ 1.55124
GG__GCGTTA__ 1.67783
GG__GCGTCG__ 0.94215
GG__GCGTC_G_ 1.43852
GG__GCGTC__A 1.66419
GG__GCGTC_A_ 1.64435
GG__GCGTCA__ 1.77714
GG__GCGCTG__ 1.36033
GG__GCGCT_G_ 1.35495
GG__GCGCT__G 1.41664
GG__GCGCT__A 1.72169
GG__GCGCT_A_ 1.56817
GG__GCGCTA__ 1.77238
GG__GCGCC_G_ 0.94618
GG__GCGCC__G 1.45889
GG__GCGCC_A_ 1.55368
GG__GCGCCA__ 0.99724
GG__GCGTT__C 1.36318
GG__GCGTC__T 1.57930
GG__GCGTC__C 1.46315
GG__GCGCT__T 1.61267
GG__GCGCT__C 1.40898
GG__GCGCC__T 1.64298
GG__GCGCC__C 1.15158
GG__GCGTT_C_ 1.66074
GG__GCGTC_T_ 1.60855
GG__GCGTC_C_ 1.48371
GG__GCGCT_T_ 1.57784
GG__GCGCT_C_ 1.60549
GG__GCGCC_T_ 1.30172
GG__GCGCC_C_ 1.47610
GG__GCGTTT__ 1.54203
GG__GCGTTC__ 1.70700
GG__GCGTCT__ 1.51803
GG__GCGTCC__ 1.47773
GG__GCGCTC__ 1.39333
GG__GCGCCT__ 1.70741
GG__GCGCCC__ 1.49586
G_GG_CGGG__A 0.93806
G_GG_CGG_G_A 0.78527
G_GG_CGG__GA 1.03000
G_GG_CG_G_GA 0.80191
G_GG_CG__GGA 0.99631
G_GG_CGGG_A_ 0.75502
G_GG_CGG_GA_ 0.83086
G_GG_CGG__AG 0.97764
G_GG_CG_G_AG 0.77564
G_GG_CG__GAG 0.89297
G_GG_CGG__AA 1.48696
G_GG_CG_G_AA 1.37264
G_GG_CG__GAA 1.36643
G_GG_CGGGA__ 1.08141
G_GG_CGG_AG_ 1.19987
G_GG_CGG_A_G 1.25436
G_GG_CG_GAG_ 1.16668
G_GG_CG__AGG 1.32883
G_GG_CGG_A_A 1.55585
G_GG_CG_GA_A 1.49564
G_GG_CG__AGA 1.01763
G_GG_CGG_AA_ 1.58632
G_GG_CG_GAA_ 1.44110
G_GG_CG__AAG 1.50952
G_GG_CG__AAA 1.84209
G_GG_CGGA_G_ 1.23610
G_GG_CGGA__G 1.39581
G_GG_CG_AGG_ 1.32338
G_GG_CG_AG_G 1.29987
G_GG_CG_A_GG 1.47668
G_GG_CG_AG_A 1.52037
G_GG_CG_A_GA 1.56444
G_GG_CGGA_A_ 1.65743
G_GG_CG_AGA_ 1.57038
G_GG_CG_A_AG 1.63000
G_GG_CGGAA__ 1.78054
G_GG_CG_AAG_ 1.77504
G_GG_CG_AA_G 1.87701
G_GG_CG_AA_A 1.95253
G_GG_CG_AAA_ 2.04973
G_GG_CGAGG__ 1.01705
G_GG_CGAG_G_ 1.17643
G_GG_CGAG__G 1.16973
G_GG_CGA_G_G 1.12586
G_GG_CGA__GG 1.33359
G_GG_CGAG__A 1.54157
G_GG_CGA_G_A 1.45739
G_GG_CGA__GA 1.58598
G_GG_CGAG_A_ 1.38699
G_GG_CGA_GA_ 1.30290
G_GG_CGA__AG 1.43824
G_GG_CGA__AA 1.95347
G_GG_CGAGA__ 1.59011
G_GG_CGA_AG_ 1.69855
G_GG_CGA_A_G 1.69543
G_GG_CGA_A_A 1.89771
G_GG_CGA_AA_ 1.97270
G_GG_CGAAG__ 1.77510
G_GG_CGAA_G_ 1.84735
G_GG_CGAA__G 1.92006
G_GG_CGAA__A 2.03832
G_GG_CGAA_A_ 1.84483
G_GG_CGAAA__ 2.13042
G_GG_CG_G_GT 1.01171
G_GG_CG__GGC 0.76377
G_GG_CGG__AT 1.32916
G_GG_CG_G_AT 1.25206
G_GG_CG__GAT 1.38475
G_GG_CGG__AC 1.29533
G_GG_CG_G_AC 0.99439
G_GG_CG__GAC 1.08658
G_GG_CGG_A_T 1.56952
G_GG_CG_GA_T 1.42790
G_GG_CG__AGT 1.54083
G_GG_CGG_A_C 1.24732
G_GG_CG__AGC 1.35281
G_GG_CG__AAT 1.80645
G_GG_CG__AAC 1.55124
G_GG_CGGA__T 1.63555
G_GG_CG_AG_T 1.57874
G_GG_CG_A_GT 1.50693
G_GG_CGGA__C 1.31635
G_GG_CG_AG_C 1.29434
G_GG_CG_A_GC 1.41427
G_GG_CG_A_AT 1.99825
G_GG_CG_A_AC 1.38747
G_GG_CG_AA_T 1.91242
G_GG_CG_AA_C 1.74978
G_GG_CGAG__T 1.48984
G_GG_CGA_G_T 1.46675
G_GG_CGA__GT 1.60437
G_GG_CGAG__C 1.32292
G_GG_CGA_G_C 1.25409
G_GG_CGA__GC 1.40758
G_GG_CGA__AT 1.87640
G_GG_CGA__AC 1.28224
G_GG_CGA_A_T 1.92420
G_GG_CGA_A_C 1.69420
G_GG_CGAA__T 2.00227
G_GG_CGAA__C 1.58390
G_GG_CGGG_T_ 1.00633
G_GG_CGG__TG 1.17544
G_GG_CG_GGT_ 0.78265
G_GG_CG_G_TG 1.03918
G_GG_CG__GTG 1.04399
G_GG_CGG__TA 1.49930
G_GG_CG_G_TA 1.49449
G_GG_CG__GTA 1.34231
G_GG_CGG__CA 1.33098
G_GG_CG_G_CA 1.04378
G_GG_CG__GCA 0.94264
G_GG_CGG_AT_ 1.59912
G_GG_CG_GAT_ 1.41770
G_GG_CG__ATG 1.51665
G_GG_CG__ATA 1.74809
G_GG_CGG_AC_ 1.33981
G_GG_CG_GAC_ 1.14888
G_GG_CG__ACG 1.10034
G_GG_CG__ACA 1.62362
G_GG_CG_AGT_ 1.56919
G_GG_CG_A_TG 1.78680
G_GG_CG_A_TA 1.92652
G_GG_CGGA_C_ 1.40763
G_GG_CG_AGC_ 1.24240
G_GG_CG_A_CG 1.18468
G_GG_CG_A_CA 1.72415
G_GG_CG_AAT_ 1.89749
G_GG_CG_AAC_ 1.79408
G_GG_CGAG_T_ 1.62880
G_GG_CGA_GT_ 1.50482
G_GG_CGA__TG 1.75105
G_GG_CGA__TA 1.79807
G_GG_CGAG_C_ 1.35783
G_GG_CGA_GC_ 1.22033
G_GG_CGA__CG 1.04963
G_GG_CGA__CA 1.63667
G_GG_CGA_AT_ 1.90259
G_GG_CGA_AC_ 1.70911
G_GG_CGAA_T_ 2.08172
G_GG_CGAA_C_ 1.74337
G_GG_CGG__TT 1.48114
G_GG_CG_G_TT 1.26180
G_GG_CG__GTT 1.25549
G_GG_CGG__TC 1.23438
G_GG_CG_G_TC 1.26665
G_GG_CG_G_CT 0.80640
G_GG_CG__ATT 1.81095
G_GG_CG__ACC 1.33226
G_GG_CG_A_TT 1.95388
G_GG_CG_A_TC 1.66756
G_GG_CG_A_CT 1.60007
G_GG_CG_A_CC 1.46500
G_GG_CGA__TT 1.81334
G_GG_CGA__TC 1.76796
G_GG_CGA__CT 1.55934
G_GG_CGA__CC 1.44521
G_GG_CGGGT__ 1.12596
G_GG_CGG_TG_ 0.87505
G_GG_CGG_T_G 1.28734
G_GG_CG_GTG_ 1.06375
G_GG_CG__TGG 1.42778
G_GG_CGG_T_A 1.64142
G_GG_CG_GT_A 1.07877
G_GG_CG__TGA 1.19766
G_GG_CGG_TA_ 1.24345
G_GG_CG_GTA_ 1.09310
G_GG_CG__TAG 1.35117
G_GG_CG__TAA 1.70296
G_GG_CGGGC__ 0.87931
G_GG_CGG_C_G 0.99868
G_GG_CG_GC_G 0.85320
G_GG_CGG_C_A 1.55867
G_GG_CG_GC_A 1.44298
G_GG_CGG_CA_ 1.36100
G_GG_CG_GCA_ 1.17349
G_GG_CG__CAG 1.41064
G_GG_CG__CAA 1.69647
G_GG_CGGAT__ 1.65945
G_GG_CG_ATG_ 1.57052
G_GG_CG_AT_G 1.75529
G_GG_CG_AT_A 1.88426
G_GG_CG_ATA_ 1.58914
G_GG_CGGAC__ 1.63664
G_GG_CG_ACG_ 0.99813
G_GG_CG_AC_G 1.65832
G_GG_CG_AC_A 1.79488
G_GG_CG_ACA_ 1.64223
G_GG_CGAGT__ 1.64672
G_GG_CGA_TG_ 1.54259
G_GG_CGA_T_G 1.54246
G_GG_CGA_T_A 1.82943
G_GG_CGA_TA_ 1.45340
G_GG_CGAGC__ 1.46659
G_GG_CGA_C_G 1.59751
G_GG_CGA_C_A 1.78814
G_GG_CGA_CA_ 1.76046
G_GG_CGAAT__ 1.60100
G_GG_CGAAC__ 2.01671
G_GG_CG_GT_T 1.40670
G_GG_CG__TGT 0.95282
G_GG_CGG_T_C 1.04794
G_GG_CG_GT_C 1.18126
G_GG_CG__TGC 1.38070
G_GG_CG__TAT 1.58642
G_GG_CG__TAC 1.24497
G_GG_CGG_C_T 1.32306
G_GG_CG_GC_T 1.16382
G_GG_CG_GC_C 0.92516
G_GG_CG__CAT 1.58143
G_GG_CG__CAC 1.37040
G_GG_CG_AT_T 1.83199
G_GG_CG_AT_C 1.40944
G_GG_CG_AC_T 1.74002
G_GG_CG_AC_C 1.48829
G_GG_CGA_T_T 1.69145
G_GG_CGA_T_C 1.39350
G_GG_CGA_C_T 1.78409
G_GG_CGA_C_C 1.60499
G_GG_CGG_TT_ 1.54432
G_GG_CG_GTT_ 1.49365
G_GG_CG__TTG 1.65928
G_GG_CG__TTA 1.74267
G_GG_CGG_TC_ 1.19472
G_GG_CG_GTC_ 1.10353
G_GG_CG__TCG 0.83837
G_GG_CGG_CT_ 1.44196
G_GG_CG_GCT_ 1.37066
G_GG_CG__CTA 1.82062
G_GG_CGG_CC_ 1.43739
G_GG_CG_GCC_ 1.17052
G_GG_CG__CCA 1.63899
G_GG_CG_ATT_ 1.91343
G_GG_CG_ATC_ 1.84685
G_GG_CG_ACC_ 1.67612
G_GG_CGA_TT_ 1.79312
G_GG_CGA_CT_ 1.85506
G_GG_CGA_CC_ 1.65069
G_GG_CG__TTT 1.64955
G_GG_CG__TTC 1.52692
G_GG_CG__TCT 1.55714
G_GG_CG__TCC 0.85751
G_GG_CG__CTT 1.71719
G_GG_CG__CTC 1.47831
G_GG_CG__CCT 1.48868
G_GG_CG__CCC 1.41702
G_GG_CGGT__G 1.25751
G_GG_CG_TG_G 1.10020
G_GG_CG_T_GG 1.15020
G_GG_CGGT__A 1.57666
G_GG_CG_TG_A 1.37080
G_GG_CG_T_GA 1.41140
G_GG_CGGT_A_ 1.42621
G_GG_CG_TGA_ 1.34765
G_GG_CG_T_AG 1.41073
G_GG_CG_T_AA 1.61588
G_GG_CGGTA__ 1.47193
G_GG_CG_TAG_ 1.43131
G_GG_CG_TA_G 1.42515
G_GG_CG_TA_A 1.69786
G_GG_CG_TAA_ 1.56740
G_GG_CG_C_GG 1.25132
G_GG_CGGC__A 1.44769
G_GG_CGGC_A_ 1.40029
G_GG_CG_C_AG 1.37907
G_GG_CG_C_AA 1.69725
G_GG_CGGCA__ 1.40454
G_GG_CG_CAG_ 0.97410
G_GG_CG_CA_G 1.49208
G_GG_CG_CA_A 0.92850
G_GG_CG_CAA_ 1.63165
G_GG_CGATG__ 1.49430
G_GG_CGAT_G_ 1.62788
G_GG_CGAT__G 1.57481
G_GG_CGAT__A 1.76431
G_GG_CGAT_A_ 1.72088
G_GG_CGATA__ 1.94321
G_GG_CGAC_G_ 1.48325
G_GG_CGAC__G 1.46123
G_GG_CGAC__A 1.62562
G_GG_CGAC_A_ 1.62553
G_GG_CGACA__ 1.71345
G_GG_CGGT__T 1.14933
G_GG_CG_TG_T 1.36145
G_GG_CG_T_GT 1.19496
G_GG_CGGT__C 1.29296
G_GG_CG_TG_C 1.26252
G_GG_CG_T_GC 1.37834
G_GG_CG_T_AT 1.53856
G_GG_CG_T_AC 1.46416
G_GG_CG_TA_T 1.69838
G_GG_CG_TA_C 1.64925
G_GG_CGGC__T 0.78829
G_GG_CG_C_GT 0.79933
G_GG_CGGC__C 0.81237
G_GG_CG_C_GC 1.07999
G_GG_CG_C_AT 1.53822
G_GG_CG_C_AC 1.50849
G_GG_CG_CA_T 1.71215
G_GG_CGAT__T 1.67613
G_GG_CGAT__C 1.79196
G_GG_CGAC__T 1.71439
G_GG_CGAC__C 1.38476
G_GG_CGGT_T_ 1.50791
G_GG_CG_TGT_ 1.33793
G_GG_CG_T_TG 1.46652
G_GG_CG_T_TA 1.61312
G_GG_CGGT_C_ 1.30366
G_GG_CG_TGC_ 1.16422
G_GG_CG_T_CG 0.76236
G_GG_CG_T_CA 1.69560
G_GG_CG_TAT_ 1.75112
G_GG_CG_TAC_ 1.75284
G_GG_CG_C_TG 1.43214
G_GG_CG_C_TA 1.60177
G_GG_CGGC_C_ 0.92471
G_GG_CG_C_CG 0.78651
G_GG_CG_C_CA 1.60423
G_GG_CG_CAC_ 1.49831
G_GG_CGAT_T_ 1.78224
G_GG_CGAT_C_ 1.61556
G_GG_CGAC_T_ 1.64142
G_GG_CGAC_C_ 1.44908
G_GG_CG_T_TT 1.66653
G_GG_CG_T_CT 1.44047
G_GG_CG_T_CC 1.43875
G_GG_CG_C_TT 1.60084
G_GG_CG_C_CT 1.53047
G_GG_CGGTT__ 1.33106
G_GG_CG_TTG_ 1.28972
G_GG_CG_TT_G 1.55942
G_GG_CG_TT_A 1.74048
G_GG_CG_TTA_ 1.57373
G_GG_CGGTC__ 1.44826
G_GG_CG_TC_G 1.34550
G_GG_CG_TC_A 1.65790
G_GG_CG_TCA_ 1.59324
G_GG_CGGCT__ 0.82131
G_GG_CG_CTG_ 1.09462
G_GG_CG_CT_G 1.55469
G_GG_CG_CT_A 1.58940
G_GG_CG_CTA_ 1.57270
G_GG_CGGCC__ 1.23231
G_GG_CG_CC_G 1.30280
G_GG_CG_CC_A 1.67399
G_GG_CG_CCA_ 1.60638
G_GG_CGATT__ 1.70802
G_GG_CGATC__ 1.83970
G_GG_CGACT__ 1.50073
G_GG_CG_TT_T 1.32687
G_GG_CG_TT_C 1.57278
G_GG_CG_TC_T 1.64323
G_GG_CG_TC_C 1.51955
G_GG_CG_CT_T 1.11319
G_GG_CG_CT_C 0.93515
G_GG_CG_CC_T 1.52188
G_GG_CG_CC_C 1.39079
G_GG_CG_TTC_ 1.56290
G_GG_CG_TCT_ 1.59337
G_GG_CG_TCC_ 1.56021
G_GG_CG_CTT_ 1.54587
G_GG_CG_CTC_ 1.02860
G_GG_CG_CCT_ 1.53546
G_GG_CG_CCC_ 1.54792
G_GG_CGTG_G_ 0.96128
G_GG_CGTG__G 1.00491
G_GG_CGT_GG_ 1.01472
G_GG_CGT_G_G 0.97348
G_GG_CGT__GG 1.14599
G_GG_CGTG__A 0.91002
G_GG_CGT_G_A 1.12922
G_GG_CGTG_A_ 1.20239
G_GG_CGT_GA_ 1.25534
G_GG_CGT__AG 1.35682
G_GG_CGT__AA 1.54915
G_GG_CGTGA__ 1.28289
G_GG_CGT_AG_ 0.87667
G_GG_CGT_A_G 1.36213
G_GG_CGT_A_A 0.87904
G_GG_CGT_AA_ 1.49704
G_GG_CGTAG__ 1.60252
G_GG_CGTA_G_ 1.64046
G_GG_CGTA__G 1.54815
G_GG_CGTA__A 1.80782
G_GG_CGTA_A_ 1.71873
G_GG_CGTAA__ 1.80858
G_GG_CGC_GG_ 0.93243
G_GG_CGC_G_G 0.81175
G_GG_CGC__GG 1.08522
G_GG_CGC_G_A 1.24147
G_GG_CGC__GA 1.21398
G_GG_CGC_GA_ 1.27291
G_GG_CGC__AG 1.35728
G_GG_CGC__AA 1.53071
G_GG_CGC_AG_ 1.30534
G_GG_CGC_A_G 1.40469
G_GG_CGC_A_A 1.42631
G_GG_CGC_AA_ 1.59567
G_GG_CGCAG__ 1.41154
G_GG_CGCA_G_ 1.41615
G_GG_CGCA__G 1.56364
G_GG_CGCA__A 1.64685
G_GG_CGCA_A_ 1.61751
G_GG_CGCAA__ 1.74411
G_GG_CGTG__T 1.10914
G_GG_CGT_G_T 1.02087
G_GG_CGT__GT 1.53419
G_GG_CGTG__C 0.88528
G_GG_CGT__GC 1.22690
G_GG_CGT__AT 1.56233
G_GG_CGT__AC 1.39624
G_GG_CGT_A_T 1.57569
G_GG_CGT_A_C 1.41180
G_GG_CGTA__T 1.83208
G_GG_CGTA__C 1.66802
G_GG_CGC_G_T 1.07555
G_GG_CGC__GT 1.33304
G_GG_CGC_G_C 0.99030
G_GG_CGC__AT 1.67833
G_GG_CGC__AC 1.27396
G_GG_CGC_A_T 1.68861
G_GG_CGCA__C 1.43105
G_GG_CGTG_T_ 1.24080
G_GG_CGT_GT_ 1.26244
G_GG_CGT__TG 1.34693
G_GG_CGT__TA 1.64090
G_GG_CGT__CG 0.78352
G_GG_CGT__CA 1.44329
G_GG_CGT_AT_ 1.50184
G_GG_CGT_AC_ 1.52444
G_GG_CGTA_T_ 1.78977
G_GG_CGTA_C_ 1.72519
G_GG_CGC_GT_ 1.15498
G_GG_CGC__TG 1.34218
G_GG_CGC__TA 1.65999
G_GG_CGC__CA 1.45936
G_GG_CGC_AC_ 1.39863
G_GG_CGCA_T_ 1.71771
G_GG_CGCA_C_ 1.49464
G_GG_CGT__TT 1.51170
G_GG_CGT__TC 1.42817
G_GG_CGT__CT 1.19248
G_GG_CGC__TT 1.67143
G_GG_CGC__CT 1.28845
G_GG_CGC__CC 1.00542
G_GG_CGT_TG_ 1.20989
G_GG_CGT_T_G 1.45129
G_GG_CGT_T_A 1.13883
G_GG_CGT_TA_ 1.61164
G_GG_CGT_C_G 1.32356
G_GG_CGT_C_A 1.67640
G_GG_CGT_CA_ 1.53538
G_GG_CGTAT__ 1.90129
G_GG_CGTAC__ 1.59026
G_GG_CGC_TG_ 1.52345
G_GG_CGC_T_G 1.48259
G_GG_CGC_T_A 1.64527
G_GG_CGC_TA_ 1.61962
G_GG_CGC_C_G 1.21069
G_GG_CGC_C_A 1.51322
G_GG_CGC_CA_ 1.38427
G_GG_CGCAT__ 1.75916
G_GG_CGCAC__ 1.43630
G_GG_CGT_T_T 1.59430
G_GG_CGT_T_C 1.26931
G_GG_CGT_C_T 1.45444
G_GG_CGT_C_C 1.43448
G_GG_CGC_T_T 1.65925
G_GG_CGC_T_C 1.23313
G_GG_CGC_C_T 1.53793
G_GG_CGC_C_C 1.05764
G_GG_CGT_TT_ 1.53615
G_GG_CGT_TC_ 1.25236
G_GG_CGT_CT_ 1.49355
G_GG_CGT_CC_ 1.52217
G_GG_CGC_TT_ 1.69985
G_GG_CGC_TC_ 1.22570
G_GG_CGC_CT_ 1.46444
G_GG_CGC_CC_ 1.31594
G_GG_CGTTG__ 1.39843
G_GG_CGTT_G_ 1.27473
G_GG_CGTT__G 1.32700
G_GG_CGTT__A 1.53133
G_GG_CGTT_A_ 1.52883
G_GG_CGTTA__ 1.49730
G_GG_CGTC_A_ 1.61042
G_GG_CGTCA__ 0.80948
G_GG_CGCTG__ 1.19008
G_GG_CGCT_G_ 1.28105
G_GG_CGCT__G 1.18295
G_GG_CGCT__A 1.55262
G_GG_CGCT_A_ 1.40073
G_GG_CGCTA__ 1.57806
G_GG_CGCC_G_ 1.19406
G_GG_CGCC__G 1.29672
G_GG_CGCC__A 1.42022
G_GG_CGCC_A_ 1.51264
G_GG_CGCCA__ 0.81362
G_GG_CGTT__T 1.50045
G_GG_CGTT__C 1.42900
G_GG_CGTC__T 1.60799
G_GG_CGTC__C 1.47816
G_GG_CGCT__T 1.64895
G_GG_CGCT__C 1.42948
G_GG_CGCC__T 1.53321
G_GG_CGTT_T_ 1.46019
G_GG_CGTT_C_ 1.54903
G_GG_CGTC_T_ 1.55152
G_GG_CGCT_T_ 1.55406
G_GG_CGCT_C_ 1.45578
G_GG_CGCC_C_ 1.01945
G_GG_CGTTT__ 1.45804
G_GG_CGTTC__ 1.49115
G_GG_CGTCT__ 1.58448
G_GG_CGTCC__ 1.61843
G_GG_CGCTT__ 1.67265
G_GG_CGCTC__ 1.48656
G_GG_CGCCT__ 1.35004
G_GG_CGCCC__ 1.44973
G_G_GCGG__GA 1.10718
G_G_GCG_GG_A 0.76312
G_G_GCG__GGA 1.01642
G_G_GCGGG_A_ 0.75501
G_G_GCGG_GA_ 0.86660
G_G_GCGG__AG 1.04916
G_G_GCG_GGA_ 0.81940
G_G_GCG_G_AG 0.82284
G_G_GCG__GAG 1.07008
G_G_GCGG__AA 1.47965
G_G_GCG_G_AA 1.07068
G_G_GCG__GAA 1.46154
G_G_GCGGGA__ 1.11964
G_G_GCGG_AG_ 1.21871
G_G_GCG_GA_G 1.03905
G_G_GCG__AGG 1.24894
G_G_GCGG_A_A 1.63916
G_G_GCG_GA_A 1.34622
G_G_GCGG_AA_ 1.72330
G_G_GCG_GAA_ 1.43755
G_G_GCG__AAG 1.55405
G_G_GCGGA_G_ 1.49144
G_G_GCG_AG_G 1.25209
G_G_GCG_A_GG 1.35894
G_G_GCGGA__A 1.71677
G_G_GCG_AG_A 1.56964
G_G_GCG_A_GA 1.48682
G_G_GCGGA_A_ 1.75223
G_G_GCG_AGA_ 1.68950
G_G_GCG_A_AG 1.67290
G_G_GCG_A_AA 1.90266
G_G_GCGGAA__ 2.05891
G_G_GCG_AAG_ 1.70917
G_G_GCG_AA_G 1.93708
G_G_GCG_AA_A 1.75105
G_G_GCGAGG__ 1.24902
G_G_GCGAG__G 1.25166
G_G_GCGA_GG_ 1.26119
G_G_GCGA_G_G 1.17669
G_G_GCGA__GG 1.26591
G_G_GCGAG__A 1.35261
G_G_GCGA_G_A 1.57948
G_G_GCGA__GA 1.24430
G_G_GCGAG_A_ 1.40736
G_G_GCGA_GA_ 1.68142
G_G_GCGA__AG 1.63365
G_G_GCGA__AA 1.87127
G_G_GCGAGA__ 1.44925
G_G_GCGA_AG_ 1.48972
G_G_GCGA_A_G 1.67488
G_G_GCGA_A_A 1.73064
G_G_GCGA_AA_ 1.82763
G_G_GCGAAG__ 1.85373
G_G_GCGAA_G_ 1.72880
G_G_GCGAA__G 1.96855
G_G_GCGAA_A_ 2.17483
G_G_GCGGG__T 0.79442
G_G_GCGG__GT 0.89430
G_G_GCGG__AT 1.46589
G_G_GCG__GAT 1.46089
G_G_GCGG__AC 1.18996
G_G_GCG__GAC 1.20521
G_G_GCGG_A_T 1.63856
G_G_GCG_GA_T 1.40232
G_G_GCG__AGT 1.38363
G_G_GCGG_A_C 1.26781
G_G_GCG_GA_C 1.12522
G_G_GCG__AGC 1.34904
G_G_GCG__AAT 1.85807
G_G_GCG__AAC 1.55363
G_G_GCGGA__T 1.76198
G_G_GCG_AG_T 1.67386
G_G_GCGGA__C 1.39312
G_G_GCG_AG_C 1.32393
G_G_GCG_AA_T 2.11291
G_G_GCGAG__T 1.36366
G_G_GCGA_G_T 1.56124
G_G_GCGA__GT 1.38479
G_G_GCGA_G_C 1.53255
G_G_GCGA__GC 1.32910
G_G_GCGA__AT 1.81635
G_G_GCGA_A_T 1.97475
G_G_GCGA_A_C 1.68268
G_G_GCGAA__T 2.11556
G_G_GCGAA__C 1.97050
G_G_GCGGG_T_ 1.07215
G_G_GCGG_GT_ 0.90126
G_G_GCGG__TG 1.19453
G_G_GCG_GGT_ 0.88488
G_G_GCG_G_TG 1.07682
G_G_GCG__GTG 1.02475
G_G_GCGG__TA 1.69885
G_G_GCG_G_TA 1.43877
G_G_GCG__GTA 1.39555
G_G_GCGG__CA 1.25207
G_G_GCG_G_CA 1.05263
G_G_GCGG_AT_ 1.71874
G_G_GCG_GAT_ 1.58693
G_G_GCG__ATG 1.69266
G_G_GCG__ATA 1.88391
G_G_GCGG_AC_ 1.35341
G_G_GCG_GAC_ 1.36509
G_G_GCG__ACG 1.00896
G_G_GCG__ACA 1.56537
G_G_GCGGA_T_ 1.67427
G_G_GCG_AGT_ 1.52221
G_G_GCG_A_TG 1.64717
G_G_GCG_A_TA 1.90006
G_G_GCGGA_C_ 1.39892
G_G_GCG_AGC_ 1.25504
G_G_GCG_A_CA 1.62862
G_G_GCG_AAT_ 2.11415
G_G_GCG_AAC_ 1.87522
G_G_GCGAG_T_ 1.71210
G_G_GCGA_GT_ 1.68419
G_G_GCGA__TG 1.79519
G_G_GCGA__TA 1.94075
G_G_GCGAG_C_ 1.46645
G_G_GCGA__CA 1.87827
G_G_GCGA_AT_ 2.10694
G_G_GCGA_AC_ 1.88338
G_G_GCGAA_T_ 2.24916
G_G_GCGG__TT 1.45591
G_G_GCG_G_TT 1.21109
G_G_GCG__GTT 1.46603
G_G_GCGG__TC 1.23435
G_G_GCG_G_TC 1.12593
G_G_GCG__GTC 1.25190
G_G_GCGG__CT 1.22907
G_G_GCG__GCT 0.82698
G_G_GCG__ATT 1.88719
G_G_GCG__ATC 1.58410
G_G_GCG__ACT 1.60069
G_G_GCG_A_TT 1.89587
G_G_GCG_A_TC 1.71098
G_G_GCG_A_CT 1.86059
G_G_GCG_A_CC 1.50365
G_G_GCGA__TT 1.96231
G_G_GCGA__TC 1.84741
G_G_GCGA__CC 1.51863
G_G_GCGG_TG_ 1.20151
G_G_GCGG_T_A 1.60763
G_G_GCG_GT_A 1.14394
G_G_GCG__TGA 1.30723
G_G_GCG__TAG 1.34477
G_G_GCG__TAA 1.56341
G_G_GCGG_CA_ 1.32909
G_G_GCG__CAG 1.35611
G_G_GCG__CAA 1.14529
G_G_GCGGAT__ 1.85489
G_G_GCG_AT_G 1.41741
G_G_GCG_AT_A 1.84675
G_G_GCG_ATA_ 1.63972
G_G_GCGGAC__ 1.61155
G_G_GCG_AC_G 1.44905
G_G_GCG_AC_A 1.69292
G_G_GCGAGT__ 1.48992
G_G_GCGA_TG_ 1.43979
G_G_GCGA_T_G 1.64137
G_G_GCGA_T_A 1.80664
G_G_GCGA_TA_ 1.87025
G_G_GCGAGC__ 1.00572
G_G_GCGA_C_G 1.54400
G_G_GCGA_C_A 1.48891
G_G_GCGA_CA_ 1.53142
G_G_GCGAAT__ 1.88238
G_G_GCGAAC__ 2.17804
G_G_GCGG_T_T 1.36293
G_G_GCGG_T_C 0.87125
G_G_GCGG_C_T 1.39808
G_G_GCGG_C_C 0.99960
G_G_GCG_AT_C 1.35407
G_G_GCG_AC_T 1.24937
G_G_GCGA_T_T 1.68791
G_G_GCGA_C_T 1.51922
G_G_GCGA_C_C 1.28809
G_G_GCGG_TT_ 1.47378
G_G_GCG__TTG 1.47199
G_G_GCG__TTA 1.72498
G_G_GCGG_TC_ 0.90682
G_G_GCG_GTC_ 1.00862
G_G_GCG__TCA 1.63557
G_G_GCGG_CT_ 1.43080
G_G_GCG_GCT_ 1.08424
G_G_GCG__CTG 1.36933
G_G_GCG__CTA 1.58155
G_G_GCGG_CC_ 1.18397
G_G_GCG_GCC_ 0.85679
G_G_GCG__CCA 1.43530
G_G_GCG_ATC_ 1.56219
G_G_GCG_ACT_ 1.68906
G_G_GCG_ACC_ 1.71372
G_G_GCGA_TT_ 1.89746
G_G_GCGA_TC_ 1.74453
G_G_GCGA_CT_ 1.80946
G_G_GCGA_CC_ 1.53298
G_G_GCG__TTT 1.52329
G_G_GCG__TCC 0.88987
G_G_GCG__CTT 1.47404
G_G_GCG__CTC 1.24828
G_G_GCG__CCT 1.33435
G_G_GCG__CCC 1.10665
G_G_GCGGT_G_ 1.17077
G_G_GCG_TGG_ 1.14196
G_G_GCG_TG_G 1.00944
G_G_GCG_T_GG 1.13199
G_G_GCGGT__A 1.50801
G_G_GCG_TG_A 1.36208
G_G_GCG_T_GA 1.29126
G_G_GCGGT_A_ 1.49390
G_G_GCG_TGA_ 1.48710
G_G_GCG_T_AG 1.46396
G_G_GCG_T_AA 1.57334
G_G_GCGGTA__ 1.38604
G_G_GCG_TAG_ 1.45254
G_G_GCG_TA_G 1.58288
G_G_GCG_TA_A 1.63471
G_G_GCG_TAA_ 1.59871
G_G_GCGGC_G_ 0.90807
G_G_GCGGC__G 1.06425
G_G_GCGGC__A 1.45889
G_G_GCG_C_AG 1.54241
G_G_GCG_C_AA 1.59981
G_G_GCGGCA__ 1.44766
G_G_GCG_CA_G 1.40885
G_G_GCGATG__ 1.34567
G_G_GCGAT_G_ 1.58538
G_G_GCGAT__G 1.23086
G_G_GCGAT__A 1.71329
G_G_GCGAT_A_ 1.78375
G_G_GCGAC_G_ 1.56430
G_G_GCGAC__G 1.58491
G_G_GCGACA__ 1.60989
G_G_GCGGT__T 1.45868
G_G_GCG_TG_T 1.42730
G_G_GCG_T_GT 1.33405
G_G_GCGGT__C 1.18534
G_G_GCG_TG_C 1.31366
G_G_GCG_T_GC 1.20893
G_G_GCG_T_AC 1.38800
G_G_GCG_TA_T 1.64963
G_G_GCG_TA_C 1.33273
G_G_GCGGC__T 1.26466
G_G_GCG_C_GT 1.31656
G_G_GCG_C_GC 0.98056
G_G_GCG_C_AT 1.43476
G_G_GCG_C_AC 1.31765
G_G_GCG_CA_T 1.54051
G_G_GCGAT__T 1.80098
G_G_GCGAT__C 1.79664
G_G_GCGAC__T 1.63264
G_G_GCGAC__C 1.49727
G_G_GCGGT_T_ 1.49890
G_G_GCG_TGT_ 1.44950
G_G_GCG_T_TG 1.33132
G_G_GCG_T_TA 1.54787
G_G_GCG_TGC_ 1.04971
G_G_GCG_T_CA 1.49058
G_G_GCG_TAT_ 1.73202
G_G_GCG_TAC_ 1.44474
G_G_GCGGC_T_ 1.34809
G_G_GCG_CGT_ 0.97078
G_G_GCG_C_TG 1.52654
G_G_GCG_C_TA 1.82127
G_G_GCG_C_CA 1.49413
G_G_GCG_CAT_ 1.64678
G_G_GCGAT_T_ 1.78827
G_G_GCGAT_C_ 1.34455
G_G_GCGAC_T_ 1.80133
G_G_GCGAC_C_ 1.43961
G_G_GCG_T_TT 1.66961
G_G_GCG_T_TC 1.51689
G_G_GCG_T_CT 1.53740
G_G_GCG_T_CC 1.29706
G_G_GCG_C_TT 1.55027
G_G_GCG_C_TC 1.13249
G_G_GCG_C_CT 1.36096
G_G_GCGGTT__ 1.73854
G_G_GCG_TTG_ 1.49524
G_G_GCG_TT_G 1.39102
G_G_GCG_TT_A 1.67781
G_G_GCG_TTA_ 1.60357
G_G_GCGGTC__ 1.43812
G_G_GCG_TC_G 1.21850
G_G_GCG_TC_A 1.23569
G_G_GCG_TCA_ 1.35160
G_G_GCG_CTG_ 1.34288
G_G_GCG_CT_G 1.48404
G_G_GCG_CT_A 1.54530
G_G_GCG_CTA_ 1.57943
G_G_GCGGCC__ 1.13824
G_G_GCG_CC_G 1.27610
G_G_GCG_CC_A 1.42965
G_G_GCG_CCA_ 1.44588
G_G_GCGATT__ 1.74532
G_G_GCGATC__ 1.66538
G_G_GCGACT__ 1.74095
G_G_GCGACC__ 1.63819
G_G_GCG_TT_C 1.57084
G_G_GCG_TC_T 1.39397
G_G_GCG_TC_C 1.22641
G_G_GCG_CT_T 1.43781
G_G_GCG_CC_T 1.43330
G_G_GCG_CC_C 1.05568
G_G_GCG_TTT_ 1.59702
G_G_GCG_TCT_ 1.35933
G_G_GCG_TCC_ 1.35838
G_G_GCG_CTC_ 1.02600
G_G_GCG_CCT_ 1.64055
G_G_GCG_CCC_ 1.13664
G_G_GCGTG__G 0.90290
G_G_GCGT_GG_ 0.88531
G_G_GCGT_G_G 1.01385
G_G_GCGT__GG 0.85266
G_G_GCGTG__A 0.91792
G_G_GCGT_G_A 1.04689
G_G_GCGT_GA_ 1.41258
G_G_GCGT__AG 1.38939
G_G_GCGT__AA 1.43347
G_G_GCGTGA__ 1.29483
G_G_GCGT_AG_ 0.77079
G_G_GCGT_A_G 1.40646
G_G_GCGT_AA_ 1.60907
G_G_GCGTAG__ 1.50692
G_G_GCGTA__G 1.47183
G_G_GCGTA__A 1.67857
G_G_GCGTAA__ 1.82282
G_G_GCGC_GG_ 0.91115
G_G_GCGC_G_G 0.81733
G_G_GCGC__GG 0.93815
G_G_GCGC_GA_ 1.30731
G_G_GCGC__AG 1.26500
G_G_GCGC__AA 1.08875
G_G_GCGC_A_G 1.31925
G_G_GCGC_AA_ 1.49206
G_G_GCGCAG__ 1.37491
G_G_GCGCA__G 1.13990
G_G_GCGT_G_T 1.02636
G_G_GCGT_A_T 1.61789
G_G_GCGT_A_C 1.44579
G_G_GCGTA__C 1.42742
G_G_GCGC_G_T 1.17055
G_G_GCGC_G_C 1.00352
G_G_GCGC_A_T 1.30504
G_G_GCGTG_T_ 1.13738
G_G_GCGT_GT_ 1.29524
G_G_GCGT__TG 1.29403
G_G_GCGT__CG 0.90033
G_G_GCGT__CA 1.17108
G_G_GCGT_AT_ 1.68380
G_G_GCGT_AC_ 1.47537
G_G_GCGTA_T_ 1.73830
G_G_GCGTA_C_ 1.63867
G_G_GCGC_GT_ 1.24712
G_G_GCGC__TG 1.22969
G_G_GCGC__TA 1.37929
G_G_GCGC__CA 1.26766
G_G_GCGC_AT_ 1.46339
G_G_GCGCA_T_ 1.48316
G_G_GCGCA_C_ 1.24083
G_G_GCGT__TT 1.45684
G_G_GCGT__TC 1.41532
G_G_GCGT__CT 1.17223
G_G_GCGT__CC 0.95467
G_G_GCGC__TT 1.46620
G_G_GCGC__TC 0.98174
G_G_GCGC__CT 1.10009
G_G_GCGT_T_G 1.13072
G_G_GCGT_T_A 1.28351
G_G_GCGT_C_G 1.08993
G_G_GCGT_C_A 1.27638
G_G_GCGTAC__ 1.39730
G_G_GCGC_T_G 1.16699
G_G_GCGC_T_A 1.45205
G_G_GCGC_TA_ 1.24076
G_G_GCGC_C_G 1.01692
G_G_GCGT_TT_ 1.46056
G_G_GCGT_TC_ 1.17095
G_G_GCGT_CT_ 1.33606
G_G_GCGT_CC_ 1.27234
G_G_GCGC_TT_ 1.27264
G_G_GCGC_TC_ 1.35736
G_G_GCGC_CT_ 1.11347
G_G_GCGC_CC_ 0.90515
G_G_GCGTTG__ 1.39219
G_G_GCGTT_G_ 1.20186
G_G_GCGTT__G 1.23177
G_G_GCGTT_A_ 1.45515
G_G_GCGTC__G 1.33141
G_G_GCGTC_A_ 1.43267
G_G_GCGTCA__ 0.77273
G_G_GCGCTG__ 1.27763
G_G_GCGCT_G_ 1.13460
G_G_GCGCT__G 1.18458
G_G_GCGCT__A 1.24229
G_G_GCGCT_A_ 1.32593
G_G_GCGCTA__ 1.40102
G_G_GCGCC__G 1.20522
G_G_GCGCC_A_ 1.37915
G_G_GCGTT__T 1.44921
G_G_GCGTT__C 1.46837
G_G_GCGTC__T 1.52075
G_G_GCGCT__T 1.44919
G_G_GCGCT__C 1.21668
G_G_GCGCC__T 1.29075
G_G_GCGTT_C_ 1.58267
G_G_GCGTC_T_ 1.62151
G_G_GCGTC_C_ 1.25423
G_G_GCGCT_T_ 1.35588
G_G_GCGCC_T_ 1.17580
G_G_GCGTTT__ 1.44965
G_G_GCGTCT__ 1.37270
G_G_GCGTCC__ 1.31844
G_G_GCGCTT__ 1.48392
G_G_GCGCTC__ 1.01175
G_G_GCGCCT__ 1.28930
G_G_GCGCCC__ 1.18091
G__GGCGGG__A 0.91986
G__GGCGG_G_A 0.84340
G__GGCGG__GA 1.17128
G__GGCG_G_GA 1.00948
G__GGCG__GGA 0.94996
G__GGCGG_GA_ 0.83866
G__GGCGG__AG 1.11534
G__GGCG__GAG 1.13039
G__GGCGG__AA 1.49705
G__GGCG_G_AA 1.42087
G__GGCG__GAA 1.39966
G__GGCGG_AG_ 1.15831
G__GGCGG_A_G 1.27054
G__GGCG_GAG_ 1.08902
G__GGCG_GA_G 0.89525
G__GGCG__AGG 0.89025
G__GGCGG_A_A 1.53336
G__GGCG_GA_A 1.43367
G__GGCG__AGA 1.09190
G__GGCGG_AA_ 1.64270
G__GGCG__AAG 1.66430
G__GGCG__AAA 1.82808
G__GGCGGAG__ 1.12469
G__GGCGGA_G_ 1.34057
G__GGCGGA__G 1.59314
G__GGCG_AGG_ 1.21157
G__GGCG_AG_G 1.49312
G__GGCGGA__A 1.75474
G__GGCG_AG_A 1.51078
G__GGCG_A_GA 1.54339
G__GGCGGA_A_ 1.75222
G__GGCG_AGA_ 1.75757
G__GGCG_A_AG 1.78763
G__GGCG_A_AA 1.95608
G__GGCGGAA__ 1.99552
G__GGCG_AAG_ 1.14341
G__GGCG_AA_G 1.07806
G__GGCG_AA_A 2.07972
G__GGCG_AAA_ 2.19761
G__GGCGAG_G_ 1.21535
G__GGCGAG__G 1.12121
G__GGCGA_G_G 1.33361
G__GGCGAG__A 1.63660
G__GGCGA_G_A 1.55187
G__GGCGA__GA 1.40980
G__GGCGAG_A_ 0.76090
G__GGCGA__AG 1.69912
G__GGCGA__AA 1.89744
G__GGCGAGA__ 1.31511
G__GGCGA_AG_ 1.03085
G__GGCGA_A_G 0.77635
G__GGCGA_A_A 1.79258
G__GGCGA_AA_ 1.90659
G__GGCGAAG__ 1.59956
G__GGCGAA_G_ 0.79640
G__GGCGAA__G 1.03403
G__GGCGAA__A 1.79056
G__GGCGAA_A_ 2.06167
G__GGCGAAA__ 1.28725
G__GGCGGG__T 0.88034
G__GGCGG__GT 0.92393
G__GGCG_G_GT 1.09628
G__GGCGG__AT 1.50846
G__GGCGG__AC 1.13173
G__GGCG_G_AC 0.99663
G__GGCGG_A_T 1.58194
G__GGCG_GA_T 1.50739
G__GGCG__AGT 1.59177
G__GGCGG_A_C 1.05986
G__GGCG_GA_C 1.19547
G__GGCG__AGC 1.22744
G__GGCG__AAT 1.91374
G__GGCG__AAC 1.59123
G__GGCG_AG_T 1.65826
G__GGCG_A_GT 1.43025
G__GGCGGA__C 1.23846
G__GGCG_AG_C 1.17876
G__GGCG_A_AT 2.01062
G__GGCG_A_AC 0.89521
G__GGCG_AA_C 1.88598
G__GGCGA__GT 1.36833
G__GGCGA_G_C 1.33512
G__GGCGA__AC 1.58122
G__GGCGA_A_T 1.81263
G__GGCGA_A_C 1.82684
G__GGCGAA__T 1.53248
G__GGCGAA__C 1.70161
G__GGCGGG_T_ 1.14956
G__GGCGG_GT_ 0.98079
G__GGCGG__TG 1.39551
G__GGCG_GGT_ 0.93041
G__GGCG_G_TG 1.04710
G__GGCG__GTG 0.93744
G__GGCGG__TA 1.15204
G__GGCG_G_TA 1.52392
G__GGCG__GTA 1.38595
G__GGCGG__CA 1.22612
G__GGCG_G_CA 1.15222
G__GGCG__GCA 1.10702
G__GGCGG_AT_ 1.65801
G__GGCG_GAT_ 1.21696
G__GGCG__ATG 1.34126
G__GGCG__ATA 1.73050
G__GGCGG_AC_ 1.12077
G__GGCG_GAC_ 1.22611
G__GGCG__ACG 0.78024
G__GGCG__ACA 1.56220
G__GGCG_AGT_ 1.66467
G__GGCG_A_TG 1.93946
G__GGCG_A_TA 1.98299
G__GGCGGA_C_ 1.16648
G__GGCG_AGC_ 1.34725
G__GGCG_A_CG 1.11800
G__GGCG_A_CA 1.84827
G__GGCG_AAT_ 2.20960
G__GGCG_AAC_ 1.91674
G__GGCGA_GT_ 1.58165
G__GGCGA__TG 1.45101
G__GGCGA__TA 1.41384
G__GGCGAG_C_ 1.55257
G__GGCGA_GC_ 1.52307
G__GGCGA__CA 1.86715
G__GGCGA_AT_ 1.45933
G__GGCGA_AC_ 1.80873
G__GGCGAA_T_ 1.76141
G__GGCG_G_TT 1.46897
G__GGCG__GTT 1.26117
G__GGCG_G_CT 0.86701
G__GGCG__GCT 0.85958
G__GGCG_G_CC 0.75582
G__GGCG__ATT 1.73210
G__GGCG__ACT 1.71236
G__GGCG__ACC 1.42435
G__GGCG_A_TC 1.78285
G__GGCG_A_CT 1.51963
G__GGCG_A_CC 1.54223
G__GGCGA__TT 1.45180
G__GGCGA__CT 1.64913
G__GGCGA__CC 1.62263
G__GGCGGGT__ 1.13543
G__GGCGG_TG_ 1.33009
G__GGCG_GTG_ 1.27147
G__GGCG__TGG 1.49095
G__GGCGG_T_A 1.67985
G__GGCG_GT_A 1.45321
G__GGCG__TGA 1.56968
G__GGCGG_TA_ 1.38615
G__GGCG_GTA_ 1.18348
G__GGCG__TAG 1.42665
G__GGCG__TAA 1.80947
G__GGCGGGC__ 0.89977
G__GGCGG_C_G 1.10758
G__GGCG_GC_G 0.98222
G__GGCGG_C_A 1.17795
G__GGCG_GC_A 1.51689
G__GGCGG_CA_ 1.42082
G__GGCG_GCA_ 1.20034
G__GGCG__CAG 1.45802
G__GGCG__CAA 1.73542
G__GGCG_ATG_ 0.88318
G__GGCG_AT_G 1.88876
G__GGCG_AT_A 1.96873
G__GGCG_ATA_ 1.84367
G__GGCGGAC__ 1.75749
G__GGCG_AC_G 1.68067
G__GGCG_AC_A 1.89750
G__GGCG_ACA_ 0.98979
G__GGCGAGT__ 1.71222
G__GGCGA_T_G 1.64330
G__GGCGA_T_A 1.72236
G__GGCGA_TA_ 1.79524
G__GGCGAGC__ 1.47694
G__GGCGA_C_G 1.68797
G__GGCGA_C_A 1.50481
G__GGCGA_CA_ 1.75495
G__GGCGAAT__ 1.31923
G__GGCGAAC__ 2.11367
G__GGCG__TGT 1.39658
G__GGCGG_T_C 1.01693
G__GGCG_GT_C 1.24078
G__GGCG__TAT 1.70854
G__GGCG__TAC 1.53294
G__GGCGG_C_T 1.48990
G__GGCG_GC_T 1.16762
G__GGCG_GC_C 1.00121
G__GGCG__CAT 1.57861
G__GGCG_AC_T 1.67659
G__GGCGA_T_T 1.38185
G__GGCGA_C_T 1.61714
G__GGCG_GTT_ 1.68055
G__GGCG__TTG 1.80676
G__GGCG__TTA 1.77460
G__GGCG_GTC_ 1.19427
G__GGCG__TCG 1.04953
G__GGCG__TCA 1.71657
G__GGCGG_CT_ 1.17115
G__GGCG_GCT_ 1.52177
G__GGCG__CTG 1.58961
G__GGCG__CTA 1.13441
G__GGCGG_CC_ 1.44243
G__GGCG_GCC_ 1.27606
G__GGCG__CCG 0.94390
G__GGCG__CCA 1.83668
G__GGCG_ACT_ 1.91373
G__GGCG_ACC_ 1.86185
G__GGCGA_TT_ 1.53384
G__GGCGA_TC_ 1.70927
G__GGCGA_CT_ 1.68426
G__GGCGA_CC_ 1.59822
G__GGCG__TTC 1.60631
G__GGCG__TCT 1.49144
G__GGCG__TCC 1.10734
G__GGCG__CTC 1.24208
G__GGCG__CCT 1.57148
G__GGCGGT_G_ 1.10332
G__GGCG_TGG_ 1.01313
G__GGCG_TG_G 0.96309
G__GGCG_T_GG 1.19054
G__GGCGGT__A 1.58770
G__GGCG_TG_A 1.31689
G__GGCG_T_GA 1.43448
G__GGCGGT_A_ 1.48224
G__GGCG_TGA_ 0.92665
G__GGCG_T_AG 1.49282
G__GGCG_T_AA 1.71821
G__GGCGGTA__ 1.45571
G__GGCG_TAG_ 1.39524
G__GGCG_TA_G 1.54132
G__GGCG_TA_A 1.61429
G__GGCG_TAA_ 1.64146
G__GGCGGC__G 1.02167
G__GGCG_C_GG 1.16557
G__GGCGGC__A 0.96759
G__GGCGGC_A_ 1.36542
G__GGCG_C_AG 1.49935
G__GGCGGCA__ 1.23773
G__GGCG_CAG_ 1.02521
G__GGCG_CA_G 1.47966
G__GGCG_CA_A 0.99742
G__GGCG_CAA_ 1.69512
G__GGCGATG__ 1.32850
G__GGCGAT_G_ 1.29086
G__GGCGAT__G 1.37164
G__GGCGAT__A 1.72841
G__GGCGAT_A_ 1.69084
G__GGCGATA__ 1.71699
G__GGCGACG__ 0.89870
G__GGCGAC__G 1.63448
G__GGCGAC__A 1.40616
G__GGCGAC_A_ 1.69370
G__GGCGACA__ 1.75207
G__GGCGGT__T 1.38095
G__GGCG_T_GT 1.32681
G__GGCGGT__C 1.19475
G__GGCG_T_AT 1.54118
G__GGCG_T_AC 0.86771
G__GGCG_TA_T 1.66624
G__GGCG_TA_C 1.52201
G__GGCGGC__T 1.29404
G__GGCG_C_GT 1.19689
G__GGCG_C_AT 1.58747
G__GGCG_C_AC 1.29670
G__GGCG_CA_T 1.57677
G__GGCG_CA_C 1.15324
G__GGCGAT__T 1.53233
G__GGCGAT__C 1.62240
G__GGCGAC__T 1.72318
G__GGCGGT_T_ 1.62209
G__GGCG_TGT_ 1.04399
G__GGCG_T_TA 1.73862
G__GGCGGT_C_ 1.33127
G__GGCG_TGC_ 1.10407
G__GGCG_T_CA 1.68403
G__GGCG_TAT_ 1.69860
G__GGCG_TAC_ 1.65946
G__GGCGGC_T_ 0.95303
G__GGCG_C_TG 1.64273
G__GGCG_C_TA 0.79413
G__GGCG_C_CA 1.55217
G__GGCG_CAT_ 1.31074
G__GGCG_CAC_ 1.36094
G__GGCGAT_T_ 1.62007
G__GGCGAT_C_ 1.61657
G__GGCGAC_T_ 1.37697
G__GGCGAC_C_ 1.56103
G__GGCG_T_TT 1.46549
G__GGCG_T_TC 1.42446
G__GGCG_T_CT 1.52636
G__GGCG_T_CC 1.37853
G__GGCG_C_TT 1.54890
G__GGCG_C_CT 1.68917
G__GGCGGTT__ 1.70782
G__GGCG_TT_A 1.82644
G__GGCG_TTA_ 1.78277
G__GGCGGTC__ 1.62814
G__GGCG_TC_G 1.31006
G__GGCG_TC_A 1.95591
G__GGCG_TCA_ 1.62535
G__GGCG_CTG_ 1.35972
G__GGCG_CT_G 1.55718
G__GGCG_CT_A 1.62043
G__GGCG_CTA_ 1.63878
G__GGCG_CC_G 1.40239
G__GGCG_CC_A 0.92997
G__GGCG_CCA_ 1.50870
G__GGCGATT__ 1.61351
G__GGCGACT__ 1.68652
G__GGCG_TT_T 1.72957
G__GGCG_TT_C 1.48421
G__GGCG_TC_T 1.49120
G__GGCG_TC_C 1.29381
G__GGCG_CT_T 1.63234
G__GGCG_CT_C 1.07242
G__GGCG_CC_T 1.61174
G__GGCG_TTT_ 1.71282
G__GGCG_TTC_ 1.65581
G__GGCG_TCT_ 1.44360
G__GGCG_CTT_ 1.60174
G__GGCG_CTC_ 1.29105
G__GGCG_CCT_ 1.02253
G__GGCG_CCC_ 1.47250
G__GGCGTG_G_ 1.17661
G__GGCGTG__G 1.18182
G__GGCGT_GG_ 1.04701
G__GGCGT_G_G 1.07395
G__GGCGTG__A 1.22068
G__GGCGT_G_A 1.04483
G__GGCGTG_A_ 0.90772
G__GGCGT__AG 1.53317
G__GGCGT__AA 1.67167
G__GGCGTGA__ 1.58021
G__GGCGT_AG_ 0.95818
G__GGCGT_A_G 1.51865
G__GGCGT_A_A 0.95735
G__GGCGT_AA_ 1.72737
G__GGCGTAG__ 1.74752
G__GGCGTA_G_ 1.46369
G__GGCGTA__G 1.64980
G__GGCGTA__A 2.07320
G__GGCGTA_A_ 1.86856
G__GGCGTAA__ 2.09061
G__GGCGC_GG_ 0.99032
G__GGCGC_G_G 0.84385
G__GGCGC__GG 1.21208
G__GGCGC_G_A 1.31441
G__GGCGC__GA 1.25782
G__GGCGC_GA_ 0.91848
G__GGCGC__AG 1.44053
G__GGCGC__AA 1.55824
G__GGCGCGA__ 0.83381
G__GGCGC_AG_ 1.42215
G__GGCGC_A_G 1.57822
G__GGCGC_A_A 1.43009
G__GGCGC_AA_ 1.68199
G__GGCGCAG__ 1.60324
G__GGCGCA__G 1.64686
G__GGCGCA__A 1.71894
G__GGCGCA_A_ 1.05662
G__GGCGCAA__ 1.92224
G__GGCGTG__T 0.94501
G__GGCGT__GT 1.57746
G__GGCGTG__C 0.84458
G__GGCGT_G_C 0.77640
G__GGCGT__GC 1.00491
G__GGCGT__AT 0.99233
G__GGCGT__AC 1.38680
G__GGCGT_A_T 1.79699
G__GGCGT_A_C 1.63360
G__GGCGTA__T 1.89174
G__GGCGTA__C 1.42707
G__GGCGC_G_T 1.18804
G__GGCGC__GT 1.25897
G__GGCGC__AT 1.64470
G__GGCGC_A_T 1.74794
G__GGCGC_A_C 1.19622
G__GGCGCA__T 1.73321
G__GGCGTG_T_ 1.45207
G__GGCGT_GT_ 1.20823
G__GGCGT__TG 1.45781
G__GGCGT__TA 1.77695
G__GGCGT__CA 1.46437
G__GGCGT_AT_ 1.78177
G__GGCGT_AC_ 1.63642
G__GGCGTA_T_ 1.86302
G__GGCGTA_C_ 1.91427
G__GGCGCG_T_ 0.88712
G__GGCGC_GT_ 0.88383
G__GGCGC__TG 1.24386
G__GGCGC__TA 1.76368
G__GGCGC_GC_ 0.84689
G__GGCGC__CG 0.75548
G__GGCGC__CA 1.60026
G__GGCGC_AT_ 1.26293
G__GGCGC_AC_ 1.51782
G__GGCGCA_T_ 1.76991
G__GGCGCA_C_ 1.68638
G__GGCGT__TC 1.48157
G__GGCGT__CT 1.30245
G__GGCGT__CC 0.92032
G__GGCGC__TT 1.43899
G__GGCGC__TC 1.03658
G__GGCGC__CT 1.50255
G__GGCGC__CC 1.17808
G__GGCGTGT__ 1.29375
G__GGCGT_T_A 1.57976
G__GGCGT_TA_ 1.65970
G__GGCGTGC__ 1.31486
G__GGCGT_C_G 1.32764
G__GGCGT_C_A 1.92571
G__GGCGT_CA_ 1.50607
G__GGCGTAT__ 1.56400
G__GGCGTAC__ 1.63349
G__GGCGCGT__ 0.85559
G__GGCGC_TG_ 0.88299
G__GGCGC_T_G 1.74695
G__GGCGC_T_A 1.83795
G__GGCGC_TA_ 1.65457
G__GGCGC_C_G 1.23766
G__GGCGC_C_A 1.52966
G__GGCGC_CA_ 0.76146
G__GGCGCAT__ 0.98028
G__GGCGT_T_C 1.18809
G__GGCGT_C_C 1.24598
G__GGCGC_T_T 1.61777
G__GGCGC_T_C 0.83935
G__GGCGC_C_T 1.34710
G__GGCGT_TT_ 1.61892
G__GGCGT_TC_ 1.34738
G__GGCGT_CT_ 1.60878
G__GGCGT_CC_ 1.58336
G__GGCGC_TT_ 1.86088
G__GGCGC_TC_ 1.79005
G__GGCGC_CT_ 1.28553
G__GGCGC_CC_ 1.50065
G__GGCGTTG__ 1.25191
G__GGCGTT_G_ 1.32123
G__GGCGTT__G 1.37020
G__GGCGTT__A 1.60213
G__GGCGTT_A_ 1.59305
G__GGCGTTA__ 1.51348
G__GGCGTC__G 1.33321
G__GGCGTC_A_ 1.52871
G__GGCGTCA__ 0.88068
G__GGCGCTG__ 0.77621
G__GGCGCT_G_ 1.22396
G__GGCGCT__G 1.10805
G__GGCGCT__A 1.60135
G__GGCGCT_A_ 1.00511
G__GGCGCTA__ 1.61146
G__GGCGCC_G_ 1.16065
G__GGCGCC__G 1.42742
G__GGCGCC__A 1.41184
G__GGCGCC_A_ 1.43978
G__GGCGCCA__ 1.24403
G__GGCGTT__C 1.28977
G__GGCGTC__T 1.62563
G__GGCGTC__C 1.40393
G__GGCGCT__T 1.45638
G__GGCGCC__T 1.48379
G__GGCGTT_C_ 1.46073
G__GGCGTC_T_ 1.53575
G__GGCGCT_T_ 1.10734
G__GGCGCT_C_ 1.48588
G__GGCGCC_T_ 1.32488
G__GGCGCC_C_ 1.29079
G__GGCGTTC__ 1.52260
G__GGCGTCT__ 1.53977
G__GGCGTCC__ 1.47302
G__GGCGCTT__ 1.77525
G__GGCGCTC__ 1.25158
G__GGCGCCT__ 1.60448
G__GGCGCCC__ 1.44081
GG__ACGGG__G 1.22993
GG__ACG_G_GG 1.34852
GG__ACG__GGG 1.36808
GG__ACGGG__A 1.30645
GG__ACGG_G_A 1.10638
GG__ACG_GG_A 1.15787
GG__ACG_G_GA 1.25479
GG__ACGGG_A_ 1.25506
GG__ACGG__AG 1.39468
GG__ACG_G_AG 1.28602
GG__ACG_G_AA 1.49771
GG__ACG__GAA 1.34146
GG__ACGGGA__ 1.32450
GG__ACGG_AG_ 1.38165
GG__ACG_GAG_ 1.31986
GG__ACG_GA_G 1.32972
GG__ACG_GA_A 1.54503
GG__ACG__AGA 1.63415
GG__ACGG_AA_ 1.58509
GG__ACG_GAA_ 1.55988
GG__ACG__AAG 1.60051
GG__ACG__AAA 1.93351
GG__ACGGAG__ 1.21650
GG__ACGGA_G_ 1.35738
GG__ACGGA__G 1.51061
GG__ACG_AGG_ 1.45798
GG__ACG_AG_G 1.38070
GG__ACG_A_GG 1.59434
GG__ACG_AG_A 1.57342
GG__ACG_A_GA 1.77705
GG__ACG_AGA_ 1.35483
GG__ACG_A_AG 1.59766
GG__ACG_A_AA 1.85151
GG__ACG_AAG_ 1.78503
GG__ACGAGG__ 1.44864
GG__ACGAG_G_ 1.51593
GG__ACGAG__G 1.66297
GG__ACGA_GG_ 1.56120
GG__ACGA_G_G 1.51345
GG__ACGA__GG 1.62637
GG__ACGAG_A_ 1.83451
GG__ACGA__AG 1.81751
GG__ACGAGA__ 1.80309
GG__ACGA_AG_ 1.75329
GG__ACGA_A_G 1.84622
GG__ACGA_AA_ 2.17863
GG__ACGAA__G 1.92498
GG__ACGG_G_T 0.97463
GG__ACGG__GT 1.19647
GG__ACG__GGT 1.15479
GG__ACGGG__C 1.10706
GG__ACGG_G_C 0.84238
GG__ACGG__GC 0.98687
GG__ACG_GG_C 0.94193
GG__ACG_G_GC 1.06788
GG__ACG__GGC 1.03135
GG__ACGG__AT 1.41977
GG__ACG_G_AT 1.39860
GG__ACG__GAT 1.41058
GG__ACGG__AC 1.24070
GG__ACG_G_AC 1.22984
GG__ACG__GAC 0.94516
GG__ACGG_A_T 1.44960
GG__ACG_GA_T 1.35317
GG__ACG__AGT 1.44181
GG__ACGG_A_C 1.30402
GG__ACG_GA_C 1.33902
GG__ACG__AGC 1.42592
GG__ACG__AAT 1.67138
GG__ACG__AAC 0.76466
GG__ACGGA__T 1.59419
GG__ACG_AG_T 1.55097
GG__ACG_A_GT 1.62359
GG__ACGGA__C 1.25349
GG__ACG_AG_C 1.07404
GG__ACG_A_GC 1.23958
GG__ACG_A_AT 1.72309
GG__ACG_AA_T 1.88055
GG__ACG_AA_C 0.85532
GG__ACGAG__T 1.58971
GG__ACGA_G_T 1.50204
GG__ACGA__GT 1.56121
GG__ACGAG__C 1.56448
GG__ACGA_G_C 1.37017
GG__ACGA__GC 1.54888
GG__ACGA__AC 1.67087
GG__ACGA_A_T 1.90627
GG__ACGA_A_C 1.88968
GG__ACGAA__T 2.02028
GG__ACGAA__C 1.75448
GG__ACGGG_T_ 1.21913
GG__ACGG_GT_ 1.02184
GG__ACGG__TG 1.43324
GG__ACG_GGT_ 1.10629
GG__ACG_G_TG 1.35848
GG__ACG__GTG 0.78135
GG__ACGG__TA 1.48677
GG__ACG_G_TA 1.36059
GG__ACG__GTA 1.29758
GG__ACGGG_C_ 1.26627
GG__ACGG_GC_ 0.98110
GG__ACGG__CG 1.01556
GG__ACG_GGC_ 0.91464
GG__ACG_G_CG 0.75391
GG__ACGG__CA 1.40858
GG__ACG_G_CA 1.45648
GG__ACG__GCA 1.35564
GG__ACGG_AT_ 1.51586
GG__ACG_GAT_ 1.35067
GG__ACG__ATG 1.65106
GG__ACG__ATA 1.68115
GG__ACG_GAC_ 1.37038
GG__ACG__ACG 1.05845
GG__ACGGA_T_ 1.62521
GG__ACG_AGT_ 1.54472
GG__ACG_A_TG 1.72116
GG__ACG_A_TA 1.79345
GG__ACGGA_C_ 1.38222
GG__ACG_AGC_ 1.25535
GG__ACG_A_CG 1.20121
GG__ACG_A_CA 1.63414
GG__ACG_AAT_ 1.84790
GG__ACGAG_T_ 1.72175
GG__ACGA_GT_ 1.54699
GG__ACGA__TG 1.88914
GG__ACGA__TA 1.88090
GG__ACGAG_C_ 1.60394
GG__ACGA_GC_ 1.33072
GG__ACGA_AT_ 2.05223
GG__ACGAA_T_ 1.98378
GG__ACGAA_C_ 1.73161
GG__ACGG__TT 1.42585
GG__ACG_G_TT 1.33888
GG__ACG__GTT 1.39471
GG__ACGG__TC 1.23101
GG__ACG_G_TC 1.18134
GG__ACG__GTC 1.17571
GG__ACGG__CT 1.28983
GG__ACG_G_CT 1.25544
GG__ACG__GCT 1.11872
GG__ACGG__CC 1.28643
GG__ACG_G_CC 1.18649
GG__ACG__GCC 1.04673
GG__ACG__ATT 1.66914
GG__ACG__ATC 1.46663
GG__ACG__ACC 1.26652
GG__ACG_A_TT 1.85623
GG__ACG_A_TC 1.53405
GG__ACG_A_CT 1.64087
GG__ACG_A_CC 1.47404
GG__ACGA__TT 1.83720
GG__ACGA__TC 1.67432
GG__ACGA__CT 1.71550
GG__ACGA__CC 1.52718
GG__ACGGGT__ 1.40334
GG__ACGG_TG_ 1.44822
GG__ACGG_T_G 1.61005
GG__ACG_GT_G 1.50948
GG__ACGG_T_A 1.54363
GG__ACG_GT_A 1.48548
GG__ACG__TGA 1.62150
GG__ACGG_TA_ 1.66077
GG__ACG_GTA_ 1.54273
GG__ACG__TAG 1.76519
GG__ACG__TAA 1.49812
GG__ACGGGC__ 1.34237
GG__ACGG_CG_ 0.93979
GG__ACGG_C_G 1.37875
GG__ACG_GC_G 1.32017
GG__ACGG_C_A 1.59105
GG__ACG_GC_A 1.52313
GG__ACG__CGA 1.16823
GG__ACGG_CA_ 1.38707
GG__ACG_GCA_ 1.30760
GG__ACG__CAG 1.50300
GG__ACG__CAA 1.66029
GG__ACGGAT__ 1.62306
GG__ACG_ATG_ 1.58217
GG__ACG_AT_G 1.85369
GG__ACG_AT_A 1.69937
GG__ACG_ATA_ 1.79124
GG__ACGGAC__ 1.55185
GG__ACG_ACG_ 0.88025
GG__ACG_AC_G 1.56563
GG__ACG_AC_A 1.74317
GG__ACGAGT__ 1.74329
GG__ACGA_TG_ 1.72041
GG__ACGA_T_G 1.81023
GG__ACGA_T_A 1.72520
GG__ACGA_TA_ 1.79895
GG__ACGAGC__ 1.72459
GG__ACGA_CG_ 1.33233
GG__ACGA_C_G 1.88491
GG__ACGA_C_A 1.72561
GG__ACGA_CA_ 1.78727
GG__ACGAAT__ 1.81955
GG__ACGAAC__ 1.75451
GG__ACGG_T_T 1.55248
GG__ACG__TGT 1.49321
GG__ACGG_T_C 1.41000
GG__ACG_GT_C 1.25278
GG__ACG__TGC 1.32727
GG__ACG__TAT 1.60185
GG__ACG__TAC 1.43935
GG__ACGG_C_T 1.43046
GG__ACG_GC_T 1.37985
GG__ACG__CGT 1.15511
GG__ACGG_C_C 1.29410
GG__ACG_GC_C 1.16894
GG__ACG__CAT 1.31111
GG__ACG__CAC 1.14051
GG__ACG_AT_T 1.75006
GG__ACG_AT_C 1.56608
GG__ACG_AC_T 1.65685
GG__ACG_AC_C 1.35777
GG__ACGA_T_T 1.78985
GG__ACGA_T_C 1.60295
GG__ACGA_C_T 1.81026
GG__ACGA_C_C 1.55610
GG__ACGG_TT_ 1.52269
GG__ACG_GTT_ 1.43251
GG__ACG__TTG 1.76817
GG__ACG__TTA 1.61594
GG__ACGG_TC_ 1.50642
GG__ACG_GTC_ 1.42874
GG__ACG__TCG 1.34270
GG__ACG__TCA 1.59130
GG__ACGG_CT_ 1.47904
GG__ACG_GCT_ 1.38673
GG__ACG__CTG 1.59792
GG__ACG__CTA 1.71640
GG__ACGG_CC_ 1.50970
GG__ACG_GCC_ 1.49195
GG__ACG__CCA 1.55969
GG__ACG_ATT_ 1.82188
GG__ACG_ACT_ 1.71362
GG__ACG_ACC_ 1.79896
GG__ACGA_TT_ 1.75974
GG__ACGA_TC_ 1.66171
GG__ACGA_CT_ 1.86172
GG__ACGA_CC_ 1.63114
GG__ACG__TTT 1.54456
GG__ACG__TTC 1.42097
GG__ACG__TCT 1.65619
GG__ACG__TCC 1.40569
GG__ACG__CTT 1.55386
GG__ACG__CCT 1.59255
GG__ACG__CCC 1.41870
GG__ACGGTG__ 0.97382
GG__ACGGT_G_ 1.23915
GG__ACGGT__G 1.35806
GG__ACG_TG_G 0.87864
GG__ACG_T_GG 1.29505
GG__ACGGT__A 1.44915
GG__ACG_TG_A 0.91882
GG__ACG_T_GA 0.93398
GG__ACGGT_A_ 1.25942
GG__ACG_TGA_ 1.28480
GG__ACG_T_AG 1.51052
GG__ACG_T_AA 1.41288
GG__ACGGTA__ 1.24736
GG__ACG_TAG_ 1.41895
GG__ACG_TA_G 1.54239
GG__ACG_TA_A 1.66424
GG__ACG_TAA_ 1.54300
GG__ACGGC_G_ 1.29978
GG__ACGGC__G 1.51987
GG__ACG_CG_G 1.01109
GG__ACGGC__A 1.48578
GG__ACG_CG_A 1.02080
GG__ACG_C_GA 1.60901
GG__ACGGC_A_ 1.60786
GG__ACG_CGA_ 0.87269
GG__ACG_C_AG 1.62954
GG__ACGGCA__ 1.54679
GG__ACG_CA_A 1.68213
GG__ACG_CAA_ 1.71105
GG__ACGAT_G_ 1.66386
GG__ACGAT__G 1.62276
GG__ACGAT__A 1.65116
GG__ACGAT_A_ 1.56548
GG__ACGACG__ 0.89593
GG__ACGAC_G_ 1.58358
GG__ACGAC__G 1.76506
GG__ACGAC__A 1.75276
GG__ACGAC_A_ 1.77908
GG__ACGACA__ 1.82526
GG__ACGGT__T 1.11367
GG__ACG_TG_T 1.25064
GG__ACG_T_GT 1.28846
GG__ACGGT__C 1.08967
GG__ACG_TG_C 1.14025
GG__ACG_T_GC 1.26379
GG__ACG_T_AT 1.49701
GG__ACG_T_AC 1.40502
GG__ACG_TA_T 1.44798
GG__ACG_TA_C 1.40094
GG__ACGGC__T 1.45737
GG__ACG_C_GT 1.35573
GG__ACGGC__C 1.29525
GG__ACG_C_GC 1.28300
GG__ACG_C_AT 1.24315
GG__ACG_CA_T 1.55543
GG__ACG_CA_C 1.35915
GG__ACGAT__C 1.55299
GG__ACGAC__T 1.74100
GG__ACGAC__C 1.53095
GG__ACGGT_T_ 1.22760
GG__ACG_TGT_ 0.78974
GG__ACG_T_TG 1.04985
GG__ACG_T_TA 1.47278
GG__ACGGT_C_ 1.23693
GG__ACG_TGC_ 1.27875
GG__ACG_T_CG 1.26592
GG__ACG_T_CA 1.60897
GG__ACG_TAC_ 1.48936
GG__ACGGC_T_ 1.52832
GG__ACG_CGT_ 1.19531
GG__ACG_C_TG 1.63426
GG__ACG_C_TA 1.73593
GG__ACGGC_C_ 1.34409
GG__ACG_CGC_ 0.90087
GG__ACG_C_CG 1.15317
GG__ACG_C_CA 1.50666
GG__ACG_CAT_ 1.59918
GG__ACG_CAC_ 1.37819
GG__ACGAT_T_ 1.69246
GG__ACGAT_C_ 1.57050
GG__ACGAC_T_ 1.89438
GG__ACGAC_C_ 1.56548
GG__ACG_T_TT 1.49437
GG__ACG_T_TC 1.28477
GG__ACG_T_CT 1.45322
GG__ACG_T_CC 1.38020
GG__ACG_C_TT 1.49481
GG__ACG_C_TC 1.46638
GG__ACG_C_CT 1.53485
GG__ACGGTT__ 1.61280
GG__ACG_TTG_ 1.41290
GG__ACG_TT_G 1.46366
GG__ACG_TTA_ 1.55322
GG__ACGGTC__ 1.28323
GG__ACG_TCG_ 1.14156
GG__ACG_TC_G 1.56618
GG__ACG_TC_A 1.55271
GG__ACG_TCA_ 1.53906
GG__ACGGCT__ 1.47920
GG__ACG_CTG_ 1.54350
GG__ACG_CT_G 1.66101
GG__ACG_CT_A 1.60168
GG__ACG_CTA_ 1.46457
GG__ACGGCC__ 1.51735
GG__ACG_CCG_ 1.19354
GG__ACG_CC_G 1.54848
GG__ACG_CC_A 1.59248
GG__ACG_CCA_ 1.25021
GG__ACGATT__ 1.65060
GG__ACGATC__ 1.64548
GG__ACGACT__ 1.69196
GG__ACGACC__ 1.79663
GG__ACG_TT_T 1.59347
GG__ACG_TT_C 1.45019
GG__ACG_TC_T 1.50310
GG__ACG_TC_C 1.43266
GG__ACG_CT_T 1.48452
GG__ACG_CT_C 1.31807
GG__ACG_CC_T 1.32815
GG__ACG_TTT_ 1.50082
GG__ACG_TTC_ 1.61674
GG__ACG_TCT_ 1.53956
GG__ACG_TCC_ 1.47491
GG__ACG_CTT_ 1.57274
GG__ACG_CTC_ 1.42203
GG__ACG_CCT_ 1.58845
GG__ACG_CCC_ 1.35762
GG__ACGTG_G_ 1.18066
GG__ACGTG__G 1.09199
GG__ACGT_GG_ 1.21149
GG__ACGT__GG 1.16867
GG__ACGTG__A 1.09067
GG__ACGT_G_A 1.19107
GG__ACGT__GA 1.34013
GG__ACGTG_A_ 1.03770
GG__ACGT_GA_ 1.15206
GG__ACGT__AG 1.26504
GG__ACGT__AA 1.36120
GG__ACGTGA__ 1.07586
GG__ACGT_AG_ 1.33046
GG__ACGT_A_G 1.24456
GG__ACGT_A_A 1.42900
GG__ACGT_AA_ 1.34025
GG__ACGTAG__ 1.32001
GG__ACGTA_G_ 1.49086
GG__ACGTA__G 1.39403
GG__ACGTA__A 1.54904
GG__ACGTA_A_ 1.40146
GG__ACGTAA__ 1.35358
GG__ACGCG_G_ 0.89912
GG__ACGCG__G 0.85537
GG__ACGC_GG_ 0.81983
GG__ACGC_G_G 1.25770
GG__ACGCG__A 1.20173
GG__ACGC_G_A 0.85922
GG__ACGC__GA 0.86827
GG__ACGC_GA_ 1.08188
GG__ACGC__AG 1.47285
GG__ACGC__AA 1.50447
GG__ACGCGA__ 1.26636
GG__ACGC_A_A 1.65972
GG__ACGCAG__ 1.28276
GG__ACGCA_G_ 1.51904
GG__ACGCA__G 1.52668
GG__ACGCA__A 1.80136
GG__ACGCA_A_ 0.82673
GG__ACGCAA__ 0.95071
GG__ACGT_G_T 1.20035
GG__ACGT__GT 1.33320
GG__ACGTG__C 0.92393
GG__ACGT_G_C 1.00632
GG__ACGT__GC 1.16202
GG__ACGT__AT 1.16358
GG__ACGT__AC 1.14257
GG__ACGT_A_T 1.35901
GG__ACGT_A_C 1.06813
GG__ACGTA__T 1.49841
GG__ACGTA__C 1.23174
GG__ACGC_G_T 1.44546
GG__ACGC__GT 1.42464
GG__ACGC_G_C 0.95234
GG__ACGC__GC 1.25761
GG__ACGC__AT 1.59223
GG__ACGC_A_T 1.65515
GG__ACGCA__T 1.72017
GG__ACGTG_T_ 1.07012
GG__ACGT__TG 0.83009
GG__ACGT__TA 1.34536
GG__ACGTG_C_ 1.00777
GG__ACGT_GC_ 1.00784
GG__ACGT__CG 0.91769
GG__ACGT__CA 1.45404
GG__ACGT_AT_ 1.29345
GG__ACGT_AC_ 1.18385
GG__ACGTA_T_ 1.41992
GG__ACGTA_C_ 1.38469
GG__ACGCG_T_ 1.19254
GG__ACGC_GT_ 1.47491
GG__ACGC__TG 1.64279
GG__ACGC__TA 1.63427
GG__ACGC_GC_ 1.23254
GG__ACGC__CG 0.95882
GG__ACGC__CA 1.67124
GG__ACGC_AT_ 1.58828
GG__ACGC_AC_ 1.49531
GG__ACGCA_T_ 1.80842
GG__ACGCA_C_ 1.66456
GG__ACGT__TT 1.37014
GG__ACGT__TC 1.11672
GG__ACGT__CT 1.29467
GG__ACGT__CC 1.12729
GG__ACGC__TT 1.62142
GG__ACGC__TC 1.45427
GG__ACGC__CT 1.61326
GG__ACGC__CC 1.13203
GG__ACGT_TG_ 1.24205
GG__ACGT_T_A 1.43535
GG__ACGT_TA_ 1.36813
GG__ACGTGC__ 1.03125
GG__ACGT_CG_ 1.00808
GG__ACGT_C_G 1.25550
GG__ACGT_C_A 1.47580
GG__ACGT_CA_ 1.12595
GG__ACGTAT__ 1.56178
GG__ACGTAC__ 1.55024
GG__ACGCGT__ 1.11703
GG__ACGC_TG_ 1.58527
GG__ACGC_T_G 1.76222
GG__ACGC_T_A 1.67329
GG__ACGC_TA_ 1.52660
GG__ACGCGC__ 0.87611
GG__ACGC_C_G 1.53161
GG__ACGC_C_A 1.62163
GG__ACGC_CA_ 1.32898
GG__ACGCAT__ 1.85050
GG__ACGCAC__ 1.41783
GG__ACGT_T_C 1.22456
GG__ACGT_C_T 1.19039
GG__ACGT_C_C 1.22011
GG__ACGC_T_T 1.62025
GG__ACGC_T_C 1.36900
GG__ACGC_C_T 1.53244
GG__ACGC_C_C 0.94666
GG__ACGT_TC_ 1.45392
GG__ACGT_CT_ 1.29415
GG__ACGT_CC_ 1.51469
GG__ACGC_TT_ 1.66129
GG__ACGC_TC_ 1.55411
GG__ACGC_CT_ 1.60494
GG__ACGC_CC_ 1.37927
GG__ACGTT_G_ 1.15142
GG__ACGTT__A 1.43176
GG__ACGTT_A_ 1.44564
GG__ACGTTA__ 1.49848
GG__ACGTC_G_ 1.33593
GG__ACGTC__G 1.34828
GG__ACGTC__A 1.61676
GG__ACGTC_A_ 1.14056
GG__ACGTCA__ 1.37780
GG__ACGCT_G_ 0.88222
GG__ACGCT__G 1.58404
GG__ACGCT_A_ 1.57306
GG__ACGCTA__ 1.55633
GG__ACGCCG__ 0.92741
GG__ACGCC__A 1.55189
GG__ACGCC_A_ 1.19655
GG__ACGTT__T 1.37795
GG__ACGTT__C 1.21801
GG__ACGTC__T 1.19531
GG__ACGCT__T 1.67947
GG__ACGCT__C 1.51198
GG__ACGCC__T 1.36412
GG__ACGCC__C 0.89745
GG__ACGTT_T_ 0.87920
GG__ACGTT_C_ 1.41963
GG__ACGTC_T_ 1.48514
GG__ACGTC_C_ 1.44953
GG__ACGCT_T_ 1.62983
GG__ACGCT_C_ 1.63772
GG__ACGCC_T_ 1.40946
GG__ACGCC_C_ 1.12720
GG__ACGTTT__ 1.25164
GG__ACGTTC__ 1.38202
GG__ACGTCT__ 1.45906
GG__ACGTCC__ 1.24563
GG__ACGCTT__ 1.67744
GG__ACGCTC__ 1.72961
GG__ACGCCT__ 1.41803
GG__ACGCCC__ 1.09810
G_G_ACGGG_G_ 1.05704
G_G_ACG_GG_G 0.91565
G_G_ACG_G_GG 1.21501
G_G_ACG__GGG 1.21006
G_G_ACGGG__A 1.26580
G_G_ACGG_G_A 1.11023
G_G_ACGG__GA 1.38793
G_G_ACG_GG_A 1.10615
G_G_ACG_G_GA 1.15357
G_G_ACG__GGA 1.28965
G_G_ACGGG_A_ 1.20962
G_G_ACGG_GA_ 1.03779
G_G_ACGG__AG 1.34947
G_G_ACG_G_AG 1.05959
G_G_ACG__GAG 1.13198
G_G_ACGG__AA 1.49830
G_G_ACG_G_AA 1.37161
G_G_ACG__GAA 1.27536
G_G_ACGGGA__ 1.37832
G_G_ACGG_AG_ 1.43276
G_G_ACGG_A_G 1.47528
G_G_ACG_GAG_ 1.23733
G_G_ACG_GA_G 1.35436
G_G_ACGG_A_A 1.59400
G_G_ACG_GA_A 1.44498
G_G_ACG__AGA 1.49198
G_G_ACGG_AA_ 1.60566
G_G_ACG_GAA_ 1.36831
G_G_ACG__AAG 1.54182
G_G_ACG__AAA 1.82534
G_G_ACGGAG__ 1.31018
G_G_ACGGA_G_ 1.39523
G_G_ACGGA__G 1.41412
G_G_ACG_AGG_ 1.40099
G_G_ACG_AG_G 1.37890
G_G_ACG_A_GG 1.51839
G_G_ACGGA__A 1.57714
G_G_ACG_AG_A 1.55163
G_G_ACG_A_GA 1.55935
G_G_ACGGA_A_ 1.52569
G_G_ACG_AGA_ 1.45822
G_G_ACG_A_AG 1.63151
G_G_ACG_A_AA 1.71746
G_G_ACGGAA__ 1.60868
G_G_ACG_AAG_ 1.69742
G_G_ACG_AA_G 1.80848
G_G_ACG_AAA_ 1.96444
G_G_ACGAGG__ 1.20081
G_G_ACGAG_G_ 1.34220
G_G_ACGAG__G 1.45463
G_G_ACGA_GG_ 1.44474
G_G_ACGA_G_G 1.13700
G_G_ACGA__GG 1.59658
G_G_ACGAG__A 1.64699
G_G_ACGA_G_A 1.60584
G_G_ACGA__GA 1.69638
G_G_ACGAG_A_ 1.46649
G_G_ACGA_GA_ 1.26894
G_G_ACGA__AG 1.58821
G_G_ACGA__AA 1.84866
G_G_ACGAGA__ 1.67057
G_G_ACGA_AG_ 1.67433
G_G_ACGA_A_G 1.86125
G_G_ACGA_AA_ 1.97181
G_G_ACGAAG__ 1.54871
G_G_ACGAA_G_ 1.73465
G_G_ACGAA__G 1.81715
G_G_ACGAA__A 1.97008
G_G_ACGAA_A_ 1.91100
G_G_ACGAAA__ 2.13167
G_G_ACGG_G_T 0.90202
G_G_ACGG__GT 1.06948
G_G_ACG__GGT 0.98522
G_G_ACGGG__C 1.08037
G_G_ACGG_G_C 0.96100
G_G_ACGG__GC 1.09926
G_G_ACG_GG_C 0.77926
G_G_ACG__GGC 1.01866
G_G_ACGG__AT 1.48368
G_G_ACG__GAT 1.15902
G_G_ACGG__AC 1.23852
G_G_ACG_G_AC 0.80501
G_G_ACG__GAC 0.99250
G_G_ACGG_A_T 1.48241
G_G_ACG_GA_T 1.27387
G_G_ACG__AGT 1.35160
G_G_ACGG_A_C 1.32072
G_G_ACG_GA_C 1.30492
G_G_ACG__AGC 1.31904
G_G_ACG__AAT 1.69098
G_G_ACG__AAC 1.50164
G_G_ACGGA__T 1.53411
G_G_ACG_AG_T 1.47079
G_G_ACGGA__C 1.34596
G_G_ACG_AG_C 1.21225
G_G_ACG_A_GC 1.11841
G_G_ACG_A_AT 1.50266
G_G_ACG_AA_T 1.81497
G_G_ACG_AA_C 1.63829
G_G_ACGAG__T 1.49476
G_G_ACGA_G_T 1.46159
G_G_ACGA__GT 1.36400
G_G_ACGAG__C 1.40976
G_G_ACGA_G_C 1.16475
G_G_ACGA__GC 1.41063
G_G_ACGA__AT 1.76615
G_G_ACGA_A_T 1.82463
G_G_ACGA_A_C 1.85624
G_G_ACGAA__T 1.85639
G_G_ACGAA__C 1.57742
G_G_ACGGG_T_ 1.27401
G_G_ACGG_GT_ 1.07463
G_G_ACGG__TG 1.39101
G_G_ACG_GGT_ 1.08182
G_G_ACG_G_TG 1.34013
G_G_ACGG__TA 1.44123
G_G_ACG_G_TA 1.37748
G_G_ACG__GTA 1.34042
G_G_ACGGG_C_ 1.26517
G_G_ACGG_GC_ 0.99299
G_G_ACGG__CG 0.97945
G_G_ACG_GGC_ 0.95283
G_G_ACG_G_CG 0.77400
G_G_ACGG__CA 1.46284
G_G_ACG_G_CA 1.35120
G_G_ACG__GCA 1.37725
G_G_ACGG_AT_ 1.50306
G_G_ACG_GAT_ 1.46878
G_G_ACG__ATG 1.63537
G_G_ACG__ATA 1.62945
G_G_ACGG_AC_ 1.32932
G_G_ACG_GAC_ 1.43420
G_G_ACG__ACG 1.23360
G_G_ACG__ACA 1.59003
G_G_ACGGA_T_ 1.50985
G_G_ACG_AGT_ 1.40922
G_G_ACG_A_TG 1.55560
G_G_ACG_A_TA 1.78400
G_G_ACGGA_C_ 1.40624
G_G_ACG_AGC_ 1.34935
G_G_ACG_A_CG 1.26697
G_G_ACG_A_CA 1.64586
G_G_ACG_AAT_ 1.86230
G_G_ACG_AAC_ 1.63920
G_G_ACGAG_T_ 1.72762
G_G_ACGA_GT_ 1.35881
G_G_ACGA__TG 1.65509
G_G_ACGA__TA 1.85416
G_G_ACGAG_C_ 1.55400
G_G_ACGA_GC_ 1.33527
G_G_ACGA__CG 1.25679
G_G_ACGA__CA 1.66707
G_G_ACGA_AT_ 2.01183
G_G_ACGA_AC_ 1.81521
G_G_ACGAA_T_ 1.84269
G_G_ACGAA_C_ 1.72641
G_G_ACGG__TT 1.44105
G_G_ACG_G_TT 1.31795
G_G_ACG__GTT 1.39612
G_G_ACGG__TC 1.28701
G_G_ACG_G_TC 1.25395
G_G_ACG__GTC 1.14292
G_G_ACGG__CT 1.28897
G_G_ACG_G_CT 1.08578
G_G_ACG__GCT 1.15778
G_G_ACGG__CC 1.29744
G_G_ACG_G_CC 1.16808
G_G_ACG__GCC 1.05696
G_G_ACG__ATT 1.64710
G_G_ACG__ATC 1.53348
G_G_ACG__ACT 1.53205
G_G_ACG__ACC 1.49344
G_G_ACG_A_TT 1.69965
G_G_ACG_A_TC 1.48757
G_G_ACG_A_CT 1.56353
G_G_ACG_A_CC 1.47308
G_G_ACGA__TT 1.80060
G_G_ACGA__CT 1.67654
G_G_ACGA__CC 1.54193
G_G_ACGGGT__ 1.40349
G_G_ACGG_TG_ 1.42070
G_G_ACGG_T_G 1.45142
G_G_ACG_GT_G 1.28364
G_G_ACG__TGG 1.52754
G_G_ACGG_T_A 1.55595
G_G_ACG_GT_A 1.42020
G_G_ACG__TGA 1.48404
G_G_ACGG_TA_ 1.59229
G_G_ACG_GTA_ 1.15619
G_G_ACG__TAG 1.48538
G_G_ACG__TAA 1.52322
G_G_ACGGGC__ 1.40082
G_G_ACGG_C_G 1.35453
G_G_ACG_GC_G 1.26487
G_G_ACGG_C_A 1.61712
G_G_ACG_GC_A 1.37326
G_G_ACGG_CA_ 1.44350
G_G_ACG__CAG 1.48031
G_G_ACG__CAA 1.30845
G_G_ACGGAT__ 1.54408
G_G_ACG_ATG_ 1.26668
G_G_ACG_AT_G 1.63513
G_G_ACG_AT_A 1.57117
G_G_ACG_ATA_ 1.50555
G_G_ACGGAC__ 1.44751
G_G_ACG_AC_G 1.43029
G_G_ACG_AC_A 1.63244
G_G_ACGAGT__ 1.63886
G_G_ACGA_TG_ 1.52359
G_G_ACGA_T_G 1.75159
G_G_ACGA_T_A 1.74486
G_G_ACGA_TA_ 1.81942
G_G_ACGAGC__ 1.69408
G_G_ACGA_CG_ 1.14844
G_G_ACGA_C_G 1.80681
G_G_ACGA_C_A 1.81959
G_G_ACGA_CA_ 1.80051
G_G_ACGAAT__ 1.81161
G_G_ACGAAC__ 1.77454
G_G_ACGG_T_T 1.54048
G_G_ACGG_T_C 1.47089
G_G_ACG_GT_C 0.97253
G_G_ACG__TGC 1.03679
G_G_ACG__TAT 1.35267
G_G_ACG__TAC 1.18584
G_G_ACGG_C_T 1.46129
G_G_ACG_GC_T 1.04209
G_G_ACGG_C_C 1.28907
G_G_ACG__CAT 1.25762
G_G_ACG__CAC 0.85752
G_G_ACG_AT_T 1.44423
G_G_ACG_AC_T 1.33492
G_G_ACGA_T_T 1.62857
G_G_ACGA_T_C 1.66141
G_G_ACGA_C_T 1.78083
G_G_ACGA_C_C 1.68075
G_G_ACGG_TT_ 1.56218
G_G_ACG_GTT_ 1.42137
G_G_ACG__TTG 1.60150
G_G_ACG__TTA 1.46479
G_G_ACGG_TC_ 1.52475
G_G_ACG_GTC_ 1.06589
G_G_ACG__TCG 1.08710
G_G_ACG__TCA 1.56968
G_G_ACGG_CT_ 1.45756
G_G_ACG_GCT_ 1.36950
G_G_ACG__CTG 1.47866
G_G_ACG__CTA 1.64893
G_G_ACGG_CC_ 1.53412
G_G_ACG_GCC_ 1.31883
G_G_ACG__CCA 1.52808
G_G_ACG_ATT_ 1.70031
G_G_ACG_ATC_ 1.61339
G_G_ACG_ACT_ 1.59897
G_G_ACG_ACC_ 1.66420
G_G_ACGA_TT_ 1.86473
G_G_ACGA_TC_ 1.57640
G_G_ACGA_CT_ 1.83803
G_G_ACGA_CC_ 1.80522
G_G_ACG__TTC 1.51546
G_G_ACG__TCT 1.33968
G_G_ACG__TCC 1.36793
G_G_ACG__CTT 1.57654
G_G_ACG__CCT 1.52836
G_G_ACG__CCC 1.52139
G_G_ACGGTG__ 1.01782
G_G_ACGGT_G_ 1.22698
G_G_ACGGT__G 1.28937
G_G_ACG_TGG_ 1.26902
G_G_ACG_T_GG 1.33482
G_G_ACGGT__A 1.44730
G_G_ACG_TG_A 1.32885
G_G_ACG_T_GA 1.42713
G_G_ACGGT_A_ 1.33204
G_G_ACG_TGA_ 1.24987
G_G_ACG_T_AG 1.45809
G_G_ACG_T_AA 1.26222
G_G_ACGGTA__ 1.33676
G_G_ACG_TAG_ 1.33393
G_G_ACG_TA_G 1.43504
G_G_ACG_TA_A 1.68508
G_G_ACG_TAA_ 1.63704
G_G_ACGGCG__ 0.83709
G_G_ACGGC_G_ 1.37497
G_G_ACGGC__G 1.45868
G_G_ACGGC__A 1.50371
G_G_ACG_C_GA 1.47339
G_G_ACGGC_A_ 1.54625
G_G_ACG_C_AG 1.49022
G_G_ACG_C_AA 1.48393
G_G_ACGGCA__ 1.50877
G_G_ACG_CA_A 1.48134
G_G_ACG_CAA_ 1.54527
G_G_ACGATG__ 1.46485
G_G_ACGAT_G_ 1.68428
G_G_ACGAT__G 1.55560
G_G_ACGAT__A 1.73347
G_G_ACGAT_A_ 1.65361
G_G_ACGATA__ 1.81721
G_G_ACGAC_G_ 1.50773
G_G_ACGAC__G 1.62176
G_G_ACGAC__A 1.66633
G_G_ACGAC_A_ 1.63877
G_G_ACGACA__ 1.75345
G_G_ACGGT__T 1.22659
G_G_ACG_TG_T 1.27971
G_G_ACG_T_GT 1.32166
G_G_ACGGT__C 1.26955
G_G_ACG_TG_C 1.20879
G_G_ACG_T_GC 1.26585
G_G_ACG_T_AT 1.52500
G_G_ACG_T_AC 1.32689
G_G_ACG_TA_T 1.48272
G_G_ACG_TA_C 1.45916
G_G_ACGGC__T 1.40917
G_G_ACG_C_GT 1.18112
G_G_ACGGC__C 1.26786
G_G_ACG_C_GC 1.18190
G_G_ACG_C_AT 1.54980
G_G_ACG_C_AC 1.26992
G_G_ACG_CA_T 1.56966
G_G_ACG_CA_C 1.33513
G_G_ACGAT__T 1.70690
G_G_ACGAT__C 1.67755
G_G_ACGAC__T 1.56888
G_G_ACGAC__C 1.61063
G_G_ACGGT_T_ 1.36764
G_G_ACG_TGT_ 0.77677
G_G_ACG_T_TA 1.43683
G_G_ACGGT_C_ 1.31399
G_G_ACG_TGC_ 1.24196
G_G_ACG_T_CG 1.02321
G_G_ACG_T_CA 1.59206
G_G_ACG_TAT_ 1.61886
G_G_ACG_TAC_ 1.56208
G_G_ACGGC_T_ 1.40521
G_G_ACG_C_TG 1.50224
G_G_ACG_C_TA 1.45603
G_G_ACGGC_C_ 1.33568
G_G_ACG_CGC_ 0.91838
G_G_ACG_C_CG 1.23091
G_G_ACG_C_CA 1.51017
G_G_ACG_CAT_ 1.51750
G_G_ACG_CAC_ 1.47904
G_G_ACGAT_T_ 1.77836
G_G_ACGAT_C_ 1.57714
G_G_ACGAC_T_ 1.72950
G_G_ACGAC_C_ 1.57998
G_G_ACG_T_TT 1.52889
G_G_ACG_T_TC 1.48050
G_G_ACG_T_CT 1.42139
G_G_ACG_T_CC 1.43487
G_G_ACG_C_TC 1.44029
G_G_ACG_C_CT 1.49481
G_G_ACG_C_CC 1.31430
G_G_ACGGTT__ 1.64725
G_G_ACG_TTG_ 1.52125
G_G_ACG_TT_G 1.56237
G_G_ACG_TT_A 1.49849
G_G_ACG_TTA_ 1.52738
G_G_ACGGTC__ 1.41191
G_G_ACG_TC_A 1.18395
G_G_ACG_TCA_ 1.29583
G_G_ACGGCT__ 1.46906
G_G_ACG_CTG_ 1.45716
G_G_ACG_CT_G 1.59530
G_G_ACG_CT_A 1.53956
G_G_ACG_CTA_ 1.41093
G_G_ACGGCC__ 1.41486
G_G_ACG_CC_G 1.58452
G_G_ACG_CC_A 1.62448
G_G_ACG_CCA_ 1.56758
G_G_ACGATT__ 1.78852
G_G_ACGATC__ 1.82019
G_G_ACGACT__ 1.57387
G_G_ACGACC__ 1.80569
G_G_ACG_TT_T 1.51139
G_G_ACG_TT_C 1.52854
G_G_ACG_TC_T 1.56628
G_G_ACG_TC_C 1.44709
G_G_ACG_CT_C 1.29586
G_G_ACG_CC_T 1.53928
G_G_ACG_CC_C 1.43525
G_G_ACG_TTT_ 1.49352
G_G_ACG_TTC_ 1.56695
G_G_ACG_TCT_ 1.58764
G_G_ACG_TCC_ 1.46781
G_G_ACG_CTC_ 1.38719
G_G_ACG_CCT_ 1.56918
G_G_ACG_CCC_ 1.58989
G_G_ACGTG__G 0.95606
G_G_ACGT_GG_ 1.02701
G_G_ACGT__GG 1.21932
G_G_ACGTG__A 1.07106
G_G_ACGT_G_A 1.21312
G_G_ACGT__GA 1.16407
G_G_ACGT_GA_ 0.92678
G_G_ACGT__AG 1.14630
G_G_ACGT__AA 1.30560
G_G_ACGTGA__ 1.03084
G_G_ACGT_AG_ 1.12052
G_G_ACGT_A_G 1.27363
G_G_ACGT_A_A 1.39821
G_G_ACGT_AA_ 1.37042
G_G_ACGTAG__ 1.33703
G_G_ACGTA_G_ 1.23374
G_G_ACGTA__G 1.50919
G_G_ACGTA__A 1.44880
G_G_ACGTA_A_ 1.36695
G_G_ACGTAA__ 1.65534
G_G_ACGC_GG_ 1.12041
G_G_ACGC_G_G 1.18806
G_G_ACGC_G_A 1.25671
G_G_ACGC__GA 1.21422
G_G_ACGC_GA_ 1.32024
G_G_ACGC__AG 1.41589
G_G_ACGC__AA 1.14048
G_G_ACGC_A_A 1.49338
G_G_ACGC_AA_ 1.49707
G_G_ACGCAG__ 1.44024
G_G_ACGCA_G_ 1.12665
G_G_ACGCA__G 1.50854
G_G_ACGCA__A 1.55962
G_G_ACGCA_A_ 1.18321
G_G_ACGCAA__ 1.74386
G_G_ACGT_G_T 1.05894
G_G_ACGT_G_C 0.93841
G_G_ACGT__AT 1.00783
G_G_ACGT_A_T 1.38113
G_G_ACGT_A_C 1.14239
G_G_ACGTA__T 1.32734
G_G_ACGC_G_T 1.29031
G_G_ACGC_G_C 1.13101
G_G_ACGC__GC 0.77989
G_G_ACGC__AT 1.29422
G_G_ACGC__AC 0.76322
G_G_ACGC_A_T 1.47909
G_G_ACGC_A_C 1.45611
G_G_ACGCA__T 1.35492
G_G_ACGCA__C 0.96495
G_G_ACGTG_T_ 1.14171
G_G_ACGT__TG 0.79704
G_G_ACGT__TA 1.34139
G_G_ACGTG_C_ 1.04718
G_G_ACGT_GC_ 1.15489
G_G_ACGT__CG 1.14586
G_G_ACGT__CA 1.34421
G_G_ACGT_AT_ 1.46054
G_G_ACGT_AC_ 1.39938
G_G_ACGTA_T_ 1.51218
G_G_ACGTA_C_ 1.41024
G_G_ACGC_GT_ 1.29894
G_G_ACGC__TG 1.44121
G_G_ACGC__TA 1.39376
G_G_ACGC__CG 0.88686
G_G_ACGC__CA 1.60038
G_G_ACGC_AT_ 1.44742
G_G_ACGC_AC_ 1.55011
G_G_ACGCA_T_ 1.57416
G_G_ACGCA_C_ 1.61570
G_G_ACGT__TT 1.35741
G_G_ACGT__TC 1.19865
G_G_ACGT__CT 1.30205
G_G_ACGT__CC 1.23514
G_G_ACGC__TC 1.38993
G_G_ACGC__CT 1.24065
G_G_ACGC__CC 1.33054
G_G_ACGT_T_G 1.36120
G_G_ACGT_T_A 1.27485
G_G_ACGT_TA_ 1.04599
G_G_ACGT_C_G 1.27709
G_G_ACGT_C_A 1.24905
G_G_ACGT_CA_ 1.03224
G_G_ACGTAT__ 1.24027
G_G_ACGC_T_G 1.51449
G_G_ACGC_T_A 1.45134
G_G_ACGC_C_G 1.33001
G_G_ACGC_C_A 1.08604
G_G_ACGCAT__ 1.37722
G_G_ACGCAC__ 0.88197
G_G_ACGT_C_T 1.14885
G_G_ACGC_T_C 1.19374
G_G_ACGC_C_T 1.16478
G_G_ACGT_TT_ 1.21793
G_G_ACGT_TC_ 1.30208
G_G_ACGT_CT_ 1.35582
G_G_ACGT_CC_ 1.29079
G_G_ACGC_TC_ 1.26527
G_G_ACGC_CT_ 1.46909
G_G_ACGC_CC_ 1.44882
G_G_ACGTT_G_ 1.30979
G_G_ACGTT__A 1.35285
G_G_ACGTT_A_ 1.41626
G_G_ACGTTA__ 1.55832
G_G_ACGTCG__ 0.94529
G_G_ACGTC__G 1.46655
G_G_ACGTC__A 1.35559
G_G_ACGTC_A_ 1.33925
G_G_ACGCTG__ 1.26580
G_G_ACGCT_G_ 1.25878
G_G_ACGCT__G 1.39992
G_G_ACGCT__A 1.21586
G_G_ACGCT_A_ 1.22870
G_G_ACGCTA__ 1.46263
G_G_ACGCC__A 1.41048
G_G_ACGCC_A_ 1.29782
G_G_ACGTT__T 1.46330
G_G_ACGTT__C 1.23823
G_G_ACGTC__T 1.28349
G_G_ACGTC__C 1.20016
G_G_ACGCT__T 1.43789
G_G_ACGCT__C 1.43271
G_G_ACGCC__C 1.20215
G_G_ACGTT_T_ 0.84128
G_G_ACGTT_C_ 1.39301
G_G_ACGTC_T_ 1.33459
G_G_ACGTC_C_ 1.47395
G_G_ACGCT_T_ 1.47411
G_G_ACGCT_C_ 1.55480
G_G_ACGCC_C_ 1.37332
G_G_ACGTTT__ 1.28258
G_G_ACGTTC__ 1.29325
G_G_ACGTCT__ 1.27219
G_G_ACGTCC__ 1.52429
G_G_ACGCTT__ 1.54892
G_G_ACGCTC__ 1.32483
G_G_ACGCCC__ 1.49099
G__GACGGGG__ 1.03551
G__GACGGG_G_ 1.25014
G__GACGGG__G 1.30678
G__GACGG_GG_ 1.16412
G__GACGG_G_G 1.16866
G__GACGG__GG 0.92459
G__GACG_GGG_ 1.03766
G__GACG_GG_G 1.02737
G__GACG_G_GG 1.41641
G__GACG__GGG 1.31197
G__GACGGG__A 1.39141
G__GACGG_G_A 1.24366
G__GACGG__GA 1.38813
G__GACG_GG_A 1.21306
G__GACG_G_GA 1.28199
G__GACG__GGA 1.21078
G__GACGGG_A_ 1.35104
G__GACGG_GA_ 1.16245
G__GACGG__AG 1.41539
G__GACG_GGA_ 1.03040
G__GACG_G_AG 1.19481
G__GACG__GAG 1.12525
G__GACGG__AA 1.55954
G__GACG_G_AA 1.49592
G__GACG__GAA 1.25488
G__GACGGGA__ 1.39601
G__GACGG_AG_ 0.99144
G__GACGG_A_G 0.92779
G__GACG_GAG_ 1.46146
G__GACG_GA_G 1.43990
G__GACG__AGG 1.01379
G__GACGG_A_A 1.55441
G__GACG_GA_A 1.51575
G__GACG__AGA 1.56870
G__GACGG_AA_ 1.59357
G__GACG_GAA_ 1.49618
G__GACG__AAG 1.56206
G__GACG__AAA 1.76648
G__GACGGAG__ 1.36334
G__GACGGA_G_ 1.41669
G__GACGGA__G 1.46490
G__GACG_AGG_ 1.43115
G__GACG_AG_G 1.53069
G__GACG_A_GG 1.57636
G__GACGGA__A 1.62882
G__GACG_AG_A 1.49099
G__GACG_A_GA 1.62641
G__GACGGA_A_ 1.56483
G__GACG_AGA_ 1.42923
G__GACG_A_AG 1.66589
G__GACG_A_AA 1.69190
G__GACGGAA__ 1.70777
G__GACG_AAG_ 1.74217
G__GACG_AA_G 1.75917
G__GACG_AAA_ 1.99735
G__GACGAGG__ 1.24490
G__GACGAG_G_ 1.56398
G__GACGAG__G 1.45441
G__GACGA_GG_ 1.38993
G__GACGA_G_G 1.22961
G__GACGA__GG 1.54996
G__GACGAG__A 1.76306
G__GACGA_G_A 1.63029
G__GACGA__GA 1.73050
G__GACGAG_A_ 1.53340
G__GACGA__AG 1.47355
G__GACGA__AA 1.78961
G__GACGAGA__ 1.78925
G__GACGA_AG_ 1.75755
G__GACGA_A_G 1.67980
G__GACGA_AA_ 1.84522
G__GACGAA_G_ 1.71526
G__GACGAA__G 1.87444
G__GACGAA__A 2.03307
G__GACGAAA__ 2.16889
G__GACGGG__T 1.43450
G__GACGG_G_T 1.25018
G__GACGG__GT 1.40967
G__GACG_GG_T 1.06572
G__GACG__GGT 1.25189
G__GACGGG__C 1.30790
G__GACGG__GC 1.09771
G__GACG_GG_C 0.98658
G__GACG_G_GC 1.11502
G__GACG__GGC 1.05421
G__GACGG__AT 1.52903
G__GACG_G_AT 1.42733
G__GACG__GAT 1.21078
G__GACGG__AC 1.31145
G__GACG_G_AC 1.24878
G__GACG__GAC 0.91910
G__GACGG_A_T 1.68070
G__GACG_GA_T 1.57316
G__GACG__AGT 1.61150
G__GACGG_A_C 1.34697
G__GACG_GA_C 1.44795
G__GACG__AGC 1.46316
G__GACG__AAT 1.67650
G__GACG__AAC 1.51291
G__GACGGA__T 1.67327
G__GACG_AG_T 1.55093
G__GACG_A_GT 1.60242
G__GACGGA__C 1.42710
G__GACG_AG_C 1.37978
G__GACG_A_GC 1.24353
G__GACG_A_AT 1.85495
G__GACG_A_AC 1.60786
G__GACG_AA_T 2.00565
G__GACG_AA_C 1.81891
G__GACGAG__T 1.57867
G__GACGA_G_T 1.20236
G__GACGA__GT 1.57209
G__GACGAG__C 1.54759
G__GACGA__GC 1.44121
G__GACGA__AT 1.55930
G__GACGA__AC 1.24162
G__GACGA_A_T 1.80216
G__GACGA_A_C 1.78251
G__GACGAA__T 1.87867
G__GACGAA__C 1.81205
G__GACGGG_T_ 1.44231
G__GACGG_GT_ 1.17600
G__GACGG__TG 1.48115
G__GACG_GGT_ 1.25904
G__GACG_G_TG 1.51689
G__GACG__GTG 1.27494
G__GACGG__TA 1.54656
G__GACG_G_TA 1.64701
G__GACG__GTA 1.52900
G__GACGGG_C_ 1.41212
G__GACGG_GC_ 1.15597
G__GACGG__CG 1.14614
G__GACG_GGC_ 1.06470
G__GACG_G_CG 0.97636
G__GACG__GCG 0.85883
G__GACGG__CA 1.44665
G__GACG_G_CA 1.53471
G__GACG__GCA 1.45346
G__GACGG_AT_ 1.47076
G__GACG_GAT_ 1.58484
G__GACG__ATG 1.58470
G__GACG__ATA 1.71763
G__GACGG_AC_ 1.53747
G__GACG_GAC_ 1.51092
G__GACG__ACA 1.64018
G__GACGGA_T_ 1.64965
G__GACG_AGT_ 1.69510
G__GACG_A_TG 1.82733
G__GACG_A_TA 1.71037
G__GACGGA_C_ 1.62127
G__GACG_AGC_ 1.49687
G__GACG_A_CG 1.48018
G__GACG_A_CA 1.76564
G__GACG_AAT_ 1.96228
G__GACG_AAC_ 1.93861
G__GACGAG_T_ 1.83922
G__GACGA_GT_ 1.62279
G__GACGA__TG 1.78425
G__GACGA__TA 1.95134
G__GACGAG_C_ 1.54665
G__GACGA_GC_ 1.31419
G__GACGA__CG 1.22733
G__GACGA__CA 1.75571
G__GACGA_AT_ 1.94477
G__GACGA_AC_ 1.79873
G__GACGAA_T_ 2.13161
G__GACGAA_C_ 1.89983
G__GACGG__TT 1.48937
G__GACG_G_TT 1.52192
G__GACG__GTT 1.40703
G__GACGG__TC 1.41942
G__GACG_G_TC 1.50528
G__GACG__GTC 1.36813
G__GACGG__CT 1.58472
G__GACG_G_CT 1.30793
G__GACG__GCT 1.18391
G__GACGG__CC 1.44075
G__GACG_G_CC 1.37468
G__GACG__GCC 1.17515
G__GACG__ATT 1.66308
G__GACG__ATC 1.46576
G__GACG__ACT 1.65113
G__GACG__ACC 1.56637
G__GACG_A_TT 1.78818
G__GACG_A_TC 1.84568
G__GACG_A_CT 1.69424
G__GACG_A_CC 1.74974
G__GACGA__TT 1.78415
G__GACGA__TC 1.82694
G__GACGA__CT 1.57291
G__GACGA__CC 1.60603
G__GACGGGT__ 1.70646
G__GACGG_TG_ 1.47603
G__GACGG_T_G 1.65513
G__GACG_GTG_ 1.51215
G__GACG_GT_G 1.57974
G__GACG__TGG 1.61259
G__GACGG_T_A 1.61574
G__GACG_GT_A 1.65357
G__GACG__TGA 1.56514
G__GACGG_TA_ 1.62715
G__GACG_GTA_ 1.60347
G__GACG__TAG 1.68287
G__GACG__TAA 1.59644
G__GACGGGC__ 1.49133
G__GACGG_CG_ 0.89187
G__GACGG_C_G 1.45245
G__GACG_GC_G 1.46365
G__GACGG_C_A 1.61509
G__GACG_GC_A 1.65806
G__GACGG_CA_ 1.54156
G__GACG_GCA_ 1.46967
G__GACG__CAG 1.56011
G__GACG__CAA 1.68721
G__GACGGAT__ 1.55420
G__GACG_ATG_ 1.55017
G__GACG_AT_G 1.75613
G__GACG_AT_A 1.74108
G__GACG_ATA_ 1.90655
G__GACGGAC__ 1.60720
G__GACG_AC_G 1.67916
G__GACG_AC_A 1.58392
G__GACG_ACA_ 1.65370
G__GACGAGT__ 1.77248
G__GACGA_TG_ 1.63078
G__GACGA_T_G 1.62970
G__GACGA_T_A 1.66480
G__GACGA_TA_ 1.76322
G__GACGAGC__ 1.76216
G__GACGA_CG_ 1.41698
G__GACGA_C_G 1.84170
G__GACGA_C_A 1.88678
G__GACGA_CA_ 1.84499
G__GACGAAT__ 1.79885
G__GACGAAC__ 2.07489
G__GACGG_T_T 1.51647
G__GACG_GT_T 1.60080
G__GACG__TGT 1.50099
G__GACGG_T_C 1.52588
G__GACG_GT_C 1.52416
G__GACG__TGC 1.40170
G__GACG__TAT 1.72165
G__GACG__TAC 1.54669
G__GACGG_C_T 1.60217
G__GACG_GC_T 1.43441
G__GACG__CGT 1.22088
G__GACGG_C_C 1.47056
G__GACG_GC_C 1.40015
G__GACG__CAT 1.54545
G__GACG__CAC 1.34296
G__GACG_AT_T 1.69620
G__GACG_AT_C 1.65405
G__GACG_AC_T 1.75091
G__GACG_AC_C 1.58892
G__GACGA_T_T 1.71630
G__GACGA_T_C 1.68296
G__GACGA_C_T 1.88741
G__GACGA_C_C 1.72463
G__GACGG_TT_ 1.62840
G__GACG_GTT_ 1.70914
G__GACG__TTG 1.70095
G__GACG__TTA 1.74949
G__GACGG_TC_ 1.58043
G__GACG_GTC_ 1.60121
G__GACG__TCG 1.46502
G__GACG__TCA 1.55848
G__GACGG_CT_ 1.63111
G__GACG_GCT_ 1.62996
G__GACG__CTG 1.70995
G__GACG__CTA 1.53391
G__GACGG_CC_ 1.60297
G__GACG_GCC_ 1.45939
G__GACG__CCG 1.40939
G__GACG__CCA 1.69274
G__GACG_ATT_ 1.80304
G__GACG_ATC_ 1.68122
G__GACG_ACT_ 1.75353
G__GACG_ACC_ 1.92699
G__GACGA_TC_ 1.56242
G__GACGA_CT_ 1.91239
G__GACGA_CC_ 1.85369
G__GACG__TTT 1.60461
G__GACG__TTC 1.57556
G__GACG__TCT 1.63193
G__GACG__TCC 1.57092
G__GACG__CTT 1.64395
G__GACG__CTC 1.63280
G__GACG__CCT 1.66172
G__GACG__CCC 1.56948
G__GACGGTG__ 1.14838
G__GACGGT_G_ 1.31921
G__GACGGT__G 1.36851
G__GACG_TGG_ 1.25970
G__GACG_TG_G 1.18561
G__GACG_T_GG 1.41316
G__GACGGT__A 1.45175
G__GACG_TG_A 1.27171
G__GACG_T_GA 1.38003
G__GACGGT_A_ 1.37632
G__GACG_TGA_ 1.10622
G__GACG_T_AG 1.43803
G__GACG_T_AA 1.43467
G__GACGGTA__ 1.42381
G__GACG_TAG_ 1.52818
G__GACG_TA_G 1.56523
G__GACG_TA_A 1.69225
G__GACG_TAA_ 1.50437
G__GACGGC__A 1.42132
G__GACG_C_GA 1.42230
G__GACGGC_A_ 1.53335
G__GACG_C_AG 1.48491
G__GACG_C_AA 1.54895
G__GACGGCA__ 0.88852
G__GACG_CAG_ 0.98005
G__GACG_CA_A 1.46415
G__GACG_CAA_ 1.47812
G__GACGATG__ 1.17683
G__GACGAT_G_ 1.57102
G__GACGAT__G 1.42423
G__GACGAT__A 1.75717
G__GACGAT_A_ 1.32977
G__GACGATA__ 1.72240
G__GACGAC_G_ 1.49813
G__GACGAC__G 1.46305
G__GACGAC_A_ 1.21656
G__GACGACA__ 1.57771
G__GACGGT__T 1.39951
G__GACG_TG_T 1.26223
G__GACG_T_GT 1.39522
G__GACGGT__C 1.27583
G__GACG_TG_C 1.16131
G__GACG_T_GC 1.35275
G__GACG_T_AT 1.35424
G__GACG_T_AC 1.14988
G__GACG_TA_T 1.54446
G__GACG_TA_C 1.45265
G__GACGGC__T 1.51814
G__GACG_C_GT 1.42369
G__GACGGC__C 1.27067
G__GACG_C_GC 1.33771
G__GACG_C_AT 1.41453
G__GACG_CA_T 1.45796
G__GACG_CA_C 1.32643
G__GACGAT__T 1.41716
G__GACGAT__C 1.47961
G__GACGAC__T 1.56241
G__GACGAC__C 1.20166
G__GACGGT_T_ 1.38563
G__GACG_TGT_ 1.25539
G__GACG_T_TG 1.44831
G__GACG_T_TA 1.58786
G__GACGGT_C_ 1.45011
G__GACG_TGC_ 1.25837
G__GACG_T_CG 1.32562
G__GACG_T_CA 1.61755
G__GACG_TAT_ 1.60805
G__GACG_TAC_ 1.70005
G__GACGGC_T_ 1.44154
G__GACG_CGT_ 0.94227
G__GACG_C_TG 1.48052
G__GACG_C_TA 1.65408
G__GACGGC_C_ 1.37926
G__GACG_C_CA 1.45568
G__GACG_CAT_ 1.34058
G__GACG_CAC_ 1.14606
G__GACGAT_T_ 1.62890
G__GACGAT_C_ 1.62077
G__GACGAC_T_ 1.63227
G__GACGAC_C_ 1.44940
G__GACG_T_TT 1.58138
G__GACG_T_TC 1.43191
G__GACG_T_CT 1.54386
G__GACG_T_CC 1.38142
G__GACG_C_TT 1.44285
G__GACG_C_TC 1.38510
G__GACG_C_CT 1.56419
G__GACG_C_CC 1.38224
G__GACGGTT__ 1.61919
G__GACG_TTG_ 1.49923
G__GACG_TT_G 1.61803
G__GACG_TT_A 1.55147
G__GACG_TTA_ 1.54615
G__GACGGTC__ 1.44659
G__GACG_TCG_ 1.24415
G__GACG_TC_G 1.54897
G__GACG_TC_A 1.55416
G__GACG_TCA_ 1.38799
G__GACGGCT__ 1.47273
G__GACG_CTG_ 1.55889
G__GACG_CT_G 1.61607
G__GACG_CT_A 1.54857
G__GACGGCC__ 1.52911
G__GACG_CC_G 1.58051
G__GACG_CC_A 1.66870
G__GACG_CCA_ 1.59742
G__GACGATT__ 1.68827
G__GACGATC__ 1.76113
G__GACGACT__ 1.48491
G__GACGACC__ 1.75975
G__GACG_TT_T 1.57371
G__GACG_TT_C 1.49162
G__GACG_TC_T 1.62700
G__GACG_TC_C 1.33262
G__GACG_CT_T 1.55053
G__GACG_CT_C 1.46517
G__GACG_CC_T 1.57445
G__GACG_CC_C 1.45199
G__GACG_TTT_ 1.59472
G__GACG_TTC_ 1.56915
G__GACG_TCT_ 1.58560
G__GACG_TCC_ 1.60622
G__GACG_CTT_ 1.54844
G__GACG_CTC_ 1.51630
G__GACG_CCT_ 1.60859
G__GACG_CCC_ 1.56266
G__GACGTGG__ 1.00859
G__GACGTG_G_ 1.20402
G__GACGTG__G 1.29410
G__GACGT_GG_ 1.04764
G__GACGT_G_G 1.21541
G__GACGT__GG 1.40144
G__GACGTG__A 1.25850
G__GACGT_G_A 1.14960
G__GACGT__GA 1.14487
G__GACGTG_A_ 1.13234
G__GACGT_GA_ 1.20232
G__GACGT__AG 1.29207
G__GACGT__AA 1.31927
G__GACGTGA__ 1.33080
G__GACGT_AG_ 1.29802
G__GACGT_A_G 1.09471
G__GACGT_A_A 1.37631
G__GACGT_AA_ 1.39145
G__GACGTA_G_ 1.46117
G__GACGTA__G 1.65097
G__GACGTA_A_ 1.66125
G__GACGTAA__ 1.68991
G__GACGCG__G 0.86485
G__GACGC_GG_ 1.20746
G__GACGC_G_G 1.20770
G__GACGC__GG 1.50090
G__GACGC_G_A 1.19000
G__GACGC__GA 1.39257
G__GACGC_GA_ 1.26506
G__GACGC__AG 1.56318
G__GACGC__AA 1.45803
G__GACGCGA__ 1.17106
G__GACGC_AG_ 1.67333
G__GACGC_A_G 1.57253
G__GACGC_A_A 1.67565
G__GACGC_AA_ 1.73015
G__GACGCAG__ 1.47455
G__GACGCA_G_ 1.45806
G__GACGCA__G 1.71653
G__GACGCA__A 1.50005
G__GACGCA_A_ 1.68406
G__GACGCAA__ 2.01450
G__GACGTG__T 1.31251
G__GACGT_G_T 1.25241
G__GACGT__GT 1.37763
G__GACGTG__C 1.16678
G__GACGT_G_C 1.14589
G__GACGT__GC 1.15947
G__GACGT__AT 1.47471
G__GACGT__AC 1.18417
G__GACGT_A_T 1.37466
G__GACGT_A_C 1.24481
G__GACGTA__T 1.64967
G__GACGTA__C 1.59946
G__GACGC_G_T 1.34124
G__GACGC__GT 1.38257
G__GACGCG__C 0.88677
G__GACGC_G_C 1.26411
G__GACGC__GC 1.34197
G__GACGC__AT 1.59439
G__GACGC__AC 1.43166
G__GACGC_A_T 1.77775
G__GACGC_A_C 1.68713
G__GACGCA__T 1.75114
G__GACGCA__C 1.53553
G__GACGTG_T_ 1.43772
G__GACGT__TG 1.46615
G__GACGTG_C_ 1.29262
G__GACGT_GC_ 1.19204
G__GACGT__CA 1.52264
G__GACGT_AT_ 1.36117
G__GACGT_AC_ 1.07180
G__GACGTA_T_ 1.70300
G__GACGTA_C_ 1.54784
G__GACGCG_T_ 1.03419
G__GACGC_GT_ 1.29769
G__GACGC__TG 1.49798
G__GACGC__TA 1.34446
G__GACGCG_C_ 0.77313
G__GACGC_GC_ 1.25918
G__GACGC__CA 1.62271
G__GACGC_AT_ 1.61275
G__GACGC_AC_ 1.69354
G__GACGCA_T_ 1.61469
G__GACGCA_C_ 1.74134
G__GACGT__TT 1.47043
G__GACGT__TC 1.29880
G__GACGT__CT 1.34476
G__GACGT__CC 1.33834
G__GACGC__TT 1.61329
G__GACGC__TC 1.54847
G__GACGC__CT 1.62273
G__GACGC__CC 1.44269
G__GACGTGT__ 1.44821
G__GACGT_TG_ 1.46667
G__GACGT_T_G 1.54333
G__GACGT_T_A 1.49976
G__GACGT_TA_ 1.47619
G__GACGTGC__ 1.32478
G__GACGT_CG_ 0.98918
G__GACGT_C_G 1.38169
G__GACGT_CA_ 1.26871
G__GACGTAT__ 1.66979
G__GACGTAC__ 1.65843
G__GACGCGT__ 1.12947
G__GACGC_TG_ 1.56380
G__GACGC_T_G 1.73950
G__GACGC_T_A 1.70139
G__GACGC_TA_ 1.74749
G__GACGC_C_G 1.63825
G__GACGC_CA_ 1.48199
G__GACGCAT__ 1.80738
G__GACGCAC__ 1.31228
G__GACGT_T_T 1.52732
G__GACGT_T_C 1.34220
G__GACGT_C_T 1.40701
G__GACGT_C_C 1.31640
G__GACGC_T_T 1.65089
G__GACGC_T_C 1.57110
G__GACGC_C_T 1.54774
G__GACGC_C_C 1.24314
G__GACGT_TT_ 1.49493
G__GACGT_TC_ 1.50492
G__GACGT_CT_ 1.55866
G__GACGT_CC_ 1.48477
G__GACGC_TT_ 1.71237
G__GACGC_TC_ 1.63167
G__GACGC_CT_ 1.45341
G__GACGC_CC_ 1.59202
G__GACGTTG__ 1.36618
G__GACGTT_G_ 1.31572
G__GACGTT__G 1.40591
G__GACGTT__A 1.44691
G__GACGTT_A_ 1.30972
G__GACGTTA__ 1.46992
G__GACGTCG__ 0.78104
G__GACGTC_G_ 1.18553
G__GACGTC__G 0.98384
G__GACGTC__A 1.37720
G__GACGTC_A_ 1.33219
G__GACGCTG__ 1.23190
G__GACGCT_G_ 1.37731
G__GACGCT__G 1.48365
G__GACGCT__A 1.38065
G__GACGCT_A_ 1.40500
G__GACGCTA__ 1.68330
G__GACGCC_G_ 1.59348
G__GACGCC__G 1.48497
G__GACGCC__A 1.69671
G__GACGCC_A_ 1.47456
G__GACGCCA__ 1.48871
G__GACGTT__T 1.45072
G__GACGTT__C 1.17591
G__GACGTC__T 1.32366
G__GACGTC__C 1.24519
G__GACGCT__T 1.60988
G__GACGCT__C 1.42170
G__GACGCC__T 1.47488
G__GACGCC__C 1.47426
G__GACGTT_C_ 1.42072
G__GACGTC_C_ 1.10221
G__GACGCT_T_ 1.56513
G__GACGCT_C_ 1.53726
G__GACGCC_T_ 1.47733
G__GACGCC_C_ 1.51636
G__GACGTTT__ 1.36444
G__GACGTTC__ 1.34461
G__GACGTCT__ 1.54247
G__GACGCTT__ 1.61421
G__GACGCTC__ 1.60332
G__GACGCCT__ 1.64484
G__GACGCCC__ 1.58013
GG_A_CG__GGG 1.44494
GG_A_CGGG__A 1.48401
GG_A_CGG_G_A 1.50994
GG_A_CG_GG_A 1.26432
GG_A_CG_G_GA 1.32382
GG_A_CG__GGA 1.17451
GG_A_CGGG_A_ 1.37211
GG_A_CGG_GA_ 1.42696
GG_A_CGG__AG 1.59743
GG_A_CG_GGA_ 1.31420
GG_A_CG_G_AG 1.35826
GG_A_CGG__AA 1.73808
GG_A_CG_G_AA 1.54602
GG_A_CG__GAA 1.59631
GG_A_CGGGA__ 1.32992
GG_A_CGG_AG_ 1.35231
GG_A_CGG_A_G 1.52984
GG_A_CG_GA_G 1.36241
GG_A_CGG_A_A 1.69931
GG_A_CG_GA_A 1.64503
GG_A_CG_GAA_ 1.47946
GG_A_CG__AAG 1.62895
GG_A_CG__AAA 1.79877
GG_A_CGGA_G_ 1.53257
GG_A_CGGA__G 1.68795
GG_A_CG_AGG_ 1.61349
GG_A_CG_AG_G 1.62784
GG_A_CGGA__A 1.77851
GG_A_CG_AG_A 1.79723
GG_A_CG_A_GA 1.87333
GG_A_CGGA_A_ 1.82739
GG_A_CG_A_AA 1.93262
GG_A_CGGAA__ 1.76388
GG_A_CG_AA_G 1.84839
GG_A_CG_AA_A 2.06521
GG_A_CG_AAA_ 2.03015
GG_A_CGAG_G_ 1.26890
GG_A_CGA_GG_ 1.45220
GG_A_CGA_G_G 1.57863
GG_A_CGA__GG 1.46034
GG_A_CGAG__A 1.71027
GG_A_CGA_G_A 1.65802
GG_A_CGA__GA 1.71520
GG_A_CGA__AG 1.74466
GG_A_CGA__AA 1.92458
GG_A_CGAGA__ 1.64630
GG_A_CGA_A_G 1.73921
GG_A_CGA_A_A 2.01171
GG_A_CGA_AA_ 2.00282
GG_A_CGAAG__ 1.86137
GG_A_CGAA_G_ 1.78927
GG_A_CGAA__G 1.88099
GG_A_CGAA__A 2.02917
GG_A_CGGG__T 1.23992
GG_A_CGG__GT 1.17859
GG_A_CG__GGT 1.33914
GG_A_CGGG__C 1.12406
GG_A_CGG_G_C 1.11634
GG_A_CGG__GC 1.02854
GG_A_CGG__AT 1.64541
GG_A_CG_G_AT 1.47346
GG_A_CG__GAT 1.59712
GG_A_CGG__AC 1.49550
GG_A_CG_G_AC 1.27619
GG_A_CG__GAC 1.50800
GG_A_CGG_A_T 1.43095
GG_A_CG_GA_T 1.35213
GG_A_CG__AGT 1.44301
GG_A_CGG_A_C 1.39045
GG_A_CG_GA_C 1.33506
GG_A_CG__AAT 1.70375
GG_A_CG__AAC 1.62746
GG_A_CG_AG_T 1.65627
GG_A_CG_A_GT 1.72229
GG_A_CGGA__C 1.22060
GG_A_CG_AG_C 1.49905
GG_A_CG_A_GC 1.25775
GG_A_CG_A_AT 1.89599
GG_A_CG_A_AC 1.73305
GG_A_CG_AA_C 1.74489
GG_A_CGAG__T 1.42026
GG_A_CGA_G_T 1.60262
GG_A_CGAG__C 1.35315
GG_A_CGA_G_C 1.40910
GG_A_CGA_A_C 1.73242
GG_A_CGAA__T 1.85514
GG_A_CGAA__C 1.48348
GG_A_CGGG_T_ 1.47175
GG_A_CGG_GT_ 1.40028
GG_A_CGG__TG 1.48788
GG_A_CG_GGT_ 1.30739
GG_A_CG__GTG 1.48159
GG_A_CG_G_TA 1.62705
GG_A_CG__GTA 1.49286
GG_A_CGGG_C_ 1.21702
GG_A_CGG_GC_ 1.23544
GG_A_CG_GGC_ 1.13233
GG_A_CG_G_CG 0.92097
GG_A_CG__GCG 0.85436
GG_A_CGG__CA 1.56173
GG_A_CG_G_CA 1.47112
GG_A_CG_GAC_ 1.55455
GG_A_CG__ACG 1.19256
GG_A_CG__ACA 1.73858
GG_A_CGGA_T_ 1.69257
GG_A_CG_AGT_ 1.65619
GG_A_CG_A_TG 1.82709
GG_A_CG_A_TA 1.87608
GG_A_CGGA_C_ 1.27987
GG_A_CG_AGC_ 1.54760
GG_A_CG_A_CG 1.28123
GG_A_CG_A_CA 1.77177
GG_A_CG_AAC_ 1.81650
GG_A_CGA_GT_ 1.64886
GG_A_CGA__TG 1.88439
GG_A_CGA__TA 1.89315
GG_A_CGAG_C_ 1.47787
GG_A_CGA_GC_ 1.50251
GG_A_CGA__CG 1.13788
GG_A_CGA__CA 1.72595
GG_A_CGA_AC_ 1.76716
GG_A_CGAA_T_ 1.81263
GG_A_CGAA_C_ 1.51807
GG_A_CGG__TT 1.68247
GG_A_CG_G_TT 1.51252
GG_A_CG__GTT 1.57517
GG_A_CGG__TC 1.39948
GG_A_CG_G_TC 1.45091
GG_A_CG__GTC 1.40153
GG_A_CG_G_CT 1.28825
GG_A_CG__GCT 1.38637
GG_A_CGG__CC 1.06053
GG_A_CG_G_CC 1.16925
GG_A_CG__GCC 1.28379
GG_A_CG__ATT 1.76974
GG_A_CG__ATC 1.51574
GG_A_CG__ACC 1.55326
GG_A_CG_A_TT 1.87872
GG_A_CG_A_TC 1.45422
GG_A_CG_A_CT 1.59756
GG_A_CG_A_CC 1.24458
GG_A_CGA__TT 1.83264
GG_A_CGA__TC 1.50013
GG_A_CGA__CT 1.49594
GG_A_CGA__CC 1.37708
GG_A_CGGGT__ 1.23959
GG_A_CGG_T_A 1.57821
GG_A_CG_GT_A 1.51139
GG_A_CG__TGA 1.57772
GG_A_CGG_TA_ 1.82584
GG_A_CG_GTA_ 1.52732
GG_A_CG__TAG 1.69483
GG_A_CG__TAA 1.63411
GG_A_CGGGC__ 1.33056
GG_A_CGG_CG_ 1.00310
GG_A_CG_GC_G 1.32407
GG_A_CGG_C_A 1.69708
GG_A_CG_GC_A 1.57633
GG_A_CG__CGA 1.06515
GG_A_CGG_CA_ 1.69199
GG_A_CG__CAA 1.77994
GG_A_CGGAT__ 1.36716
GG_A_CG_ATG_ 1.58587
GG_A_CG_AT_A 1.77234
GG_A_CG_ATA_ 1.89696
GG_A_CGGAC__ 1.74736
GG_A_CG_ACG_ 1.09939
GG_A_CG_AC_G 1.67724
GG_A_CG_AC_A 1.80479
GG_A_CGAGT__ 1.60444
GG_A_CGA_TG_ 1.55584
GG_A_CGA_T_G 1.67886
GG_A_CGA_T_A 1.83741
GG_A_CGA_TA_ 1.74217
GG_A_CGA_CG_ 0.94847
GG_A_CGA_C_G 1.65612
GG_A_CGA_C_A 1.68410
GG_A_CGA_CA_ 1.75434
GG_A_CGAAT__ 1.72277
GG_A_CGAAC__ 1.35074
GG_A_CG__TGT 1.52339
GG_A_CGG_T_C 1.02247
GG_A_CG_GT_C 1.18646
GG_A_CG__TGC 1.27713
GG_A_CG__TAT 1.76546
GG_A_CG__TAC 1.41995
GG_A_CGG_C_T 1.66146
GG_A_CG__CGT 1.30237
GG_A_CGG_C_C 1.46763
GG_A_CG_GC_C 1.29782
GG_A_CG__CAT 1.65735
GG_A_CG__CAC 1.41172
GG_A_CG_AT_T 1.88489
GG_A_CG_AT_C 1.11905
GG_A_CG_AC_T 1.64010
GG_A_CG_AC_C 1.25880
GG_A_CGA_T_T 1.66424
GG_A_CGA_T_C 1.42237
GG_A_CGA_C_T 1.48390
GG_A_CGA_C_C 1.32961
GG_A_CGG_TT_ 1.48238
GG_A_CG_GTT_ 1.57957
GG_A_CG__TTG 1.62342
GG_A_CG__TTA 1.71851
GG_A_CGG_TC_ 1.14799
GG_A_CG_GTC_ 1.25946
GG_A_CG__TCG 1.19023
GG_A_CG__TCA 1.63694
GG_A_CGG_CT_ 1.63993
GG_A_CG_GCT_ 1.56206
GG_A_CG__CTG 1.69170
GG_A_CG__CTA 1.78072
GG_A_CGG_CC_ 1.50581
GG_A_CG_GCC_ 1.29049
GG_A_CG__CCG 1.15237
GG_A_CG__CCA 1.64902
GG_A_CG_ATT_ 1.81577
GG_A_CG_ACC_ 1.49851
GG_A_CGA_TT_ 1.81640
GG_A_CGA_TC_ 1.48263
GG_A_CGA_CT_ 1.62635
GG_A_CG__TTT 1.77944
GG_A_CG__TCT 1.59585
GG_A_CG__TCC 1.09540
GG_A_CG__CTT 1.57226
GG_A_CG__CCT 1.45443
GG_A_CG__CCC 1.41740
GG_A_CGGTG__ 1.41348
GG_A_CGGT__G 1.51724
GG_A_CG_TG_G 1.50245
GG_A_CGGT__A 1.78038
GG_A_CG_T_GA 1.03457
GG_A_CGGT_A_ 1.66699
GG_A_CG_TGA_ 1.59421
GG_A_CG_T_AG 1.59232
GG_A_CG_T_AA 1.62885
GG_A_CGGTA__ 1.57935
GG_A_CG_TAG_ 1.50333
GG_A_CG_TA_G 1.54160
GG_A_CG_TA_A 1.73004
GG_A_CG_TAA_ 1.60805
GG_A_CGGC__G 1.49178
GG_A_CG_CG_G 0.99717
GG_A_CGGC__A 1.46793
GG_A_CG_CG_A 1.21162
GG_A_CGGC_A_ 1.70673
GG_A_CG_CGA_ 1.28520
GG_A_CG_C_AG 1.53320
GG_A_CG_C_AA 1.63010
GG_A_CG_CAA_ 1.57552
GG_A_CGAT_G_ 1.61343
GG_A_CGAT__G 1.65169
GG_A_CGAT__A 1.62371
GG_A_CGAT_A_ 1.68888
GG_A_CGATA__ 1.78467
GG_A_CGACG__ 1.11773
GG_A_CGAC_G_ 1.49250
GG_A_CGAC__G 1.50976
GG_A_CGAC__A 1.86076
GG_A_CGAC_A_ 1.77966
GG_A_CGACA__ 1.72367
GG_A_CG_TG_T 1.59878
GG_A_CG_T_GT 1.47654
GG_A_CGGT__C 1.43080
GG_A_CG_TG_C 1.36205
GG_A_CG_T_GC 1.40832
GG_A_CG_T_AT 1.70426
GG_A_CG_T_AC 1.55431
GG_A_CG_TA_T 1.59866
GG_A_CG_TA_C 1.57524
GG_A_CGGC__T 1.55510
GG_A_CG_CG_T 0.85650
GG_A_CG_C_GT 1.42230
GG_A_CG_C_AT 1.62277
GG_A_CG_C_AC 1.34986
GG_A_CG_CA_T 1.62060
GG_A_CG_CA_C 1.45073
GG_A_CGAT__T 1.68452
GG_A_CGAT__C 1.59757
GG_A_CGAC__T 1.70282
GG_A_CGAC__C 1.54563
GG_A_CGGT_T_ 1.60940
GG_A_CG_TGT_ 1.56045
GG_A_CG_T_TG 1.66847
GG_A_CG_T_TA 1.65811
GG_A_CGGT_C_ 1.42934
GG_A_CG_TGC_ 1.43107
GG_A_CG_T_CG 1.19943
GG_A_CG_T_CA 1.60725
GG_A_CG_TAT_ 1.75450
GG_A_CG_TAC_ 1.63000
GG_A_CG_CGT_ 1.14089
GG_A_CG_C_TG 1.61514
GG_A_CG_C_TA 1.59973
GG_A_CGGC_C_ 1.44711
GG_A_CG_CGC_ 0.88063
GG_A_CG_C_CG 0.98266
GG_A_CG_C_CA 1.61921
GG_A_CG_CAT_ 1.52215
GG_A_CG_CAC_ 1.53281
GG_A_CGAT_T_ 1.71356
GG_A_CGAT_C_ 1.50834
GG_A_CGAC_T_ 1.80736
GG_A_CGAC_C_ 1.59597
GG_A_CG_T_TT 1.72113
GG_A_CG_T_TC 1.52517
GG_A_CG_T_CC 1.49641
GG_A_CG_C_TT 1.62253
GG_A_CG_C_TC 1.40910
GG_A_CG_C_CT 1.63204
GG_A_CG_C_CC 1.33909
GG_A_CGGTT__ 1.57160
GG_A_CG_TT_G 1.51528
GG_A_CG_TT_A 1.66448
GG_A_CG_TTA_ 1.64272
GG_A_CGGTC__ 1.67627
GG_A_CG_TCG_ 1.15163
GG_A_CG_TC_G 1.63575
GG_A_CG_TC_A 1.59270
GG_A_CG_TCA_ 1.65811
GG_A_CGGCT__ 1.46924
GG_A_CG_CT_G 1.58219
GG_A_CG_CT_A 1.56518
GG_A_CG_CTA_ 1.50393
GG_A_CGGCC__ 1.61530
GG_A_CG_CC_G 1.49635
GG_A_CG_CC_A 1.73252
GG_A_CG_CCA_ 1.56358
GG_A_CGATT__ 1.69666
GG_A_CGATC__ 1.52162
GG_A_CGACT__ 1.63413
GG_A_CGACC__ 1.81950
GG_A_CG_TC_T 1.59789
GG_A_CG_TC_C 1.58224
GG_A_CG_CT_T 1.61885
GG_A_CG_CT_C 1.27885
GG_A_CG_CC_T 1.66949
GG_A_CG_CC_C 1.41955
GG_A_CG_TTT_ 1.63629
GG_A_CG_TTC_ 1.61452
GG_A_CG_TCT_ 1.70071
GG_A_CG_CTT_ 1.55751
GG_A_CG_CTC_ 1.44225
GG_A_CG_CCT_ 1.66509
GG_A_CG_CCC_ 1.64380
GG_A_CGT_G_G 1.41518
GG_A_CGTG__A 1.24514
GG_A_CGT_G_A 1.30963
GG_A_CGT__GA 1.44591
GG_A_CGTG_A_ 1.21590
GG_A_CGT_GA_ 1.46799
GG_A_CGT__AA 1.49566
GG_A_CGT_AG_ 1.43873
GG_A_CGT_A_G 1.42927
GG_A_CGT_A_A 1.57094
GG_A_CGT_AA_ 1.50890
GG_A_CGTAG__ 1.58124
GG_A_CGTA_G_ 1.51780
GG_A_CGTA__G 1.63454
GG_A_CGTA__A 1.75469
GG_A_CGTA_A_ 1.73072
GG_A_CGTAA__ 1.69779
GG_A_CGCG_G_ 0.76775
GG_A_CGC_G_G 1.37785
GG_A_CGCG__A 1.11274
GG_A_CGCG_A_ 1.04780
GG_A_CGC_GA_ 1.59454
GG_A_CGC__AG 1.54067
GG_A_CGC__AA 1.56047
GG_A_CGCGA__ 1.20990
GG_A_CGC_AA_ 1.49201
GG_A_CGCA_G_ 1.61975
GG_A_CGCA__G 1.67280
GG_A_CGCA__A 1.86135
GG_A_CGCA_A_ 1.67367
GG_A_CGCAA__ 1.79390
GG_A_CGTG__T 1.40938
GG_A_CGTG__C 1.19605
GG_A_CGT_G_C 1.20826
GG_A_CGT__GC 1.14864
GG_A_CGT__AT 1.55113
GG_A_CGT__AC 1.36309
GG_A_CGT_A_C 1.43466
GG_A_CGTA__C 1.54144
GG_A_CGC_G_T 1.48913
GG_A_CGC__GT 1.59608
GG_A_CGCG__C 0.88152
GG_A_CGC_G_C 1.34214
GG_A_CGC__GC 1.34023
GG_A_CGC__AT 1.68200
GG_A_CGC__AC 1.34190
GG_A_CGC_A_T 1.71901
GG_A_CGC_A_C 1.45984
GG_A_CGCA__T 1.79811
GG_A_CGCA__C 1.47939
GG_A_CGTG_T_ 1.36255
GG_A_CGT_GT_ 1.43547
GG_A_CGT__TG 1.54488
GG_A_CGT__TA 1.47240
GG_A_CGTG_C_ 1.23796
GG_A_CGT_GC_ 1.21994
GG_A_CGT__CG 1.24225
GG_A_CGT__CA 1.51744
GG_A_CGT_AT_ 1.56313
GG_A_CGT_AC_ 1.54950
GG_A_CGTA_T_ 1.70890
GG_A_CGTA_C_ 1.69884
GG_A_CGCG_T_ 1.16597
GG_A_CGC_GT_ 1.42472
GG_A_CGC__TG 1.62564
GG_A_CGC__TA 1.68128
GG_A_CGCG_C_ 0.89194
GG_A_CGC_GC_ 1.34188
GG_A_CGC__CG 1.02900
GG_A_CGC__CA 1.69291
GG_A_CGC_AT_ 1.52206
GG_A_CGC_AC_ 1.69266
GG_A_CGCA_T_ 1.75751
GG_A_CGCA_C_ 1.76374
GG_A_CGT__TT 1.57816
GG_A_CGT__TC 1.47967
GG_A_CGT__CC 1.42129
GG_A_CGC__TT 1.65083
GG_A_CGC__TC 1.47051
GG_A_CGC__CT 1.66407
GG_A_CGC__CC 1.44150
GG_A_CGTGT__ 1.33415
GG_A_CGT_TG_ 1.34308
GG_A_CGT_T_G 1.34277
GG_A_CGT_T_A 1.43892
GG_A_CGT_TA_ 1.46650
GG_A_CGT_C_A 1.63273
GG_A_CGTAT__ 1.66687
GG_A_CGTAC__ 1.80065
GG_A_CGCGT__ 1.18339
GG_A_CGC_TG_ 1.65077
GG_A_CGC_T_G 1.62034
GG_A_CGC_T_A 1.66642
GG_A_CGC_TA_ 1.52638
GG_A_CGC_C_G 1.53270
GG_A_CGC_C_A 1.65100
GG_A_CGC_CA_ 1.50620
GG_A_CGCAT__ 1.83482
GG_A_CGT_T_C 1.31576
GG_A_CGT_C_C 1.49577
GG_A_CGC_T_T 1.82910
GG_A_CGC_T_C 1.49029
GG_A_CGC_C_T 1.55972
GG_A_CGC_C_C 1.27472
GG_A_CGT_TT_ 1.52243
GG_A_CGT_TC_ 1.42475
GG_A_CGT_CC_ 1.59776
GG_A_CGC_TT_ 1.76680
GG_A_CGC_TC_ 1.70097
GG_A_CGC_CT_ 1.63560
GG_A_CGC_CC_ 1.53536
GG_A_CGTT_G_ 1.34613
GG_A_CGTT__A 1.57023
GG_A_CGTT_A_ 1.52551
GG_A_CGTTA__ 1.61584
GG_A_CGTC_G_ 1.40763
GG_A_CGTC__G 1.36413
GG_A_CGTC__A 1.50865
GG_A_CGTC_A_ 1.37640
GG_A_CGTCA__ 1.54196
GG_A_CGCT__G 1.55072
GG_A_CGCT_A_ 1.62305
GG_A_CGCTA__ 1.53778
GG_A_CGCCG__ 0.92338
GG_A_CGCC_A_ 1.31756
GG_A_CGTT__T 1.56929
GG_A_CGTT__C 1.38940
GG_A_CGTC__T 1.52376
GG_A_CGTC__C 1.39075
GG_A_CGCT__T 1.68023
GG_A_CGCT__C 1.55647
GG_A_CGCC__T 1.55317
GG_A_CGCC__C 1.27357
GG_A_CGTT_C_ 1.54456
GG_A_CGTC_T_ 1.52928
GG_A_CGTC_C_ 1.47336
GG_A_CGCT_T_ 1.65796
GG_A_CGCT_C_ 1.61578
GG_A_CGCC_T_ 1.47993
GG_A_CGCC_C_ 1.46401
GG_A_CGTTT__ 1.42873
GG_A_CGTTC__ 1.55678
GG_A_CGTCT__ 1.41137
GG_A_CGTCC__ 1.45226
GG_A_CGCTC__ 1.64618
GG_A_CGCCT__ 1.54008
GG_A_CGCCC__ 1.45268
G_GA_CGG_GG_ 1.40128
G_GA_CG_GG_G 1.13162
G_GA_CG__GGG 1.42651
G_GA_CGGG__A 1.46779
G_GA_CGG_G_A 1.45866
G_GA_CGG__GA 1.59181
G_GA_CG_GG_A 1.30979
G_GA_CG_G_GA 1.03011
G_GA_CG__GGA 1.51150
G_GA_CGGG_A_ 1.52625
G_GA_CGG_GA_ 1.40369
G_GA_CGG__AG 1.49001
G_GA_CG_GGA_ 1.20996
G_GA_CG_G_AG 1.26462
G_GA_CG__GAG 1.44776
G_GA_CGG__AA 1.77582
G_GA_CG_G_AA 1.50021
G_GA_CG__GAA 1.51949
G_GA_CGGGA__ 1.49105
G_GA_CGG_AG_ 1.53759
G_GA_CGG_A_G 1.58990
G_GA_CG_GAG_ 1.19316
G_GA_CG_GA_G 1.30420
G_GA_CGG_A_A 1.77388
G_GA_CG_GA_A 1.37384
G_GA_CG__AGA 1.41758
G_GA_CGG_AA_ 1.80762
G_GA_CG_GAA_ 1.45142
G_GA_CG__AAG 1.58021
G_GA_CG__AAA 1.80867
G_GA_CGGAG__ 1.48201
G_GA_CGGA_G_ 1.55226
G_GA_CGGA__G 1.64786
G_GA_CG_AGG_ 1.51607
G_GA_CG_AG_G 1.49681
G_GA_CG_A_GG 1.68145
G_GA_CGGA__A 1.76037
G_GA_CG_AG_A 1.58440
G_GA_CG_A_GA 1.63786
G_GA_CGGA_A_ 1.77055
G_GA_CG_AGA_ 1.61685
G_GA_CG_A_AG 1.79191
G_GA_CG_A_AA 1.84538
G_GA_CGGAA__ 1.79028
G_GA_CG_AAG_ 1.72609
G_GA_CG_AA_G 1.85013
G_GA_CG_AA_A 1.89002
G_GA_CGAG_G_ 0.99005
G_GA_CGAG__G 1.35328
G_GA_CGA_GG_ 1.35892
G_GA_CGA_G_G 1.36870
G_GA_CGA__GG 1.52818
G_GA_CGAG__A 1.29666
G_GA_CGA_G_A 1.54107
G_GA_CGA__GA 1.26486
G_GA_CGAG_A_ 1.45300
G_GA_CGA_GA_ 1.51357
G_GA_CGA__AG 1.59733
G_GA_CGA__AA 1.79540
G_GA_CGAGA__ 1.34662
G_GA_CGA_AG_ 1.43045
G_GA_CGA_A_A 1.65191
G_GA_CGA_AA_ 1.84163
G_GA_CGAAG__ 1.58507
G_GA_CGAA_G_ 1.65338
G_GA_CGAA__G 1.77879
G_GA_CGAA__A 1.80788
G_GA_CGAA_A_ 1.93943
G_GA_CGAAA__ 2.02232
G_GA_CGGG__T 1.34145
G_GA_CGG_G_T 1.26454
G_GA_CGG__GT 1.28960
G_GA_CG_GG_T 1.17654
G_GA_CG__GGT 1.19498
G_GA_CGG_G_C 1.23831
G_GA_CGG__GC 1.20341
G_GA_CG_GG_C 0.93635
G_GA_CG__GGC 1.15191
G_GA_CGG__AT 1.65520
G_GA_CG_G_AT 1.44439
G_GA_CG__GAT 1.52421
G_GA_CGG__AC 1.52785
G_GA_CG_G_AC 1.17984
G_GA_CG__GAC 1.28992
G_GA_CGG_A_T 1.64945
G_GA_CG_GA_T 1.48860
G_GA_CG__AGT 1.51493
G_GA_CGG_A_C 1.48099
G_GA_CG_GA_C 1.23166
G_GA_CG__AGC 1.36188
G_GA_CG__AAT 1.81478
G_GA_CG__AAC 1.52471
G_GA_CGGA__T 1.70867
G_GA_CG_AG_T 1.61795
G_GA_CG_A_GT 1.55487
G_GA_CGGA__C 1.45547
G_GA_CG_AG_C 1.41344
G_GA_CG_A_GC 1.38031
G_GA_CG_A_AT 1.89013
G_GA_CG_A_AC 1.57530
G_GA_CG_AA_T 1.93932
G_GA_CG_AA_C 1.70163
G_GA_CGAG__T 1.45797
G_GA_CGA_G_T 1.54160
G_GA_CGA__GT 1.32779
G_GA_CGAG__C 1.17400
G_GA_CGA_G_C 1.26469
G_GA_CGA__GC 1.27845
G_GA_CGA__AT 1.66503
G_GA_CGA__AC 1.49066
G_GA_CGA_A_C 1.60644
G_GA_CGAA__T 1.93412
G_GA_CGAA__C 1.51112
G_GA_CGGG_T_ 1.44465
G_GA_CGG_GT_ 1.39455
G_GA_CGG__TG 1.53292
G_GA_CG_GGT_ 1.29365
G_GA_CG_G_TG 1.40789
G_GA_CG__GTG 1.30663
G_GA_CGG__TA 1.82127
G_GA_CG_G_TA 1.50706
G_GA_CG__GTA 1.53390
G_GA_CGGG_C_ 1.29347
G_GA_CGG_GC_ 1.14795
G_GA_CGG__CG 0.88373
G_GA_CG_GGC_ 1.00013
G_GA_CG_G_CG 0.78541
G_GA_CGG__CA 1.54811
G_GA_CG_G_CA 1.37466
G_GA_CGG_AT_ 1.69691
G_GA_CG_GAT_ 1.47152
G_GA_CG__ATG 1.69494
G_GA_CG__ATA 1.83801
G_GA_CGG_AC_ 1.52360
G_GA_CG_GAC_ 1.46623
G_GA_CG__ACG 1.29268
G_GA_CG__ACA 1.64017
G_GA_CGGA_T_ 1.71832
G_GA_CG_A_TG 1.55978
G_GA_CG_A_TA 1.88364
G_GA_CGGA_C_ 1.55254
G_GA_CG_AGC_ 1.46272
G_GA_CG_A_CG 1.21045
G_GA_CG_A_CA 1.69154
G_GA_CG_AAT_ 1.96926
G_GA_CG_AAC_ 1.77221
G_GA_CGAG_T_ 1.60553
G_GA_CGA_GT_ 1.46418
G_GA_CGA__TG 1.62418
G_GA_CGA__TA 1.83516
G_GA_CGAG_C_ 1.36604
G_GA_CGA_GC_ 1.36850
G_GA_CGA__CG 1.08004
G_GA_CGA__CA 1.64755
G_GA_CGA_AT_ 1.90886
G_GA_CGA_AC_ 1.71697
G_GA_CGAA_T_ 1.71793
G_GA_CGAA_C_ 1.69762
G_GA_CGG__TT 1.51784
G_GA_CG_G_TT 1.45410
G_GA_CG__GTT 1.53600
G_GA_CGG__TC 1.57999
G_GA_CG_G_TC 1.42217
G_GA_CG__GTC 1.53529
G_GA_CGG__CT 1.48950
G_GA_CG_G_CT 1.13435
G_GA_CG__GCT 0.85223
G_GA_CGG__CC 1.45567
G_GA_CG__GCC 1.20179
G_GA_CG__ATT 1.74930
G_GA_CG__ATC 1.57722
G_GA_CG__ACT 1.75271
G_GA_CG__ACC 1.46753
G_GA_CG_A_TT 1.77667
G_GA_CG_A_TC 1.59708
G_GA_CG_A_CT 1.77736
G_GA_CG_A_CC 1.49196
G_GA_CGA__TT 1.89368
G_GA_CGA__TC 1.59579
G_GA_CGA__CT 1.73437
G_GA_CGA__CC 1.43094
G_GA_CGGGT__ 1.45537
G_GA_CGG_TG_ 1.43205
G_GA_CGG_T_G 1.57674
G_GA_CG_GT_G 1.08780
G_GA_CG__TGG 1.40707
G_GA_CGG_T_A 1.77828
G_GA_CG_GT_A 1.39015
G_GA_CG__TGA 1.45546
G_GA_CGG_TA_ 1.81454
G_GA_CG_GTA_ 1.54630
G_GA_CG__TAG 1.59994
G_GA_CG__TAA 1.71421
G_GA_CGGGC__ 1.38465
G_GA_CG_GC_G 1.28006
G_GA_CGG_C_A 1.63717
G_GA_CG_GC_A 1.22591
G_GA_CGG_CA_ 1.49381
G_GA_CG_GCA_ 1.31848
G_GA_CG__CAG 1.43112
G_GA_CG__CAA 1.70795
G_GA_CGGAT__ 1.67261
G_GA_CG_ATG_ 1.57449
G_GA_CG_AT_G 1.67508
G_GA_CG_AT_A 1.74347
G_GA_CG_ATA_ 1.81259
G_GA_CGGAC__ 1.74481
G_GA_CG_AC_G 1.63195
G_GA_CG_AC_A 1.87343
G_GA_CG_ACA_ 1.76218
G_GA_CGAGT__ 1.53000
G_GA_CGA_TG_ 1.48955
G_GA_CGA_T_G 1.69395
G_GA_CGA_T_A 1.67629
G_GA_CGA_TA_ 1.69802
G_GA_CGAGC__ 1.23884
G_GA_CGA_C_G 1.47850
G_GA_CGA_C_A 1.45035
G_GA_CGA_CA_ 1.56967
G_GA_CGAAT__ 1.71727
G_GA_CGAAC__ 1.70324
G_GA_CGG_T_T 1.46280
G_GA_CG__TGT 1.31891
G_GA_CGG_T_C 1.55286
G_GA_CG__TGC 1.31726
G_GA_CG__TAT 1.69239
G_GA_CG__TAC 1.44009
G_GA_CGG_C_T 1.62200
G_GA_CG_GC_T 1.25141
G_GA_CGG_C_C 1.43510
G_GA_CG_GC_C 1.09452
G_GA_CG__CAT 1.46032
G_GA_CG__CAC 1.40840
G_GA_CG_AT_T 1.72130
G_GA_CG_AT_C 1.50394
G_GA_CG_AC_T 1.78344
G_GA_CG_AC_C 1.44525
G_GA_CGA_T_T 1.62709
G_GA_CGA_T_C 1.53499
G_GA_CGA_C_T 1.66489
G_GA_CGA_C_C 1.35524
G_GA_CGG_TT_ 1.57454
G_GA_CG_GTT_ 1.52545
G_GA_CG__TTG 1.57413
G_GA_CG__TTA 1.63500
G_GA_CGG_TC_ 1.61757
G_GA_CG_GTC_ 1.10916
G_GA_CG__TCG 0.95327
G_GA_CG__TCA 1.71904
G_GA_CGG_CT_ 1.66912
G_GA_CG_GCT_ 1.50799
G_GA_CG__CTG 1.55852
G_GA_CG__CTA 1.79410
G_GA_CGG_CC_ 1.53389
G_GA_CG_GCC_ 1.27714
G_GA_CG__CCG 1.23837
G_GA_CG__CCA 1.55331
G_GA_CG_ATT_ 1.70266
G_GA_CG_ATC_ 1.61275
G_GA_CG_ACT_ 1.64197
G_GA_CG_ACC_ 1.73634
G_GA_CGA_TT_ 1.77714
G_GA_CGA_TC_ 1.60466
G_GA_CGA_CT_ 1.66089
G_GA_CGA_CC_ 1.57761
G_GA_CG__TTT 1.55431
G_GA_CG__TTC 1.43135
G_GA_CG__TCT 1.39639
G_GA_CG__TCC 1.56472
G_GA_CG__CTT 1.68827
G_GA_CG__CTC 1.52386
G_GA_CG__CCT 1.62346
G_GA_CG__CCC 1.50392
G_GA_CGGTG__ 1.47721
G_GA_CGGT_G_ 1.62905
G_GA_CGGT__G 1.64725
G_GA_CG_TGG_ 1.60873
G_GA_CG_TG_G 1.55896
G_GA_CG_T_GG 1.53275
G_GA_CGGT__A 1.85659
G_GA_CG_TG_A 1.60648
G_GA_CG_T_GA 1.68574
G_GA_CGGT_A_ 1.69674
G_GA_CG_TGA_ 1.56390
G_GA_CG_T_AG 1.59339
G_GA_CG_T_AA 1.64246
G_GA_CGGTA__ 1.66557
G_GA_CG_TAG_ 1.58287
G_GA_CG_TA_G 1.66314
G_GA_CG_TA_A 1.78543
G_GA_CG_TAA_ 1.67101
G_GA_CGGCG__ 0.75709
G_GA_CGGC_G_ 1.30747
G_GA_CG_CG_G 0.88747
G_GA_CGGC__A 1.61939
G_GA_CG_CG_A 1.18921
G_GA_CG_C_GA 1.42938
G_GA_CGGC_A_ 1.37560
G_GA_CG_CGA_ 1.25433
G_GA_CG_C_AG 1.35274
G_GA_CG_C_AA 1.68083
G_GA_CGGCA__ 1.62777
G_GA_CG_CA_A 1.59309
G_GA_CG_CAA_ 1.62850
G_GA_CGATG__ 1.61023
G_GA_CGAT_G_ 1.60585
G_GA_CGAT__G 1.63079
G_GA_CGAT__A 1.72331
G_GA_CGAT_A_ 1.56662
G_GA_CGATA__ 1.87743
G_GA_CGACG__ 1.09472
G_GA_CGAC_G_ 1.47453
G_GA_CGAC__G 1.50545
G_GA_CGAC__A 1.80921
G_GA_CGAC_A_ 1.70616
G_GA_CGACA__ 1.73715
G_GA_CGGT__T 1.51346
G_GA_CG_TG_T 0.97768
G_GA_CG_T_GT 1.45789
G_GA_CGGT__C 1.59527
G_GA_CG_TG_C 1.52647
G_GA_CG_T_GC 1.44856
G_GA_CG_T_AT 1.51714
G_GA_CG_T_AC 1.46501
G_GA_CG_TA_T 1.64756
G_GA_CG_TA_C 1.53347
G_GA_CGGC__T 1.35892
G_GA_CG_C_GT 1.37617
G_GA_CGGC__C 1.36928
G_GA_CG_CG_C 0.92773
G_GA_CG_C_GC 1.21130
G_GA_CG_C_AT 1.54422
G_GA_CG_C_AC 1.43666
G_GA_CG_CA_T 1.68668
G_GA_CG_CA_C 1.46690
G_GA_CGAT__T 1.66946
G_GA_CGAT__C 1.62915
G_GA_CGAC__T 1.60205
G_GA_CGAC__C 1.63984
G_GA_CGGT_T_ 1.69652
G_GA_CG_TGT_ 1.63991
G_GA_CG_T_TG 1.61656
G_GA_CG_T_TA 1.70188
G_GA_CGGT_C_ 1.56423
G_GA_CG_TGC_ 0.81892
G_GA_CG_T_CG 1.12454
G_GA_CG_T_CA 1.57782
G_GA_CG_TAT_ 1.75159
G_GA_CG_TAC_ 1.70987
G_GA_CGGC_T_ 1.51347
G_GA_CG_CGT_ 1.26413
G_GA_CG_C_TG 1.54245
G_GA_CG_C_TA 1.76459
G_GA_CGGC_C_ 1.42373
G_GA_CG_CGC_ 0.84444
G_GA_CG_C_CG 1.00602
G_GA_CG_C_CA 1.61147
G_GA_CG_CAT_ 1.71129
G_GA_CG_CAC_ 1.53775
G_GA_CGAT_T_ 1.85539
G_GA_CGAT_C_ 1.60132
G_GA_CGAC_T_ 1.73132
G_GA_CGAC_C_ 1.70212
G_GA_CG_T_TT 1.69204
G_GA_CG_T_TC 1.62643
G_GA_CG_T_CT 1.10126
G_GA_CG_T_CC 1.58290
G_GA_CG_C_TT 1.53956
G_GA_CG_C_TC 1.38725
G_GA_CG_C_CT 1.62306
G_GA_CGGTT__ 1.82748
G_GA_CG_TTG_ 1.59203
G_GA_CG_TT_G 1.57249
G_GA_CG_TT_A 1.68426
G_GA_CG_TTA_ 1.56056
G_GA_CGGTC__ 1.71165
G_GA_CG_TCG_ 0.80379
G_GA_CG_TC_G 1.42804
G_GA_CG_TC_A 1.50431
G_GA_CG_TCA_ 1.46712
G_GA_CGGCT__ 1.46835
G_GA_CG_CTG_ 1.55390
G_GA_CG_CT_G 1.57145
G_GA_CG_CT_A 1.65605
G_GA_CG_CTA_ 1.53336
G_GA_CGGCC__ 1.25977
G_GA_CG_CC_G 1.31201
G_GA_CG_CC_A 1.67234
G_GA_CG_CCA_ 1.37566
G_GA_CGATT__ 1.67034
G_GA_CGATC__ 1.51120
G_GA_CGACT__ 1.67354
G_GA_CGACC__ 1.66306
G_GA_CG_TT_T 1.68140
G_GA_CG_TT_C 1.56750
G_GA_CG_TC_C 1.48755
G_GA_CG_CT_T 1.49893
G_GA_CG_CT_C 1.30022
G_GA_CG_CC_T 1.55422
G_GA_CG_CC_C 1.46343
G_GA_CG_TTT_ 1.65588
G_GA_CG_TTC_ 1.69070
G_GA_CG_TCT_ 1.63186
G_GA_CG_TCC_ 1.55937
G_GA_CG_CTT_ 1.33261
G_GA_CG_CTC_ 1.60413
G_GA_CG_CCT_ 1.68405
G_GA_CG_CCC_ 1.58272
G_GA_CGTGG__ 1.13329
G_GA_CGT_G_G 1.36137
G_GA_CGT__GG 1.08477
G_GA_CGTG__A 1.24709
G_GA_CGT_G_A 1.34618
G_GA_CGT__GA 1.33218
G_GA_CGTG_A_ 1.16606
G_GA_CGT_GA_ 1.32849
G_GA_CGT__AG 1.40219
G_GA_CGT__AA 1.42103
G_GA_CGTGA__ 1.26813
G_GA_CGT_AG_ 1.26924
G_GA_CGT_A_G 1.40253
G_GA_CGT_A_A 1.45318
G_GA_CGT_AA_ 1.47798
G_GA_CGTAG__ 1.52985
G_GA_CGTA_G_ 1.46201
G_GA_CGTA__G 1.63367
G_GA_CGTA__A 1.65066
G_GA_CGTAA__ 1.63974
G_GA_CGC_GG_ 1.32528
G_GA_CGC_G_G 1.24464
G_GA_CGCG__A 1.10589
G_GA_CGC_G_A 1.53470
G_GA_CGC__GA 1.45299
G_GA_CGC_GA_ 1.54173
G_GA_CGC__AG 1.47158
G_GA_CGC__AA 1.67117
G_GA_CGC_A_A 1.59369
G_GA_CGC_AA_ 1.49412
G_GA_CGCAG__ 1.50495
G_GA_CGCA_G_ 1.60184
G_GA_CGCA__G 1.52864
G_GA_CGCA__A 1.71565
G_GA_CGCA_A_ 1.63831
G_GA_CGCAA__ 1.85931
G_GA_CGT_G_T 1.35359
G_GA_CGTG__C 1.16568
G_GA_CGT_G_C 1.26469
G_GA_CGT__GC 1.08196
G_GA_CGT__AT 1.54113
G_GA_CGT__AC 1.30765
G_GA_CGT_A_T 1.62040
G_GA_CGT_A_C 1.31535
G_GA_CGTA__T 1.64917
G_GA_CGTA__C 1.55310
G_GA_CGC__GT 1.27186
G_GA_CGC_G_C 1.30018
G_GA_CGC__GC 1.25689
G_GA_CGC__AT 1.54586
G_GA_CGC__AC 1.28595
G_GA_CGC_A_T 1.68199
G_GA_CGC_A_C 1.40917
G_GA_CGCA__T 1.66441
G_GA_CGCA__C 1.55094
G_GA_CGTG_T_ 1.39614
G_GA_CGT_GT_ 1.59342
G_GA_CGT__TG 1.49402
G_GA_CGT__TA 1.62165
G_GA_CGTG_C_ 1.23180
G_GA_CGT_GC_ 1.26278
G_GA_CGT__CG 1.31602
G_GA_CGT__CA 1.45457
G_GA_CGT_AT_ 1.58622
G_GA_CGT_AC_ 1.57024
G_GA_CGTA_T_ 1.75326
G_GA_CGTA_C_ 1.55487
G_GA_CGC_GT_ 1.39639
G_GA_CGC__TG 1.48755
G_GA_CGC__TA 1.48581
G_GA_CGC__CG 0.87375
G_GA_CGC__CA 1.60103
G_GA_CGC_AT_ 1.64439
G_GA_CGC_AC_ 1.54232
G_GA_CGCA_T_ 1.55421
G_GA_CGCA_C_ 1.67608
G_GA_CGT__TT 1.60579
G_GA_CGT__TC 1.47379
G_GA_CGT__CT 1.43898
G_GA_CGT__CC 1.44922
G_GA_CGC__TT 1.48968
G_GA_CGC__TC 1.35804
G_GA_CGC__CT 0.81961
G_GA_CGC__CC 1.43237
G_GA_CGT_TG_ 1.20085
G_GA_CGT_T_G 1.16017
G_GA_CGT_T_A 1.45901
G_GA_CGT_TA_ 1.47807
G_GA_CGTGC__ 1.25977
G_GA_CGT_C_G 1.40477
G_GA_CGT_CA_ 1.42159
G_GA_CGTAT__ 1.60604
G_GA_CGTAC__ 1.76116
G_GA_CGC_TG_ 1.43685
G_GA_CGC_T_G 1.48917
G_GA_CGC_T_A 1.56070
G_GA_CGC_TA_ 1.44899
G_GA_CGC_C_G 1.44253
G_GA_CGC_C_A 1.54230
G_GA_CGC_CA_ 1.44548
G_GA_CGCAT__ 1.62271
G_GA_CGT_T_T 1.46492
G_GA_CGT_T_C 1.31874
G_GA_CGT_C_C 1.44005
G_GA_CGC_T_T 1.28267
G_GA_CGC_T_C 1.34325
G_GA_CGC_C_T 1.38081
G_GA_CGC_C_C 1.26854
G_GA_CGT_TT_ 1.50406
G_GA_CGT_TC_ 1.39527
G_GA_CGT_CC_ 1.53739
G_GA_CGC_TT_ 1.30555
G_GA_CGC_TC_ 1.41319
G_GA_CGC_CT_ 1.51338
G_GA_CGC_CC_ 1.46892
G_GA_CGTTG__ 1.62685
G_GA_CGTT_G_ 1.42538
G_GA_CGTT__G 1.51114
G_GA_CGTT__A 1.54123
G_GA_CGTT_A_ 1.48337
G_GA_CGTTA__ 1.67494
G_GA_CGTCG__ 1.29300
G_GA_CGTC_G_ 1.22891
G_GA_CGTC__G 1.35598
G_GA_CGTC__A 1.46713
G_GA_CGTC_A_ 1.45889
G_GA_CGTCA__ 1.38235
G_GA_CGCTG__ 1.05550
G_GA_CGCT_G_ 1.48041
G_GA_CGCT__G 1.47102
G_GA_CGCT__A 1.52898
G_GA_CGCT_A_ 1.47710
G_GA_CGCTA__ 1.50922
G_GA_CGCC__A 1.49314
G_GA_CGCC_A_ 1.45717
G_GA_CGTT__T 1.66496
G_GA_CGTT__C 1.43692
G_GA_CGTC__T 1.56225
G_GA_CGTC__C 1.27484
G_GA_CGCT__T 0.97730
G_GA_CGCT__C 1.52022
G_GA_CGCC__T 1.62207
G_GA_CGCC__C 1.21234
G_GA_CGTT_T_ 1.57409
G_GA_CGTT_C_ 1.66465
G_GA_CGTC_T_ 1.53084
G_GA_CGTC_C_ 1.46844
G_GA_CGCT_T_ 1.55660
G_GA_CGCT_C_ 0.91965
G_GA_CGCC_T_ 1.40021
G_GA_CGCC_C_ 1.51871
G_GA_CGTTT__ 1.47834
G_GA_CGTCT__ 1.41882
G_GA_CGTCC__ 1.46482
G_GA_CGCTT__ 1.60784
G_GA_CGCTC__ 1.41365
G_GA_CGCCT__ 1.42353
G_GA_CGCCC__ 1.59466
G__AGCGGGG__ 1.23346
G__AGCGGG_G_ 1.12599
G__AGCGG_GG_ 1.36902
G__AGCGG_G_G 1.39029
G__AGCGG__GG 1.46853
G__AGCG_GGG_ 1.22883
G__AGCG_GG_G 1.26141
G__AGCG_G_GG 1.17313
G__AGCG__GGG 1.38874
G__AGCGGG__A 1.67014
G__AGCGG_G_A 1.64741
G__AGCGG__GA 1.66861
G__AGCG_G_GA 1.17290
G__AGCG__GGA 1.52701
G__AGCGGG_A_ 1.55415
G__AGCGG_GA_ 1.60342
G__AGCGG__AG 1.72753
G__AGCG_G_AG 1.35822
G__AGCG__GAG 1.51575
G__AGCGG__AA 1.94717
G__AGCG_G_AA 1.71171
G__AGCG__GAA 1.80857
G__AGCGGGA__ 1.56671
G__AGCGG_AG_ 1.48199
G__AGCGG_A_G 1.69414
G__AGCG_GAG_ 1.30391
G__AGCG_GA_G 1.44332
G__AGCG__AGG 1.49350
G__AGCGG_A_A 1.98212
G__AGCG_GA_A 1.62022
G__AGCG__AGA 1.60453
G__AGCGG_AA_ 1.99768
G__AGCG_GAA_ 1.11181
G__AGCG__AAG 1.78071
G__AGCG__AAA 2.12404
G__AGCGGAG__ 1.63492
G__AGCGGA_G_ 1.79404
G__AGCGGA__G 1.93685
G__AGCG_AGG_ 1.58563
G__AGCG_AG_G 1.64483
G__AGCG_A_GG 1.65262
G__AGCGGA__A 2.05458
G__AGCG_AG_A 1.81151
G__AGCG_A_GA 1.90053
G__AGCGGA_A_ 2.18811
G__AGCG_AGA_ 1.90214
G__AGCG_A_AG 1.98748
G__AGCG_AAG_ 1.93704
G__AGCG_AA_G 2.02673
G__AGCG_AA_A 2.28946
G__AGCG_AAA_ 2.37642
G__AGCGAGG__ 1.43085
G__AGCGAG_G_ 1.14845
G__AGCGAG__G 1.47039
G__AGCGA_GG_ 1.49997
G__AGCGA_G_G 1.52518
G__AGCGA__GG 1.47961
G__AGCGAG__A 1.42787
G__AGCGA_G_A 1.60727
G__AGCGA__GA 1.36750
G__AGCGAG_A_ 1.12157
G__AGCGA_GA_ 1.63855
G__AGCGA__AG 1.67162
G__AGCGA__AA 1.91484
G__AGCGAGA__ 1.18412
G__AGCGA_AG_ 1.47004
G__AGCGA_A_G 1.70175
G__AGCGA_A_A 1.87187
G__AGCGA_AA_ 1.36494
G__AGCGAAG__ 1.81140
G__AGCGAA_G_ 1.80961
G__AGCGAA__G 1.90989
G__AGCGAAA__ 2.26983
G__AGCGGG__T 1.37290
G__AGCGG_G_T 1.47372
G__AGCGG__GT 1.29564
G__AGCG_GG_T 1.37916
G__AGCG_G_GT 1.25509
G__AGCGGG__C 1.34796
G__AGCGG_G_C 1.13780
G__AGCGG__GC 1.12859
G__AGCG_GG_C 1.09092
G__AGCG__GGC 1.14460
G__AGCGG__AT 1.81040
G__AGCG_G_AT 0.85176
G__AGCG__GAT 1.65380
G__AGCGG__AC 1.69772
G__AGCG_G_AC 1.23990
G__AGCG__GAC 1.46659
G__AGCGG_A_T 1.70218
G__AGCG_GA_T 0.98297
G__AGCG__AGT 1.49535
G__AGCGG_A_C 1.52876
G__AGCG__AGC 1.49538
G__AGCG__AAT 1.10349
G__AGCG__AAC 1.74068
G__AGCGGA__T 1.91913
G__AGCG_AG_T 1.84126
G__AGCG_A_GT 1.78429
G__AGCGGA__C 1.73291
G__AGCG_AG_C 1.47201
G__AGCG_A_AT 2.03530
G__AGCG_A_AC 1.75793
G__AGCG_AA_T 2.21596
G__AGCG_AA_C 2.17288
G__AGCGA_G_T 1.67142
G__AGCGA__GT 1.44294
G__AGCGAG__C 1.35703
G__AGCGA_G_C 1.53230
G__AGCGA__GC 1.44189
G__AGCGA__AT 1.06238
G__AGCGA__AC 1.62563
G__AGCGA_A_T 1.15132
G__AGCGA_A_C 1.73531
G__AGCGAA__T 2.10452
G__AGCGAA__C 2.02492
G__AGCGGG_T_ 1.71912
G__AGCGG_GT_ 1.39545
G__AGCGG__TG 1.66883
G__AGCG_GGT_ 1.42861
G__AGCG_G_TG 1.53962
G__AGCG__GTG 1.50143
G__AGCG_G_TA 1.81471
G__AGCG__GTA 1.68964
G__AGCGGG_C_ 1.41964
G__AGCGG_GC_ 1.23894
G__AGCGG__CG 0.99298
G__AGCG_GGC_ 1.17577
G__AGCG_G_CG 1.03966
G__AGCGG__CA 1.68799
G__AGCG_G_CA 1.55434
G__AGCG_GAT_ 1.75766
G__AGCG__ATG 1.80298
G__AGCG__ATA 2.13869
G__AGCGG_AC_ 1.71238
G__AGCG_GAC_ 1.71737
G__AGCG__ACG 1.32242
G__AGCG__ACA 1.87391
G__AGCGGA_T_ 1.74052
G__AGCG_AGT_ 1.58211
G__AGCG_A_TG 1.90570
G__AGCG_A_TA 1.98380
G__AGCGGA_C_ 1.90832
G__AGCG_AGC_ 1.65605
G__AGCG_A_CG 1.40653
G__AGCG_A_CA 1.92786
G__AGCG_AAT_ 2.26358
G__AGCG_AAC_ 2.21825
G__AGCGAG_T_ 1.73382
G__AGCGA_GT_ 1.71608
G__AGCGA__TG 1.81844
G__AGCGA__TA 1.67578
G__AGCGAG_C_ 1.51711
G__AGCGA_GC_ 1.51658
G__AGCGA__CG 1.23857
G__AGCGA__CA 1.77410
G__AGCGA_AT_ 1.99050
G__AGCGA_AC_ 1.99509
G__AGCGAA_T_ 2.20451
G__AGCGAA_C_ 2.07785
G__AGCGG__TT 1.71269
G__AGCG_G_TT 1.71330
G__AGCG__GTT 1.69903
G__AGCGG__TC 1.57434
G__AGCG_G_TC 1.50654
G__AGCG__GTC 1.33202
G__AGCGG__CT 1.60575
G__AGCG_G_CT 1.48039
G__AGCG__GCT 1.50959
G__AGCGG__CC 1.58150
G__AGCG_G_CC 1.38724
G__AGCG__GCC 1.35964
G__AGCG__ATT 1.96700
G__AGCG__ACT 1.89763
G__AGCG__ACC 1.54569
G__AGCG_A_TT 1.96451
G__AGCG_A_TC 1.82800
G__AGCG_A_CT 2.06349
G__AGCG_A_CC 1.93505
G__AGCGA__TT 1.86879
G__AGCGA__TC 1.82360
G__AGCGA__CT 1.81637
G__AGCGA__CC 1.65335
G__AGCGGGT__ 1.47041
G__AGCGG_TG_ 1.43004
G__AGCGG_T_G 1.66193
G__AGCG_GTG_ 1.18988
G__AGCGG_T_A 1.73667
G__AGCG_GT_A 1.52474
G__AGCG__TGA 1.51101
G__AGCGG_TA_ 1.89236
G__AGCG_GTA_ 1.66032
G__AGCG__TAG 1.75382
G__AGCG__TAA 1.76731
G__AGCGGGC__ 1.51449
G__AGCGG_CG_ 0.94502
G__AGCGG_C_G 1.62141
G__AGCG_GC_G 1.30062
G__AGCGG_C_A 1.84885
G__AGCG_GC_A 1.30563
G__AGCGG_CA_ 1.70794
G__AGCG_GCA_ 1.23309
G__AGCG__CAG 1.50099
G__AGCG__CAA 1.72765
G__AGCGGAT__ 1.91419
G__AGCG_ATG_ 1.66545
G__AGCG_AT_A 1.96347
G__AGCG_ATA_ 2.00362
G__AGCGGAC__ 1.96860
G__AGCG_AC_G 1.86010
G__AGCG_AC_A 2.00750
G__AGCG_ACA_ 1.78670
G__AGCGAGT__ 1.61798
G__AGCGA_TG_ 1.54751
G__AGCGA_T_G 1.75270
G__AGCGA_T_A 1.78665
G__AGCGA_TA_ 1.83414
G__AGCGAGC__ 1.23217
G__AGCGA_C_G 1.58773
G__AGCGA_C_A 1.31309
G__AGCGA_CA_ 1.60977
G__AGCGAAT__ 1.96179
G__AGCGAAC__ 2.17211
G__AGCGG_T_T 1.53598
G__AGCG_GT_T 1.58683
G__AGCG__TGT 1.46310
G__AGCGG_T_C 1.65084
G__AGCG_GT_C 1.51348
G__AGCG__TGC 1.28131
G__AGCG__TAT 1.80027
G__AGCGG_C_T 1.77579
G__AGCG_GC_T 1.32534
G__AGCG__CGT 0.99233
G__AGCGG_C_C 1.59383
G__AGCG_GC_C 1.10321
G__AGCG__CAT 1.50410
G__AGCG__CAC 1.37644
G__AGCG_AT_T 1.86150
G__AGCG_AT_C 1.70697
G__AGCG_AC_T 1.90062
G__AGCG_AC_C 1.68579
G__AGCGA_T_T 1.73542
G__AGCGA_T_C 1.66371
G__AGCGA_C_T 1.67868
G__AGCGA_C_C 1.57146
G__AGCGG_TT_ 1.68418
G__AGCG_GTT_ 1.85196
G__AGCG__TTG 1.59452
G__AGCG__TTA 1.77246
G__AGCGG_TC_ 1.67274
G__AGCG_GTC_ 1.61775
G__AGCG__TCA 1.70433
G__AGCGG_CT_ 1.85106
G__AGCG_GCT_ 1.57954
G__AGCG__CTG 1.71599
G__AGCGG_CC_ 1.73978
G__AGCG_GCC_ 1.42100
G__AGCG__CCG 1.20727
G__AGCG__CCA 1.69632
G__AGCG_ATT_ 1.88114
G__AGCG_ATC_ 1.91212
G__AGCG_ACT_ 2.03178
G__AGCG_ACC_ 2.08595
G__AGCGA_TT_ 1.92150
G__AGCGA_TC_ 1.66773
G__AGCGA_CT_ 1.60452
G__AGCGA_CC_ 1.69082
G__AGCG__TTT 1.70397
G__AGCG__TTC 1.56345
G__AGCG__TCC 1.65894
G__AGCG__CTT 1.57182
G__AGCG__CTC 1.62301
G__AGCG__CCT 1.73376
G__AGCG__CCC 1.61465
G__AGCGGT_G_ 1.44647
G__AGCGGT__G 1.61658
G__AGCG_TGG_ 1.44495
G__AGCG_TG_G 1.48895
G__AGCGGT__A 1.83775
G__AGCG_TG_A 1.55134
G__AGCG_T_GA 1.49391
G__AGCGGT_A_ 1.74982
G__AGCG_TGA_ 1.56321
G__AGCG_T_AG 1.51147
G__AGCG_T_AA 1.70848
G__AGCGGTA__ 1.65685
G__AGCG_TAG_ 1.49158
G__AGCG_TA_G 1.61915
G__AGCG_TA_A 1.83539
G__AGCG_TAA_ 1.73501
G__AGCGGCG__ 0.75989
G__AGCGGC__G 1.45634
G__AGCG_CG_G 0.91138
G__AGCG_C_GG 1.29846
G__AGCGGC__A 1.67859
G__AGCG_CG_A 1.22525
G__AGCG_C_GA 1.48170
G__AGCGGC_A_ 1.66816
G__AGCG_CGA_ 1.27405
G__AGCG_C_AG 1.58493
G__AGCG_C_AA 1.81804
G__AGCGGCA__ 1.54684
G__AGCG_CAG_ 1.45662
G__AGCG_CA_G 1.57019
G__AGCG_CA_A 1.78556
G__AGCGATG__ 1.54439
G__AGCGAT__G 1.54882
G__AGCGAT__A 1.66357
G__AGCGAT_A_ 1.62642
G__AGCGATA__ 1.79170
G__AGCGACG__ 1.43396
G__AGCGAC_G_ 1.42412
G__AGCGAC__A 1.52810
G__AGCGAC_A_ 1.78519
G__AGCGACA__ 1.59532
G__AGCGGT__T 1.74402
G__AGCG_TG_T 1.63454
G__AGCG_T_GT 1.50173
G__AGCGGT__C 1.51894
G__AGCG_TG_C 1.44943
G__AGCG_T_GC 1.17463
G__AGCG_T_AT 1.58479
G__AGCG_T_AC 1.56055
G__AGCG_TA_T 1.81568
G__AGCG_TA_C 1.47921
G__AGCGGC__T 1.47345
G__AGCG_CG_T 1.19168
G__AGCG_C_GT 1.38709
G__AGCGGC__C 1.31066
G__AGCG_CG_C 0.78239
G__AGCG_C_GC 1.25998
G__AGCG_C_AT 1.59368
G__AGCG_C_AC 1.56875
G__AGCG_CA_T 1.53791
G__AGCG_CA_C 0.97652
G__AGCGAT__T 1.70966
G__AGCGAT__C 1.61283
G__AGCGAC__T 1.49860
G__AGCGAC__C 1.67090
G__AGCGGT_T_ 1.88651
G__AGCG_TGT_ 1.65801
G__AGCG_T_TG 1.57116
G__AGCG_T_TA 1.72886
G__AGCGGT_C_ 1.56951
G__AGCG_TGC_ 1.49886
G__AGCG_T_CG 1.16066
G__AGCG_T_CA 1.61039
G__AGCG_TAT_ 1.89304
G__AGCG_TAC_ 1.73600
G__AGCGGC_T_ 1.57710
G__AGCG_CGT_ 1.25703
G__AGCG_C_TG 1.66296
G__AGCG_C_TA 1.45021
G__AGCGGC_C_ 1.45486
G__AGCG_C_CG 0.98646
G__AGCG_C_CA 1.68477
G__AGCG_CAT_ 1.12882
G__AGCG_CAC_ 1.46906
G__AGCGAC_T_ 1.46627
G__AGCGAC_C_ 1.69310
G__AGCG_T_TT 1.72532
G__AGCG_T_TC 1.57531
G__AGCG_T_CT 1.62290
G__AGCG_T_CC 1.58765
G__AGCG_C_TT 1.50892
G__AGCG_C_TC 0.86652
G__AGCG_C_CC 1.32792
G__AGCGGTT__ 1.72152
G__AGCG_TT_A 1.57377
G__AGCG_TTA_ 1.55649
G__AGCGGTC__ 1.85010
G__AGCG_TCG_ 1.04811
G__AGCG_TC_G 1.47508
G__AGCG_TC_A 1.59308
G__AGCG_TCA_ 1.54201
G__AGCGGCT__ 1.52637
G__AGCG_CT_G 1.49460
G__AGCG_CT_A 1.66557
G__AGCG_CTA_ 1.72967
G__AGCG_CC_G 1.51867
G__AGCG_CC_A 1.38094
G__AGCG_CCA_ 1.52785
G__AGCGATC__ 1.57750
G__AGCGACT__ 1.70863
G__AGCGACC__ 1.45786
G__AGCG_TT_C 1.49215
G__AGCG_TC_T 1.44293
G__AGCG_TC_C 1.52918
G__AGCG_CT_T 1.53123
G__AGCG_CT_C 1.40043
G__AGCG_CC_T 1.61489
G__AGCG_CC_C 1.39897
G__AGCG_TTT_ 1.64783
G__AGCG_TTC_ 1.56542
G__AGCG_TCT_ 1.51172
G__AGCG_TCC_ 1.62709
G__AGCG_CTT_ 1.37290
G__AGCG_CTC_ 1.66470
G__AGCG_CCT_ 1.51112
G__AGCG_CCC_ 1.58807
G__AGCGTGG__ 1.34369
G__AGCGTG_G_ 1.30552
G__AGCGTG__G 1.28198
G__AGCGT_GG_ 1.27920
G__AGCGT_G_G 1.43260
G__AGCGTG__A 1.50910
G__AGCGT_G_A 1.45388
G__AGCGT__GA 1.37822
G__AGCGTG_A_ 1.36945
G__AGCGT_GA_ 1.49842
G__AGCGT__AG 1.45468
G__AGCGT__AA 1.69716
G__AGCGTGA__ 1.58307
G__AGCGT_AG_ 1.54713
G__AGCGT_A_G 1.54528
G__AGCGT_A_A 1.75023
G__AGCGT_AA_ 1.80354
G__AGCGTAG__ 1.57591
G__AGCGTA_G_ 1.45342
G__AGCGTA__G 1.68850
G__AGCGTA__A 1.84272
G__AGCGTA_A_ 1.82407
G__AGCGTAA__ 1.99355
G__AGCGCG__G 0.75426
G__AGCGC_GG_ 1.38375
G__AGCGC_G_G 1.35294
G__AGCGC__GG 1.28818
G__AGCGCG__A 1.04820
G__AGCGC_G_A 1.66281
G__AGCGC__GA 1.61207
G__AGCGCG_A_ 1.00848
G__AGCGC_GA_ 1.66723
G__AGCGC__AG 1.56592
G__AGCGC__AA 1.90586
G__AGCGCGA__ 1.16570
G__AGCGC_AG_ 1.68344
G__AGCGC_A_G 1.59444
G__AGCGC_A_A 1.86486
G__AGCGC_AA_ 1.85328
G__AGCGCA__G 1.69491
G__AGCGCA__A 1.92757
G__AGCGCA_A_ 1.84720
G__AGCGCAA__ 2.12664
G__AGCGTG__T 1.58645
G__AGCGT_G_T 1.67504
G__AGCGT__GT 1.55140
G__AGCGTG__C 1.28273
G__AGCGT__GC 1.16843
G__AGCGT__AT 1.60367
G__AGCGT__AC 1.27740
G__AGCGT_A_T 1.88012
G__AGCGT_A_C 1.55611
G__AGCGTA__T 1.95222
G__AGCGTA__C 1.48246
G__AGCGCG__T 1.06348
G__AGCGC_G_T 1.56299
G__AGCGC__GT 1.52164
G__AGCGC_G_C 1.40141
G__AGCGC__AT 1.62567
G__AGCGC__AC 1.49107
G__AGCGC_A_T 1.80212
G__AGCGCA__T 1.87468
G__AGCGCA__C 1.60701
G__AGCGTG_T_ 1.53230
G__AGCGT_GT_ 1.56760
G__AGCGT__TG 1.57025
G__AGCGT__TA 1.79192
G__AGCGTG_C_ 1.56823
G__AGCGT_GC_ 1.41083
G__AGCGT__CA 1.61272
G__AGCGT_AT_ 1.80480
G__AGCGT_AC_ 1.75895
G__AGCGTA_T_ 1.91232
G__AGCGTA_C_ 1.86585
G__AGCGCG_T_ 1.23275
G__AGCGC_GT_ 1.49612
G__AGCGC__TG 1.55622
G__AGCGC__TA 1.51526
G__AGCGC_GC_ 1.40957
G__AGCGC__CG 1.03373
G__AGCGC__CA 1.66966
G__AGCGC_AT_ 0.97243
G__AGCGC_AC_ 1.48867
G__AGCGCA_T_ 1.81161
G__AGCGCA_C_ 1.84777
G__AGCGT__TT 1.74294
G__AGCGT__TC 1.40618
G__AGCGT__CT 1.65856
G__AGCGT__CC 1.55997
G__AGCGC__TT 1.55406
G__AGCGC__TC 0.84063
G__AGCGC__CT 1.68633
G__AGCGC__CC 1.41553
G__AGCGTGT__ 1.44096
G__AGCGT_T_A 1.52585
G__AGCGT_TA_ 1.51837
G__AGCGTGC__ 1.32639
G__AGCGT_C_G 1.38323
G__AGCGT_C_A 1.67217
G__AGCGT_CA_ 1.32029
G__AGCGTAT__ 1.70111
G__AGCGTAC__ 1.78963
G__AGCGCGT__ 1.24226
G__AGCGC_TG_ 1.36201
G__AGCGC_T_G 1.35533
G__AGCGC_T_A 1.65301
G__AGCGC_TA_ 1.73732
G__AGCGC_C_G 1.46279
G__AGCGC_C_A 1.42488
G__AGCGC_CA_ 1.39166
G__AGCGCAT__ 1.83309
G__AGCGCAC__ 1.53908
G__AGCGT_T_C 1.34027
G__AGCGT_C_T 1.46922
G__AGCGT_C_C 1.36325
G__AGCGC_T_T 1.73891
G__AGCGC_T_C 1.42099
G__AGCGC_C_T 1.33368
G__AGCGC_C_C 1.17712
G__AGCGT_TT_ 1.56910
G__AGCGT_TC_ 1.58324
G__AGCGT_CT_ 1.59348
G__AGCGT_CC_ 1.68586
G__AGCGC_TT_ 1.45831
G__AGCGC_TC_ 1.75453
G__AGCGC_CT_ 1.42885
G__AGCGC_CC_ 1.46024
G__AGCGTTG__ 1.49117
G__AGCGTT__A 1.59483
G__AGCGTT_A_ 1.46634
G__AGCGTTA__ 1.69227
G__AGCGTCG__ 1.22442
G__AGCGTC_G_ 1.45627
G__AGCGTC__G 1.45960
G__AGCGTC__A 1.59740
G__AGCGTC_A_ 1.51626
G__AGCGTCA__ 1.66720
G__AGCGCTG__ 1.53357
G__AGCGCT_G_ 1.44902
G__AGCGCT__G 1.46958
G__AGCGCT__A 1.56270
G__AGCGCT_A_ 1.53234
G__AGCGCTA__ 1.62227
G__AGCGCCG__ 0.92312
G__AGCGCC_G_ 1.33900
G__AGCGCC__G 1.37091
G__AGCGCC__A 1.64451
G__AGCGCC_A_ 1.60728
G__AGCGCCA__ 1.12549
G__AGCGTT__C 1.33526
G__AGCGTC__T 1.60466
G__AGCGTC__C 1.39125
G__AGCGCT__T 1.51768
G__AGCGCT__C 1.47748
G__AGCGTT_C_ 1.54120
G__AGCGTC_T_ 1.56244
G__AGCGTC_C_ 1.58078
G__AGCGCT_T_ 1.45380
G__AGCGCT_C_ 1.60353
G__AGCGCC_T_ 0.90056
G__AGCGTTC__ 1.49708
G__AGCGTCT__ 1.52962
G__AGCGTCC__ 1.43801
G__AGCGCTT__ 1.58380
G__AGCGCCC__ 1.49447
G__AACG__GGG 1.54046
G__AACGGG__A 1.38999
G__AACGG_G_A 1.18938
G__AACGG__GA 1.43961
G__AACG_GG_A 1.02148
G__AACG_G_GA 1.44967
G__AACG__GGA 0.98006
G__AACGGG_A_ 1.49358
G__AACGG_GA_ 1.23663
G__AACGG__AG 1.51250
G__AACG_G_AG 1.32770
G__AACG__GAG 1.37388
G__AACGG__AA 1.46952
G__AACG_G_AA 1.16368
G__AACG__GAA 1.07036
G__AACGGGA__ 1.49180
G__AACGG_AG_ 1.48154
G__AACGG_A_G 1.51195
G__AACG_GAG_ 1.37483
G__AACG_GA_G 1.40072
G__AACG_GA_A 1.54273
G__AACGG_AA_ 1.61857
G__AACG_GAA_ 1.45221
G__AACG__AAA 1.67203
G__AACGGA_G_ 1.33366
G__AACG_AGG_ 1.35358
G__AACG_AG_G 1.49106
G__AACG_A_GG 1.57040
G__AACGGA__A 1.42174
G__AACG_A_GA 1.10567
G__AACG_AGA_ 1.44330
G__AACG_A_AG 1.62988
G__AACGGAA__ 1.56108
G__AACG_AA_G 1.68438
G__AACGAGG__ 1.19865
G__AACGAG_G_ 1.55491
G__AACGAG__G 1.59959
G__AACGA_GG_ 1.59655
G__AACGA_G_G 1.45963
G__AACGA__GG 1.59710
G__AACGAG__A 1.44411
G__AACGA_GA_ 1.20966
G__AACGA__AG 1.68278
G__AACGAGA__ 1.72446
G__AACGA_A_G 1.70437
G__AACGA_A_A 1.89666
G__AACGA_AA_ 1.84356
G__AACGAAG__ 1.61877
G__AACGAA_G_ 1.64475
G__AACGAA__G 1.67504
G__AACGGG__T 1.54687
G__AACGG_G_T 1.24097
G__AACGG__GT 1.28300
G__AACG__GGT 1.26946
G__AACGGG__C 1.34083
G__AACGG_G_C 1.14243
G__AACGG__GC 1.19283
G__AACG_GG_C 1.06937
G__AACG__GGC 1.12788
G__AACGG__AT 1.69061
G__AACG_G_AT 1.44597
G__AACG__GAT 1.45827
G__AACGG__AC 1.48684
G__AACG_G_AC 1.29339
G__AACG__GAC 1.15800
G__AACGG_A_T 1.51802
G__AACG_GA_T 1.42546
G__AACG__AGT 1.38343
G__AACGG_A_C 1.38735
G__AACG_GA_C 1.36959
G__AACG__AGC 1.32073
G__AACG__AAC 1.38938
G__AACGGA__T 1.52068
G__AACG_AG_T 1.48439
G__AACG_A_GT 1.48318
G__AACGGA__C 1.32353
G__AACG_AG_C 1.23682
G__AACG_A_GC 1.28381
G__AACG_A_AC 1.46190
G__AACGAG__T 1.62713
G__AACGA_G_T 1.46589
G__AACGA__GT 1.42798
G__AACGAG__C 1.58241
G__AACGA_G_C 1.29479
G__AACGA__GC 1.47822
G__AACGA__AT 1.70178
G__AACGA__AC 1.45758
G__AACGA_A_T 1.78777
G__AACGAA__T 1.79016
G__AACGG_GT_ 1.37375
G__AACGG__TG 1.50162
G__AACG_GGT_ 1.19379
G__AACG_G_TG 1.44503
G__AACG__GTG 1.27190
G__AACG_G_TA 1.40455
G__AACG__GTA 1.32870
G__AACGGG_C_ 1.35339
G__AACGG_GC_ 1.11296
G__AACGG__CG 1.07317
G__AACG_G_CG 1.00638
G__AACG__GCG 0.96557
G__AACGG__CA 1.44171
G__AACG_G_CA 1.34371
G__AACG__GCA 1.43937
G__AACG_GAT_ 1.47902
G__AACG__ATG 1.63562
G__AACG__ATA 1.51772
G__AACGG_AC_ 1.39434
G__AACG_GAC_ 1.50723
G__AACG__ACG 1.14522
G__AACG__ACA 1.56194
G__AACGGA_T_ 1.52052
G__AACG_AGT_ 1.44765
G__AACG_A_TG 1.56978
G__AACG_A_TA 1.61336
G__AACGGA_C_ 1.38178
G__AACG_A_CG 1.17514
G__AACG_A_CA 1.57773
G__AACG_AAT_ 1.68045
G__AACGAG_T_ 1.70791
G__AACGA_GT_ 1.42469
G__AACGA__TG 1.61618
G__AACGA__TA 1.55211
G__AACGAG_C_ 1.65045
G__AACGA_GC_ 1.40068
G__AACGA__CG 1.24843
G__AACGA__CA 1.75497
G__AACGA_AT_ 1.88262
G__AACGA_AC_ 1.56212
G__AACGAA_T_ 1.78456
G__AACGG__TT 1.53380
G__AACG_G_TT 1.41294
G__AACG__GTT 1.49744
G__AACGG__TC 1.35882
G__AACG_G_TC 1.34218
G__AACG__GTC 1.25197
G__AACGG__CT 1.33632
G__AACG_G_CT 1.24491
G__AACG__GCT 1.16912
G__AACGG__CC 1.37055
G__AACG_G_CC 1.34477
G__AACG__GCC 1.11941
G__AACG__ATT 1.60436
G__AACG__ACT 1.52657
G__AACG_A_TT 1.65589
G__AACG_A_TC 1.49981
G__AACG_A_CT 1.44700
G__AACG_A_CC 1.27918
G__AACGA__TT 1.75811
G__AACGA__TC 1.63177
G__AACGA__CT 1.62453
G__AACGA__CC 1.32621
G__AACGGGT__ 1.51373
G__AACGG_TG_ 1.46829
G__AACGG_T_G 1.58239
G__AACGG_T_A 1.55216
G__AACG_GT_A 1.33618
G__AACG__TGA 1.51964
G__AACGG_TA_ 1.71117
G__AACG_GTA_ 1.36175
G__AACG__TAG 1.49226
G__AACG__TAA 1.38075
G__AACGGGC__ 1.54311
G__AACGG_CG_ 1.12632
G__AACG_GC_G 1.48171
G__AACGG_C_A 1.63028
G__AACG_GC_A 1.52069
G__AACG__CGA 1.20757
G__AACGG_CA_ 1.63165
G__AACG_GCA_ 1.44388
G__AACG__CAG 1.54982
G__AACGGAT__ 1.55996
G__AACG_ATG_ 1.49988
G__AACG_AT_G 1.57159
G__AACG_AT_A 1.59352
G__AACG_ATA_ 1.58520
G__AACGGAC__ 1.55055
G__AACG_ACG_ 1.09067
G__AACG_AC_G 1.50637
G__AACG_ACA_ 1.60079
G__AACGAGT__ 1.76323
G__AACGA_TG_ 1.57254
G__AACGA_T_G 1.67582
G__AACGA_T_A 1.67313
G__AACGA_TA_ 1.58365
G__AACGAGC__ 1.67543
G__AACGA_CG_ 1.15969
G__AACGA_C_G 1.60643
G__AACGA_CA_ 1.61651
G__AACGAAT__ 1.63322
G__AACGG_T_T 1.56143
G__AACGG_T_C 1.46488
G__AACG_GT_C 1.32997
G__AACG__TGC 1.15846
G__AACG__TAT 1.56814
G__AACG__TAC 1.35509
G__AACGG_C_T 1.50880
G__AACG_GC_T 1.37134
G__AACGG_C_C 1.46904
G__AACG_GC_C 1.42715
G__AACG__CAT 1.49606
G__AACG__CAC 1.50567
G__AACG_AT_T 1.59236
G__AACG_AT_C 1.48756
G__AACG_AC_T 1.55223
G__AACG_AC_C 1.52479
G__AACGA_T_T 1.62902
G__AACGA_T_C 1.56818
G__AACGA_C_T 1.59119
G__AACGA_C_C 1.59486
G__AACGG_TT_ 1.52840
G__AACG_GTT_ 1.44003
G__AACG__TTG 1.57232
G__AACG__TTA 1.46467
G__AACGG_TC_ 1.44354
G__AACG_GTC_ 1.09042
G__AACG__TCG 0.99723
G__AACG__TCA 1.50783
G__AACGG_CT_ 1.50785
G__AACG_GCT_ 1.50499
G__AACG__CTG 1.54639
G__AACG__CTA 1.35843
G__AACGG_CC_ 1.55338
G__AACG_GCC_ 1.42213
G__AACG__CCA 1.53009
G__AACG_ATT_ 1.61437
G__AACG_ATC_ 1.53152
G__AACG_ACT_ 1.57252
G__AACG_ACC_ 1.62025
G__AACGA_TT_ 1.68634
G__AACGA_TC_ 1.70236
G__AACGA_CT_ 1.53091
G__AACG__TTT 1.44982
G__AACG__TTC 1.43751
G__AACG__TCT 1.37025
G__AACG__TCC 1.47251
G__AACG__CTT 1.51827
G__AACG__CTC 1.52363
G__AACG__CCT 1.47064
G__AACG__CCC 1.41607
G__AACGGTG__ 1.24223
G__AACGGT_G_ 1.34115
G__AACGGT__G 1.40381
G__AACG_TG_G 1.33856
G__AACG_T_GG 1.29831
G__AACGGT__A 1.54808
G__AACG_TG_A 1.00668
G__AACGGT_A_ 1.41782
G__AACG_TGA_ 1.27117
G__AACG_T_AG 1.45465
G__AACG_T_AA 1.36989
G__AACGGTA__ 1.47296
G__AACG_TAG_ 1.44404
G__AACG_TA_G 1.41312
G__AACG_TA_A 1.51551
G__AACG_TAA_ 1.43034
G__AACGGCG__ 0.92399
G__AACGGC_G_ 1.45823
G__AACGGC__G 1.51743
G__AACG_CGG_ 0.93283
G__AACG_CG_G 1.16245
G__AACGGC__A 1.64174
G__AACG_CG_A 1.27241
G__AACG_C_GA 1.51916
G__AACGGC_A_ 1.62801
G__AACG_CGA_ 1.15607
G__AACG_C_AG 1.45101
G__AACG_C_AA 1.47491
G__AACGGCA__ 1.50806
G__AACG_CA_A 1.50988
G__AACG_CAA_ 1.47831
G__AACGATG__ 1.42157
G__AACGAT_G_ 1.60275
G__AACGAT__G 1.54731
G__AACGAT__A 1.51631
G__AACGAT_A_ 1.47737
G__AACGATA__ 1.77085
G__AACGACG__ 0.96542
G__AACGAC_G_ 1.50513
G__AACGAC__G 1.59866
G__AACGAC__A 1.70842
G__AACGAC_A_ 1.57389
G__AACGACA__ 1.61926
G__AACGGT__T 1.26451
G__AACG_TG_T 1.25215
G__AACG_T_GT 1.28367
G__AACGGT__C 1.38053
G__AACG_TG_C 1.20028
G__AACG_T_GC 1.18466
G__AACG_T_AT 1.47220
G__AACG_T_AC 1.24547
G__AACG_TA_T 1.53913
G__AACG_TA_C 1.36527
G__AACGGC__T 1.47461
G__AACG_CG_T 0.85129
G__AACG_C_GT 1.34134
G__AACGGC__C 1.40037
G__AACG_CG_C 0.90691
G__AACG_C_GC 1.22450
G__AACG_C_AT 1.49381
G__AACG_C_AC 1.40130
G__AACG_CA_T 1.50017
G__AACG_CA_C 1.35694
G__AACGAT__T 1.53325
G__AACGAT__C 1.42015
G__AACGAC__T 1.50440
G__AACGAC__C 1.48206
G__AACG_TGT_ 1.35949
G__AACG_T_TG 1.50477
G__AACG_T_TA 1.23741
G__AACGGT_C_ 1.31995
G__AACG_TGC_ 1.23431
G__AACG_T_CG 1.09648
G__AACG_T_CA 1.59573
G__AACG_TAT_ 1.53071
G__AACG_TAC_ 1.47960
G__AACGGC_T_ 1.52721
G__AACG_CGT_ 1.15805
G__AACG_C_TG 1.52780
G__AACG_C_TA 1.51973
G__AACGGC_C_ 1.41150
G__AACG_CGC_ 0.93222
G__AACG_C_CG 1.19529
G__AACG_C_CA 1.51157
G__AACG_CAT_ 1.52884
G__AACG_CAC_ 1.46931
G__AACGAT_T_ 1.44584
G__AACGAT_C_ 1.51445
G__AACGAC_T_ 1.62010
G__AACGAC_C_ 1.55465
G__AACG_T_TT 1.49814
G__AACG_T_TC 1.40313
G__AACG_T_CT 1.35105
G__AACG_T_CC 1.36429
G__AACG_C_TT 1.47969
G__AACG_C_TC 1.43893
G__AACG_C_CT 1.48790
G__AACG_C_CC 1.33884
G__AACGGTT__ 1.43680
G__AACG_TTG_ 1.21446
G__AACG_TT_G 1.41935
G__AACG_TT_A 1.40211
G__AACG_TTA_ 1.35138
G__AACGGTC__ 1.51276
G__AACG_TCG_ 1.06175
G__AACG_TC_G 1.49111
G__AACG_TC_A 1.24671
G__AACG_TCA_ 1.52088
G__AACGGCT__ 1.57429
G__AACG_CTG_ 1.51642
G__AACG_CT_G 1.53563
G__AACG_CT_A 1.53315
G__AACG_CTA_ 1.45433
G__AACGGCC__ 1.54619
G__AACG_CCG_ 1.27879
G__AACG_CC_G 1.52406
G__AACG_CC_A 1.48866
G__AACG_CCA_ 1.49778
G__AACGATT__ 1.54370
G__AACGATC__ 1.25466
G__AACGACT__ 1.58962
G__AACGACC__ 1.67821
G__AACG_TT_T 1.43457
G__AACG_TT_C 1.25101
G__AACG_TC_T 1.44461
G__AACG_TC_C 1.46621
G__AACG_CT_T 1.48683
G__AACG_CT_C 1.36450
G__AACG_CC_T 1.51312
G__AACG_CC_C 1.44875
G__AACG_TTT_ 1.41996
G__AACG_TTC_ 1.50298
G__AACG_TCT_ 1.36750
G__AACG_TCC_ 1.40070
G__AACG_CTT_ 1.45667
G__AACG_CTC_ 1.47922
G__AACG_CCT_ 1.58407
G__AACG_CCC_ 1.45587
G__AACGTGG__ 1.02954
G__AACGT_G_G 1.28539
G__AACGT__GG 1.20043
G__AACGTG__A 1.10036
G__AACGT_G_A 1.06806
G__AACGT__GA 0.77987
G__AACGTG_A_ 1.00541
G__AACGT_GA_ 1.22784
G__AACGT__AG 1.23685
G__AACGT__AA 1.18554
G__AACGTGA__ 1.11765
G__AACGT_AG_ 0.80525
G__AACGT_A_G 1.23295
G__AACGT_A_A 0.92335
G__AACGTAG__ 1.31815
G__AACGTA__G 1.55208
G__AACGTA__A 0.90005
G__AACGTA_A_ 1.51449
G__AACGTAA__ 0.93101
G__AACGC_GG_ 0.78419
G__AACGC_G_G 1.29366
G__AACGCG__A 1.23316
G__AACGC_G_A 0.86336
G__AACGC__GA 0.78429
G__AACGCG_A_ 1.12426
G__AACGC_GA_ 1.33540
G__AACGC__AG 1.44456
G__AACGC__AA 1.51834
G__AACGCGA__ 1.27481
G__AACGC_A_A 1.54035
G__AACGC_AA_ 1.42652
G__AACGCAG__ 1.37216
G__AACGCA_G_ 1.54456
G__AACGCA__G 1.46658
G__AACGCA__A 1.61169
G__AACGCA_A_ 1.50788
G__AACGCAA__ 1.64398
G__AACGT_G_T 1.33944
G__AACGT_G_C 0.99477
G__AACGT__GC 0.92413
G__AACGT__AT 1.34369
G__AACGT__AC 1.13712
G__AACGT_A_T 1.32634
G__AACGT_A_C 1.15128
G__AACGTA__T 1.44549
G__AACGTA__C 1.33829
G__AACGC_G_T 1.24051
G__AACGC__GT 1.22117
G__AACGCG__C 1.07313
G__AACGC_G_C 1.17332
G__AACGC__GC 1.26663
G__AACGC__AT 1.52727
G__AACGC__AC 1.30097
G__AACGC_A_T 1.55541
G__AACGC_A_C 1.40528
G__AACGCA__T 1.51344
G__AACGCA__C 1.41976
G__AACGTG_T_ 1.14347
G__AACGTG_C_ 1.10907
G__AACGT_GC_ 1.19613
G__AACGT__CG 1.15449
G__AACGT__CA 1.32972
G__AACGT_AT_ 1.28472
G__AACGT_AC_ 1.29152
G__AACGTA_T_ 1.45583
G__AACGTA_C_ 1.43074
G__AACGC_GT_ 1.37312
G__AACGC__TG 1.53993
G__AACGC__TA 1.44530
G__AACGC_GC_ 1.13712
G__AACGC__CG 0.98421
G__AACGC__CA 1.53191
G__AACGC_AT_ 1.48576
G__AACGC_AC_ 1.62022
G__AACGCA_T_ 1.53922
G__AACGCA_C_ 1.41589
G__AACGT__TT 1.34362
G__AACGT__TC 1.22335
G__AACGT__CT 1.30449
G__AACGT__CC 1.25041
G__AACGC__TT 1.46568
G__AACGC__TC 1.49956
G__AACGC__CT 1.21187
G__AACGC__CC 1.38521
G__AACGT_T_G 1.27876
G__AACGT_T_A 1.25232
G__AACGT_TA_ 1.16772
G__AACGTGC__ 1.18279
G__AACGT_C_G 1.30415
G__AACGT_C_A 1.32587
G__AACGT_CA_ 1.25028
G__AACGTAT__ 1.44720
G__AACGTAC__ 1.54829
G__AACGC_TG_ 1.28662
G__AACGC_T_G 1.52607
G__AACGC_T_A 1.41310
G__AACGC_TA_ 1.43086
G__AACGC_C_G 1.57545
G__AACGC_C_A 1.47055
G__AACGC_CA_ 1.59250
G__AACGCAT__ 1.54436
G__AACGCAC__ 1.48816
G__AACGT_T_C 1.12740
G__AACGT_C_T 1.31569
G__AACGT_C_C 1.32528
G__AACGC_T_C 1.34803
G__AACGC_C_T 1.48757
G__AACGC_C_C 1.50791
G__AACGT_TT_ 1.26879
G__AACGT_TC_ 1.31901
G__AACGT_CT_ 1.39238
G__AACGT_CC_ 1.35298
G__AACGC_TT_ 1.49456
G__AACGC_TC_ 1.25194
G__AACGC_CT_ 1.59281
G__AACGC_CC_ 1.39532
G__AACGTTG__ 1.25112
G__AACGTT_G_ 1.13620
G__AACGTT__G 1.21650
G__AACGTT__A 1.16152
G__AACGTT_A_ 1.21336
G__AACGTTA__ 1.27131
G__AACGTCG__ 1.15823
G__AACGTC_G_ 1.16920
G__AACGTC__G 1.25611
G__AACGTC__A 1.34286
G__AACGTCA__ 1.25334
G__AACGCTG__ 0.93669
G__AACGCT__G 1.50016
G__AACGCT_A_ 1.46706
G__AACGCTA__ 1.39832
G__AACGCCG__ 1.13606
G__AACGCC__A 1.32956
G__AACGCC_A_ 1.37949
G__AACGTT__C 1.12592
G__AACGTC__T 1.36374
G__AACGTC__C 1.15603
G__AACGCT__T 1.44911
G__AACGCT__C 1.33201
G__AACGCC__T 1.50596
G__AACGCC__C 1.38818
G__AACGTT_C_ 1.34307
G__AACGTC_T_ 1.36197
G__AACGTC_C_ 1.34292
G__AACGCT_T_ 1.54781
G__AACGCC_T_ 1.46630
G__AACGCC_C_ 1.44078
G__AACGTTT__ 1.16836
G__AACGTTC__ 1.27261
G__AACGTCT__ 1.32426
G__AACGTCC__ 1.31503
G__AACGCTT__ 1.48004
G__AACGCTC__ 1.62622
G__AACGCCT__ 1.44600
G__AACGCCC__ 1.46522
GGA__TAC_CC_ 0.76550
GGA__CGGG_G_ 0.91846
GGA__CGGG__G 1.06091
GGA__CGG_GG_ 0.98051
GGA__CGG_G_G 1.09338
GGA__CGG__GG 1.30668
GGA__CG_GGG_ 1.11314
GGA__CG_GG_G 0.97220
GGA__CG__GGG 1.37051
GGA__CGG_G_A 1.20148
GGA__CGG__GA 1.42608
GGA__CG_GG_A 1.03167
GGA__CG_G_GA 1.39593
GGA__CG__GGA 1.45990
GGA__CGGG_A_ 1.20049
GGA__CGG_GA_ 1.15250
GGA__CGG__AG 0.93387
GGA__CG_GGA_ 0.83905
GGA__CG_G_AG 1.09831
GGA__CG__GAG 1.20549
GGA__CG_G_AA 1.17010
GGA__CGGGA__ 1.16137
GGA__CGG_AG_ 1.31238
GGA__CGG_A_G 1.41597
GGA__CG_GAG_ 1.32159
GGA__CG_GA_G 1.25695
GGA__CG__AGG 1.53696
GGA__CGG_A_A 1.58155
GGA__CG_GA_A 1.54975
GGA__CG__AGA 0.89915
GGA__CGG_AA_ 1.64004
GGA__CG_GAA_ 1.52055
GGA__CG__AAG 1.68116
GGA__CGGAG__ 1.14894
GGA__CGGA__G 1.59509
GGA__CG_AGG_ 1.36426
GGA__CG_AG_G 1.59687
GGA__CG_A_GG 1.60938
GGA__CG_AG_A 1.61135
GGA__CG_A_GA 1.73694
GGA__CGGA_A_ 1.60441
GGA__CG_AGA_ 1.37377
GGA__CG_A_AG 1.78862
GGA__CG_A_AA 1.86264
GGA__CG_AAG_ 1.73963
GGA__CG_AA_G 1.80291
GGA__CG_AA_A 2.00167
GGA__CGAGG__ 1.46353
GGA__CGAG_G_ 1.45680
GGA__CGA_GG_ 1.50125
GGA__CGA_G_G 1.59694
GGA__CGA__GG 1.57986
GGA__CGAG__A 1.84688
GGA__CGA_G_A 1.68570
GGA__CGAG_A_ 1.78623
GGA__CGA__AA 1.97427
GGA__CGAGA__ 1.71155
GGA__CGA_AG_ 1.85786
GGA__CGA_A_G 1.76027
GGA__CGA_A_A 2.11462
GGA__CGA_AA_ 2.00502
GGA__CGAA_G_ 1.80374
GGA__CGAA__G 1.89441
GGA__CGAA__A 2.00512
GGA__CGAA_A_ 1.91963
GGA__CGAAA__ 2.18044
GGA__CGG_G_T 1.13637
GGA__CGG__GT 1.14741
GGA__CG_GG_T 1.13321
GGA__CG_G_GT 1.15651
GGA__CG__GGT 1.24687
GGA__CGGG__C 0.95216
GGA__CGG_G_C 0.78346
GGA__CGG__GC 0.89950
GGA__CG_GG_C 1.04019
GGA__CG__GGC 1.03283
GGA__CG_G_AT 1.48065
GGA__CG__GAT 1.39506
GGA__CGG__AC 1.28550
GGA__CG_G_AC 1.32628
GGA__CG__GAC 1.10594
GGA__CGG_A_T 1.45994
GGA__CG_GA_T 1.42314
GGA__CG__AGT 1.54320
GGA__CGG_A_C 1.33117
GGA__CG_GA_C 1.37253
GGA__CG__AGC 1.49673
GGA__CG__AAC 0.90242
GGA__CGGA__T 1.58459
GGA__CG_AG_T 1.40416
GGA__CG_A_GT 1.60524
GGA__CG_AG_C 1.00095
GGA__CG_A_GC 1.25248
GGA__CG_A_AC 0.85813
GGA__CG_AA_T 1.83931
GGA__CGAG__T 1.51035
GGA__CGA__GT 1.62482
GGA__CGAG__C 1.44245
GGA__CGA_G_C 1.18347
GGA__CGA__GC 1.57271
GGA__CGA__AT 1.66596
GGA__CGA__AC 1.81686
GGA__CGA_A_C 1.84347
GGA__CGAA__T 1.64324
GGA__CGGG_T_ 1.24554
GGA__CGG_GT_ 1.20830
GGA__CGG__TG 1.36737
GGA__CG_GGT_ 1.28662
GGA__CG_G_TG 1.40378
GGA__CG__GTG 1.37006
GGA__CGG__TA 1.29752
GGA__CG_G_TA 1.58364
GGA__CG__GTA 1.57478
GGA__CGG_GC_ 0.90472
GGA__CG_G_CG 0.85871
GGA__CG__GCG 0.81219
GGA__CGG__CA 1.25198
GGA__CG_G_CA 1.30965
GGA__CG__GCA 1.41644
GGA__CGG_AT_ 1.66593
GGA__CG_GAT_ 1.43161
GGA__CG__ATG 1.58446
GGA__CG__ATA 1.83433
GGA__CG_GAC_ 1.34805
GGA__CG__ACG 0.89095
GGA__CGGA_T_ 1.72055
GGA__CG_AGT_ 1.62356
GGA__CG_A_TG 1.84622
GGA__CG_A_TA 1.89124
GGA__CG_AGC_ 1.31180
GGA__CG_A_CG 1.31792
GGA__CG_A_CA 1.75486
GGA__CG_AAT_ 1.95392
GGA__CGAG_T_ 1.59391
GGA__CGA_GT_ 1.56377
GGA__CGA__TG 1.79239
GGA__CGA__TA 1.61898
GGA__CGAG_C_ 1.57273
GGA__CGA_GC_ 1.22817
GGA__CGA__CG 1.30846
GGA__CGA__CA 1.81176
GGA__CGA_AT_ 1.93859
GGA__CGAA_T_ 1.73310
GGA__CGG__TT 1.57007
GGA__CG_G_TT 1.43518
GGA__CG__GTT 1.55058
GGA__CG_G_TC 1.24005
GGA__CG__GTC 1.33284
GGA__CG_G_CT 1.32578
GGA__CG__GCT 1.23708
GGA__CGG__CC 1.07612
GGA__CG_G_CC 1.00018
GGA__CG__GCC 0.83217
GGA__CG__ATT 1.77740
GGA__CG__ATC 1.69079
GGA__CG__ACC 1.51892
GGA__CG_A_TT 1.82318
GGA__CG_A_TC 1.47339
GGA__CG_A_CT 1.66677
GGA__CG_A_CC 1.22085
GGA__CGA__TC 1.43570
GGA__CGA__CT 1.63075
GGA__CGA__CC 0.98336
GGA__CGGGT__ 1.15257
GGA__CGG_TG_ 1.43217
GGA__CG_GTG_ 1.37783
GGA__CG__TGG 1.49057
GGA__CGG_T_A 1.59826
GGA__CG_GT_A 1.52195
GGA__CG_GTA_ 1.51225
GGA__CG__TAA 1.72273
GGA__CGGGC__ 0.99742
GGA__CGG_C_G 1.42481
GGA__CGG_C_A 1.09282
GGA__CG_GC_A 1.41012
GGA__CGG_CA_ 1.51721
GGA__CG_GCA_ 1.41585
GGA__CG__CAG 1.61515
GGA__CG__CAA 1.83397
GGA__CGGAT__ 1.69418
GGA__CG_ATG_ 1.71435
GGA__CG_AT_G 1.83135
GGA__CG_AT_A 1.83358
GGA__CG_ATA_ 1.92087
GGA__CG_ACG_ 1.25792
GGA__CG_AC_G 1.65327
GGA__CG_AC_A 1.79650
GGA__CGAGT__ 1.58839
GGA__CGA_TG_ 1.78536
GGA__CGA_T_G 1.69007
GGA__CGA_T_A 1.82930
GGA__CGA_TA_ 1.80838
GGA__CGAGC__ 1.74318
GGA__CGA_CG_ 1.18366
GGA__CGA_C_G 1.78768
GGA__CGA_C_A 1.61986
GGA__CGA_CA_ 1.87140
GGA__CGAAT__ 1.82177
GGA__CGG_T_T 1.53170
GGA__CG__TGT 1.58757
GGA__CGG_T_C 1.19127
GGA__CG_GT_C 1.11055
GGA__CG__TGC 1.50978
GGA__CG__TAT 1.68029
GGA__CG__TAC 1.66870
GGA__CGG_C_T 1.43137
GGA__CG_GC_T 1.34291
GGA__CG__CGT 1.04551
GGA__CGG_C_C 1.21000
GGA__CG_GC_C 1.12121
GGA__CG__CGC 0.80745
GGA__CG__CAT 1.58583
GGA__CG__CAC 1.33056
GGA__CG_AT_T 1.89528
GGA__CG_AT_C 1.63948
GGA__CG_AC_T 1.63048
GGA__CGA_T_C 1.37755
GGA__CGA_C_C 1.20443
GGA__CGG_TT_ 1.44357
GGA__CG_GTT_ 1.40608
GGA__CG__TTG 1.68420
GGA__CG__TTA 1.70796
GGA__CGG_TC_ 1.26646
GGA__CG__TCG 1.22291
GGA__CG__TCA 1.64479
GGA__CGG_CT_ 1.25255
GGA__CG_GCT_ 1.50619
GGA__CG__CTG 1.66952
GGA__CG__CTA 1.18450
GGA__CGG_CC_ 1.24789
GGA__CG_GCC_ 1.11921
GGA__CG__CCG 1.22462
GGA__CG__CCA 1.55618
GGA__CG_ATT_ 1.87896
GGA__CG_ATC_ 1.74785
GGA__CG_ACC_ 1.41553
GGA__CGA_TC_ 1.36681
GGA__CGA_CT_ 1.42217
GGA__CGA_CC_ 1.43715
GGA__CG__TTT 1.71603
GGA__CG__TTC 1.42008
GGA__CG__TCT 1.68535
GGA__CG__TCC 1.14715
GGA__CG__CCT 1.57189
GGA__CGGTG__ 1.23652
GGA__CGGT_G_ 1.35983
GGA__CG_TGG_ 1.49501
GGA__CG_TG_G 1.40224
GGA__CG_T_GG 1.36004
GGA__CGGT__A 1.64758
GGA__CG_TG_A 1.50186
GGA__CG_T_GA 1.73303
GGA__CG_TGA_ 1.48677
GGA__CG_T_AA 1.67507
GGA__CGGTA__ 1.55590
GGA__CG_TAG_ 1.59288
GGA__CG_TA_G 1.59682
GGA__CG_TA_A 1.82326
GGA__CG_TAA_ 1.70174
GGA__CGGC_G_ 1.30397
GGA__CGGC__G 1.43657
GGA__CG_CG_G 0.80173
GGA__CG_C_GG 1.58711
GGA__CGGC__A 1.19962
GGA__CGGC_A_ 1.70358
GGA__CG_C_AG 1.75970
GGA__CG_C_AA 1.26947
GGA__CGGCA__ 1.57249
GGA__CG_CAG_ 0.87260
GGA__CG_CA_G 1.65116
GGA__CGAT_G_ 1.75773
GGA__CGAT__G 1.59147
GGA__CGAT__A 1.67927
GGA__CGAT_A_ 1.71067
GGA__CGACG__ 1.39002
GGA__CGAC_G_ 1.84707
GGA__CGAC__G 1.75503
GGA__CGAC__A 1.69961
GGA__CGAC_A_ 1.81311
GGA__CGACA__ 1.86961
GGA__CGGT__T 1.40669
GGA__CG_T_GT 1.59340
GGA__CGGT__C 1.20747
GGA__CG_TG_C 1.17491
GGA__CG_T_AT 1.62929
GGA__CG_T_AC 1.52395
GGA__CG_TA_T 1.76888
GGA__CG_TA_C 1.60615
GGA__CGGC__T 1.58080
GGA__CG_C_GT 1.58882
GGA__CGGC__C 1.19476
GGA__CG_C_GC 1.41085
GGA__CG_C_AT 1.62279
GGA__CG_C_AC 1.44047
GGA__CG_CA_T 1.68587
GGA__CG_CA_C 1.64656
GGA__CGAT__T 1.73093
GGA__CGAT__C 1.20209
GGA__CGAC__T 1.90009
GGA__CGAC__C 1.54429
GGA__CGGT_T_ 1.43925
GGA__CG_TGT_ 1.45238
GGA__CG_T_TG 1.53038
GGA__CG_T_TA 1.77476
GGA__CGGT_C_ 1.21849
GGA__CG_T_CG 1.23412
GGA__CG_T_CA 1.69735
GGA__CG_TAT_ 1.81354
GGA__CG_TAC_ 1.76061
GGA__CGGC_T_ 1.15699
GGA__CG_CGT_ 1.07643
GGA__CG_C_TG 1.60817
GGA__CG_C_TA 0.98454
GGA__CGGC_C_ 1.28226
GGA__CG_C_CG 0.80366
GGA__CG_C_CA 1.64577
GGA__CG_CAT_ 1.68327
GGA__CG_CAC_ 1.53804
GGA__CGAT_T_ 1.72778
GGA__CGAC_T_ 1.55579
GGA__CGAC_C_ 1.67529
GGA__CG_T_TT 1.69827
GGA__CG_T_TC 1.49560
GGA__CG_T_CC 1.06512
GGA__CG_C_TT 1.78249
GGA__CG_C_TC 1.23799
GGA__CG_C_CT 1.64841
GGA__CG_C_CC 1.18944
GGA__CG_TTG_ 1.54454
GGA__CG_TT_A 1.77493
GGA__CGGTC__ 1.59769
GGA__CG_TC_G 1.66941
GGA__CG_TC_A 1.83594
GGA__CG_TCA_ 1.66240
GGA__CGGCT__ 1.62511
GGA__CG_CTG_ 1.64304
GGA__CG_CT_G 1.73577
GGA__CG_CT_A 1.64176
GGA__CG_CTA_ 1.76501
GGA__CGGCC__ 1.09406
GGA__CG_CC_G 1.61179
GGA__CG_CCA_ 1.56406
GGA__CGATT__ 1.49948
GGA__CGATC__ 1.66348
GGA__CGACT__ 1.78606
GGA__CGACC__ 1.50075
GGA__CG_TT_T 1.58086
GGA__CG_TT_C 1.34394
GGA__CG_TC_C 1.53516
GGA__CG_CT_T 1.75980
GGA__CG_CT_C 1.53739
GGA__CG_CC_T 1.63402
GGA__CG_CC_C 0.88245
GGA__CG_TTT_ 1.51101
GGA__CG_TTC_ 1.35751
GGA__CG_TCT_ 1.74991
GGA__CG_CTT_ 1.80233
GGA__CG_CTC_ 1.52375
GGA__CG_CCT_ 1.02358
GGA__CG_CCC_ 1.39528
GGA__CGTGG__ 0.76022
GGA__CGTG_G_ 1.42378
GGA__CGTG__G 1.02941
GGA__CGT_GG_ 1.46106
GGA__CGT_G_G 1.00013
GGA__CGT__GG 1.38354
GGA__CGTG__A 1.01873
GGA__CGT_G_A 0.97537
GGA__CGT__GA 1.60737
GGA__CGTG_A_ 0.75321
GGA__CGT__AG 1.18111
GGA__CGT__AA 1.14480
GGA__CGTGA__ 1.41254
GGA__CGT_AG_ 1.57767
GGA__CGT_A_G 1.47861
GGA__CGT_A_A 1.69632
GGA__CGT_AA_ 1.54212
GGA__CGTAG__ 1.63688
GGA__CGTA_G_ 1.64342
GGA__CGTA__G 1.69685
GGA__CGTA__A 1.82124
GGA__CGTA_A_ 1.68400
GGA__CGTAA__ 1.62470
GGA__CGCG_G_ 0.76830
GGA__CGCG__G 0.94136
GGA__CGC_GG_ 1.39847
GGA__CGC_G_G 1.40594
GGA__CGC__GG 1.56319
GGA__CGCG__A 1.04934
GGA__CGC_G_A 1.21928
GGA__CGCG_A_ 1.17375
GGA__CGC_GA_ 1.04696
GGA__CGC__AG 1.61291
GGA__CGC__AA 1.18316
GGA__CGCGA__ 1.20255
GGA__CGC_A_G 1.65568
GGA__CGC_AA_ 0.85987
GGA__CGCAG__ 1.41360
GGA__CGCA_G_ 1.66567
GGA__CGCA__G 1.71294
GGA__CGCA__A 1.75127
GGA__CGCA_A_ 0.97195
GGA__CGCAA__ 1.08168
GGA__CGT_G_T 1.39278
GGA__CGT__GT 1.55637
GGA__CGTG__C 1.21937
GGA__CGT__GC 1.40717
GGA__CGT__AT 1.54355
GGA__CGT__AC 1.42224
GGA__CGT_A_T 1.62414
GGA__CGT_A_C 1.47971
GGA__CGTA__T 1.66952
GGA__CGTA__C 1.53593
GGA__CGCG__T 1.20919
GGA__CGC_G_T 1.43393
GGA__CGC__GT 1.52006
GGA__CGC_G_C 1.01461
GGA__CGC__GC 1.50383
GGA__CGC__AT 1.63919
GGA__CGC_A_T 1.77732
GGA__CGC_A_C 0.86606
GGA__CGCA__T 1.79727
GGA__CGCA__C 0.78553
GGA__CGTG_T_ 1.37792
GGA__CGT_GT_ 1.46628
GGA__CGT__TG 1.55471
GGA__CGT__TA 1.66100
GGA__CGTG_C_ 1.25782
GGA__CGT_GC_ 1.21967
GGA__CGT__CA 1.61546
GGA__CGT_AT_ 1.57401
GGA__CGT_AC_ 1.59382
GGA__CGTA_T_ 1.70645
GGA__CGTA_C_ 1.71106
GGA__CGCG_T_ 1.32045
GGA__CGC_GT_ 1.53960
GGA__CGC__TG 1.65777
GGA__CGC__TA 1.76580
GGA__CGC_GC_ 1.22237
GGA__CGC__CG 1.14340
GGA__CGC__CA 1.76968
GGA__CGC_AT_ 1.63359
GGA__CGC_AC_ 1.64053
GGA__CGCA_T_ 1.88076
GGA__CGCA_C_ 1.62166
GGA__CGT__TT 1.62577
GGA__CGT__TC 1.39842
GGA__CGT__CT 1.52164
GGA__CGT__CC 1.40235
GGA__CGC__TT 1.80935
GGA__CGC__TC 1.33139
GGA__CGC__CT 1.63485
GGA__CGC__CC 1.10510
GGA__CGT_T_G 1.48058
GGA__CGT_T_A 1.64139
GGA__CGT_TA_ 1.67001
GGA__CGT_CG_ 1.22163
GGA__CGT_C_G 1.53166
GGA__CGT_C_A 1.71934
GGA__CGT_CA_ 1.48427
GGA__CGTAT__ 1.82526
GGA__CGTAC__ 1.66068
GGA__CGCGT__ 1.21401
GGA__CGC_TG_ 1.61631
GGA__CGC_T_G 1.82287
GGA__CGC_T_A 1.65887
GGA__CGC_TA_ 1.71252
GGA__CGC_C_G 1.47710
GGA__CGC_C_A 1.67066
GGA__CGC_CA_ 1.39835
GGA__CGCAT__ 1.87812
GGA__CGCAC__ 1.54647
GGA__CGT_T_C 1.44861
GGA__CGT_C_T 1.56325
GGA__CGT_C_C 1.37585
GGA__CGC_T_T 1.82608
GGA__CGC_T_C 1.63305
GGA__CGC_C_T 1.62656
GGA__CGC_C_C 0.86617
GGA__CGT_TT_ 1.56228
GGA__CGT_TC_ 1.54303
GGA__CGT_CT_ 1.59425
GGA__CGT_CC_ 1.64503
GGA__CGC_TT_ 1.87760
GGA__CGC_TC_ 1.76634
GGA__CGC_CC_ 1.28418
GGA__CGTT_G_ 1.46229
GGA__CGTT__G 1.46185
GGA__CGTT__A 1.79563
GGA__CGTT_A_ 1.59898
GGA__CGTTA__ 1.67706
GGA__CGTCG__ 1.31303
GGA__CGTC_G_ 1.62752
GGA__CGTC__G 1.65246
GGA__CGTC__A 1.66085
GGA__CGTC_A_ 1.76894
GGA__CGTCA__ 1.72956
GGA__CGCTG__ 1.50046
GGA__CGCT_G_ 1.64340
GGA__CGCT__G 1.61709
GGA__CGCT__A 1.76479
GGA__CGCT_A_ 1.66752
GGA__CGCTA__ 1.74969
GGA__CGCC__G 1.53807
GGA__CGCC_A_ 1.03021
GGA__CGTT__T 1.58581
GGA__CGTT__C 1.40724
GGA__CGTC__T 1.63721
GGA__CGTC__C 1.59398
GGA__CGCT__T 1.68450
GGA__CGCT__C 1.65671
GGA__CGCC__T 1.57708
GGA__CGCC__C 1.07586
GGA__CGTT_T_ 1.58410
GGA__CGTT_C_ 1.67050
GGA__CGTC_T_ 1.65733
GGA__CGTC_C_ 1.52462
GGA__CGCT_T_ 1.70408
GGA__CGCT_C_ 1.70973
GGA__CGCC_T_ 1.37453
GGA__CGCC_C_ 1.30901
GGA__CGTTT__ 1.42430
GGA__CGTTC__ 1.68874
GGA__CGTCT__ 1.65273
GGA__CGTCC__ 1.54239
GGA__CGCTT__ 1.85440
GGA__CGCTC__ 1.74420
GGA__CGCCT__ 1.61787
GGA__CGCCC__ 1.05790
G_AG_CGGGG__ 0.92789
G_AG_CGGG__G 1.11819
G_AG_CGG_GG_ 1.03330
G_AG_CGG_G_G 1.14356
G_AG_CGG__GG 1.01536
G_AG_CG_GGG_ 1.02453
G_AG_CG_GG_G 1.18004
G_AG_CG_G_GG 1.24311
G_AG_CG__GGG 1.37422
G_AG_CGGG__A 1.30719
G_AG_CGG_G_A 1.28582
G_AG_CGG__GA 1.45719
G_AG_CG_GG_A 1.23987
G_AG_CG_G_GA 1.29516
G_AG_CG__GGA 1.26194
G_AG_CGGG_A_ 1.22651
G_AG_CGG_GA_ 1.22079
G_AG_CGG__AG 1.46949
G_AG_CG_GGA_ 1.24289
G_AG_CG_G_AG 1.31206
G_AG_CG__GAG 1.38613
G_AG_CGG__AA 1.64558
G_AG_CG_G_AA 1.53483
G_AG_CG__GAA 1.43462
G_AG_CGGGA__ 1.36355
G_AG_CGG_AG_ 1.15605
G_AG_CGG_A_G 1.09471
G_AG_CG_GAG_ 1.38037
G_AG_CG_GA_G 1.38989
G_AG_CG__AGG 1.24781
G_AG_CGG_A_A 1.58460
G_AG_CG_GA_A 1.52593
G_AG_CG__AGA 1.64700
G_AG_CGG_AA_ 1.71809
G_AG_CG_GAA_ 1.58780
G_AG_CG__AAG 1.74772
G_AG_CG__AAA 1.80383
G_AG_CGGAG__ 1.16472
G_AG_CGGA_G_ 1.32811
G_AG_CGGA__G 1.62552
G_AG_CG_AGG_ 1.33439
G_AG_CG_AG_G 1.59220
G_AG_CG_A_GG 1.67810
G_AG_CGGA__A 1.72438
G_AG_CG_AG_A 1.47651
G_AG_CG_A_GA 1.61508
G_AG_CGGA_A_ 1.71006
G_AG_CG_AGA_ 1.50254
G_AG_CG_A_AG 1.84233
G_AG_CG_A_AA 1.83845
G_AG_CGGAA__ 1.77487
G_AG_CG_AAG_ 1.79488
G_AG_CG_AA_G 1.90548
G_AG_CG_AA_A 1.98725
G_AG_CG_AAA_ 2.05254
G_AG_CGAGG__ 1.37686
G_AG_CGAG_G_ 1.44320
G_AG_CGAG__G 1.56468
G_AG_CGA_GG_ 1.35286
G_AG_CGA_G_G 1.54408
G_AG_CGA__GG 1.65238
G_AG_CGAG__A 1.75475
G_AG_CGA_G_A 1.55265
G_AG_CGA__GA 1.65800
G_AG_CGAG_A_ 1.65118
G_AG_CGA__AG 1.78440
G_AG_CGA__AA 1.91025
G_AG_CGAGA__ 1.75565
G_AG_CGA_AG_ 1.75951
G_AG_CGA_A_G 1.76620
G_AG_CGA_A_A 2.02994
G_AG_CGA_AA_ 2.00265
G_AG_CGAAG__ 1.56206
G_AG_CGAA_G_ 1.69757
G_AG_CGAA__G 1.99928
G_AG_CGAA__A 1.90066
G_AG_CGAA_A_ 1.87489
G_AG_CGAAA__ 2.13184
G_AG_CGGG__T 1.06505
G_AG_CGG_G_T 0.89052
G_AG_CGG__GT 1.19558
G_AG_CG_GG_T 1.00770
G_AG_CG_G_GT 1.13685
G_AG_CG__GGT 1.31101
G_AG_CGG_G_C 0.81697
G_AG_CG_GG_C 1.05896
G_AG_CG__GGC 1.03393
G_AG_CGG__AT 1.56019
G_AG_CG_G_AT 1.47233
G_AG_CG__GAT 1.39124
G_AG_CGG__AC 1.40202
G_AG_CG_G_AC 1.27140
G_AG_CG__GAC 1.27888
G_AG_CGG_A_T 1.61299
G_AG_CG_GA_T 1.61526
G_AG_CG__AGT 1.65335
G_AG_CGG_A_C 1.48536
G_AG_CG_GA_C 1.46539
G_AG_CG__AGC 1.54718
G_AG_CG__AAT 1.83127
G_AG_CG__AAC 1.78543
G_AG_CG_A_GT 1.72119
G_AG_CGGA__C 1.27707
G_AG_CG_AG_C 1.23755
G_AG_CG_A_GC 1.31712
G_AG_CG_A_AT 1.71619
G_AG_CG_A_AC 1.72114
G_AG_CG_AA_T 2.00555
G_AG_CG_AA_C 1.90788
G_AG_CGAG__T 1.48865
G_AG_CGA__GT 1.54182
G_AG_CGAG__C 1.62741
G_AG_CGA_G_C 1.45661
G_AG_CGA__GC 1.47718
G_AG_CGA__AT 1.68621
G_AG_CGA__AC 1.72991
G_AG_CGA_A_T 1.89909
G_AG_CGA_A_C 1.85256
G_AG_CGAA__T 1.56660
G_AG_CGAA__C 1.90000
G_AG_CGGG_T_ 1.43428
G_AG_CGG_GT_ 1.32017
G_AG_CGG__TG 1.54946
G_AG_CG_GGT_ 1.29351
G_AG_CG_G_TG 1.47992
G_AG_CG__GTG 1.19055
G_AG_CGG__TA 1.32282
G_AG_CG_G_TA 1.66439
G_AG_CG__GTA 1.57062
G_AG_CGGG_C_ 1.07584
G_AG_CG_GGC_ 0.93813
G_AG_CG_G_CG 0.94769
G_AG_CGG__CA 1.45706
G_AG_CG_G_CA 1.45638
G_AG_CG__GCA 1.38161
G_AG_CGG_AT_ 1.66821
G_AG_CG_GAT_ 1.71836
G_AG_CG__ATG 1.64952
G_AG_CG__ATA 1.82982
G_AG_CGG_AC_ 1.37490
G_AG_CG_GAC_ 1.42147
G_AG_CG__ACG 0.93811
G_AG_CG__ACA 1.73424
G_AG_CG_AGT_ 1.63680
G_AG_CG_A_TG 1.90029
G_AG_CG_A_TA 1.92936
G_AG_CGGA_C_ 1.26644
G_AG_CG_AGC_ 1.34596
G_AG_CG_A_CG 1.35289
G_AG_CG_A_CA 1.79364
G_AG_CG_AAT_ 2.07615
G_AG_CG_AAC_ 1.93817
G_AG_CGAG_T_ 1.82420
G_AG_CGA_GT_ 1.68532
G_AG_CGA__TG 1.81755
G_AG_CGA__TA 1.70585
G_AG_CGAG_C_ 1.57456
G_AG_CGA_GC_ 1.43485
G_AG_CGA__CG 1.38360
G_AG_CGA__CA 1.88382
G_AG_CGA_AT_ 2.00593
G_AG_CGA_AC_ 1.84844
G_AG_CGAA_T_ 1.87888
G_AG_CGAA_C_ 1.88349
G_AG_CG_G_TT 1.61959
G_AG_CG__GTT 1.44311
G_AG_CGG__TC 1.39105
G_AG_CG_G_TC 1.52966
G_AG_CG__GTC 1.40214
G_AG_CGG__CT 0.96371
G_AG_CG_G_CT 1.15834
G_AG_CG_G_CC 1.20229
G_AG_CG__GCC 1.07268
G_AG_CG__ATT 1.84121
G_AG_CG__ATC 1.69085
G_AG_CG__ACT 1.69774
G_AG_CG__ACC 1.60002
G_AG_CG_A_TC 1.80471
G_AG_CG_A_CT 1.44498
G_AG_CG_A_CC 1.62751
G_AG_CGA__TC 1.79352
G_AG_CGA__CT 1.61367
G_AG_CGA__CC 1.64969
G_AG_CGGGT__ 0.77702
G_AG_CGG_TG_ 1.00002
G_AG_CGG_T_G 1.68085
G_AG_CG_GTG_ 0.92469
G_AG_CG_GT_G 1.52003
G_AG_CG__TGG 1.68974
G_AG_CGG_T_A 1.72034
G_AG_CG_GT_A 1.57024
G_AG_CG__TGA 1.65578
G_AG_CGG_TA_ 1.64339
G_AG_CG_GTA_ 1.51124
G_AG_CG__TAG 1.78076
G_AG_CG__TAA 1.79456
G_AG_CGGGC__ 1.06066
G_AG_CGG_C_G 1.37173
G_AG_CG_GC_G 1.22554
G_AG_CG__CGG 0.79930
G_AG_CGG_C_A 1.38434
G_AG_CG_GC_A 1.70882
G_AG_CGG_CA_ 1.55893
G_AG_CG_GCA_ 1.31844
G_AG_CG__CAG 1.61530
G_AG_CG__CAA 1.84678
G_AG_CG_ATG_ 1.78792
G_AG_CG_AT_G 1.92266
G_AG_CG_AT_A 1.89388
G_AG_CG_ATA_ 1.91755
G_AG_CGGAC__ 1.88023
G_AG_CG_ACG_ 1.24623
G_AG_CG_AC_G 1.83168
G_AG_CG_AC_A 1.99199
G_AG_CG_ACA_ 1.80983
G_AG_CGAGT__ 1.79109
G_AG_CGA_TG_ 1.76367
G_AG_CGA_T_G 1.85573
G_AG_CGA_T_A 1.84275
G_AG_CGA_TA_ 1.96640
G_AG_CGAGC__ 1.68565
G_AG_CGA_CG_ 1.12056
G_AG_CGA_C_G 1.79816
G_AG_CGA_C_A 1.75578
G_AG_CGA_CA_ 1.90928
G_AG_CGAAT__ 1.61107
G_AG_CGAAC__ 2.21346
G_AG_CG__TGT 1.67400
G_AG_CGG_T_C 0.82219
G_AG_CG_GT_C 0.77483
G_AG_CG__TGC 0.86199
G_AG_CG__TAT 1.71558
G_AG_CG__TAC 1.72985
G_AG_CGG_C_T 1.39840
G_AG_CG_GC_T 1.19136
G_AG_CGG_C_C 1.37574
G_AG_CG_GC_C 1.17100
G_AG_CG__CAT 1.59005
G_AG_CG__CAC 1.51748
G_AG_CG_AT_C 1.76613
G_AG_CG_AC_T 1.84895
G_AG_CG_AC_C 1.78563
G_AG_CGA_T_T 1.08131
G_AG_CGA_T_C 1.68190
G_AG_CGA_C_T 1.82429
G_AG_CGA_C_C 1.77385
G_AG_CG_GTT_ 1.71022
G_AG_CG__TTG 1.87956
G_AG_CG__TTA 1.82105
G_AG_CGG_TC_ 1.20723
G_AG_CG_GTC_ 1.47272
G_AG_CG__TCA 1.71286
G_AG_CGG_CT_ 1.31590
G_AG_CG_GCT_ 1.60837
G_AG_CG__CTG 1.69260
G_AG_CG__CTA 1.28009
G_AG_CGG_CC_ 1.58314
G_AG_CG_GCC_ 1.31995
G_AG_CG__CCG 1.25800
G_AG_CG__CCA 1.88894
G_AG_CG_ATC_ 1.38584
G_AG_CG_ACT_ 2.00753
G_AG_CG_ACC_ 1.94894
G_AG_CGA_TT_ 1.13173
G_AG_CGA_TC_ 1.69515
G_AG_CGA_CT_ 1.75564
G_AG_CGA_CC_ 1.89024
G_AG_CG__TTC 1.54514
G_AG_CG__TCT 1.37150
G_AG_CG__TCC 1.57038
G_AG_CG__CTT 1.73899
G_AG_CG__CTC 1.25375
G_AG_CG__CCT 1.68735
G_AG_CGGTG__ 1.10771
G_AG_CGGT_G_ 1.45243
G_AG_CGGT__G 1.48075
G_AG_CG_TGG_ 1.49693
G_AG_CG_TG_G 1.23523
G_AG_CG_T_GG 1.55736
G_AG_CGGT__A 1.71740
G_AG_CG_TG_A 1.44945
G_AG_CG_T_GA 1.63284
G_AG_CGGT_A_ 1.58690
G_AG_CG_TGA_ 1.40640
G_AG_CG_T_AG 1.56967
G_AG_CG_T_AA 1.62636
G_AG_CGGTA__ 1.55354
G_AG_CG_TAG_ 1.61637
G_AG_CG_TA_G 1.56515
G_AG_CG_TA_A 1.74151
G_AG_CG_TAA_ 1.65612
G_AG_CGGC__G 0.96132
G_AG_CG_CG_G 0.78135
G_AG_CG_C_GG 1.09733
G_AG_CGGC__A 1.21733
G_AG_CG_C_GA 1.50772
G_AG_CGGC_A_ 1.65097
G_AG_CG_C_AG 1.75493
G_AG_CG_C_AA 1.74630
G_AG_CGGCA__ 1.09452
G_AG_CG_CAG_ 1.30977
G_AG_CG_CA_G 1.17037
G_AG_CG_CA_A 1.71532
G_AG_CG_CAA_ 1.80274
G_AG_CGATG__ 1.48249
G_AG_CGAT_G_ 1.63417
G_AG_CGAT__G 1.56717
G_AG_CGAT__A 1.83812
G_AG_CGAT_A_ 1.73492
G_AG_CGATA__ 1.78893
G_AG_CGAC_G_ 1.68905
G_AG_CGAC__G 1.77608
G_AG_CGAC_A_ 1.92998
G_AG_CGACA__ 1.89040
G_AG_CGGT__T 1.20432
G_AG_CG_TG_T 1.19979
G_AG_CG_T_GT 1.60129
G_AG_CGGT__C 1.35600
G_AG_CG_TG_C 1.36390
G_AG_CG_T_GC 1.43061
G_AG_CG_T_AT 1.59540
G_AG_CG_T_AC 1.57933
G_AG_CG_TA_T 1.69573
G_AG_CG_TA_C 1.57835
G_AG_CGGC__T 1.47835
G_AG_CG_CG_T 0.78968
G_AG_CG_C_GT 1.63744
G_AG_CGGC__C 1.14275
G_AG_CG_C_GC 1.34686
G_AG_CG_C_AT 1.70826
G_AG_CG_C_AC 1.62599
G_AG_CG_CA_T 1.62527
G_AG_CG_CA_C 1.61666
G_AG_CGAT__C 1.54877
G_AG_CGAC__T 1.78282
G_AG_CGAC__C 1.58049
G_AG_CGGT_T_ 1.64047
G_AG_CG_TGT_ 1.25065
G_AG_CG_T_TG 1.40896
G_AG_CG_T_TA 1.81410
G_AG_CGGT_C_ 1.02366
G_AG_CG_TGC_ 1.00952
G_AG_CG_T_CG 1.14443
G_AG_CG_T_CA 1.73113
G_AG_CG_TAT_ 1.69194
G_AG_CG_TAC_ 1.64591
G_AG_CGGC_T_ 1.11902
G_AG_CG_CGT_ 1.08620
G_AG_CG_C_TG 1.63622
G_AG_CG_C_CA 1.69895
G_AG_CG_CAT_ 1.56308
G_AG_CG_CAC_ 1.53533
G_AG_CGAT_T_ 1.12056
G_AG_CGAC_T_ 1.50767
G_AG_CGAC_C_ 1.78352
G_AG_CG_T_TT 1.14253
G_AG_CG_T_TC 1.44333
G_AG_CG_T_CT 1.23472
G_AG_CG_T_CC 1.33608
G_AG_CG_C_TT 1.60775
G_AG_CG_C_TC 1.12988
G_AG_CG_C_CT 1.61068
G_AG_CG_C_CC 1.28628
G_AG_CGGTT__ 1.58304
G_AG_CG_TT_G 1.78097
G_AG_CG_TT_A 1.84390
G_AG_CG_TTA_ 1.75937
G_AG_CGGTC__ 1.69625
G_AG_CG_TC_G 1.58009
G_AG_CG_TC_A 1.86254
G_AG_CG_TCA_ 1.62553
G_AG_CGGCT__ 1.52013
G_AG_CG_CTG_ 1.61835
G_AG_CG_CT_G 1.76679
G_AG_CG_CT_A 1.67278
G_AG_CG_CTA_ 1.79860
G_AG_CGGCC__ 1.14407
G_AG_CG_CC_G 1.63040
G_AG_CG_CC_A 1.13579
G_AG_CG_CCA_ 1.74684
G_AG_CGATT__ 1.04234
G_AG_CGATC__ 1.72374
G_AG_CGACT__ 1.75651
G_AG_CGACC__ 1.53299
G_AG_CG_TT_T 1.08751
G_AG_CG_TT_C 1.47276
G_AG_CG_TC_T 1.64865
G_AG_CG_TC_C 1.39224
G_AG_CG_CT_T 1.74442
G_AG_CG_CT_C 1.53438
G_AG_CG_CC_T 1.71006
G_AG_CG_CC_C 0.99613
G_AG_CG_TTT_ 1.19241
G_AG_CG_TTC_ 1.46073
G_AG_CG_TCT_ 1.65307
G_AG_CG_TCC_ 1.67410
G_AG_CG_CTT_ 1.63759
G_AG_CG_CTC_ 1.66331
G_AG_CG_CCT_ 1.02736
G_AG_CG_CCC_ 1.52672
G_AG_CGTGG__ 1.08221
G_AG_CGTG_G_ 1.30342
G_AG_CGTG__G 1.37798
G_AG_CGT_GG_ 1.26288
G_AG_CGT__GG 1.53809
G_AG_CGTG__A 1.31898
G_AG_CGT_G_A 1.24874
G_AG_CGT__GA 1.39603
G_AG_CGTG_A_ 1.32669
G_AG_CGT_GA_ 1.45537
G_AG_CGT__AA 1.54219
G_AG_CGTGA__ 1.47233
G_AG_CGT_AG_ 1.55299
G_AG_CGT_A_G 1.62495
G_AG_CGT_A_A 1.61592
G_AG_CGT_AA_ 1.62018
G_AG_CGTAG__ 1.62524
G_AG_CGTA_G_ 1.76905
G_AG_CGTA__G 1.81075
G_AG_CGTA__A 1.73457
G_AG_CGTA_A_ 1.76676
G_AG_CGTAA__ 1.91517
G_AG_CGCG_G_ 0.77522
G_AG_CGC_GG_ 1.41083
G_AG_CGC_G_G 1.16329
G_AG_CGC__GG 1.55264
G_AG_CGCG__A 1.02903
G_AG_CGC_G_A 1.37007
G_AG_CGC__GA 1.44897
G_AG_CGC_GA_ 1.42431
G_AG_CGC__AG 1.65729
G_AG_CGC__AA 1.52642
G_AG_CGCGA__ 1.05744
G_AG_CGC_AG_ 1.76222
G_AG_CGC_A_G 1.68002
G_AG_CGC_A_A 1.61741
G_AG_CGC_AA_ 1.74086
G_AG_CGCAG__ 1.55497
G_AG_CGCA_G_ 1.70594
G_AG_CGCA__G 1.73090
G_AG_CGCA__A 1.68262
G_AG_CGCA_A_ 1.77461
G_AG_CGCAA__ 2.00483
G_AG_CGTG__T 1.40957
G_AG_CGT_G_T 1.38476
G_AG_CGT__GT 1.63149
G_AG_CGTG__C 1.20789
G_AG_CGT_G_C 1.22839
G_AG_CGT__GC 1.30264
G_AG_CGT__AT 1.61302
G_AG_CGT__AC 1.47035
G_AG_CGT_A_T 1.69453
G_AG_CGT_A_C 1.53822
G_AG_CGTA__T 1.81039
G_AG_CGTA__C 1.67168
G_AG_CGC_G_T 1.34743
G_AG_CGC__GT 1.63264
G_AG_CGC_G_C 1.24816
G_AG_CGC__GC 1.49395
G_AG_CGC__AT 1.63858
G_AG_CGC__AC 1.57537
G_AG_CGC_A_C 1.71524
G_AG_CGCA__T 1.74427
G_AG_CGCA__C 1.65808
G_AG_CGTG_T_ 1.49272
G_AG_CGT_GT_ 1.33764
G_AG_CGT__TG 1.59212
G_AG_CGT__TA 1.75205
G_AG_CGTG_C_ 1.23848
G_AG_CGT_GC_ 1.14582
G_AG_CGT__CA 1.64926
G_AG_CGT_AT_ 1.73335
G_AG_CGT_AC_ 1.62946
G_AG_CGTA_T_ 1.75981
G_AG_CGTA_C_ 1.73856
G_AG_CGCG_T_ 1.12271
G_AG_CGC_GT_ 1.11002
G_AG_CGC__TG 1.37508
G_AG_CGC__TA 1.68219
G_AG_CGC_GC_ 1.10775
G_AG_CGC__CG 1.11235
G_AG_CGC__CA 1.64462
G_AG_CGC_AT_ 1.53333
G_AG_CGC_AC_ 1.65669
G_AG_CGCA_C_ 1.59805
G_AG_CGT__TC 1.44099
G_AG_CGT__CT 1.40701
G_AG_CGT__CC 1.34812
G_AG_CGC__TT 1.68320
G_AG_CGC__TC 1.15129
G_AG_CGC__CT 1.58615
G_AG_CGC__CC 1.20721
G_AG_CGT_T_G 1.68389
G_AG_CGT_T_A 1.68032
G_AG_CGT_TA_ 1.64517
G_AG_CGTGC__ 1.37549
G_AG_CGT_CG_ 1.11027
G_AG_CGT_C_G 1.51290
G_AG_CGT_C_A 1.81272
G_AG_CGT_CA_ 1.45010
G_AG_CGTAT__ 1.76418
G_AG_CGTAC__ 1.71247
G_AG_CGC_TG_ 1.62117
G_AG_CGC_T_G 1.80984
G_AG_CGC_T_A 1.71736
G_AG_CGC_TA_ 1.79902
G_AG_CGC_C_G 1.53788
G_AG_CGC_C_A 1.66826
G_AG_CGC_CA_ 1.58594
G_AG_CGCAT__ 1.81879
G_AG_CGCAC__ 1.59647
G_AG_CGT_T_C 1.45337
G_AG_CGT_C_T 1.54697
G_AG_CGT_C_C 1.34313
G_AG_CGC_T_T 1.77709
G_AG_CGC_T_C 1.66649
G_AG_CGC_C_T 1.65744
G_AG_CGC_C_C 0.84314
G_AG_CGT_TC_ 1.46300
G_AG_CGT_CT_ 1.65797
G_AG_CGT_CC_ 1.56532
G_AG_CGC_TT_ 1.82851
G_AG_CGC_TC_ 1.71899
G_AG_CGC_CT_ 1.32490
G_AG_CGC_CC_ 1.33003
G_AG_CGTTG__ 1.48409
G_AG_CGTT_G_ 1.57507
G_AG_CGTT__G 1.58761
G_AG_CGTT__A 1.67586
G_AG_CGTTA__ 1.58200
G_AG_CGTCG__ 1.12778
G_AG_CGTC_G_ 1.53672
G_AG_CGTC__G 1.63444
G_AG_CGTC__A 1.70116
G_AG_CGTC_A_ 1.69263
G_AG_CGTCA__ 1.66274
G_AG_CGCTG__ 1.23505
G_AG_CGCT_G_ 1.56985
G_AG_CGCT__G 1.37521
G_AG_CGCT__A 1.59677
G_AG_CGCT_A_ 1.49094
G_AG_CGCTA__ 1.67744
G_AG_CGCC_G_ 1.57112
G_AG_CGCC__G 1.57504
G_AG_CGCC__A 1.50370
G_AG_CGCC_A_ 1.58352
G_AG_CGCCA__ 1.57404
G_AG_CGTT__C 1.36094
G_AG_CGTC__T 1.69659
G_AG_CGTC__C 1.52826
G_AG_CGCT__T 1.60270
G_AG_CGCT__C 1.46875
G_AG_CGCC__T 1.63244
G_AG_CGCC__C 1.15037
G_AG_CGTT_C_ 1.38310
G_AG_CGTC_T_ 1.62965
G_AG_CGTC_C_ 1.69991
G_AG_CGCT_T_ 1.36526
G_AG_CGCT_C_ 1.59091
G_AG_CGCC_T_ 1.29503
G_AG_CGCC_C_ 1.36804
G_AG_CGTTC__ 1.58349
G_AG_CGTCT__ 1.74509
G_AG_CGTCC__ 1.58261
G_AG_CGCTT__ 1.78812
G_AG_CGCTC__ 1.54608
G_AG_CGCCT__ 1.67612
G_AG_CGCCC__ 1.22613
G_A_GCGG__GG 1.53800
G_A_GCG_GGG_ 1.30339
G_A_GCG_GG_G 1.32541
G_A_GCG__GGG 1.53257
G_A_GCGGG__A 1.54586
G_A_GCGG_G_A 1.45766
G_A_GCGG__GA 1.69460
G_A_GCG_GG_A 1.47709
G_A_GCG_G_GA 1.42982
G_A_GCG__GGA 1.45642
G_A_GCGGG_A_ 1.54844
G_A_GCGG_GA_ 1.45753
G_A_GCGG__AG 1.76008
G_A_GCG_GGA_ 1.48309
G_A_GCG__GAG 1.61349
G_A_GCGG__AA 1.81937
G_A_GCG_G_AA 1.53761
G_A_GCG__GAA 1.67486
G_A_GCGGGA__ 1.46918
G_A_GCGG_AG_ 1.58848
G_A_GCGG_A_G 1.65808
G_A_GCG_GAG_ 1.47400
G_A_GCG_GA_G 1.56208
G_A_GCG__AGG 1.56563
G_A_GCGG_A_A 1.78488
G_A_GCG_GA_A 1.78167
G_A_GCG__AGA 1.82398
G_A_GCGG_AA_ 1.95292
G_A_GCG_GAA_ 1.84610
G_A_GCG__AAG 1.89170
G_A_GCG__AAA 2.09261
G_A_GCGGAG__ 1.42966
G_A_GCGGA_G_ 1.56031
G_A_GCGGA__G 1.96963
G_A_GCG_AGG_ 1.44330
G_A_GCG_AG_G 1.76361
G_A_GCG_A_GG 1.79023
G_A_GCGGA__A 1.92774
G_A_GCG_AG_A 1.61892
G_A_GCG_A_GA 1.69201
G_A_GCGGA_A_ 1.97603
G_A_GCG_AGA_ 1.83978
G_A_GCG_A_AG 1.84092
G_A_GCG_A_AA 2.03852
G_A_GCGGAA__ 2.04164
G_A_GCG_AA_A 2.21342
G_A_GCG_AAA_ 2.27908
G_A_GCGAGG__ 1.69714
G_A_GCGAG_G_ 1.60762
G_A_GCGAG__G 1.80979
G_A_GCGA_GG_ 1.51983
G_A_GCGA_G_G 1.78714
G_A_GCGA__GG 1.71680
G_A_GCGAG__A 1.88642
G_A_GCGA_G_A 1.69234
G_A_GCGA__GA 1.71256
G_A_GCGAG_A_ 1.82914
G_A_GCGA_GA_ 1.85319
G_A_GCGA__AG 1.94509
G_A_GCGA__AA 2.04669
G_A_GCGAGA__ 1.98996
G_A_GCGA_AG_ 1.88778
G_A_GCGA_A_G 1.90662
G_A_GCGA_A_A 2.12540
G_A_GCGA_AA_ 2.16831
G_A_GCGAAG__ 1.79028
G_A_GCGAA_G_ 1.75954
G_A_GCGAA__G 0.96163
G_A_GCGAA__A 1.91097
G_A_GCGAA_A_ 2.17932
G_A_GCGAAA__ 2.26985
G_A_GCGGG__T 1.32185
G_A_GCGG_G_T 1.36013
G_A_GCGG__GT 1.39646
G_A_GCG_GG_T 1.40611
G_A_GCG__GGT 1.51699
G_A_GCGGG__C 1.29446
G_A_GCGG_G_C 0.98450
G_A_GCGG__GC 1.01536
G_A_GCG_GG_C 1.10934
G_A_GCG__GGC 1.03692
G_A_GCGG__AT 1.74796
G_A_GCG_G_AT 1.42620
G_A_GCG__GAT 1.78308
G_A_GCGG__AC 1.56653
G_A_GCG__GAC 1.46892
G_A_GCGG_A_T 1.64797
G_A_GCG_GA_T 1.55960
G_A_GCG__AGT 1.70116
G_A_GCGG_A_C 1.60765
G_A_GCG_GA_C 1.64395
G_A_GCG__AGC 1.78221
G_A_GCG__AAT 2.02057
G_A_GCG__AAC 1.87086
G_A_GCG_AG_T 1.79528
G_A_GCG_A_GT 1.61804
G_A_GCGGA__C 1.46780
G_A_GCG_AG_C 1.43709
G_A_GCG_A_GC 1.24841
G_A_GCG_A_AT 1.94194
G_A_GCG_A_AC 1.50110
G_A_GCG_AA_T 2.16398
G_A_GCG_AA_C 2.02295
G_A_GCGAG__T 1.77586
G_A_GCGA_G_T 1.75796
G_A_GCGA__GT 1.76503
G_A_GCGAG__C 1.72966
G_A_GCGA_G_C 1.65264
G_A_GCGA__GC 1.57565
G_A_GCGA__AT 1.93973
G_A_GCGA__AC 1.90673
G_A_GCGA_A_T 2.07165
G_A_GCGA_A_C 2.07240
G_A_GCGAA__T 1.76694
G_A_GCGAA__C 1.95750
G_A_GCGGG_T_ 1.52121
G_A_GCGG_GT_ 1.57413
G_A_GCGG__TG 1.79611
G_A_GCG_GGT_ 1.39993
G_A_GCG_G_TG 1.62489
G_A_GCG__GTG 1.28596
G_A_GCGG__TA 1.33231
G_A_GCG_G_TA 1.79103
G_A_GCG__GTA 1.63034
G_A_GCGGG_C_ 1.20838
G_A_GCGG_GC_ 1.04145
G_A_GCG_GGC_ 1.13427
G_A_GCG_G_CG 0.95347
G_A_GCGG__CA 1.59253
G_A_GCG_G_CA 1.52988
G_A_GCG__GCA 1.53596
G_A_GCGG_AT_ 1.85415
G_A_GCG_GAT_ 1.86949
G_A_GCG__ATG 1.87846
G_A_GCG__ATA 2.12573
G_A_GCGG_AC_ 1.37377
G_A_GCG_GAC_ 1.57839
G_A_GCG__ACG 1.18002
G_A_GCG__ACA 1.75899
G_A_GCG_AGT_ 1.80305
G_A_GCG_A_TG 1.49813
G_A_GCG_A_TA 1.92333
G_A_GCGGA_C_ 1.42729
G_A_GCG_AGC_ 1.58782
G_A_GCG_A_CA 1.87270
G_A_GCG_AAT_ 2.22115
G_A_GCG_AAC_ 2.01303
G_A_GCGAG_T_ 2.04297
G_A_GCGA_GT_ 1.86259
G_A_GCGA__TA 1.69961
G_A_GCGAG_C_ 1.79157
G_A_GCGA_GC_ 1.70937
G_A_GCGA__CA 1.88591
G_A_GCGA_AT_ 2.15036
G_A_GCGA_AC_ 2.04158
G_A_GCGAA_T_ 1.43492
G_A_GCGAA_C_ 1.07879
G_A_GCG_G_TT 1.58766
G_A_GCG__GTT 1.66691
G_A_GCGG__TC 1.52206
G_A_GCG_G_TC 1.58125
G_A_GCG__GTC 1.55210
G_A_GCGG__CT 1.25182
G_A_GCG_G_CT 1.38958
G_A_GCG__GCT 1.38739
G_A_GCGG__CC 1.44992
G_A_GCG_G_CC 1.37807
G_A_GCG__GCC 1.24047
G_A_GCG__ATT 1.99507
G_A_GCG__ATC 1.79023
G_A_GCG__ACT 1.73857
G_A_GCG__ACC 0.86638
G_A_GCG_A_TC 1.95434
G_A_GCG_A_CT 1.53959
G_A_GCG_A_CC 1.79343
G_A_GCGA__TT 1.61491
G_A_GCGA__TC 1.98050
G_A_GCGA__CT 1.82550
G_A_GCGA__CC 1.77881
G_A_GCGGGT__ 1.52092
G_A_GCGG_TG_ 1.57622
G_A_GCGG_T_G 1.75638
G_A_GCG_GT_G 1.52597
G_A_GCG__TGG 1.47227
G_A_GCGG_T_A 1.77774
G_A_GCG_GT_A 1.27337
G_A_GCG__TGA 1.65867
G_A_GCGG_TA_ 1.73596
G_A_GCG_GTA_ 1.24325
G_A_GCG__TAG 1.83371
G_A_GCG__TAA 1.28899
G_A_GCGGGC__ 1.42010
G_A_GCGG_CG_ 0.93493
G_A_GCGG_C_G 1.65018
G_A_GCG_GC_G 1.36298
G_A_GCGG_C_A 1.37904
G_A_GCG_GC_A 1.60554
G_A_GCGG_CA_ 1.79965
G_A_GCG__CAG 1.61097
G_A_GCG__CAA 1.77008
G_A_GCG_ATG_ 1.59953
G_A_GCG_AT_A 1.82952
G_A_GCG_ATA_ 1.88032
G_A_GCGGAC__ 2.05448
G_A_GCG_AC_G 1.68733
G_A_GCG_AC_A 1.87704
G_A_GCG_ACA_ 1.44150
G_A_GCGAGT__ 1.89496
G_A_GCGA_TG_ 1.75701
G_A_GCGA_T_A 1.82311
G_A_GCGA_TA_ 1.93711
G_A_GCGAGC__ 1.66704
G_A_GCGA_C_G 1.81006
G_A_GCGA_C_A 1.60766
G_A_GCGA_CA_ 1.86115
G_A_GCGAAC__ 2.08054
G_A_GCGG_T_C 1.58511
G_A_GCG_GT_C 1.25654
G_A_GCG__TGC 1.07487
G_A_GCG__TAT 1.47610
G_A_GCG__TAC 1.67027
G_A_GCGG_C_T 1.68567
G_A_GCGG_C_C 1.39441
G_A_GCG_GC_C 0.75826
G_A_GCG__CAT 1.41582
G_A_GCG__CAC 1.15577
G_A_GCG_AT_C 1.60802
G_A_GCG_AC_T 1.64422
G_A_GCGA_T_T 1.52511
G_A_GCGA_T_C 1.75342
G_A_GCGA_C_T 1.80277
G_A_GCGA_C_C 1.75978
G_A_GCG_GTT_ 1.73276
G_A_GCG__TTG 1.37759
G_A_GCG__TTA 1.71396
G_A_GCGG_TC_ 1.34657
G_A_GCG_GTC_ 1.57441
G_A_GCG__TCA 1.68401
G_A_GCGG_CT_ 1.32547
G_A_GCG_GCT_ 1.58376
G_A_GCG__CTG 1.74324
G_A_GCG__CTA 1.12665
G_A_GCGG_CC_ 1.70524
G_A_GCG_GCC_ 1.50548
G_A_GCG__CCG 1.17091
G_A_GCG__CCA 1.83643
G_A_GCG_ACT_ 1.96834
G_A_GCG_ACC_ 1.84052
G_A_GCGA_TT_ 1.29560
G_A_GCGA_CT_ 1.70547
G_A_GCGA_CC_ 1.88246
G_A_GCG__TTC 1.73116
G_A_GCG__TCC 1.64939
G_A_GCG__CTT 1.61169
G_A_GCG__CTC 1.39186
G_A_GCG__CCT 1.69261
G_A_GCG__CCC 1.54920
G_A_GCGGTG__ 1.47111
G_A_GCGGT_G_ 1.58081
G_A_GCGGT__G 1.66491
G_A_GCG_TGG_ 1.54017
G_A_GCG_TG_G 1.32544
G_A_GCG_T_GG 1.51789
G_A_GCGGT__A 1.76955
G_A_GCG_TG_A 1.66052
G_A_GCG_T_GA 1.70746
G_A_GCGGT_A_ 1.70010
G_A_GCG_TGA_ 1.64218
G_A_GCG_T_AA 1.73113
G_A_GCGGTA__ 1.67885
G_A_GCG_TAG_ 1.65745
G_A_GCG_TA_G 1.60796
G_A_GCG_TA_A 1.84675
G_A_GCG_TAA_ 1.78533
G_A_GCGGC_G_ 1.33519
G_A_GCGGC__G 1.49788
G_A_GCG_C_GG 1.37828
G_A_GCGGC__A 1.22202
G_A_GCG_C_GA 1.64594
G_A_GCGGC_A_ 1.67025
G_A_GCG_C_AG 1.85381
G_A_GCG_C_AA 1.54587
G_A_GCGGCA__ 1.59849
G_A_GCG_CAG_ 1.81279
G_A_GCG_CA_G 1.71936
G_A_GCG_CA_A 1.80919
G_A_GCG_CAA_ 1.94595
G_A_GCGATG__ 1.71211
G_A_GCGAT_G_ 1.57762
G_A_GCGAT__G 1.63525
G_A_GCGAT__A 1.86809
G_A_GCGAT_A_ 1.81148
G_A_GCGATA__ 1.88730
G_A_GCGACG__ 1.43402
G_A_GCGAC_G_ 1.86400
G_A_GCGAC__G 1.96582
G_A_GCGAC__A 1.60540
G_A_GCGAC_A_ 1.94476
G_A_GCGACA__ 1.97430
G_A_GCGGT__T 1.66581
G_A_GCG_TG_T 1.54368
G_A_GCG_T_GT 1.54972
G_A_GCGGT__C 1.59130
G_A_GCG_TG_C 1.47833
G_A_GCG_T_GC 1.26855
G_A_GCG_T_AT 1.60589
G_A_GCG_T_AC 1.65809
G_A_GCG_TA_T 1.81903
G_A_GCG_TA_C 1.73833
G_A_GCGGC__T 1.52182
G_A_GCG_CG_T 1.16493
G_A_GCG_C_GT 1.61819
G_A_GCGGC__C 1.20481
G_A_GCG_C_GC 1.39626
G_A_GCG_C_AT 1.56672
G_A_GCG_C_AC 1.72168
G_A_GCG_CA_T 1.81582
G_A_GCG_CA_C 1.04572
G_A_GCGAT__T 1.69557
G_A_GCGAT__C 1.72976
G_A_GCGAC__T 1.89768
G_A_GCGAC__C 1.84541
G_A_GCGGT_T_ 1.90663
G_A_GCG_TGT_ 1.37321
G_A_GCG_T_TG 1.44968
G_A_GCG_T_TA 1.80580
G_A_GCGGT_C_ 1.46387
G_A_GCG_TGC_ 1.38387
G_A_GCG_T_CG 1.17192
G_A_GCG_T_CA 1.70428
G_A_GCG_TAT_ 1.87890
G_A_GCG_TAC_ 1.71803
G_A_GCG_CGT_ 1.13698
G_A_GCG_C_TG 1.73470
G_A_GCG_C_TA 0.93687
G_A_GCGGC_C_ 1.32114
G_A_GCG_C_CA 1.70572
G_A_GCG_CAT_ 1.78128
G_A_GCG_CAC_ 0.89242
G_A_GCGAT_T_ 1.79976
G_A_GCGAT_C_ 1.78825
G_A_GCGAC_T_ 1.62035
G_A_GCGAC_C_ 1.84033
G_A_GCG_T_TT 1.70354
G_A_GCG_T_TC 1.52730
G_A_GCG_T_CT 1.60215
G_A_GCG_T_CC 1.51625
G_A_GCG_C_TT 1.67909
G_A_GCG_C_TC 1.41139
G_A_GCG_C_CT 1.72051
G_A_GCGGTT__ 1.76807
G_A_GCG_TT_A 1.74879
G_A_GCG_TTA_ 1.63297
G_A_GCGGTC__ 1.88380
G_A_GCG_TC_G 1.55094
G_A_GCG_TC_A 1.67343
G_A_GCG_TCA_ 1.64235
G_A_GCGGCT__ 1.55761
G_A_GCG_CTG_ 1.47773
G_A_GCG_CT_G 1.54497
G_A_GCG_CT_A 1.50463
G_A_GCG_CTA_ 1.46871
G_A_GCGGCC__ 1.13169
G_A_GCG_CC_G 1.70080
G_A_GCG_CC_A 1.03875
G_A_GCG_CCA_ 1.74938
G_A_GCGATT__ 1.67165
G_A_GCGATC__ 1.68791
G_A_GCGACT__ 1.91621
G_A_GCGACC__ 1.53850
G_A_GCG_TT_C 1.46216
G_A_GCG_TC_T 1.58924
G_A_GCG_TC_C 1.37383
G_A_GCG_CT_T 1.56512
G_A_GCG_CT_C 1.63856
G_A_GCG_CC_T 1.72637
G_A_GCG_CC_C 1.29295
G_A_GCG_TTT_ 1.77174
G_A_GCG_TTC_ 1.64002
G_A_GCG_TCT_ 1.50065
G_A_GCG_TCC_ 1.64244
G_A_GCG_CTT_ 1.67405
G_A_GCG_CCC_ 1.70019
G_A_GCGTGG__ 1.23670
G_A_GCGTG__G 1.30334
G_A_GCGT_GG_ 1.40188
G_A_GCGT_G_G 1.46278
G_A_GCGT__GG 1.35426
G_A_GCGTG__A 1.27397
G_A_GCGT_G_A 1.46469
G_A_GCGT__GA 1.39327
G_A_GCGTG_A_ 1.10031
G_A_GCGT_GA_ 1.61199
G_A_GCGT__AG 1.63373
G_A_GCGT__AA 1.31940
G_A_GCGTGA__ 1.56154
G_A_GCGT_AG_ 1.61190
G_A_GCGT_A_G 1.60353
G_A_GCGT_A_A 1.85788
G_A_GCGT_AA_ 1.81911
G_A_GCGTAG__ 1.81269
G_A_GCGTA_G_ 1.60568
G_A_GCGTA__G 1.93521
G_A_GCGTA__A 1.82356
G_A_GCGTA_A_ 1.85637
G_A_GCGTAA__ 2.04227
G_A_GCGCGG__ 0.80719
G_A_GCGC_GG_ 1.47664
G_A_GCGC_G_G 1.12323
G_A_GCGC__GG 1.31851
G_A_GCGC_G_A 1.60060
G_A_GCGC__GA 1.62282
G_A_GCGC_GA_ 1.62132
G_A_GCGC__AG 1.51661
G_A_GCGC__AA 1.71990
G_A_GCGC_AG_ 1.78627
G_A_GCGC_A_G 1.68281
G_A_GCGC_A_A 1.80882
G_A_GCGC_AA_ 1.90514
G_A_GCGCAG__ 1.68681
G_A_GCGCA_G_ 1.43970
G_A_GCGCA__G 1.50686
G_A_GCGCA_A_ 1.43259
G_A_GCGCAA__ 1.90583
G_A_GCGT_G_T 1.58502
G_A_GCGT_G_C 1.22966
G_A_GCGT__GC 1.04645
G_A_GCGT__AT 1.41108
G_A_GCGT__AC 1.40512
G_A_GCGT_A_T 1.83073
G_A_GCGT_A_C 1.65825
G_A_GCGTA__T 1.76364
G_A_GCGTA__C 1.69668
G_A_GCGC_G_T 1.50905
G_A_GCGC__GT 1.30303
G_A_GCGC_G_C 1.34391
G_A_GCGC__GC 0.95298
G_A_GCGC__AT 1.51009
G_A_GCGC__AC 1.07093
G_A_GCGC_A_T 1.82627
G_A_GCGC_A_C 0.91264
G_A_GCGCA__T 1.57581
G_A_GCGTG_T_ 1.42046
G_A_GCGT_GT_ 1.47090
G_A_GCGT__TG 1.64754
G_A_GCGT__TA 1.83947
G_A_GCGTG_C_ 1.35446
G_A_GCGT_GC_ 1.24864
G_A_GCGT__CG 1.33941
G_A_GCGT__CA 1.68650
G_A_GCGT_AT_ 1.85445
G_A_GCGT_AC_ 1.79185
G_A_GCGTA_T_ 1.93435
G_A_GCGTA_C_ 1.81588
G_A_GCGCG_T_ 1.18925
G_A_GCGC_GT_ 1.09986
G_A_GCGC__TG 1.30100
G_A_GCGC__TA 1.53909
G_A_GCGC_GC_ 1.26825
G_A_GCGC__CG 0.93068
G_A_GCGC__CA 1.60736
G_A_GCGC_AT_ 1.78616
G_A_GCGCA_T_ 1.72091
G_A_GCGCA_C_ 1.68823
G_A_GCGT__TT 1.61535
G_A_GCGT__TC 1.49118
G_A_GCGT__CT 1.61655
G_A_GCGT__CC 1.34702
G_A_GCGC__TT 1.61595
G_A_GCGC__TC 1.35616
G_A_GCGC__CT 1.58211
G_A_GCGC__CC 0.82865
G_A_GCGT_T_A 1.20978
G_A_GCGT_TA_ 1.16480
G_A_GCGT_C_G 1.55264
G_A_GCGT_C_A 1.79574
G_A_GCGT_CA_ 1.29270
G_A_GCGTAC__ 1.71692
G_A_GCGC_TG_ 1.22209
G_A_GCGC_T_G 1.43198
G_A_GCGC_T_A 1.71063
G_A_GCGC_TA_ 1.58319
G_A_GCGC_C_G 1.29126
G_A_GCGC_C_A 1.30279
G_A_GCGCAT__ 1.59425
G_A_GCGCAC__ 1.03340
G_A_GCGT_T_C 1.27467
G_A_GCGT_C_T 1.24497
G_A_GCGT_C_C 1.19832
G_A_GCGC_T_T 1.46199
G_A_GCGC_T_C 1.43052
G_A_GCGC_C_T 1.30584
G_A_GCGT_TT_ 1.60358
G_A_GCGT_TC_ 1.54553
G_A_GCGT_CT_ 1.64317
G_A_GCGT_CC_ 1.63110
G_A_GCGC_TT_ 1.64903
G_A_GCGC_CT_ 1.32001
G_A_GCGC_CC_ 1.43116
G_A_GCGTTG__ 1.56635
G_A_GCGTT_G_ 1.38611
G_A_GCGTT__G 1.60921
G_A_GCGTT__A 1.73437
G_A_GCGTTA__ 1.69287
G_A_GCGTCG__ 0.97550
G_A_GCGTC_G_ 1.51261
G_A_GCGTC__G 1.55871
G_A_GCGTC__A 1.44608
G_A_GCGTC_A_ 1.43552
G_A_GCGTCA__ 1.81514
G_A_GCGCTG__ 1.28294
G_A_GCGCT_G_ 1.52989
G_A_GCGCT__G 1.25312
G_A_GCGCT__A 1.60135
G_A_GCGCT_A_ 1.57947
G_A_GCGCTA__ 1.78352
G_A_GCGCC_G_ 1.44662
G_A_GCGCC__G 1.43278
G_A_GCGCC__A 1.67293
G_A_GCGCC_A_ 1.70338
G_A_GCGCCA__ 1.14886
G_A_GCGTT__C 1.35771
G_A_GCGTC__T 1.69046
G_A_GCGTC__C 1.50981
G_A_GCGCT__T 1.57787
G_A_GCGCT__C 1.36425
G_A_GCGCC__T 1.54823
G_A_GCGCC__C 0.85281
G_A_GCGTT_C_ 1.57414
G_A_GCGTC_T_ 1.61676
G_A_GCGTC_C_ 1.64698
G_A_GCGCT_T_ 1.23045
G_A_GCGCT_C_ 1.55353
G_A_GCGCC_T_ 1.53757
G_A_GCGTTT__ 1.46606
G_A_GCGTTC__ 1.63320
G_A_GCGTCT__ 1.44063
G_A_GCGTCC__ 1.58190
G_A_GCGCTT__ 1.65572
G_A_GCGCTC__ 1.25392
G_A_GCGCCT__ 1.49033
G_A_GCGCCC__ 1.55571
G_A_ACGGGG__ 1.24838
G_A_ACGGG_G_ 1.34175
G_A_ACGGG__G 1.36201
G_A_ACGG_GG_ 1.24846
G_A_ACGG_G_G 1.31663
G_A_ACGG__GG 1.09471
G_A_ACG_GGG_ 1.36551
G_A_ACG_GG_G 1.30410
G_A_ACG_G_GG 1.45859
G_A_ACG__GGG 1.54287
G_A_ACGGG__A 1.40360
G_A_ACGG_G_A 1.21988
G_A_ACG_GG_A 1.01047
G_A_ACGGG_A_ 1.38063
G_A_ACGG_GA_ 1.23390
G_A_ACGG__AG 1.48018
G_A_ACG_GGA_ 1.04575
G_A_ACG_G_AG 1.23961
G_A_ACG__GAG 1.36448
G_A_ACGG__AA 1.51813
G_A_ACG_G_AA 1.14004
G_A_ACG__GAA 1.08867
G_A_ACGGGA__ 1.39964
G_A_ACG_GAG_ 1.41784
G_A_ACG__AGG 1.10541
G_A_ACGG_AA_ 1.63263
G_A_ACG_GAA_ 1.46171
G_A_ACG__AAG 1.57500
G_A_ACG_AG_G 1.59695
G_A_ACG_A_GG 1.49122
G_A_ACGGA__A 1.48498
G_A_ACG_AG_A 1.38138
G_A_ACG_A_AG 1.63445
G_A_ACGGAA__ 1.59404
G_A_ACG_AA_G 1.69418
G_A_ACG_AA_A 1.51613
G_A_ACGAGG__ 1.27856
G_A_ACGAG_G_ 1.74863
G_A_ACGAG__G 1.74954
G_A_ACGA_GG_ 1.67817
G_A_ACGA_G_G 1.65157
G_A_ACGA__GG 1.77683
G_A_ACGAG_A_ 1.46421
G_A_ACGA__AG 1.75789
G_A_ACGA__AA 1.56796
G_A_ACGA_A_G 1.83598
G_A_ACGA_AA_ 1.95882
G_A_ACGAA__G 1.86996
G_A_ACGAA__A 1.91536
G_A_ACGGG__T 1.40495
G_A_ACGG_G_T 1.25117
G_A_ACGG__GT 1.29435
G_A_ACG_GG_T 1.26421
G_A_ACG__GGT 1.39514
G_A_ACGGG__C 1.35121
G_A_ACGG__GC 1.08770
G_A_ACG_G_GC 0.99977
G_A_ACG__GGC 1.20205
G_A_ACG_G_AT 1.32358
G_A_ACG__GAT 1.49292
G_A_ACGG__AC 1.37824
G_A_ACG_G_AC 1.10753
G_A_ACG__GAC 1.01693
G_A_ACGG_A_T 1.54145
G_A_ACG_GA_T 1.46730
G_A_ACG__AGT 1.49480
G_A_ACGG_A_C 1.36795
G_A_ACG_GA_C 1.39441
G_A_ACG__AGC 1.35153
G_A_ACG__AAC 0.90397
G_A_ACG_A_GT 1.33757
G_A_ACGGA__C 1.28225
G_A_ACG_A_GC 1.14542
G_A_ACG_AA_T 1.77376
G_A_ACG_AA_C 0.98122
G_A_ACGAG__T 1.62107
G_A_ACGA_G_T 1.54071
G_A_ACGA__GT 1.63160
G_A_ACGAG__C 1.61348
G_A_ACGA_G_C 1.40015
G_A_ACGA__GC 1.55145
G_A_ACGA__AC 1.63688
G_A_ACGA_A_T 1.90073
G_A_ACGA_A_C 1.67413
G_A_ACGAA__T 1.84747
G_A_ACGAA__C 1.59146
G_A_ACGGG_T_ 1.44531
G_A_ACGG_GT_ 1.33443
G_A_ACGG__TG 1.45996
G_A_ACG_GGT_ 1.26339
G_A_ACG_G_TG 1.43592
G_A_ACG__GTG 1.33902
G_A_ACGG__TA 1.53535
G_A_ACG_G_TA 1.41563
G_A_ACG__GTA 1.43365
G_A_ACGGG_C_ 1.37122
G_A_ACGG_GC_ 1.05577
G_A_ACG_GGC_ 1.06998
G_A_ACGG__CA 1.44451
G_A_ACG__GCA 1.36092
G_A_ACGG_AT_ 1.47904
G_A_ACG_GAT_ 1.48397
G_A_ACG__ATA 1.54159
G_A_ACGG_AC_ 1.47962
G_A_ACG__ACG 1.15807
G_A_ACGGA_T_ 1.49725
G_A_ACG_AGT_ 1.56887
G_A_ACG_A_TG 1.70806
G_A_ACG_A_TA 1.72281
G_A_ACGGA_C_ 1.47252
G_A_ACG_A_CG 1.32437
G_A_ACG_A_CA 1.58951
G_A_ACG_AAT_ 1.74997
G_A_ACG_AAC_ 1.63232
G_A_ACGA_GT_ 1.68042
G_A_ACGA__TG 1.80552
G_A_ACGA__TA 1.78528
G_A_ACGA__CG 1.44273
G_A_ACGA_AT_ 1.97880
G_A_ACGAA_T_ 1.94913
G_A_ACGG__TT 1.46232
G_A_ACG_G_TT 1.46225
G_A_ACG__GTT 1.50515
G_A_ACGG__TC 1.38637
G_A_ACG_G_TC 1.25208
G_A_ACG__GTC 1.29525
G_A_ACGG__CT 1.37786
G_A_ACG_G_CT 1.22664
G_A_ACG__GCT 1.12020
G_A_ACGG__CC 1.23690
G_A_ACG_G_CC 1.30461
G_A_ACG__GCC 1.13090
G_A_ACG__ATT 1.63463
G_A_ACG__ATC 1.53628
G_A_ACG__ACT 1.56598
G_A_ACG_A_TT 1.62078
G_A_ACG_A_TC 1.60795
G_A_ACG_A_CT 1.54654
G_A_ACGA__TT 1.82142
G_A_ACGA__TC 1.78859
G_A_ACGA__CT 1.58482
G_A_ACGGGT__ 1.50065
G_A_ACGG_TG_ 1.41558
G_A_ACGG_T_G 1.65690
G_A_ACG_GTG_ 1.18627
G_A_ACG_GT_G 1.42627
G_A_ACG__TGG 1.42791
G_A_ACGG_T_A 1.55671
G_A_ACG_GT_A 1.35437
G_A_ACG__TGA 1.47836
G_A_ACGG_TA_ 1.55212
G_A_ACG_GTA_ 1.19529
G_A_ACG__TAG 1.59371
G_A_ACG__TAA 1.42585
G_A_ACGGGC__ 1.41334
G_A_ACGG_CG_ 1.06550
G_A_ACGG_C_G 1.46820
G_A_ACG_GC_G 1.31830
G_A_ACG__CGG 1.18826
G_A_ACGG_C_A 1.51889
G_A_ACG_GC_A 1.47294
G_A_ACG__CGA 1.16921
G_A_ACGG_CA_ 1.48705
G_A_ACG_GCA_ 1.12529
G_A_ACG__CAG 1.45970
G_A_ACGGAT__ 1.48133
G_A_ACG_ATG_ 1.27145
G_A_ACG_AT_G 1.49046
G_A_ACG_AT_A 1.56470
G_A_ACG_ATA_ 1.52033
G_A_ACGGAC__ 1.48712
G_A_ACG_AC_G 1.54645
G_A_ACGAGT__ 1.72916
G_A_ACGA_TG_ 1.65337
G_A_ACGA_T_G 1.69140
G_A_ACGA_T_A 1.71336
G_A_ACGA_TA_ 1.74792
G_A_ACGAGC__ 1.68183
G_A_ACGA_CG_ 1.41986
G_A_ACGA_C_G 1.83246
G_A_ACGA_C_A 1.68219
G_A_ACGA_CA_ 1.69786
G_A_ACGAAT__ 1.69018
G_A_ACGAAC__ 1.77975
G_A_ACGG_T_C 1.33380
G_A_ACG_GT_C 1.10964
G_A_ACG__TGC 1.11331
G_A_ACG__TAT 1.16278
G_A_ACG__TAC 1.29566
G_A_ACGG_C_T 1.41906
G_A_ACG_GC_T 1.22212
G_A_ACG__CGT 0.89464
G_A_ACGG_C_C 1.37599
G_A_ACG_GC_C 1.01316
G_A_ACG__CAT 1.28269
G_A_ACG_AT_C 1.36462
G_A_ACG_AC_T 1.38085
G_A_ACG_AC_C 0.87956
G_A_ACGA_T_T 1.65427
G_A_ACGA_C_C 1.63916
G_A_ACGG_TT_ 1.49211
G_A_ACG_GTT_ 1.42759
G_A_ACG__TTG 1.58864
G_A_ACG__TTA 1.53039
G_A_ACGG_TC_ 1.45832
G_A_ACG_GTC_ 1.36460
G_A_ACG__TCG 1.21198
G_A_ACG__TCA 1.48254
G_A_ACGG_CT_ 1.51486
G_A_ACG_GCT_ 1.43616
G_A_ACG__CTG 1.62185
G_A_ACG__CTA 1.55488
G_A_ACGG_CC_ 1.42330
G_A_ACG_GCC_ 1.36471
G_A_ACG__CCA 1.49846
G_A_ACG_ATT_ 1.58772
G_A_ACG_ATC_ 1.47647
G_A_ACG_ACT_ 1.70151
G_A_ACG_ACC_ 1.60857
G_A_ACGA_TC_ 1.61464
G_A_ACGA_CT_ 1.77760
G_A_ACG__TTT 0.86304
G_A_ACG__TTC 1.47855
G_A_ACG__TCT 1.56166
G_A_ACG__TCC 1.44838
G_A_ACG__CTT 1.53537
G_A_ACG__CTC 1.49880
G_A_ACGGTG__ 1.19452
G_A_ACGGT_G_ 1.29133
G_A_ACGGT__G 1.39785
G_A_ACG_TGG_ 1.42626
G_A_ACG_TG_G 1.29356
G_A_ACG_T_GG 1.34021
G_A_ACGGT__A 1.45013
G_A_ACG_TG_A 1.38352
G_A_ACGGT_A_ 1.40569
G_A_ACG_TGA_ 1.28844
G_A_ACG_T_AG 1.43361
G_A_ACG_T_AA 1.46429
G_A_ACGGTA__ 1.39483
G_A_ACG_TAG_ 1.47803
G_A_ACG_TA_G 1.48206
G_A_ACG_TA_A 1.59221
G_A_ACG_TAA_ 1.51630
G_A_ACGGCG__ 1.03480
G_A_ACGGC_G_ 0.96212
G_A_ACGGC__G 0.98696
G_A_ACG_CGG_ 1.25553
G_A_ACG_CG_G 1.15709
G_A_ACG_C_GG 1.00269
G_A_ACGGC__A 1.51479
G_A_ACG_CG_A 1.19646
G_A_ACGGC_A_ 1.55963
G_A_ACG_CGA_ 0.98385
G_A_ACG_C_AG 1.64132
G_A_ACG_C_AA 1.56585
G_A_ACGGCA__ 1.05129
G_A_ACG_CA_G 1.03801
G_A_ACG_CAA_ 1.60656
G_A_ACGATG__ 1.52134
G_A_ACGAT_G_ 1.69604
G_A_ACGAT__G 1.54357
G_A_ACGAT__A 1.72229
G_A_ACGAT_A_ 1.56730
G_A_ACGACG__ 1.33714
G_A_ACGAC_G_ 1.74111
G_A_ACGAC__G 1.78866
G_A_ACGAC__A 1.85872
G_A_ACGAC_A_ 1.82778
G_A_ACGACA__ 1.82448
G_A_ACGGT__T 1.31159
G_A_ACG_TG_T 1.37131
G_A_ACG_T_GT 1.32780
G_A_ACGGT__C 1.17988
G_A_ACG_TG_C 1.23579
G_A_ACG_T_GC 1.18646
G_A_ACG_T_AT 1.21152
G_A_ACG_T_AC 1.27490
G_A_ACG_TA_T 1.51694
G_A_ACG_TA_C 1.31388
G_A_ACGGC__T 1.44511
G_A_ACG_C_GT 1.38949
G_A_ACGGC__C 1.32971
G_A_ACG_C_GC 1.43463
G_A_ACG_C_AT 1.45579
G_A_ACG_C_AC 1.30802
G_A_ACG_CA_T 1.51287
G_A_ACG_CA_C 1.38456
G_A_ACGAT__T 1.59487
G_A_ACGAC__T 1.73292
G_A_ACGAC__C 1.67016
G_A_ACGGT_T_ 1.37303
G_A_ACG_TGT_ 1.34096
G_A_ACG_T_TG 1.45538
G_A_ACG_T_TA 1.38295
G_A_ACGGT_C_ 1.22073
G_A_ACG_TGC_ 1.20686
G_A_ACG_T_CG 1.20301
G_A_ACG_T_CA 1.54656
G_A_ACG_TAT_ 1.47687
G_A_ACG_TAC_ 1.49549
G_A_ACGGC_T_ 1.54037
G_A_ACG_CGT_ 1.28109
G_A_ACG_C_TG 1.59749
G_A_ACG_C_TA 1.55999
G_A_ACGGC_C_ 1.33207
G_A_ACG_C_CG 1.25546
G_A_ACG_C_CA 1.48667
G_A_ACG_CAT_ 1.54308
G_A_ACG_CAC_ 1.41901
G_A_ACGAT_C_ 1.57189
G_A_ACGAC_T_ 1.77490
G_A_ACGAC_C_ 1.75064
G_A_ACG_T_TT 1.49257
G_A_ACG_T_TC 1.41676
G_A_ACG_T_CT 1.36246
G_A_ACG_T_CC 1.27627
G_A_ACG_C_TC 1.51939
G_A_ACG_C_CT 1.56902
G_A_ACG_C_CC 1.31764
G_A_ACGGTT__ 1.40812
G_A_ACG_TTG_ 1.22323
G_A_ACG_TT_G 1.38778
G_A_ACG_TT_A 1.46478
G_A_ACG_TTA_ 1.15691
G_A_ACGGTC__ 1.38528
G_A_ACG_TCG_ 1.19697
G_A_ACG_TC_A 1.47726
G_A_ACG_TCA_ 1.43447
G_A_ACGGCT__ 1.53992
G_A_ACG_CTG_ 1.57341
G_A_ACG_CT_G 1.71498
G_A_ACG_CT_A 1.53946
G_A_ACG_CTA_ 1.50315
G_A_ACGGCC__ 1.52552
G_A_ACG_CC_G 1.60612
G_A_ACG_CCA_ 1.47377
G_A_ACGATT__ 1.61198
G_A_ACGATC__ 1.50986
G_A_ACGACT__ 1.72174
G_A_ACGACC__ 1.85189
G_A_ACG_TT_T 1.23238
G_A_ACG_TT_C 1.30535
G_A_ACG_TC_T 1.40744
G_A_ACG_TC_C 1.36769
G_A_ACG_CT_T 0.79444
G_A_ACG_CT_C 1.50612
G_A_ACG_CC_T 1.50728
G_A_ACG_CC_C 1.33525
G_A_ACG_TTT_ 1.45980
G_A_ACG_TTC_ 1.45306
G_A_ACG_TCT_ 1.48822
G_A_ACG_TCC_ 1.43099
G_A_ACG_CTT_ 0.78218
G_A_ACG_CTC_ 1.55771
G_A_ACG_CCT_ 1.60425
G_A_ACG_CCC_ 1.38225
G_A_ACGTGG__ 1.02695
G_A_ACGTG__G 1.03687
G_A_ACGT_G_G 1.21033
G_A_ACGT__GG 1.17242
G_A_ACGTG__A 1.05600
G_A_ACGT_G_A 0.99599
G_A_ACGT__GA 0.79634
G_A_ACGTG_A_ 0.87867
G_A_ACGT_GA_ 1.22365
G_A_ACGT__AG 1.19337
G_A_ACGT__AA 1.23143
G_A_ACGTGA__ 1.11105
G_A_ACGT_AG_ 0.96640
G_A_ACGT_A_G 1.29941
G_A_ACGT_A_A 1.01192
G_A_ACGT_AA_ 1.25670
G_A_ACGTAG__ 1.24790
G_A_ACGTA__G 1.41840
G_A_ACGTA__A 0.91524
G_A_ACGTA_A_ 1.30850
G_A_ACGTAA__ 0.99067
G_A_ACGCGG__ 0.94493
G_A_ACGC_GG_ 1.38312
G_A_ACGC_G_G 1.38771
G_A_ACGC__GG 1.42322
G_A_ACGCG__A 0.86715
G_A_ACGC__GA 1.47374
G_A_ACGC_GA_ 1.05027
G_A_ACGC__AG 1.48072
G_A_ACGC__AA 1.36231
G_A_ACGCGA__ 1.04046
G_A_ACGC_AG_ 1.47728
G_A_ACGC_A_G 1.50152
G_A_ACGC_A_A 1.56955
G_A_ACGCA_G_ 1.22704
G_A_ACGCA__G 1.53654
G_A_ACGCA__A 1.49926
G_A_ACGCAA__ 1.05631
G_A_ACGT_G_T 1.35733
G_A_ACGTG__C 0.84877
G_A_ACGT_G_C 1.11471
G_A_ACGT__GC 1.06095
G_A_ACGT__AT 1.00202
G_A_ACGT__AC 0.94511
G_A_ACGT_A_T 1.30970
G_A_ACGT_A_C 1.19060
G_A_ACGTA__T 1.36992
G_A_ACGTA__C 1.19321
G_A_ACGCG__T 0.96626
G_A_ACGC_G_T 1.22789
G_A_ACGC__GT 1.22079
G_A_ACGC_G_C 0.96196
G_A_ACGC__AT 1.35501
G_A_ACGC_A_T 1.55770
G_A_ACGCA__T 1.30881
G_A_ACGTG_T_ 1.09355
G_A_ACGT_GT_ 1.19776
G_A_ACGT__TG 1.35514
G_A_ACGT__TA 1.25983
G_A_ACGTG_C_ 1.07255
G_A_ACGT_GC_ 1.13952
G_A_ACGT__CG 1.09404
G_A_ACGT__CA 1.29050
G_A_ACGT_AT_ 1.26628
G_A_ACGT_AC_ 1.33134
G_A_ACGTA_T_ 1.43941
G_A_ACGTA_C_ 1.44153
G_A_ACGCG_T_ 1.17586
G_A_ACGC_GT_ 1.33301
G_A_ACGC__TG 1.54159
G_A_ACGC__TA 1.49619
G_A_ACGC_GC_ 1.17928
G_A_ACGC__CA 1.43692
G_A_ACGC_AT_ 1.52759
G_A_ACGC_AC_ 1.45355
G_A_ACGCA_T_ 1.61778
G_A_ACGCA_C_ 1.42159
G_A_ACGT__TT 1.29108
G_A_ACGT__TC 1.19167
G_A_ACGT__CT 1.31624
G_A_ACGT__CC 1.27452
G_A_ACGC__TC 1.49506
G_A_ACGC__CT 1.37266
G_A_ACGC__CC 1.34781
G_A_ACGTGT__ 1.01263
G_A_ACGT_T_G 1.19798
G_A_ACGT_T_A 1.25554
G_A_ACGT_TA_ 0.91353
G_A_ACGTGC__ 0.91945
G_A_ACGT_CG_ 0.89773
G_A_ACGT_C_G 1.23555
G_A_ACGT_C_A 1.36407
G_A_ACGT_CA_ 1.02233
G_A_ACGTAT__ 1.32285
G_A_ACGTAC__ 1.24386
G_A_ACGCGT__ 0.75986
G_A_ACGC_TG_ 1.23544
G_A_ACGC_T_G 1.53849
G_A_ACGC_T_A 1.43285
G_A_ACGC_TA_ 1.44325
G_A_ACGC_C_G 1.51654
G_A_ACGC_C_A 1.39259
G_A_ACGC_CA_ 0.82913
G_A_ACGCAT__ 1.28408
G_A_ACGT_T_C 1.10158
G_A_ACGT_C_T 1.18135
G_A_ACGC_T_C 1.32465
G_A_ACGC_C_T 1.30187
G_A_ACGT_TT_ 1.26959
G_A_ACGT_TC_ 1.33922
G_A_ACGT_CT_ 1.34364
G_A_ACGT_CC_ 1.29380
G_A_ACGC_TC_ 1.50622
G_A_ACGC_CT_ 1.64156
G_A_ACGC_CC_ 1.33870
G_A_ACGTTG__ 1.32174
G_A_ACGTT_G_ 1.15084
G_A_ACGTT__G 1.21568
G_A_ACGTT__A 1.27757
G_A_ACGTT_A_ 1.03597
G_A_ACGTTA__ 1.25379
G_A_ACGTC_G_ 1.40025
G_A_ACGTC__G 1.48099
G_A_ACGTC__A 1.40246
G_A_ACGTC_A_ 1.35041
G_A_ACGTCA__ 1.43446
G_A_ACGCTG__ 1.28374
G_A_ACGCT_G_ 1.36919
G_A_ACGCT__G 1.49406
G_A_ACGCT__A 1.50383
G_A_ACGCT_A_ 1.46199
G_A_ACGCTA__ 1.57336
G_A_ACGCC_G_ 1.39872
G_A_ACGCC__G 1.47724
G_A_ACGCC__A 1.40702
G_A_ACGCC_A_ 1.30565
G_A_ACGCCA__ 1.31906
G_A_ACGTT__T 1.15379
G_A_ACGTT__C 1.15507
G_A_ACGTC__T 1.30976
G_A_ACGTC__C 1.40916
G_A_ACGCT__T 1.47989
G_A_ACGCT__C 1.36250
G_A_ACGCC__C 1.24096
G_A_ACGTT_T_ 1.27897
G_A_ACGTT_C_ 1.32497
G_A_ACGTC_T_ 1.39304
G_A_ACGTC_C_ 1.42733
G_A_ACGCT_T_ 1.50902
G_A_ACGCT_C_ 1.45412
G_A_ACGCC_C_ 1.32832
G_A_ACGTTC__ 1.34952
G_A_ACGTCT__ 1.36920
G_A_ACGTCC__ 1.39574
G_A_ACGCTT__ 1.52849
G_A_ACGCTC__ 1.54795
G_A_ACGCCT__ 0.76818
G_A_ACGCCC__ 1.25034
G_AA_CGGGG__ 1.41884
G_AA_CGGG_G_ 1.38511
G_AA_CGGG__G 1.51066
G_AA_CGG_GG_ 1.48965
G_AA_CGG_G_G 1.58935
G_AA_CGG__GG 1.68206
G_AA_CG_GGG_ 1.51835
G_AA_CG_GG_G 1.42815
G_AA_CG_G_GG 1.52052
G_AA_CG__GGG 1.72158
G_AA_CGGG__A 1.59042
G_AA_CGG_G_A 1.51246
G_AA_CGG__GA 1.50372
G_AA_CG_GG_A 1.09451
G_AA_CG_G_GA 1.58278
G_AA_CG__GGA 1.51633
G_AA_CGGG_A_ 1.56960
G_AA_CGG_GA_ 1.58891
G_AA_CGG__AG 1.66584
G_AA_CG_GGA_ 1.14884
G_AA_CG_G_AG 1.48457
G_AA_CG__GAG 1.55729
G_AA_CGG__AA 1.71887
G_AA_CG_G_AA 1.20308
G_AA_CG__GAA 1.29709
G_AA_CGGGA__ 1.48369
G_AA_CGG_AG_ 1.46478
G_AA_CGG_A_G 1.66849
G_AA_CG_GAG_ 1.45311
G_AA_CG__AGG 1.54505
G_AA_CGG_A_A 1.67319
G_AA_CGG_AA_ 1.73003
G_AA_CG_GAA_ 1.57176
G_AA_CG__AAG 1.68027
G_AA_CG__AAA 1.76531
G_AA_CG_AGG_ 1.46268
G_AA_CG_AG_G 1.69886
G_AA_CG_A_GG 1.61008
G_AA_CGGA__A 1.74817
G_AA_CG_AG_A 1.54981
G_AA_CG_A_GA 1.26488
G_AA_CG_AGA_ 1.73717
G_AA_CG_A_AG 1.74455
G_AA_CG_A_AA 1.87401
G_AA_CGGAA__ 1.77714
G_AA_CG_AAG_ 1.33438
G_AA_CG_AA_G 1.77106
G_AA_CG_AA_A 1.62522
G_AA_CGAGG__ 1.19736
G_AA_CGAG_G_ 1.61787
G_AA_CGA_GG_ 1.72366
G_AA_CGA_G_G 1.69244
G_AA_CGA__GG 1.71432
G_AA_CGAG__A 1.45172
G_AA_CGA__AG 1.79416
G_AA_CGA__AA 1.53450
G_AA_CGA_A_G 1.80040
G_AA_CGAAG__ 1.72771
G_AA_CGAA_G_ 1.77365
G_AA_CGAA__G 1.81839
G_AA_CGAA__A 1.93634
G_AA_CGGG__T 1.43914
G_AA_CGG_G_T 1.46220
G_AA_CGG__GT 1.38487
G_AA_CG_GG_T 1.38473
G_AA_CG_G_GT 1.42313
G_AA_CG__GGT 1.63255
G_AA_CGGG__C 1.36977
G_AA_CGG_G_C 1.36676
G_AA_CGG__GC 1.38006
G_AA_CG_GG_C 1.26054
G_AA_CG_G_GC 1.28948
G_AA_CG__GGC 1.30146
G_AA_CGG__AT 1.85306
G_AA_CG_G_AT 1.60256
G_AA_CG__GAT 1.68693
G_AA_CGG__AC 1.68343
G_AA_CG_G_AC 1.48619
G_AA_CG__GAC 1.57895
G_AA_CGG_A_T 1.59387
G_AA_CG_GA_T 1.48725
G_AA_CG__AGT 1.45001
G_AA_CG_GA_C 1.46791
G_AA_CG__AAT 1.78392
G_AA_CG__AAC 1.61785
G_AA_CG_AG_T 1.58291
G_AA_CG_A_GT 1.54413
G_AA_CGGA__C 1.51434
G_AA_CG_A_GC 1.38182
G_AA_CG_A_AT 1.89621
G_AA_CG_AA_T 1.77064
G_AA_CGAG__T 1.60215
G_AA_CGA_G_T 1.62620
G_AA_CGA__GT 1.67336
G_AA_CGAG__C 1.50138
G_AA_CGA_G_C 1.50308
G_AA_CGA__GC 1.51571
G_AA_CGA__AT 1.82224
G_AA_CGGG_T_ 1.61763
G_AA_CGG_GT_ 1.54592
G_AA_CGG__TG 1.57819
G_AA_CG_GGT_ 1.40125
G_AA_CG_G_TG 1.57959
G_AA_CG__GTG 1.48499
G_AA_CGG__TA 1.82112
G_AA_CG_G_TA 1.57741
G_AA_CG__GTA 1.56925
G_AA_CGGG_C_ 1.37588
G_AA_CGG_GC_ 1.29748
G_AA_CGG__CG 1.26134
G_AA_CG_GGC_ 1.12242
G_AA_CG__GCG 1.05555
G_AA_CGG__CA 1.67497
G_AA_CG_G_CA 1.48723
G_AA_CGG_AT_ 1.75343
G_AA_CG_GAT_ 1.64552
G_AA_CG__ATA 1.70646
G_AA_CGG_AC_ 1.64542
G_AA_CG_GAC_ 1.61298
G_AA_CG__ACG 1.38124
G_AA_CG__ACA 1.73944
G_AA_CGGA_T_ 1.72658
G_AA_CG_AGT_ 1.61145
G_AA_CG_A_TG 1.77233
G_AA_CG_A_TA 1.84907
G_AA_CGGA_C_ 1.61615
G_AA_CG_A_CG 1.42115
G_AA_CG_AAC_ 1.56259
G_AA_CGAG_T_ 1.71682
G_AA_CGA_GT_ 1.64722
G_AA_CGA__TG 1.78128
G_AA_CGA__TA 1.81420
G_AA_CGAG_C_ 1.47210
G_AA_CGA__CG 1.46318
G_AA_CGAA_T_ 1.82719
G_AA_CGG__TT 1.65667
G_AA_CG_G_TT 1.56912
G_AA_CG__GTT 1.58825
G_AA_CGG__TC 1.58447
G_AA_CG_G_TC 1.56570
G_AA_CG__GTC 1.48035
G_AA_CGG__CT 1.50168
G_AA_CG_G_CT 1.34451
G_AA_CG__GCT 1.24059
G_AA_CGG__CC 1.36437
G_AA_CG_G_CC 1.22422
G_AA_CG__GCC 1.28422
G_AA_CG__ATT 1.65031
G_AA_CG__ATC 1.65838
G_AA_CG__ACT 1.73463
G_AA_CG__ACC 1.36122
G_AA_CG_A_TT 1.66434
G_AA_CG_A_CT 1.56249
G_AA_CGA__TT 1.74357
G_AA_CGA__TC 1.67241
G_AA_CGA__CC 1.22045
G_AA_CGGGT__ 1.48764
G_AA_CGG_TG_ 1.57793
G_AA_CGG_T_G 1.63540
G_AA_CG_GT_G 1.56592
G_AA_CG__TGG 1.43363
G_AA_CGG_T_A 1.77779
G_AA_CG_GT_A 1.48521
G_AA_CG__TGA 1.65249
G_AA_CGG_TA_ 1.84038
G_AA_CG_GTA_ 1.48281
G_AA_CG__TAG 1.63935
G_AA_CG__TAA 1.67720
G_AA_CGGGC__ 1.59866
G_AA_CGG_CG_ 1.44308
G_AA_CGG_C_G 1.53449
G_AA_CG_GCG_ 1.06367
G_AA_CG_GC_G 1.53335
G_AA_CG__CGG 1.33448
G_AA_CGG_C_A 1.78426
G_AA_CG_GC_A 1.56328
G_AA_CG__CGA 1.18814
G_AA_CGG_CA_ 1.80472
G_AA_CG_GCA_ 1.57151
G_AA_CG__CAG 1.62234
G_AA_CG__CAA 1.64448
G_AA_CGGAT__ 1.67917
G_AA_CG_ATG_ 1.54850
G_AA_CG_AT_G 1.56298
G_AA_CG_AT_A 1.78050
G_AA_CG_ATA_ 1.80110
G_AA_CGGAC__ 1.85197
G_AA_CG_ACG_ 1.55006
G_AA_CG_AC_G 1.72484
G_AA_CG_ACA_ 1.72259
G_AA_CGAGT__ 1.64680
G_AA_CGA_TG_ 1.65129
G_AA_CGA_T_G 1.74379
G_AA_CGA_T_A 1.78974
G_AA_CGA_TA_ 1.78278
G_AA_CGAGC__ 1.61621
G_AA_CGA_CG_ 1.24419
G_AA_CGA_C_G 1.74247
G_AA_CGA_C_A 1.60224
G_AA_CGA_CA_ 1.77336
G_AA_CGAAC__ 1.53670
G_AA_CGG_T_T 1.62389
G_AA_CG__TGT 1.57339
G_AA_CGG_T_C 1.38217
G_AA_CG_GT_C 1.33100
G_AA_CG__TGC 1.27634
G_AA_CG__TAT 1.72183
G_AA_CG__TAC 1.57392
G_AA_CGG_C_T 1.71605
G_AA_CG_GC_T 1.44900
G_AA_CG__CGT 1.31355
G_AA_CGG_C_C 1.64591
G_AA_CG_GC_C 1.52097
G_AA_CG__CAC 1.69188
G_AA_CG_AT_T 1.65911
G_AA_CG_AT_C 1.54589
G_AA_CG_AC_T 1.66021
G_AA_CGA_T_T 1.63408
G_AA_CGA_T_C 1.52678
G_AA_CGA_C_T 1.58578
G_AA_CGG_TT_ 1.60113
G_AA_CG_GTT_ 1.62297
G_AA_CG__TTG 1.62029
G_AA_CG__TTA 1.58166
G_AA_CGG_TC_ 1.45995
G_AA_CG_GTC_ 1.32610
G_AA_CG__TCG 1.25648
G_AA_CG__TCA 1.63010
G_AA_CGG_CT_ 1.63835
G_AA_CG_GCT_ 1.62793
G_AA_CG__CTG 1.60753
G_AA_CG__CTA 1.56750
G_AA_CGG_CC_ 1.56083
G_AA_CG_GCC_ 1.43866
G_AA_CG__CCA 1.48248
G_AA_CG_ATT_ 1.65700
G_AA_CG_ACT_ 1.74012
G_AA_CG_ACC_ 1.50715
G_AA_CGA_TT_ 1.73059
G_AA_CGA_TC_ 1.52803
G_AA_CGA_CT_ 1.62190
G_AA_CGA_CC_ 1.45670
G_AA_CG__TTT 1.55448
G_AA_CG__TTC 1.57760
G_AA_CG__TCT 1.57908
G_AA_CG__TCC 1.42726
G_AA_CG__CTT 1.63537
G_AA_CG__CCT 1.49611
G_AA_CG__CCC 1.42169
G_AA_CGGTG__ 1.58981
G_AA_CGGT_G_ 1.64082
G_AA_CGGT__G 1.52098
G_AA_CG_TGG_ 1.66410
G_AA_CG_TG_G 1.58626
G_AA_CG_T_GG 1.59709
G_AA_CGGT__A 1.68658
G_AA_CG_TG_A 1.67419
G_AA_CG_T_GA 1.72257
G_AA_CGGT_A_ 1.68809
G_AA_CG_TGA_ 1.57367
G_AA_CG_T_AG 1.58065
G_AA_CG_T_AA 1.61352
G_AA_CGGTA__ 1.65063
G_AA_CG_TAG_ 1.63758
G_AA_CG_TA_G 1.57941
G_AA_CG_TA_A 1.66318
G_AA_CG_TAA_ 1.64372
G_AA_CGGCG__ 1.19627
G_AA_CGGC__G 1.60746
G_AA_CG_CGG_ 1.40604
G_AA_CG_CG_G 1.34880
G_AA_CGGC__A 1.63781
G_AA_CG_CG_A 1.48474
G_AA_CGGC_A_ 1.74779
G_AA_CG_CGA_ 1.42572
G_AA_CG_C_AG 1.66644
G_AA_CG_C_AA 1.65066
G_AA_CG_CA_G 1.64503
G_AA_CG_CAA_ 1.60359
G_AA_CGAT_G_ 1.72425
G_AA_CGAT__G 1.73876
G_AA_CGAT__A 1.69731
G_AA_CGAT_A_ 1.73600
G_AA_CGATA__ 1.79376
G_AA_CGACG__ 1.65506
G_AA_CGAC_G_ 1.71803
G_AA_CGAC__G 1.84430
G_AA_CGAC__A 1.87447
G_AA_CGACA__ 1.85153
G_AA_CGGT__T 1.60032
G_AA_CG_TG_T 1.56543
G_AA_CG_T_GT 1.52139
G_AA_CGGT__C 1.55649
G_AA_CG_TG_C 1.46738
G_AA_CG_T_GC 1.34752
G_AA_CG_T_AT 1.62610
G_AA_CG_T_AC 1.59559
G_AA_CG_TA_T 1.70289
G_AA_CG_TA_C 1.58319
G_AA_CGGC__T 1.66209
G_AA_CG_CG_T 1.32791
G_AA_CG_C_GT 1.62098
G_AA_CGGC__C 1.52678
G_AA_CG_CG_C 1.13038
G_AA_CG_C_GC 1.57208
G_AA_CG_C_AT 1.62789
G_AA_CG_C_AC 1.55081
G_AA_CG_CA_T 1.57960
G_AA_CG_CA_C 1.63732
G_AA_CGAT__T 1.62169
G_AA_CGAT__C 1.65559
G_AA_CGAC__T 1.76673
G_AA_CGAC__C 1.60625
G_AA_CGGT_T_ 1.57717
G_AA_CG_TGT_ 1.61493
G_AA_CG_T_TG 1.55506
G_AA_CG_T_TA 1.44289
G_AA_CGGT_C_ 1.44238
G_AA_CG_T_CG 1.35428
G_AA_CG_T_CA 1.56887
G_AA_CG_TAT_ 1.66532
G_AA_CG_TAC_ 1.61953
G_AA_CGGC_T_ 1.66148
G_AA_CG_CGT_ 1.34555
G_AA_CG_C_TG 1.60420
G_AA_CG_C_TA 1.62819
G_AA_CGGC_C_ 1.56250
G_AA_CG_C_CA 1.60097
G_AA_CG_CAT_ 1.55695
G_AA_CG_CAC_ 1.66800
G_AA_CGAT_T_ 1.64965
G_AA_CGAC_T_ 1.86052
G_AA_CGAC_C_ 1.70179
G_AA_CG_T_TT 1.63223
G_AA_CG_T_TC 1.58084
G_AA_CG_T_CT 1.49279
G_AA_CG_C_TT 1.49854
G_AA_CG_C_TC 1.56533
G_AA_CG_C_CT 1.69541
G_AA_CG_C_CC 1.38906
G_AA_CGGTT__ 1.49656
G_AA_CG_TT_G 1.55269
G_AA_CG_TT_A 1.57431
G_AA_CG_TTA_ 1.61915
G_AA_CGGTC__ 1.63654
G_AA_CG_TCG_ 1.26051
G_AA_CG_TC_G 1.54226
G_AA_CG_TCA_ 1.60361
G_AA_CGGCT__ 1.71581
G_AA_CG_CTG_ 1.52213
G_AA_CG_CT_G 1.47514
G_AA_CG_CT_A 1.65601
G_AA_CG_CTA_ 1.67998
G_AA_CGGCC__ 1.60695
G_AA_CG_CCG_ 1.23293
G_AA_CG_CC_G 1.51379
G_AA_CG_CC_A 1.53404
G_AA_CG_CCA_ 1.67964
G_AA_CGATT__ 1.66782
G_AA_CGATC__ 1.50882
G_AA_CGACT__ 1.69878
G_AA_CGACC__ 1.83704
G_AA_CG_TT_T 1.49662
G_AA_CG_TT_C 1.43184
G_AA_CG_TC_C 1.59058
G_AA_CG_CT_T 1.65800
G_AA_CG_CT_C 1.48524
G_AA_CG_CC_T 1.61993
G_AA_CG_CC_C 1.51900
G_AA_CG_TTT_ 1.52055
G_AA_CG_TTC_ 1.53673
G_AA_CG_TCT_ 1.49646
G_AA_CG_TCC_ 1.50170
G_AA_CG_CTT_ 1.56898
G_AA_CG_CTC_ 1.57680
G_AA_CG_CCC_ 1.42054
G_AA_CGTGG__ 1.27086
G_AA_CGTG_G_ 1.45789
G_AA_CGTG__G 1.37056
G_AA_CGT_GG_ 1.39718
G_AA_CGT_G_G 1.44373
G_AA_CGT__GG 1.38295
G_AA_CGTG__A 1.29816
G_AA_CGT_G_A 1.27281
G_AA_CGT__GA 0.94069
G_AA_CGTG_A_ 1.29753
G_AA_CGT_GA_ 1.46484
G_AA_CGT__AG 1.39420
G_AA_CGT__AA 1.46128
G_AA_CGTGA__ 1.31781
G_AA_CGT_AG_ 1.00979
G_AA_CGT_A_G 1.45989
G_AA_CGT_A_A 1.11728
G_AA_CGT_AA_ 1.51161
G_AA_CGTAG__ 1.44332
G_AA_CGTA_G_ 0.76310
G_AA_CGTA__G 1.54799
G_AA_CGTA__A 1.02577
G_AA_CGTA_A_ 1.69855
G_AA_CGTAA__ 1.06061
G_AA_CGCGG__ 1.10352
G_AA_CGCG__G 1.11880
G_AA_CGC_GG_ 1.50757
G_AA_CGC_G_G 1.46526
G_AA_CGC__GG 1.30548
G_AA_CGCG__A 1.22990
G_AA_CGC_G_A 1.63440
G_AA_CGCG_A_ 1.30306
G_AA_CGC_GA_ 1.57135
G_AA_CGC__AG 1.58119
G_AA_CGC__AA 1.64407
G_AA_CGCGA__ 1.35010
G_AA_CGC_A_G 1.51868
G_AA_CGC_AA_ 1.57876
G_AA_CGCA_G_ 1.51859
G_AA_CGCA__G 1.52181
G_AA_CGCA_A_ 1.69111
G_AA_CGT_G_T 1.51210
G_AA_CGT__GT 1.55821
G_AA_CGTG__C 1.35436
G_AA_CGT_G_C 1.37245
G_AA_CGT__GC 1.25190
G_AA_CGT__AT 1.51707
G_AA_CGT__AC 1.41297
G_AA_CGT_A_T 1.49917
G_AA_CGT_A_C 1.40608
G_AA_CGTA__T 1.59544
G_AA_CGTA__C 1.58694
G_AA_CGCG__T 1.25156
G_AA_CGC_G_T 1.40400
G_AA_CGC__GT 1.50030
G_AA_CGC_G_C 1.31423
G_AA_CGC__GC 1.42448
G_AA_CGC__AT 1.65785
G_AA_CGC__AC 1.59210
G_AA_CGC_A_T 1.56032
G_AA_CGC_A_C 1.66005
G_AA_CGCA__T 1.61039
G_AA_CGTG_T_ 1.42520
G_AA_CGT_GT_ 1.42921
G_AA_CGT__TG 1.53824
G_AA_CGT__TA 1.40984
G_AA_CGTG_C_ 1.28198
G_AA_CGT_GC_ 1.30480
G_AA_CGT__CA 1.37294
G_AA_CGT_AT_ 1.43545
G_AA_CGT_AC_ 1.53223
G_AA_CGTA_T_ 1.59204
G_AA_CGTA_C_ 1.59445
G_AA_CGCG_T_ 1.39258
G_AA_CGC_GT_ 1.51347
G_AA_CGC__TG 1.56676
G_AA_CGC__TA 1.43992
G_AA_CGC_GC_ 1.24581
G_AA_CGC__CG 1.17738
G_AA_CGC__CA 1.56222
G_AA_CGC_AC_ 1.67051
G_AA_CGT__TT 1.49336
G_AA_CGT__TC 1.48172
G_AA_CGT__CT 1.43780
G_AA_CGT__CC 1.54443
G_AA_CGC__TT 1.51373
G_AA_CGC__TC 1.56148
G_AA_CGC__CT 1.56924
G_AA_CGC__CC 1.50047
G_AA_CGT_T_G 1.39207
G_AA_CGT_T_A 1.41885
G_AA_CGT_TA_ 1.40783
G_AA_CGTGC__ 1.45749
G_AA_CGT_CG_ 1.22875
G_AA_CGT_C_G 1.40690
G_AA_CGT_C_A 1.44390
G_AA_CGT_CA_ 1.42416
G_AA_CGTAT__ 1.56240
G_AA_CGTAC__ 1.75413
G_AA_CGCGT__ 1.27935
G_AA_CGC_TG_ 1.31970
G_AA_CGC_T_G 1.34219
G_AA_CGC_TA_ 1.72659
G_AA_CGC_CG_ 1.16677
G_AA_CGC_C_G 1.58685
G_AA_CGC_C_A 1.32582
G_AA_CGC_CA_ 1.59666
G_AA_CGCAT__ 1.62334
G_AA_CGT_T_C 1.38079
G_AA_CGT_C_T 1.48252
G_AA_CGT_C_C 1.55770
G_AA_CGC_T_T 1.66578
G_AA_CGC_T_C 1.53797
G_AA_CGC_C_T 1.53682
G_AA_CGC_C_C 1.55859
G_AA_CGT_TT_ 1.47187
G_AA_CGT_TC_ 1.43841
G_AA_CGT_CT_ 1.59545
G_AA_CGT_CC_ 1.46552
G_AA_CGC_TT_ 1.53664
G_AA_CGC_TC_ 1.74630
G_AA_CGC_CT_ 1.55663
G_AA_CGC_CC_ 1.36743
G_AA_CGTT__G 1.41549
G_AA_CGTT__A 1.43450
G_AA_CGTT_A_ 1.41259
G_AA_CGTTA__ 1.43915
G_AA_CGTCG__ 1.27003
G_AA_CGTC_G_ 1.54109
G_AA_CGTC__G 1.45197
G_AA_CGTC__A 1.43364
G_AA_CGTC_A_ 1.45434
G_AA_CGTCA__ 1.59550
G_AA_CGCTG__ 1.49105
G_AA_CGCT_G_ 1.54583
G_AA_CGCT__G 1.61122
G_AA_CGCT__A 1.55088
G_AA_CGCT_A_ 1.61519
G_AA_CGCTA__ 1.69810
G_AA_CGCC__G 1.32926
G_AA_CGCC_A_ 1.52124
G_AA_CGTT__T 1.46258
G_AA_CGTT__C 1.34463
G_AA_CGTC__C 1.47376
G_AA_CGCT__T 1.59244
G_AA_CGCT__C 1.49663
G_AA_CGCC__T 1.53911
G_AA_CGCC__C 1.46664
G_AA_CGTT_C_ 1.45889
G_AA_CGTC_T_ 1.46201
G_AA_CGTC_C_ 1.46045
G_AA_CGCT_T_ 1.54919
G_AA_CGCC_T_ 1.35320
G_AA_CGCC_C_ 1.48450
G_AA_CGTTT__ 1.34674
G_AA_CGTTC__ 1.42181
G_AA_CGTCT__ 1.47664
G_AA_CGTCC__ 1.38415
G_AA_CGCTT__ 1.58686
G_AA_CGCTC__ 1.51965
G_AA_CGCCT__ 1.47155
G_AA_CGCCC__ 1.45627
GAG__CGGGG__ 0.88536
GAG__CGGG_G_ 1.08989
GAG__CGGG__G 1.20644
GAG__CGG_GG_ 1.14709
GAG__CGG_G_G 1.22108
GAG__CGG__GG 1.43370
GAG__CG_GGG_ 1.00179
GAG__CG_GG_G 0.97156
GAG__CG_G_GG 1.26666
GAG__CG__GGG 1.39906
GAG__CGGG__A 1.42220
GAG__CGG_G_A 1.26689
GAG__CGG__GA 1.34027
GAG__CG_GG_A 1.14586
GAG__CG__GGA 1.38867
GAG__CGGG_A_ 1.33310
GAG__CGG_GA_ 1.30663
GAG__CGG__AG 1.55347
GAG__CG_GGA_ 0.90928
GAG__CG_G_AG 1.15934
GAG__CG__GAG 1.26583
GAG__CGG__AA 1.68168
GAG__CG_G_AA 1.40432
GAG__CG__GAA 1.47873
GAG__CGGGA__ 1.45037
GAG__CGG_AG_ 1.42554
GAG__CGG_A_G 1.61054
GAG__CG_GAG_ 1.27915
GAG__CG__AGG 1.64184
GAG__CGG_A_A 1.66231
GAG__CG_GA_A 1.46644
GAG__CG__AGA 1.15920
GAG__CGG_AA_ 1.79944
GAG__CG_GAA_ 1.47179
GAG__CG__AAG 1.67650
GAG__CG__AAA 1.93394
GAG__CGGAG__ 1.40136
GAG__CGGA_G_ 1.42666
GAG__CGGA__G 1.68720
GAG__CG_AGG_ 1.44110
GAG__CG_AG_G 1.49593
GAG__CG_A_GG 1.68092
GAG__CGGA__A 1.68070
GAG__CG_AG_A 1.59154
GAG__CG_A_GA 1.61822
GAG__CGGA_A_ 1.79491
GAG__CG_AGA_ 1.62818
GAG__CG_A_AG 1.83278
GAG__CGGAA__ 1.84079
GAG__CG_AAG_ 1.80382
GAG__CG_AA_G 1.88128
GAG__CG_AA_A 1.98868
GAG__CG_AAA_ 2.07523
GAG__CGAG_G_ 1.27546
GAG__CGAG__G 1.35148
GAG__CGA_GG_ 1.50684
GAG__CGA_G_G 1.25935
GAG__CGA__GG 1.72171
GAG__CGAG__A 1.43046
GAG__CGA__GA 1.56305
GAG__CGAG_A_ 1.37675
GAG__CGA__AG 1.56796
GAG__CGA__AA 1.89384
GAG__CGAGA__ 1.44392
GAG__CGA_AG_ 1.64939
GAG__CGA_A_A 1.79741
GAG__CGA_AA_ 1.91915
GAG__CGAA_G_ 1.86053
GAG__CGAA__A 2.00994
GAG__CGAA_A_ 1.84772
GAG__CGAAA__ 2.12492
GAG__CGGG__T 1.24032
GAG__CGG__GT 1.30032
GAG__CG_GG_T 0.85285
GAG__CG_G_GT 1.10888
GAG__CG__GGT 1.17637
GAG__CGGG__C 1.13772
GAG__CGG_G_C 1.09857
GAG__CGG__GC 1.18707
GAG__CG_G_GC 0.97261
GAG__CG__GGC 1.16208
GAG__CGG__AT 1.62318
GAG__CGG__AC 1.53785
GAG__CG_G_AC 1.03272
GAG__CG__GAC 1.09955
GAG__CGG_A_T 1.74332
GAG__CG__AGT 1.72604
GAG__CGG_A_C 1.52951
GAG__CG_GA_C 1.19409
GAG__CG__AGC 1.50376
GAG__CG__AAC 1.68011
GAG__CGGA__T 1.74515
GAG__CG_AG_T 1.68817
GAG__CG_A_GT 1.64804
GAG__CGGA__C 1.46753
GAG__CG_A_GC 1.41621
GAG__CG_A_AT 1.95276
GAG__CG_A_AC 1.51372
GAG__CG_AA_C 1.91882
GAG__CGAG__T 1.40106
GAG__CGA__GT 1.69536
GAG__CGA__GC 1.46037
GAG__CGA_A_T 2.04047
GAG__CGA_A_C 1.63645
GAG__CGAA__C 1.41807
GAG__CGGG_T_ 1.38443
GAG__CGG_GT_ 1.27867
GAG__CG_GGT_ 1.01481
GAG__CG_G_TG 1.41241
GAG__CG__GTG 1.32772
GAG__CG_G_TA 1.55288
GAG__CG__GTA 1.58316
GAG__CGGG_C_ 1.18192
GAG__CGG__CG 0.83586
GAG__CGG__CA 1.65745
GAG__CG_G_CA 1.34297
GAG__CG__GCA 1.28540
GAG__CGG_AT_ 1.79682
GAG__CG_GAT_ 1.67091
GAG__CG__ATG 1.86005
GAG__CG__ATA 1.89904
GAG__CGG_AC_ 1.73586
GAG__CG_GAC_ 1.34492
GAG__CG__ACG 1.51284
GAG__CG__ACA 1.80822
GAG__CGGA_T_ 1.77601
GAG__CG_A_TG 1.66986
GAG__CG_A_TA 2.02314
GAG__CGGA_C_ 1.59817
GAG__CG_AGC_ 1.34872
GAG__CG_A_CG 1.39893
GAG__CG_A_CA 1.78059
GAG__CG_AAT_ 2.01504
GAG__CG_AAC_ 1.95910
GAG__CGAG_T_ 1.46034
GAG__CGA__TG 1.70973
GAG__CGA__CG 1.28800
GAG__CGA__CA 1.65446
GAG__CGA_AT_ 2.13729
GAG__CGA_AC_ 1.70145
GAG__CGAA_C_ 1.54497
GAG__CGG__TT 1.59559
GAG__CG_G_TT 1.43998
GAG__CGG__TC 1.41281
GAG__CG_G_TC 1.16984
GAG__CGG__CT 1.46703
GAG__CG__GCT 1.22506
GAG__CGG__CC 1.17179
GAG__CG__ATC 1.76900
GAG__CG__ACT 1.95196
GAG__CG__ACC 1.48276
GAG__CG_A_TT 1.91236
GAG__CG_A_TC 1.71684
GAG__CG_A_CT 1.69523
GAG__CG_A_CC 1.36167
GAG__CGGGT__ 1.55038
GAG__CGG_TG_ 1.58894
GAG__CG_GTG_ 1.41579
GAG__CG_GT_G 1.53098
GAG__CG__TGG 1.70889
GAG__CGG_T_A 1.77487
GAG__CG_GT_A 1.51720
GAG__CG__TGA 1.63443
GAG__CGG_TA_ 1.87475
GAG__CG_GTA_ 1.58238
GAG__CG__TAG 1.84713
GAG__CG__TAA 1.78278
GAG__CGGGC__ 1.28191
GAG__CGG_C_G 1.33102
GAG__CG_GC_G 1.20543
GAG__CG__CGG 0.86685
GAG__CGG_C_A 1.70959
GAG__CG_GC_A 1.34347
GAG__CGG_CA_ 1.59237
GAG__CG_GCA_ 1.29318
GAG__CG__CAG 1.65138
GAG__CG__CAA 1.61823
GAG__CGGAT__ 1.73353
GAG__CG_ATG_ 1.63709
GAG__CG_AT_G 1.91115
GAG__CG_AT_A 1.87784
GAG__CG_ATA_ 1.72566
GAG__CGGAC__ 1.73973
GAG__CG_ACG_ 1.16700
GAG__CG_AC_G 1.72964
GAG__CG_AC_A 1.84613
GAG__CG_ACA_ 1.78257
GAG__CGAGT__ 1.58681
GAG__CGA_TG_ 1.80063
GAG__CGA_T_G 1.91415
GAG__CGA_T_A 1.95040
GAG__CGA_TA_ 1.76089
GAG__CGAGC__ 1.47710
GAG__CGA_CG_ 1.03142
GAG__CGA_C_G 1.67877
GAG__CGA_C_A 1.81655
GAG__CGAAT__ 1.67528
GAG__CGAAC__ 1.94537
GAG__CGG_T_T 1.64917
GAG__CG__TGT 1.58618
GAG__CG_GT_C 1.36693
GAG__CG__TGC 1.49460
GAG__CG__TAT 1.79042
GAG__CGG_C_T 1.53099
GAG__CG_GC_T 1.31670
GAG__CG__CGT 0.97722
GAG__CG_GC_C 1.00361
GAG__CG__CAT 1.64326
GAG__CG__CAC 1.56845
GAG__CG_AT_T 1.70564
GAG__CG_AT_C 1.34003
GAG__CG_AC_T 1.81868
GAG__CG_AC_C 1.57721
GAG__CGA_T_T 1.75285
GAG__CGA_T_C 1.37657
GAG__CGA_C_T 1.83509
GAG__CGA_C_C 1.56234
GAG__CGG_TT_ 1.64091
GAG__CG_GTT_ 1.50492
GAG__CG__TTA 1.72811
GAG__CG__TCA 1.82408
GAG__CGG_CT_ 1.51947
GAG__CG_GCT_ 1.42984
GAG__CG__CTG 1.56885
GAG__CG__CTA 1.74726
GAG__CGG_CC_ 1.54039
GAG__CG_GCC_ 1.22536
GAG__CG__CCG 1.07951
GAG__CG__CCA 1.80319
GAG__CG_ATT_ 1.87906
GAG__CG_ATC_ 1.49527
GAG__CG_ACT_ 1.83245
GAG__CG_ACC_ 1.76439
GAG__CGA_TT_ 1.90567
GAG__CGA_TC_ 1.40897
GAG__CGA_CT_ 1.87868
GAG__CG__TTT 1.59053
GAG__CG__TTC 1.52192
GAG__CG__TCT 0.95978
GAG__CG__CTT 1.79028
GAG__CG__CTC 1.57589
GAG__CG__CCT 1.57621
GAG__CGGTG__ 1.34006
GAG__CGGT_G_ 1.53345
GAG__CGGT__G 1.52491
GAG__CG_TG_G 1.49476
GAG__CG_T_GG 1.58901
GAG__CGGT__A 1.72557
GAG__CG_TG_A 1.55566
GAG__CG_T_GA 1.57005
GAG__CG_TGA_ 1.52720
GAG__CG_T_AG 1.68309
GAG__CG_T_AA 1.73567
GAG__CGGTA__ 1.69798
GAG__CG_TAG_ 1.68730
GAG__CG_TA_G 1.89139
GAG__CG_TA_A 1.92190
GAG__CG_TAA_ 1.92135
GAG__CGGCG__ 0.84976
GAG__CGGC_G_ 1.33963
GAG__CGGC__G 1.45011
GAG__CG_CGG_ 0.98109
GAG__CG_CG_G 1.01881
GAG__CG_C_GG 1.60852
GAG__CGGC__A 1.54573
GAG__CG_CG_A 1.11084
GAG__CG_C_GA 0.87336
GAG__CGGC_A_ 1.58744
GAG__CG_C_AG 1.70729
GAG__CG_C_AA 1.76619
GAG__CGGCA__ 1.61053
GAG__CG_CAG_ 1.20188
GAG__CG_CA_G 1.77019
GAG__CG_CA_A 1.17307
GAG__CG_CAA_ 1.73426
GAG__CGATG__ 1.63564
GAG__CGAT_G_ 1.76489
GAG__CGAT__G 1.75894
GAG__CGAT__A 1.87406
GAG__CGAT_A_ 1.86769
GAG__CGATA__ 2.04804
GAG__CGACG__ 1.17869
GAG__CGAC_G_ 1.78321
GAG__CGAC__G 1.87585
GAG__CGAC__A 1.97739
GAG__CGAC_A_ 1.95079
GAG__CGACA__ 2.01532
GAG__CGGT__T 1.63231
GAG__CG_T_GT 1.76104
GAG__CG_TG_C 1.43476
GAG__CG_T_GC 1.43291
GAG__CG_T_AT 1.63288
GAG__CG_T_AC 1.70875
GAG__CG_TA_T 1.89958
GAG__CG_TA_C 1.73944
GAG__CGGC__T 1.41398
GAG__CG_CG_T 1.12348
GAG__CG_C_GT 1.55679
GAG__CGGC__C 1.24857
GAG__CG_C_AT 1.63072
GAG__CG_CA_T 1.80376
GAG__CG_CA_C 1.69806
GAG__CGAT__C 1.64524
GAG__CGAC__T 1.86928
GAG__CGAC__C 1.71186
GAG__CGGT_T_ 1.66234
GAG__CG_TGT_ 1.62535
GAG__CG_T_TG 1.69772
GAG__CG_T_TA 1.76733
GAG__CGGT_C_ 1.46357
GAG__CG_TGC_ 1.40605
GAG__CG_T_CG 0.98397
GAG__CG_TAT_ 1.91547
GAG__CG_TAC_ 1.98921
GAG__CGGC_T_ 1.41608
GAG__CG_CGT_ 1.20623
GAG__CG_C_TA 1.68923
GAG__CGGC_C_ 1.30766
GAG__CG_CGC_ 0.85441
GAG__CG_C_CG 1.21661
GAG__CG_C_CA 1.81890
GAG__CG_CAT_ 1.85953
GAG__CG_CAC_ 1.79160
GAG__CGAC_T_ 1.90623
GAG__CGAC_C_ 1.75464
GAG__CG_T_TC 1.69314
GAG__CG_T_CT 1.69278
GAG__CG_C_TT 1.57229
GAG__CG_C_TC 1.44181
GAG__CG_C_CT 1.77720
GAG__CG_TTG_ 1.75222
GAG__CG_TT_G 1.68517
GAG__CG_TT_A 1.76051
GAG__CG_TTA_ 1.75796
GAG__CGGTC__ 1.62700
GAG__CG_TCG_ 1.16303
GAG__CG_TC_G 1.58223
GAG__CG_TC_A 1.73421
GAG__CG_TCA_ 1.69515
GAG__CGGCT__ 1.42056
GAG__CG_CTG_ 1.71917
GAG__CG_CT_G 1.74613
GAG__CG_CT_A 1.75836
GAG__CG_CTA_ 1.85353
GAG__CGGCC__ 1.32966
GAG__CG_CC_G 1.56820
GAG__CG_CC_A 1.73365
GAG__CG_CCA_ 1.74461
GAG__CGATT__ 1.78226
GAG__CGATC__ 1.84292
GAG__CGACT__ 1.85160
GAG__CGACC__ 1.81403
GAG__CG_TT_T 1.80866
GAG__CG_TC_T 1.73893
GAG__CG_TC_C 1.58602
GAG__CG_CT_T 1.63233
GAG__CG_CT_C 1.21124
GAG__CG_CC_T 1.60182
GAG__CG_CC_C 1.47682
GAG__CG_TTC_ 1.55987
GAG__CG_TCT_ 1.78457
GAG__CG_TCC_ 1.64617
GAG__CG_CTC_ 1.39505
GAG__CG_CCT_ 1.64420
GAG__CG_CCC_ 1.55789
GAG__CGTGG__ 1.01312
GAG__CGTG_G_ 1.26164
GAG__CGTG__G 1.24756
GAG__CGT_GG_ 1.18046
GAG__CGT_G_G 1.31165
GAG__CGT__GG 1.40347
GAG__CGT_G_A 1.30208
GAG__CGTG_A_ 1.14691
GAG__CGT__AG 1.49793
GAG__CGT__AA 1.49553
GAG__CGTGA__ 1.39488
GAG__CGT_AG_ 1.02612
GAG__CGT_A_G 1.55513
GAG__CGT_AA_ 1.54906
GAG__CGTAG__ 1.50375
GAG__CGTA_G_ 1.48111
GAG__CGTA__G 1.69933
GAG__CGTA__A 1.61902
GAG__CGTA_A_ 1.74328
GAG__CGTAA__ 1.72812
GAG__CGC_GG_ 1.35356
GAG__CGC_G_G 1.36694
GAG__CGC__GG 1.56837
GAG__CGC_G_A 1.64711
GAG__CGC_GA_ 1.52643
GAG__CGC__AG 1.65087
GAG__CGC__AA 1.57688
GAG__CGCGA__ 0.96384
GAG__CGC_AG_ 1.68105
GAG__CGC_A_G 1.73158
GAG__CGC_A_A 1.84452
GAG__CGC_AA_ 1.80235
GAG__CGCAG__ 1.62330
GAG__CGCA_G_ 1.59500
GAG__CGCA__A 1.90978
GAG__CGCA_A_ 1.77992
GAG__CGCAA__ 2.05617
GAG__CGTG__T 0.80614
GAG__CGT__GT 1.40835
GAG__CGTG__C 1.18320
GAG__CGT_G_C 1.22731
GAG__CGT__GC 1.37086
GAG__CGT__AT 1.41004
GAG__CGT__AC 1.50678
GAG__CGT_A_T 1.69946
GAG__CGT_A_C 1.52101
GAG__CGTA__T 1.57057
GAG__CGTA__C 1.59227
GAG__CGC_G_T 1.59936
GAG__CGC__GT 1.44456
GAG__CGC_G_C 1.26228
GAG__CGC__GC 1.26647
GAG__CGC__AT 1.73661
GAG__CGC__AC 1.41404
GAG__CGC_A_T 1.82238
GAG__CGC_A_C 1.70541
GAG__CGCA__T 1.81277
GAG__CGCA__C 1.57795
GAG__CGT_GT_ 1.47606
GAG__CGT__TG 1.60221
GAG__CGT__TA 1.65055
GAG__CGT_GC_ 1.23202
GAG__CGT__CG 1.38147
GAG__CGT__CA 1.52765
GAG__CGT_AT_ 1.69232
GAG__CGT_AC_ 1.73500
GAG__CGTA_T_ 1.75425
GAG__CGTA_C_ 1.45429
GAG__CGC_GT_ 1.54321
GAG__CGC__TG 1.59012
GAG__CGC__TA 1.62422
GAG__CGC_GC_ 1.42408
GAG__CGC__CG 0.93122
GAG__CGC__CA 1.87209
GAG__CGC_AT_ 1.77373
GAG__CGC_AC_ 1.83372
GAG__CGCA_T_ 1.77294
GAG__CGCA_C_ 1.79508
GAG__CGT__TC 1.48969
GAG__CGT__CC 1.37359
GAG__CGC__TT 1.62310
GAG__CGC__TC 1.48430
GAG__CGC__CT 1.56751
GAG__CGC__CC 1.26671
GAG__CGT_T_G 1.59667
GAG__CGT_T_A 1.50608
GAG__CGT_TA_ 1.62230
GAG__CGTGC__ 1.23336
GAG__CGT_CG_ 0.85934
GAG__CGT_C_G 1.55623
GAG__CGT_C_A 1.59690
GAG__CGT_CA_ 1.56055
GAG__CGTAT__ 1.51353
GAG__CGTAC__ 1.76219
GAG__CGC_TG_ 1.57170
GAG__CGC_T_G 1.66188
GAG__CGC_T_A 1.72786
GAG__CGC_TA_ 1.71134
GAG__CGC_C_G 1.50200
GAG__CGC_C_A 1.44108
GAG__CGC_CA_ 1.44388
GAG__CGCAT__ 1.79667
GAG__CGCAC__ 1.55951
GAG__CGT_T_C 1.49275
GAG__CGT_C_T 1.53281
GAG__CGC_T_T 1.46532
GAG__CGC_T_C 1.29577
GAG__CGC_C_T 1.59768
GAG__CGC_C_C 1.17254
GAG__CGT_TC_ 0.77853
GAG__CGT_CC_ 1.54714
GAG__CGC_TT_ 1.47109
GAG__CGC_TC_ 1.39695
GAG__CGC_CT_ 1.56858
GAG__CGC_CC_ 1.48025
GAG__CGTTG__ 1.53318
GAG__CGTT_G_ 1.48110
GAG__CGTT__G 1.66456
GAG__CGTT__A 1.54228
GAG__CGTT_A_ 1.62208
GAG__CGTTA__ 1.77676
GAG__CGTC_G_ 0.84819
GAG__CGTC__G 1.60477
GAG__CGTC__A 0.90394
GAG__CGTC_A_ 1.67287
GAG__CGTCA__ 1.03647
GAG__CGCTG__ 1.55526
GAG__CGCT_G_ 1.61574
GAG__CGCT__G 1.60382
GAG__CGCT__A 1.79827
GAG__CGCT_A_ 1.65227
GAG__CGCTA__ 1.91813
GAG__CGCC_G_ 1.53887
GAG__CGCC__G 1.66031
GAG__CGCC__A 1.60217
GAG__CGCC_A_ 1.70003
GAG__CGCCA__ 1.59913
GAG__CGTT__C 1.56857
GAG__CGTC__T 1.68785
GAG__CGTC__C 1.61013
GAG__CGCT__T 1.74926
GAG__CGCT__C 1.62935
GAG__CGCC__T 1.67368
GAG__CGCC__C 1.19972
GAG__CGTT_C_ 1.66966
GAG__CGTC_T_ 1.64160
GAG__CGTC_C_ 1.68983
GAG__CGCT_T_ 1.69450
GAG__CGCT_C_ 1.74740
GAG__CGCC_T_ 1.46670
GAG__CGCC_C_ 1.38703
GAG__CGTTC__ 1.62335
GAG__CGTCT__ 1.61247
GAG__CGTCC__ 1.71674
GAG__CGCTT__ 1.77729
GAG__CGCTC__ 1.61087
GAG__CGCCT__ 1.43947
GAG__CGCCC__ 1.57906
GA_G_CGGGG__ 0.99984
GA_G_CGGG_G_ 1.13251
GA_G_CGGG__G 1.21840
GA_G_CGG_G_G 1.24456
GA_G_CGG__GG 1.44864
GA_G_CG_GGG_ 1.16316
GA_G_CG_GG_G 1.05073
GA_G_CG_G_GG 1.31503
GA_G_CG__GGG 1.42800
GA_G_CGGG__A 1.45722
GA_G_CGG_G_A 1.29197
GA_G_CGG__GA 1.34300
GA_G_CG_GG_A 1.20839
GA_G_CG_G_GA 1.39611
GA_G_CG__GGA 1.29373
GA_G_CGGG_A_ 1.29201
GA_G_CGG_GA_ 1.31655
GA_G_CGG__AG 1.47487
GA_G_CG_GGA_ 1.04484
GA_G_CG_G_AG 1.18615
GA_G_CG__GAG 1.21321
GA_G_CGG__AA 1.68768
GA_G_CG_G_AA 1.53531
GA_G_CG__GAA 1.39723
GA_G_CGGGA__ 1.45256
GA_G_CGG_AG_ 1.46525
GA_G_CGG_A_G 1.58620
GA_G_CG_GAG_ 1.43562
GA_G_CG_GA_G 1.48032
GA_G_CGG_A_A 1.63474
GA_G_CG_GA_A 1.59540
GA_G_CG__AGA 1.13261
GA_G_CGG_AA_ 1.69592
GA_G_CG_GAA_ 1.58621
GA_G_CG__AAG 1.73248
GA_G_CG__AAA 1.79963
GA_G_CGGAG__ 1.35958
GA_G_CGGA_G_ 1.38816
GA_G_CGGA__G 1.72532
GA_G_CG_AGG_ 1.41748
GA_G_CG_AG_G 1.59844
GA_G_CG_A_GG 1.00545
GA_G_CGGA__A 1.64385
GA_G_CG_AG_A 1.54923
GA_G_CG_A_GA 1.61888
GA_G_CGGA_A_ 1.83216
GA_G_CG_AGA_ 1.61064
GA_G_CG_A_AG 1.84684
GA_G_CG_A_AA 1.82414
GA_G_CGGAA__ 1.86695
GA_G_CG_AAG_ 1.15756
GA_G_CG_AA_G 1.14942
GA_G_CG_AA_A 2.00482
GA_G_CG_AAA_ 2.14328
GA_G_CGAGG__ 1.19975
GA_G_CGAG_G_ 1.46117
GA_G_CGAG__G 1.40430
GA_G_CGA_GG_ 1.43612
GA_G_CGA_G_G 1.27417
GA_G_CGA__GG 0.94423
GA_G_CGAG__A 1.58775
GA_G_CGA_G_A 1.49621
GA_G_CGA__GA 1.64885
GA_G_CGAG_A_ 1.45021
GA_G_CGA_GA_ 1.09784
GA_G_CGA__AG 1.49233
GA_G_CGA__AA 1.78824
GA_G_CGAGA__ 1.67937
GA_G_CGA_AG_ 1.18540
GA_G_CGA_A_G 1.14322
GA_G_CGA_A_A 1.90437
GA_G_CGA_AA_ 1.89906
GA_G_CGAA_G_ 1.06714
GA_G_CGAA__G 1.10877
GA_G_CGAA_A_ 1.82421
GA_G_CGAAA__ 1.43650
GA_G_CGG_G_T 1.25175
GA_G_CGG__GT 1.28177
GA_G_CG_GG_T 1.22228
GA_G_CG_G_GT 1.31642
GA_G_CG__GGT 1.40322
GA_G_CGGG__C 1.24225
GA_G_CGG__GC 1.08143
GA_G_CG_GG_C 0.99605
GA_G_CG_G_GC 1.12906
GA_G_CG__GGC 0.98471
GA_G_CGG__AT 1.59050
GA_G_CG_G_AT 1.50538
GA_G_CG__GAT 1.37572
GA_G_CGG__AC 1.47255
GA_G_CG_G_AC 1.29310
GA_G_CG_GA_T 1.63714
GA_G_CG__AGT 1.62773
GA_G_CGG_A_C 1.55833
GA_G_CG_GA_C 1.53084
GA_G_CG__AGC 1.59638
GA_G_CG__AAT 1.88279
GA_G_CG__AAC 1.71296
GA_G_CGGA__T 1.75664
GA_G_CG_AG_T 1.67275
GA_G_CG_A_GT 1.55170
GA_G_CGGA__C 1.49450
GA_G_CG_AG_C 1.35571
GA_G_CG_A_GC 1.33387
GA_G_CG_A_AT 1.97997
GA_G_CG_A_AC 1.56944
GA_G_CG_AA_T 2.05242
GA_G_CG_AA_C 1.92032
GA_G_CGAG__T 1.64623
GA_G_CGA_G_T 1.38632
GA_G_CGA__GT 1.45502
GA_G_CGAG__C 1.48587
GA_G_CGA_G_C 1.18412
GA_G_CGA__GC 0.83835
GA_G_CGA__AT 1.76517
GA_G_CGA__AC 1.25182
GA_G_CGA_A_T 1.92965
GA_G_CGA_A_C 1.81362
GA_G_CGAA__T 1.86102
GA_G_CGAA__C 1.67748
GA_G_CGGG_T_ 1.52610
GA_G_CGG_GT_ 1.33382
GA_G_CGG__TG 1.55244
GA_G_CG_GGT_ 1.35330
GA_G_CG__GTG 1.44539
GA_G_CGG__TA 1.69182
GA_G_CG_G_TA 1.76880
GA_G_CG__GTA 1.59007
GA_G_CGGG_C_ 1.22317
GA_G_CGG_GC_ 0.96594
GA_G_CGG__CG 0.93847
GA_G_CG_GGC_ 0.95368
GA_G_CG_G_CG 0.80360
GA_G_CGG__CA 1.64352
GA_G_CG_G_CA 1.46299
GA_G_CG__GCA 1.32744
GA_G_CGG_AT_ 1.72074
GA_G_CG_GAT_ 1.69894
GA_G_CG__ATG 1.82026
GA_G_CG__ATA 1.90277
GA_G_CGG_AC_ 1.67752
GA_G_CG_GAC_ 1.58160
GA_G_CG__ACG 1.35043
GA_G_CG__ACA 1.82031
GA_G_CG_AGT_ 1.65459
GA_G_CG_A_TG 1.89720
GA_G_CG_A_TA 1.87274
GA_G_CG_AGC_ 1.51162
GA_G_CG_A_CG 1.58690
GA_G_CG_A_CA 1.84663
GA_G_CG_AAC_ 2.00003
GA_G_CGAG_T_ 1.75944
GA_G_CGA_GT_ 1.59217
GA_G_CGA__TA 1.85446
GA_G_CGAG_C_ 1.48815
GA_G_CGA_GC_ 1.35968
GA_G_CGA__CG 1.32243
GA_G_CGA__CA 1.73549
GA_G_CGA_AT_ 2.03145
GA_G_CGA_AC_ 1.84248
GA_G_CGAA_C_ 1.91560
GA_G_CGG__TT 1.66834
GA_G_CG_G_TT 1.61731
GA_G_CG__GTT 1.41740
GA_G_CGG__TC 1.47121
GA_G_CG_G_TC 1.53944
GA_G_CG__GTC 1.37418
GA_G_CG_G_CT 1.32179
GA_G_CG__GCT 1.28377
GA_G_CGG__CC 1.20899
GA_G_CG_G_CC 1.34172
GA_G_CG__GCC 0.94349
GA_G_CG__ATT 1.77293
GA_G_CG__ATC 1.69826
GA_G_CG__ACT 1.75538
GA_G_CG__ACC 1.65634
GA_G_CG_A_CT 1.78006
GA_G_CG_A_CC 1.71624
GA_G_CGA__CT 1.66230
GA_G_CGA__CC 1.54505
GA_G_CGGGT__ 1.56680
GA_G_CGG_TG_ 1.55334
GA_G_CGG_T_G 1.76189
GA_G_CG_GTG_ 1.50378
GA_G_CG_GT_G 1.64988
GA_G_CG__TGG 1.65773
GA_G_CGG_T_A 1.73439
GA_G_CG_GT_A 1.67758
GA_G_CG__TGA 1.62623
GA_G_CGG_TA_ 1.75020
GA_G_CG_GTA_ 1.68199
GA_G_CG__TAG 1.84570
GA_G_CG__TAA 1.77101
GA_G_CGGGC__ 1.20266
GA_G_CGG_C_G 1.29561
GA_G_CG_GC_G 1.22141
GA_G_CGG_C_A 1.71396
GA_G_CG_GC_A 1.73031
GA_G_CGG_CA_ 1.56813
GA_G_CG_GCA_ 1.42328
GA_G_CG__CAG 1.58510
GA_G_CG__CAA 1.78400
GA_G_CGGAT__ 1.81613
GA_G_CG_ATG_ 1.61279
GA_G_CG_AT_G 1.99829
GA_G_CG_AT_A 1.79583
GA_G_CG_ATA_ 1.79741
GA_G_CGGAC__ 1.81019
GA_G_CG_AC_G 1.79381
GA_G_CG_AC_A 1.86463
GA_G_CG_ACA_ 1.75390
GA_G_CGAGT__ 1.71583
GA_G_CGA_TG_ 1.48456
GA_G_CGA_T_G 1.73714
GA_G_CGA_T_A 1.76606
GA_G_CGA_TA_ 1.61360
GA_G_CGAGC__ 1.69172
GA_G_CGA_C_G 1.70591
GA_G_CGA_C_A 1.88809
GA_G_CGA_CA_ 1.82366
GA_G_CGAAT__ 1.59264
GA_G_CGG_T_T 1.60754
GA_G_CG_GT_T 1.55078
GA_G_CG__TGT 1.52933
GA_G_CGG_T_C 1.32745
GA_G_CG_GT_C 1.54060
GA_G_CG__TGC 1.35431
GA_G_CG__TAT 1.75198
GA_G_CG__TAC 1.42456
GA_G_CGG_C_T 1.48319
GA_G_CG_GC_T 1.32271
GA_G_CG_GC_C 1.32074
GA_G_CG__CAT 1.62438
GA_G_CG__CAC 1.49603
GA_G_CG_AT_T 1.76909
GA_G_CG_AT_C 1.56701
GA_G_CG_AC_T 1.83612
GA_G_CGA_T_T 1.00343
GA_G_CGA_C_T 1.84462
GA_G_CGA_C_C 0.94734
GA_G_CGG_TT_ 1.69924
GA_G_CG_GTT_ 1.80361
GA_G_CG__TTG 1.84071
GA_G_CG__TTA 1.73101
GA_G_CGG_TC_ 1.46797
GA_G_CG_GTC_ 1.50719
GA_G_CG__TCG 1.36415
GA_G_CG__TCA 1.73097
GA_G_CGG_CT_ 1.59824
GA_G_CG_GCT_ 1.62902
GA_G_CG__CTG 1.67674
GA_G_CG__CTA 1.89044
GA_G_CGG_CC_ 1.66045
GA_G_CG_GCC_ 1.48445
GA_G_CG__CCG 1.22645
GA_G_CG__CCA 1.88128
GA_G_CG_ATT_ 1.89224
GA_G_CG_ATC_ 1.85184
GA_G_CG_ACC_ 1.92055
GA_G_CGA_TT_ 1.12764
GA_G_CGA_TC_ 1.59986
GA_G_CGA_CC_ 1.79917
GA_G_CG__TTC 1.55547
GA_G_CG__TCT 1.64358
GA_G_CG__TCC 1.22721
GA_G_CG__CTT 1.80492
GA_G_CG__CTC 1.48901
GA_G_CG__CCT 1.65967
GA_G_CG__CCC 1.52284
GA_G_CGGTG__ 1.31449
GA_G_CGGT_G_ 1.51209
GA_G_CGGT__G 1.55278
GA_G_CG_TGG_ 1.32059
GA_G_CG_TG_G 1.41200
GA_G_CG_T_GG 1.60646
GA_G_CGGT__A 1.69776
GA_G_CG_TG_A 1.38266
GA_G_CG_T_GA 1.46846
GA_G_CGGT_A_ 1.58079
GA_G_CG_T_AG 1.62941
GA_G_CG_T_AA 1.55331
GA_G_CGGTA__ 1.67112
GA_G_CG_TAG_ 1.61051
GA_G_CG_TA_G 1.80584
GA_G_CG_TA_A 1.77707
GA_G_CG_TAA_ 1.75066
GA_G_CG_C_GG 1.53073
GA_G_CGGC__A 1.50470
GA_G_CG_C_GA 0.75869
GA_G_CGGC_A_ 1.49824
GA_G_CG_C_AG 1.54567
GA_G_CG_C_AA 1.74801
GA_G_CG_CAG_ 1.13515
GA_G_CG_CA_G 1.65218
GA_G_CG_CAA_ 1.62853
GA_G_CGATG__ 1.30040
GA_G_CGAT_G_ 1.51556
GA_G_CGAT__G 1.58198
GA_G_CGAT__A 1.76640
GA_G_CGAT_A_ 1.49946
GA_G_CGATA__ 1.84359
GA_G_CGAC_G_ 0.89392
GA_G_CGAC__G 1.70496
GA_G_CGAC__A 1.72354
GA_G_CGAC_A_ 1.39401
GA_G_CGACA__ 1.82345
GA_G_CGGT__T 1.55302
GA_G_CG_TG_T 1.28390
GA_G_CG_T_GT 1.57722
GA_G_CGGT__C 1.48962
GA_G_CG_T_GC 1.21413
GA_G_CG_T_AT 1.48875
GA_G_CG_T_AC 0.95803
GA_G_CG_TA_T 1.71930
GA_G_CG_TA_C 1.56311
GA_G_CGGC__T 1.53392
GA_G_CG_CG_T 0.82889
GA_G_CGGC__C 1.01568
GA_G_CG_C_AT 1.56352
GA_G_CG_CA_T 1.61593
GA_G_CG_CA_C 1.56732
GA_G_CGAT__T 0.89133
GA_G_CGAT__C 1.49037
GA_G_CGAC__T 1.59255
GA_G_CGGT_T_ 1.64471
GA_G_CG_TGT_ 1.41740
GA_G_CG_T_TG 1.64906
GA_G_CG_T_TA 1.80895
GA_G_CGGT_C_ 1.50935
GA_G_CG_TGC_ 1.26122
GA_G_CG_T_CG 1.05581
GA_G_CG_T_CA 1.76311
GA_G_CG_TAT_ 1.78634
GA_G_CG_TAC_ 1.77589
GA_G_CGGC_T_ 1.38643
GA_G_CG_C_TG 1.63042
GA_G_CG_C_TA 1.66729
GA_G_CGGC_C_ 1.27506
GA_G_CG_C_CG 1.00974
GA_G_CG_C_CA 1.70495
GA_G_CG_CAT_ 1.63266
GA_G_CGAT_C_ 1.55217
GA_G_CGAC_T_ 1.70043
GA_G_CGAC_C_ 1.59330
GA_G_CG_T_TT 1.11405
GA_G_CG_T_TC 1.45727
GA_G_CG_T_CT 1.53626
GA_G_CG_T_CC 1.41819
GA_G_CG_C_TT 1.53515
GA_G_CG_C_TC 1.32646
GA_G_CG_C_CT 1.69740
GA_G_CG_C_CC 0.82618
GA_G_CGGTT__ 1.77911
GA_G_CG_TTG_ 1.62590
GA_G_CG_TT_G 1.69927
GA_G_CG_TT_A 1.69201
GA_G_CG_TTA_ 1.66996
GA_G_CGGTC__ 1.65663
GA_G_CG_TCG_ 1.25932
GA_G_CG_TC_G 1.63630
GA_G_CG_TC_A 1.82884
GA_G_CG_TCA_ 1.68881
GA_G_CGGCT__ 1.37093
GA_G_CG_CTG_ 1.50984
GA_G_CG_CT_G 1.69204
GA_G_CG_CT_A 1.65115
GA_G_CG_CTA_ 1.63297
GA_G_CGGCC__ 1.32678
GA_G_CG_CC_G 1.48488
GA_G_CG_CC_A 1.74361
GA_G_CG_CCA_ 1.59192
GA_G_CGATT__ 0.86951
GA_G_CGATC__ 1.82124
GA_G_CGACT__ 1.52214
GA_G_CG_TT_T 1.10878
GA_G_CG_TT_C 1.56598
GA_G_CG_TC_T 1.71070
GA_G_CG_TC_C 1.46768
GA_G_CG_CT_T 1.63943
GA_G_CG_CT_C 1.10091
GA_G_CG_CC_T 1.63380
GA_G_CG_TTC_ 1.61517
GA_G_CG_TCT_ 1.69728
GA_G_CG_TCC_ 1.64858
GA_G_CG_CTT_ 1.54706
GA_G_CG_CTC_ 1.28799
GA_G_CG_CCT_ 1.51683
GA_G_CG_CCC_ 1.60567
GA_G_CGTGG__ 1.23033
GA_G_CGTG_G_ 1.46198
GA_G_CGTG__G 1.44258
GA_G_CGT_GG_ 1.32391
GA_G_CGT_G_G 1.35923
GA_G_CGT__GG 1.50522
GA_G_CGTG__A 1.48924
GA_G_CGT_G_A 1.24786
GA_G_CGT__GA 0.78066
GA_G_CGTG_A_ 1.39897
GA_G_CGT_GA_ 1.30444
GA_G_CGT__AG 1.52583
GA_G_CGT__AA 1.51842
GA_G_CGTGA__ 1.56279
GA_G_CGT_AG_ 0.95610
GA_G_CGT_A_G 1.62806
GA_G_CGT_A_A 0.99900
GA_G_CGT_AA_ 1.62759
GA_G_CGTA_G_ 1.63322
GA_G_CGTA__G 1.80661
GA_G_CGTA__A 1.70468
GA_G_CGTA_A_ 1.76017
GA_G_CGTAA__ 1.87206
GA_G_CGC_GG_ 1.22959
GA_G_CGC_G_G 1.32204
GA_G_CGC__GG 1.55592
GA_G_CGCG__A 1.08502
GA_G_CGC_G_A 1.38803
GA_G_CGC__GA 1.44958
GA_G_CGC_GA_ 0.95198
GA_G_CGC__AA 1.62116
GA_G_CGCGA__ 1.22769
GA_G_CGC_AG_ 1.66210
GA_G_CGC_A_G 1.75689
GA_G_CGC_A_A 1.71661
GA_G_CGC_AA_ 1.83583
GA_G_CGCAG__ 1.55516
GA_G_CGCA_G_ 1.60932
GA_G_CGCA__G 1.80750
GA_G_CGCA__A 1.74853
GA_G_CGCA_A_ 1.77008
GA_G_CGCAA__ 2.06066
GA_G_CGTG__T 1.47405
GA_G_CGT_G_T 1.39570
GA_G_CGT__GT 1.59017
GA_G_CGTG__C 1.34997
GA_G_CGT_G_C 1.18912
GA_G_CGT__GC 1.32664
GA_G_CGT__AT 1.56502
GA_G_CGT__AC 1.50080
GA_G_CGT_A_T 1.61458
GA_G_CGT_A_C 1.55013
GA_G_CGTA__T 1.79904
GA_G_CGTA__C 1.76432
GA_G_CGCG__T 1.07665
GA_G_CGC_G_T 1.42073
GA_G_CGC__GT 1.57061
GA_G_CGC__AT 1.76167
GA_G_CGC__AC 0.86613
GA_G_CGC_A_T 1.83327
GA_G_CGCA__T 1.85295
GA_G_CGCA__C 1.54961
GA_G_CGTG_T_ 1.57219
GA_G_CGT_GT_ 1.43398
GA_G_CGT__TG 1.65552
GA_G_CGT__TA 1.75817
GA_G_CGTG_C_ 1.35036
GA_G_CGT_GC_ 1.19342
GA_G_CGT__CG 1.20953
GA_G_CGT__CA 1.65396
GA_G_CGT_AT_ 1.60639
GA_G_CGT_AC_ 1.66842
GA_G_CGTA_T_ 1.92022
GA_G_CGTA_C_ 1.72721
GA_G_CGCG_T_ 1.23171
GA_G_CGC_GT_ 1.36774
GA_G_CGC__TG 1.66486
GA_G_CGC__TA 1.80363
GA_G_CGCG_C_ 0.79260
GA_G_CGC_GC_ 1.02456
GA_G_CGC__CA 1.73730
GA_G_CGC_AC_ 1.70343
GA_G_CGCA_T_ 1.81972
GA_G_CGCA_C_ 1.75765
GA_G_CGT__TT 1.63645
GA_G_CGT__TC 1.43263
GA_G_CGT__CT 1.47891
GA_G_CGT__CC 1.43683
GA_G_CGC__TT 1.77218
GA_G_CGC__TC 1.35213
GA_G_CGC__CT 1.66658
GA_G_CGC__CC 0.98124
GA_G_CGT_TG_ 1.57966
GA_G_CGT_T_G 1.66676
GA_G_CGT_T_A 1.59486
GA_G_CGT_TA_ 1.67497
GA_G_CGTGC__ 1.39613
GA_G_CGT_CG_ 0.84366
GA_G_CGT_C_G 1.56049
GA_G_CGT_C_A 1.80744
GA_G_CGT_CA_ 1.52932
GA_G_CGTAT__ 1.81665
GA_G_CGTAC__ 1.82460
GA_G_CGCGT__ 1.05926
GA_G_CGC_TG_ 1.59193
GA_G_CGC_T_G 1.77954
GA_G_CGC_T_A 1.73316
GA_G_CGC_TA_ 1.81827
GA_G_CGC_CG_ 0.75878
GA_G_CGC_C_G 1.56774
GA_G_CGC_C_A 1.71380
GA_G_CGC_CA_ 1.55825
GA_G_CGCAT__ 1.90966
GA_G_CGCAC__ 1.57843
GA_G_CGT_T_C 1.49960
GA_G_CGT_C_T 1.51674
GA_G_CGT_C_C 1.48034
GA_G_CGC_T_T 1.81100
GA_G_CGC_T_C 1.30921
GA_G_CGC_C_T 1.72919
GA_G_CGC_C_C 1.05101
GA_G_CGT_TT_ 1.63812
GA_G_CGT_TC_ 1.58750
GA_G_CGT_CC_ 1.59870
GA_G_CGC_TT_ 1.83534
GA_G_CGC_TC_ 1.43229
GA_G_CGC_CT_ 1.52136
GA_G_CGC_CC_ 1.53355
GA_G_CGTTG__ 1.33539
GA_G_CGTT_G_ 1.41512
GA_G_CGTT__G 1.63466
GA_G_CGTT__A 1.50365
GA_G_CGTT_A_ 1.50071
GA_G_CGTTA__ 1.57127
GA_G_CGTC__G 1.43894
GA_G_CGTC__A 0.81719
GA_G_CGTC_A_ 1.50865
GA_G_CGCTG__ 1.03118
GA_G_CGCT_G_ 1.45710
GA_G_CGCT__G 1.59646
GA_G_CGCT__A 1.67520
GA_G_CGCT_A_ 1.12762
GA_G_CGCTA__ 1.79434
GA_G_CGCC_G_ 1.48544
GA_G_CGCC__G 1.55753
GA_G_CGCC__A 1.56687
GA_G_CGCC_A_ 1.60546
GA_G_CGCCA__ 1.59896
GA_G_CGTT__T 1.53418
GA_G_CGTT__C 1.35500
GA_G_CGTC__T 1.55026
GA_G_CGTC__C 1.39638
GA_G_CGCT__T 1.70297
GA_G_CGCT__C 0.93984
GA_G_CGCC__T 1.66334
GA_G_CGCC__C 0.95438
GA_G_CGTT_T_ 1.60417
GA_G_CGTT_C_ 1.48365
GA_G_CGTC_T_ 1.48108
GA_G_CGTC_C_ 1.62094
GA_G_CGCT_T_ 1.61121
GA_G_CGCT_C_ 1.59230
GA_G_CGCC_T_ 1.57317
GA_G_CGCC_C_ 1.01831
GA_G_CGTTT__ 1.54232
GA_G_CGTTC__ 1.58343
GA_G_CGTCT__ 1.57718
GA_G_CGTCC__ 1.57298
GA_G_CGCTT__ 1.72914
GA_G_CGCTC__ 1.60211
GA_G_CGCCT__ 1.51707
GA_G_CGCCC__ 1.42933
GA__GCGG__GG 1.45610
GA__GCG_G_GG 1.24212
GA__GCG__GGG 1.36291
GA__GCGGG__A 1.61421
GA__GCGG_G_A 1.43988
GA__GCGG__GA 1.52847
GA__GCG_GG_A 1.46878
GA__GCG_G_GA 1.27916
GA__GCG__GGA 1.44586
GA__GCGGG_A_ 1.55457
GA__GCGG_GA_ 1.49554
GA__GCGG__AG 1.65688
GA__GCG_G_AG 1.47523
GA__GCG__GAG 1.54007
GA__GCGG__AA 1.78118
GA__GCG_G_AA 1.35617
GA__GCG__GAA 1.66685
GA__GCGGGA__ 1.65225
GA__GCGG_AG_ 1.64696
GA__GCGG_A_G 1.77609
GA__GCG_GAG_ 1.37151
GA__GCG_GA_G 1.52238
GA__GCG__AGG 1.04069
GA__GCGG_A_A 1.39783
GA__GCG_GA_A 1.63803
GA__GCGG_AA_ 1.90962
GA__GCG_GAA_ 1.72900
GA__GCG__AAG 1.78888
GA__GCG__AAA 1.95979
GA__GCGGAG__ 1.64076
GA__GCGGA_G_ 1.68108
GA__GCGGA__G 1.91022
GA__GCG_AGG_ 1.59336
GA__GCG_AG_G 1.67437
GA__GCG_A_GG 0.95850
GA__GCGGA__A 1.91425
GA__GCG_AG_A 1.77220
GA__GCG_A_GA 1.83154
GA__GCG_AGA_ 1.84243
GA__GCG_A_AG 1.88279
GA__GCG_A_AA 2.09772
GA__GCG_AAG_ 1.23054
GA__GCG_AA_G 1.03942
GA__GCG_AA_A 2.29738
GA__GCG_AAA_ 2.30748
GA__GCGAGG__ 1.48647
GA__GCGAG_G_ 1.32358
GA__GCGAG__G 1.52381
GA__GCGA_GG_ 1.48357
GA__GCGA_G_G 1.50688
GA__GCGA__GG 0.82912
GA__GCGAG__A 1.59728
GA__GCGA_G_A 1.67650
GA__GCGA__GA 1.44975
GA__GCGAG_A_ 1.70032
GA__GCGA_GA_ 1.63669
GA__GCGA__AG 1.71334
GA__GCGA__AA 1.97745
GA__GCGAGA__ 1.62884
GA__GCGA_AG_ 1.04054
GA__GCGA_A_G 1.03198
GA__GCGA_A_A 1.80906
GA__GCGA_AA_ 1.99609
GA__GCGAA_G_ 0.96819
GA__GCGAA_A_ 2.09091
GA__GCGAAA__ 1.43726
GA__GCGGG__T 1.54003
GA__GCGG_G_T 1.36467
GA__GCGG__GT 1.47936
GA__GCG_GG_T 1.39964
GA__GCG_G_GT 1.44026
GA__GCG__GGT 1.51450
GA__GCGGG__C 1.32363
GA__GCGG_G_C 1.11301
GA__GCGG__GC 1.17474
GA__GCG_GG_C 1.05978
GA__GCG_G_GC 0.93769
GA__GCG__GGC 1.06767
GA__GCGG__AT 1.78882
GA__GCGG__AC 1.69480
GA__GCG_G_AC 1.33647
GA__GCG__GAC 0.85097
GA__GCGG_A_T 1.94657
GA__GCG_GA_T 1.80460
GA__GCG__AGT 1.59157
GA__GCGG_A_C 1.75098
GA__GCG_GA_C 1.57935
GA__GCG__AAT 1.99564
GA__GCG__AAC 1.84760
GA__GCGGA__T 1.92320
GA__GCG_AG_T 1.90212
GA__GCG_A_GT 1.57548
GA__GCGGA__C 1.80120
GA__GCG_AG_C 1.49679
GA__GCG_A_GC 1.45704
GA__GCG_A_AT 2.05224
GA__GCG_A_AC 1.68877
GA__GCG_AA_T 2.28711
GA__GCG_AA_C 2.11139
GA__GCGAG__T 1.70246
GA__GCGA_G_T 1.72235
GA__GCGA__GT 1.33498
GA__GCGAG__C 1.52739
GA__GCGA_G_C 1.54118
GA__GCGA__GC 0.82790
GA__GCGA__AT 1.87515
GA__GCGA__AC 1.68300
GA__GCGA_A_T 1.84135
GA__GCGA_A_C 1.84735
GA__GCGAA__T 1.94643
GA__GCGAA__C 1.95430
GA__GCGGG_T_ 1.72204
GA__GCGG_GT_ 1.45420
GA__GCGG__TG 1.72344
GA__GCG_GGT_ 1.41466
GA__GCG_G_TG 1.54414
GA__GCG__GTG 1.50285
GA__GCG_G_TA 1.79227
GA__GCG__GTA 1.68385
GA__GCGGG_C_ 1.32356
GA__GCGG_GC_ 1.02374
GA__GCG_GGC_ 1.07941
GA__GCG_G_CG 0.85466
GA__GCGG__CA 1.23808
GA__GCG_G_CA 1.54943
GA__GCGG_AT_ 1.98946
GA__GCG_GAT_ 1.95131
GA__GCG__ATG 1.70052
GA__GCG__ATA 2.06317
GA__GCGG_AC_ 1.17823
GA__GCG_GAC_ 1.76781
GA__GCG__ACG 1.64117
GA__GCG__ACA 1.41100
GA__GCGGA_T_ 1.92095
GA__GCG_AGT_ 1.73422
GA__GCG_A_TG 1.30277
GA__GCG_A_TA 1.85401
GA__GCGGA_C_ 1.91102
GA__GCG_AGC_ 1.60964
GA__GCG_AAT_ 1.98981
GA__GCG_AAC_ 2.24562
GA__GCGAG_T_ 1.74826
GA__GCGA_GT_ 1.72367
GA__GCGA__TG 1.35332
GA__GCGA__TA 1.88423
GA__GCGAG_C_ 1.65105
GA__GCGA_GC_ 1.61398
GA__GCGA__CA 1.79545
GA__GCGA_AT_ 2.02330
GA__GCGA_AC_ 1.99966
GA__GCGAA_C_ 1.12859
GA__GCGG__TT 1.70308
GA__GCG_G_TT 1.70689
GA__GCG__GTT 1.63404
GA__GCGG__TC 1.56271
GA__GCG_G_TC 1.57282
GA__GCG__GTC 1.46713
GA__GCGG__CT 1.61293
GA__GCG_G_CT 1.47585
GA__GCG__GCT 1.48303
GA__GCGG__CC 1.18900
GA__GCG_G_CC 1.36804
GA__GCG__GCC 1.00392
GA__GCG__ATT 1.98119
GA__GCG__ATC 1.83280
GA__GCG__ACT 2.01653
GA__GCG__ACC 1.60125
GA__GCG_A_TC 2.00950
GA__GCG_A_CT 2.04580
GA__GCG_A_CC 1.81517
GA__GCGA__TT 1.83675
GA__GCGA__TC 1.83797
GA__GCGA__CT 1.82505
GA__GCGA__CC 1.59578
GA__GCGGGT__ 1.66425
GA__GCGG_TG_ 1.56853
GA__GCGG_T_G 1.75338
GA__GCG_GTG_ 1.45362
GA__GCG_GT_G 1.60023
GA__GCG__TGG 1.60896
GA__GCGG_T_A 1.77492
GA__GCG_GT_A 1.31520
GA__GCG__TGA 1.57701
GA__GCGG_TA_ 1.91968
GA__GCG_GTA_ 1.35431
GA__GCG__TAG 1.89095
GA__GCG__TAA 1.23798
GA__GCGGGC__ 1.37871
GA__GCGG_C_G 1.40305
GA__GCG_GC_G 1.26609
GA__GCGG_C_A 1.72800
GA__GCGG_CA_ 1.63510
GA__GCG_GCA_ 1.25866
GA__GCG__CAG 1.56979
GA__GCG__CAA 1.59434
GA__GCGGAT__ 1.89608
GA__GCG_ATG_ 1.51439
GA__GCG_AT_A 1.73257
GA__GCG_ATA_ 1.97116
GA__GCGGAC__ 1.80649
GA__GCG_AC_G 1.80417
GA__GCG_AC_A 1.88097
GA__GCG_ACA_ 1.65620
GA__GCGAGT__ 1.79698
GA__GCGA_T_A 1.72675
GA__GCGA_TA_ 1.89053
GA__GCGAGC__ 1.44449
GA__GCGA_C_G 1.59174
GA__GCGA_C_A 1.75645
GA__GCGA_CA_ 1.70682
GA__GCGAAC__ 1.98100
GA__GCGG_T_T 1.64583
GA__GCG_GT_T 1.67710
GA__GCG__TGT 1.54754
GA__GCGG_T_C 1.35701
GA__GCG_GT_C 1.53886
GA__GCG__TAT 1.75781
GA__GCG__TAC 1.66387
GA__GCGG_C_T 1.64557
GA__GCG_GC_T 1.31586
GA__GCGG_C_C 1.32544
GA__GCG_GC_C 1.02605
GA__GCG__CAT 1.54573
GA__GCG__CAC 1.37998
GA__GCG_AT_T 1.74389
GA__GCG_AT_C 1.76486
GA__GCG_AC_T 1.77466
GA__GCG_AC_C 1.58947
GA__GCGA_T_T 1.67493
GA__GCGA_C_C 0.79271
GA__GCGG_TT_ 1.68460
GA__GCG_GTT_ 1.78778
GA__GCG__TTG 1.23078
GA__GCG__TTA 1.76671
GA__GCGG_TC_ 1.40965
GA__GCG_GTC_ 1.60690
GA__GCG__TCA 1.69472
GA__GCGG_CT_ 1.69759
GA__GCG_GCT_ 1.51344
GA__GCG__CTG 1.69392
GA__GCG__CTA 1.78145
GA__GCGG_CC_ 1.61458
GA__GCG_GCC_ 1.45767
GA__GCG__CCA 1.76159
GA__GCG_ATT_ 1.30839
GA__GCG_ATC_ 0.83992
GA__GCG_ACT_ 1.97416
GA__GCGA_TC_ 0.82471
GA__GCGA_CT_ 1.78641
GA__GCGA_CC_ 1.62691
GA__GCG__TTT 1.72281
GA__GCG__TTC 1.47485
GA__GCG__TCT 1.71867
GA__GCG__TCC 1.41191
GA__GCG__CTT 1.69358
GA__GCG__CTC 1.48560
GA__GCG__CCT 1.64830
GA__GCG__CCC 1.42378
GA__GCGGTG__ 1.43947
GA__GCGGT_G_ 1.55146
GA__GCGGT__G 1.69210
GA__GCG_TGG_ 1.32720
GA__GCG_TG_G 1.47496
GA__GCG_T_GG 1.52417
GA__GCGGT__A 1.09826
GA__GCG_TG_A 1.45057
GA__GCG_T_GA 1.42576
GA__GCGGT_A_ 1.66745
GA__GCG_TGA_ 1.08775
GA__GCG_T_AG 1.69468
GA__GCG_T_AA 1.61929
GA__GCGGTA__ 0.99887
GA__GCG_TAG_ 1.62834
GA__GCG_TA_G 1.81591
GA__GCG_TA_A 1.15977
GA__GCG_TAA_ 1.72607
GA__GCGGC__G 1.37739
GA__GCG_CG_G 0.89564
GA__GCG_C_GG 1.44249
GA__GCGGC__A 1.58418
GA__GCG_CGA_ 0.87455
GA__GCG_C_AG 1.60000
GA__GCG_C_AA 1.40869
GA__GCGGCA__ 1.62823
GA__GCG_CAG_ 1.03872
GA__GCG_CA_G 1.67142
GA__GCG_CA_A 1.08850
GA__GCG_CAA_ 1.82705
GA__GCGATG__ 1.54095
GA__GCGAT_G_ 1.43777
GA__GCGAT__G 1.55000
GA__GCGAT__A 1.71682
GA__GCGAT_A_ 1.73054
GA__GCGATA__ 1.85562
GA__GCGAC__G 1.78440
GA__GCGAC__A 1.75108
GA__GCGAC_A_ 1.67720
GA__GCGACA__ 1.63627
GA__GCGGT__T 1.64964
GA__GCG_T_GT 1.59629
GA__GCGGT__C 1.49934
GA__GCG_TG_C 0.91906
GA__GCG_T_AC 0.98882
GA__GCG_TA_T 1.86264
GA__GCG_TA_C 1.59690
GA__GCGGC__T 1.44627
GA__GCG_CG_T 1.03634
GA__GCG_C_GT 1.40261
GA__GCGGC__C 0.96644
GA__GCG_C_AC 1.54625
GA__GCG_CA_T 1.59763
GA__GCG_CA_C 1.63831
GA__GCGAT__T 1.70045
GA__GCGAT__C 1.59518
GA__GCGAC__T 1.48781
GA__GCGGT_T_ 1.76815
GA__GCG_TGT_ 1.59664
GA__GCG_T_TG 1.57677
GA__GCG_T_TA 1.79526
GA__GCGGT_C_ 0.95171
GA__GCG_TGC_ 1.36797
GA__GCG_T_CA 1.18100
GA__GCG_TAT_ 1.82073
GA__GCGGC_T_ 1.38807
GA__GCG_CGT_ 1.14350
GA__GCG_C_TG 1.75870
GA__GCG_C_TA 1.84561
GA__GCGGC_C_ 1.14830
GA__GCG_C_CG 0.98599
GA__GCG_C_CA 1.69573
GA__GCG_CAT_ 1.74733
GA__GCG_CAC_ 1.63535
GA__GCGAT_T_ 1.73255
GA__GCGAT_C_ 1.64832
GA__GCGAC_T_ 1.77189
GA__GCGAC_C_ 1.63794
GA__GCG_T_TT 1.76696
GA__GCG_T_TC 1.43046
GA__GCG_T_CC 1.44765
GA__GCG_C_TT 1.52228
GA__GCG_C_TC 1.26495
GA__GCG_C_CT 1.69113
GA__GCG_C_CC 0.86787
GA__GCGGTT__ 1.85035
GA__GCG_TT_G 1.56966
GA__GCG_TT_A 1.70649
GA__GCG_TTA_ 1.60764
GA__GCGGTC__ 1.67266
GA__GCG_TC_G 1.51951
GA__GCG_TC_A 1.71864
GA__GCG_TCA_ 1.68685
GA__GCGGCT__ 1.28607
GA__GCG_CTG_ 1.54876
GA__GCG_CT_G 1.67503
GA__GCG_CT_A 1.52297
GA__GCG_CTA_ 1.47580
GA__GCGGCC__ 1.32632
GA__GCG_CC_G 1.47378
GA__GCG_CC_A 1.67184
GA__GCG_CCA_ 1.51712
GA__GCGATT__ 1.59213
GA__GCGATC__ 1.67906
GA__GCGACT__ 1.73944
GA__GCG_TT_T 1.68429
GA__GCG_TT_C 1.46622
GA__GCG_TC_T 1.56163
GA__GCG_TC_C 1.41064
GA__GCG_CT_T 1.59863
GA__GCG_CT_C 1.15634
GA__GCG_CC_T 1.61584
GA__GCG_TTC_ 1.60222
GA__GCG_TCT_ 1.49206
GA__GCG_TCC_ 1.57375
GA__GCG_CTT_ 1.38311
GA__GCG_CTC_ 1.44718
GA__GCG_CCT_ 1.71032
GA__GCG_CCC_ 1.42337
GA__GCGTG__G 1.41400
GA__GCGT_GG_ 1.31021
GA__GCGT_G_G 1.43850
GA__GCGT__GG 1.36573
GA__GCGTG__A 1.31060
GA__GCGT_G_A 1.32773
GA__GCGTG_A_ 1.27788
GA__GCGT_GA_ 1.40716
GA__GCGT__AG 1.62587
GA__GCGT__AA 1.19383
GA__GCGTGA__ 1.66409
GA__GCGT_AG_ 0.94515
GA__GCGT_A_G 1.42183
GA__GCGT_AA_ 1.75547
GA__GCGTAG__ 1.55220
GA__GCGTA_G_ 1.67820
GA__GCGTA__G 1.51071
GA__GCGTA__A 1.78896
GA__GCGTA_A_ 1.78218
GA__GCGTAA__ 1.76061
GA__GCGCG__G 0.87710
GA__GCGC_GG_ 1.30926
GA__GCGC_G_G 1.31680
GA__GCGC_G_A 1.62525
GA__GCGC__GA 1.57156
GA__GCGC_GA_ 1.07402
GA__GCGC__AG 1.63791
GA__GCGC__AA 1.60372
GA__GCGCGA__ 1.18058
GA__GCGC_AG_ 1.69838
GA__GCGC_A_G 1.78989
GA__GCGC_A_A 1.85904
GA__GCGC_AA_ 1.90277
GA__GCGCAG__ 1.69274
GA__GCGCA__G 1.70557
GA__GCGCA__A 1.95563
GA__GCGCA_A_ 1.78204
GA__GCGCAA__ 2.16075
GA__GCGT_G_T 1.54048
GA__GCGT__GT 1.57295
GA__GCGTG__C 1.28366
GA__GCGT_G_C 1.11872
GA__GCGT__GC 1.29956
GA__GCGT__AT 1.55368
GA__GCGT__AC 1.38779
GA__GCGT_A_T 1.82256
GA__GCGT_A_C 1.68527
GA__GCGTA__T 1.92024
GA__GCGTA__C 1.58348
GA__GCGC_G_T 1.68296
GA__GCGC__GT 1.64714
GA__GCGC__GC 0.99492
GA__GCGC__AT 1.79809
GA__GCGC__AC 0.81426
GA__GCGC_A_T 1.91510
GA__GCGC_A_C 1.54815
GA__GCGCA__T 1.92204
GA__GCGCA__C 1.50088
GA__GCGTG_T_ 1.53646
GA__GCGT_GT_ 1.47793
GA__GCGT__TG 1.42998
GA__GCGT__TA 1.76498
GA__GCGTG_C_ 1.44051
GA__GCGT_GC_ 1.25617
GA__GCGT__CG 1.36266
GA__GCGT__CA 1.51512
GA__GCGT_AT_ 1.58721
GA__GCGT_AC_ 1.80348
GA__GCGTA_T_ 1.63885
GA__GCGTA_C_ 1.77652
GA__GCGCG_T_ 1.19021
GA__GCGC_GT_ 1.55152
GA__GCGC__TG 1.62911
GA__GCGC__TA 1.74344
GA__GCGC_GC_ 1.07736
GA__GCGC__CA 1.78380
GA__GCGC_AC_ 1.63356
GA__GCGCA_T_ 1.82370
GA__GCGCA_C_ 1.84390
GA__GCGT__TT 1.69065
GA__GCGT__TC 1.50001
GA__GCGT__CT 1.59597
GA__GCGC__TT 1.76342
GA__GCGC__TC 1.19928
GA__GCGC__CT 1.76020
GA__GCGC__CC 1.11129
GA__GCGTGT__ 1.38683
GA__GCGT_TG_ 1.46452
GA__GCGT_T_G 1.53324
GA__GCGT_T_A 1.16330
GA__GCGT_TA_ 1.16057
GA__GCGTGC__ 1.23740
GA__GCGT_C_G 1.49673
GA__GCGT_C_A 1.57953
GA__GCGT_CA_ 1.40877
GA__GCGTAT__ 1.80148
GA__GCGTAC__ 1.78680
GA__GCGCGT__ 0.97256
GA__GCGC_TG_ 1.53287
GA__GCGC_T_A 1.78192
GA__GCGC_TA_ 1.66251
GA__GCGC_C_G 1.48665
GA__GCGC_C_A 1.42768
GA__GCGC_CA_ 1.33832
GA__GCGCAT__ 1.76450
GA__GCGCAC__ 1.52714
GA__GCGT_T_T 1.61909
GA__GCGT_T_C 1.50583
GA__GCGT_C_T 1.44702
GA__GCGT_C_C 1.39615
GA__GCGC_T_T 1.84707
GA__GCGC_T_C 1.25207
GA__GCGC_C_T 1.53603
GA__GCGC_C_C 0.93425
GA__GCGT_TT_ 1.59229
GA__GCGT_TC_ 1.56464
GA__GCGT_CT_ 1.64989
GA__GCGT_CC_ 1.58739
GA__GCGC_TT_ 1.52748
GA__GCGC_TC_ 1.74346
GA__GCGC_CT_ 1.43715
GA__GCGC_CC_ 1.48813
GA__GCGTTG__ 1.33594
GA__GCGTT_G_ 1.26675
GA__GCGTT__G 1.50153
GA__GCGTT__A 1.41293
GA__GCGTT_A_ 1.46058
GA__GCGTTA__ 1.60535
GA__GCGTC__G 1.44612
GA__GCGTC_A_ 1.24192
GA__GCGTCA__ 0.91996
GA__GCGCTG__ 1.11411
GA__GCGCT_G_ 1.47799
GA__GCGCT__G 1.48865
GA__GCGCT__A 1.75540
GA__GCGCT_A_ 1.15199
GA__GCGCTA__ 1.75495
GA__GCGCC_G_ 1.42825
GA__GCGCC__G 1.61147
GA__GCGCC__A 1.62747
GA__GCGCC_A_ 1.69539
GA__GCGCCA__ 1.63397
GA__GCGTT__C 1.42779
GA__GCGTC__T 1.63092
GA__GCGTC__C 1.52691
GA__GCGCT__T 1.73862
GA__GCGCT__C 0.89673
GA__GCGCC__T 1.71945
GA__GCGCC__C 0.99253
GA__GCGTT_T_ 1.53920
GA__GCGTT_C_ 1.50733
GA__GCGTC_T_ 1.64234
GA__GCGTC_C_ 1.57926
GA__GCGCT_T_ 1.51711
GA__GCGCT_C_ 1.56232
GA__GCGCC_T_ 1.50386
GA__GCGCC_C_ 1.19727
GA__GCGTTT__ 1.42487
GA__GCGTTC__ 1.50623
GA__GCGTCT__ 1.38948
GA__GCGTCC__ 1.55601
GA__GCGCTT__ 1.67925
GA__GCGCTC__ 1.41650
GA__GCGCCT__ 1.51907
GA__GCGCCC__ 1.50554
GA__ACGG_GG_ 1.25033
GA__ACGG_G_G 1.33803
GA__ACG_GGG_ 1.16501
GA__ACG_GG_G 1.12612
GA__ACG_G_GG 1.36721
GA__ACG__GGG 1.42897
GA__ACGGG__A 1.38468
GA__ACGG_G_A 1.30642
GA__ACGG__GA 1.46256
GA__ACG_GG_A 1.22772
GA__ACG_G_GA 1.41437
GA__ACG__GGA 1.44098
GA__ACGGG_A_ 1.34464
GA__ACGG_GA_ 1.19419
GA__ACG_GGA_ 0.97950
GA__ACG_G_AG 1.17625
GA__ACG__GAG 1.18937
GA__ACG_G_AA 1.39775
GA__ACG__GAA 1.23730
GA__ACGG_AG_ 1.43232
GA__ACGG_A_G 1.49729
GA__ACG_GAG_ 1.42032
GA__ACG__AGG 1.47566
GA__ACG_GA_A 1.53920
GA__ACG__AGA 1.58085
GA__ACGG_AA_ 1.57867
GA__ACG_GAA_ 1.43495
GA__ACG__AAG 1.51682
GA__ACG__AAA 1.76329
GA__ACGGAG__ 1.34620
GA__ACGGA_G_ 1.43718
GA__ACG_AGG_ 1.41452
GA__ACG_AG_G 1.43577
GA__ACGGA__A 1.56810
GA__ACG_AG_A 1.49266
GA__ACG_A_GA 1.60369
GA__ACG_A_AG 1.56916
GA__ACG_A_AA 1.65890
GA__ACGGAA__ 1.60631
GA__ACG_AAG_ 1.60424
GA__ACG_AA_G 1.63276
GA__ACG_AA_A 1.80099
GA__ACGAGG__ 1.25151
GA__ACGAG_G_ 1.66087
GA__ACGAG__G 1.51488
GA__ACGA_G_G 1.20754
GA__ACGA__GG 1.68882
GA__ACGAG__A 1.65708
GA__ACGAG_A_ 1.49902
GA__ACGA__AG 1.51474
GA__ACGA__AA 1.71731
GA__ACGAGA__ 1.80325
GA__ACGA_AG_ 1.77073
GA__ACGA_A_G 1.77380
GA__ACGAA_G_ 1.63428
GA__ACGAA__A 1.86817
GA__ACGAAA__ 1.86232
GA__ACGG_G_T 1.03071
GA__ACGG__GT 1.20855
GA__ACG__GGT 1.16650
GA__ACGGG__C 1.20905
GA__ACGG_G_C 1.02354
GA__ACGG__GC 1.19623
GA__ACG_GG_C 0.86334
GA__ACG_G_GC 1.17068
GA__ACG__GGC 1.05042
GA__ACGG__AT 1.45484
GA__ACGG__AC 1.31359
GA__ACG_G_AC 1.15139
GA__ACG__GAC 0.88131
GA__ACGG_A_T 1.57004
GA__ACG_GA_T 1.43970
GA__ACG__AGT 1.50336
GA__ACGG_A_C 1.33912
GA__ACG_GA_C 1.28848
GA__ACG__AAT 1.65697
GA__ACG__AAC 1.34959
GA__ACGGA__T 1.54398
GA__ACG_AG_T 1.45800
GA__ACG_A_GT 1.41901
GA__ACGGA__C 1.38781
GA__ACG_A_GC 1.25701
GA__ACG_A_AC 1.45205
GA__ACG_AA_C 1.45688
GA__ACGAG__T 1.65558
GA__ACGA_G_T 1.33601
GA__ACGA__GT 1.59129
GA__ACGAG__C 1.43386
GA__ACGA__GC 1.42206
GA__ACGA__AT 1.61682
GA__ACGA__AC 1.25700
GA__ACGA_A_T 1.86757
GA__ACGAA__T 1.79254
GA__ACGGG_T_ 1.38183
GA__ACGG_GT_ 1.16259
GA__ACGG__TG 1.44247
GA__ACG_GGT_ 1.10196
GA__ACG_G_TG 1.42321
GA__ACG__GTG 1.26453
GA__ACGG__TA 1.47363
GA__ACG_G_TA 1.41761
GA__ACG__GTA 1.34636
GA__ACGGG_C_ 1.37266
GA__ACGG_GC_ 1.05814
GA__ACG_GGC_ 1.08167
GA__ACG_G_CG 1.04210
GA__ACG__GCG 1.13011
GA__ACGG__CA 1.48194
GA__ACG_G_CA 1.42235
GA__ACG__GCA 1.40363
GA__ACG__ATG 1.64335
GA__ACG__ATA 1.62285
GA__ACG_GAC_ 1.39180
GA__ACG__ACG 1.20697
GA__ACG__ACA 1.63548
GA__ACGGA_T_ 1.40926
GA__ACG_A_TG 1.47360
GA__ACG_A_TA 1.70604
GA__ACGGA_C_ 1.49269
GA__ACG_AGC_ 1.45598
GA__ACG_A_CG 1.28670
GA__ACG_AAT_ 1.75251
GA__ACG_AAC_ 1.52561
GA__ACGA_GT_ 1.36202
GA__ACGA__TG 1.61657
GA__ACGA__TA 1.82874
GA__ACGAG_C_ 1.53030
GA__ACGA_GC_ 1.36838
GA__ACGA__CG 1.30941
GA__ACGA_AT_ 1.94726
GA__ACGA_AC_ 1.60911
GA__ACGG__TT 1.43178
GA__ACG_G_TT 1.39321
GA__ACG__GTT 1.36326
GA__ACGG__TC 1.28830
GA__ACG_G_TC 1.15322
GA__ACG__GTC 1.12417
GA__ACGG__CT 1.41458
GA__ACG_G_CT 1.15680
GA__ACG__GCT 1.22876
GA__ACGG__CC 1.35131
GA__ACG_G_CC 1.15541
GA__ACG__GCC 1.13690
GA__ACG__ATT 1.63031
GA__ACG__ATC 1.47644
GA__ACG__ACT 1.60959
GA__ACG__ACC 1.35908
GA__ACG_A_TT 1.61297
GA__ACG_A_TC 1.55439
GA__ACG_A_CT 1.67317
GA__ACGA__TC 1.64134
GA__ACGA__CT 1.61561
GA__ACGA__CC 1.40132
GA__ACGGGT__ 1.54568
GA__ACG_GTG_ 1.27841
GA__ACG_GT_G 1.31995
GA__ACG__TGG 1.45979
GA__ACGG_T_A 1.58177
GA__ACG_GT_A 1.48319
GA__ACG__TGA 1.52776
GA__ACGG_TA_ 1.57970
GA__ACG_GTA_ 1.36531
GA__ACG__TAG 1.54535
GA__ACG__TAA 1.47575
GA__ACGGGC__ 1.36949
GA__ACGG_CG_ 1.21799
GA__ACGG_C_G 1.40034
GA__ACG_GCG_ 1.04313
GA__ACG_GC_G 1.37301
GA__ACG__CGG 1.23001
GA__ACGG_C_A 1.44071
GA__ACG_GC_A 1.45412
GA__ACG__CGA 1.20686
GA__ACGG_CA_ 1.44385
GA__ACG_GCA_ 1.39765
GA__ACG__CAG 1.53683
GA__ACG__CAA 1.53503
GA__ACGGAT__ 1.59062
GA__ACG_ATG_ 1.39570
GA__ACG_AT_A 1.63032
GA__ACGGAC__ 1.44677
GA__ACG_ACG_ 1.05004
GA__ACG_AC_G 1.41962
GA__ACG_ACA_ 1.56454
GA__ACGAGT__ 1.70862
GA__ACGA_TG_ 1.68900
GA__ACGA_T_G 1.68962
GA__ACGA_T_A 1.70360
GA__ACGA_TA_ 1.69236
GA__ACGAGC__ 1.66246
GA__ACGA_CG_ 1.34910
GA__ACGA_C_G 1.73725
GA__ACGA_C_A 1.75907
GA__ACGA_CA_ 1.78095
GA__ACGAAT__ 1.73662
GA__ACGAAC__ 1.70976
GA__ACGG_T_T 1.55329
GA__ACG__TGT 1.38209
GA__ACGG_T_C 1.43137
GA__ACG_GT_C 1.28999
GA__ACG__TGC 1.32980
GA__ACG__TAT 1.48162
GA__ACG__TAC 1.44527
GA__ACGG_C_T 1.43128
GA__ACG__CGT 1.18447
GA__ACGG_C_C 1.37997
GA__ACG_GC_C 1.27994
GA__ACG__CGC 1.01592
GA__ACG__CAT 1.48373
GA__ACG__CAC 1.46739
GA__ACG_AT_T 1.60784
GA__ACG_AC_T 1.52299
GA__ACG_AC_C 1.50256
GA__ACGA_T_T 1.67107
GA__ACGA_T_C 1.63185
GA__ACGA_C_T 1.70860
GA__ACGA_C_C 1.70338
GA__ACGG_TT_ 1.56791
GA__ACG_GTT_ 1.44959
GA__ACG__TTG 1.57759
GA__ACG__TTA 1.53745
GA__ACGG_TC_ 1.58567
GA__ACG_GTC_ 1.15171
GA__ACG__TCG 1.28201
GA__ACG__TCA 1.58597
GA__ACGG_CT_ 1.37003
GA__ACG_GCT_ 1.38246
GA__ACG__CTG 1.50498
GA__ACG__CTA 1.63394
GA__ACGG_CC_ 1.45406
GA__ACG_GCC_ 1.34452
GA__ACG__CCG 1.31088
GA__ACG_ACT_ 1.51679
GA__ACG_ACC_ 1.65365
GA__ACGA_TT_ 1.70226
GA__ACGA_TC_ 1.59070
GA__ACGA_CT_ 1.75286
GA__ACGA_CC_ 1.70321
GA__ACG__TTT 1.54754
GA__ACG__TTC 1.49845
GA__ACG__TCT 1.40999
GA__ACG__TCC 1.40965
GA__ACG__CTT 1.51842
GA__ACG__CTC 1.48574
GA__ACG__CCT 1.46975
GA__ACG__CCC 1.39023
GA__ACGGTG__ 1.07801
GA__ACGGT_G_ 1.39517
GA__ACGGT__G 1.42578
GA__ACG_TG_G 1.32452
GA__ACG_T_GG 1.45113
GA__ACGGT__A 1.46914
GA__ACG_TG_A 1.33590
GA__ACGGT_A_ 1.30405
GA__ACG_TGA_ 0.98628
GA__ACG_T_AG 1.46442
GA__ACGGTA__ 1.49915
GA__ACG_TAG_ 1.56889
GA__ACG_TA_G 1.53172
GA__ACG_TAA_ 1.51210
GA__ACGGC_G_ 1.35360
GA__ACG_CGG_ 1.01458
GA__ACG_CG_G 0.88797
GA__ACG_C_GG 1.46469
GA__ACGGC__A 1.47009
GA__ACG_CG_A 1.16673
GA__ACG_C_GA 1.47037
GA__ACG_C_AG 1.53275
GA__ACG_C_AA 1.49575
GA__ACGGCA__ 1.41476
GA__ACG_CA_G 1.49989
GA__ACG_CA_A 1.50742
GA__ACG_CAA_ 1.45162
GA__ACGAT__G 1.55818
GA__ACGAT__A 1.69387
GA__ACGAT_A_ 1.39475
GA__ACGATA__ 1.78841
GA__ACGAC_G_ 1.64280
GA__ACGAC__G 1.68010
GA__ACGAC__A 1.73292
GA__ACGAC_A_ 1.34757
GA__ACGACA__ 1.66933
GA__ACGGT__T 1.28681
GA__ACG_TG_T 1.06559
GA__ACG_T_GT 1.48170
GA__ACGGT__C 1.32062
GA__ACG_TG_C 1.10092
GA__ACG_T_GC 1.24678
GA__ACG_T_AT 1.15628
GA__ACG_T_AC 1.23104
GA__ACG_TA_T 1.59635
GA__ACG_TA_C 1.45580
GA__ACGGC__T 1.39234
GA__ACG_CG_T 0.92969
GA__ACG_C_GT 1.41590
GA__ACGGC__C 1.24697
GA__ACG_C_GC 1.34756
GA__ACG_C_AT 1.38915
GA__ACG_C_AC 1.12507
GA__ACG_CA_T 1.49896
GA__ACGAC__T 1.56559
GA__ACGAC__C 1.35412
GA__ACGGT_T_ 1.40267
GA__ACG_TGT_ 1.31499
GA__ACG_T_TG 1.49488
GA__ACG_T_TA 1.49309
GA__ACGGT_C_ 1.36804
GA__ACG_TGC_ 1.23891
GA__ACG_T_CG 1.36770
GA__ACG_TAT_ 1.64737
GA__ACG_TAC_ 1.65192
GA__ACG_CGT_ 1.08288
GA__ACG_C_TG 1.62202
GA__ACG_C_TA 1.49276
GA__ACGGC_C_ 1.37208
GA__ACG_CGC_ 1.03980
GA__ACG_C_CG 1.26648
GA__ACG_C_CA 1.48267
GA__ACG_CAT_ 1.52687
GA__ACG_CAC_ 1.55587
GA__ACGAT_T_ 1.66506
GA__ACGAT_C_ 1.51373
GA__ACGAC_T_ 1.73266
GA__ACGAC_C_ 1.63104
GA__ACG_T_TT 1.59276
GA__ACG_T_TC 1.48533
GA__ACG_T_CT 1.39521
GA__ACG_T_CC 1.37822
GA__ACG_C_TT 1.44993
GA__ACG_C_TC 1.43225
GA__ACG_C_CT 1.51390
GA__ACG_C_CC 1.39844
GA__ACGGTT__ 1.60842
GA__ACG_TTG_ 1.48221
GA__ACG_TT_G 1.55659
GA__ACG_TT_A 1.45325
GA__ACG_TTA_ 1.44399
GA__ACGGTC__ 1.43690
GA__ACG_TCG_ 1.38706
GA__ACG_TC_G 1.54937
GA__ACG_TC_A 1.50493
GA__ACG_TCA_ 1.52790
GA__ACGGCT__ 1.46850
GA__ACG_CTG_ 1.55055
GA__ACG_CT_G 1.62329
GA__ACG_CT_A 1.52144
GA__ACG_CTA_ 1.44592
GA__ACGGCC__ 1.41809
GA__ACG_CCG_ 1.30879
GA__ACG_CC_G 1.63639
GA__ACG_CC_A 1.48510
GA__ACGATC__ 1.75446
GA__ACGACT__ 1.66408
GA__ACGACC__ 1.79666
GA__ACG_TT_T 1.54682
GA__ACG_TT_C 1.48140
GA__ACG_TC_T 1.55910
GA__ACG_TC_C 1.47801
GA__ACG_CT_T 1.46935
GA__ACG_CT_C 1.42630
GA__ACG_CC_T 1.46764
GA__ACG_CC_C 1.44442
GA__ACG_TTT_ 1.54761
GA__ACG_TCT_ 1.63419
GA__ACG_TCC_ 1.43478
GA__ACG_CTT_ 1.47380
GA__ACG_CTC_ 1.50541
GA__ACG_CCT_ 1.57322
GA__ACG_CCC_ 1.37291
GA__ACGTGG__ 0.91426
GA__ACGTG__G 0.99541
GA__ACGT_G_G 1.13007
GA__ACGT__GG 1.13297
GA__ACGTG__A 1.16480
GA__ACGT_G_A 1.13405
GA__ACGT__GA 1.19913
GA__ACGTG_A_ 0.92523
GA__ACGT_GA_ 0.82814
GA__ACGT__AG 1.18413
GA__ACGT__AA 1.23757
GA__ACGTGA__ 1.04737
GA__ACGT_AG_ 1.20310
GA__ACGT_A_A 1.29677
GA__ACGT_AA_ 1.25513
GA__ACGTAG__ 1.30096
GA__ACGTA_G_ 1.19868
GA__ACGTA__G 1.38865
GA__ACGTA__A 1.39532
GA__ACGTA_A_ 1.44155
GA__ACGTAA__ 1.46842
GA__ACGCGG__ 0.87378
GA__ACGC_G_G 1.40336
GA__ACGC__GG 1.42524
GA__ACGC__GA 1.54473
GA__ACGCG_A_ 0.92613
GA__ACGC_GA_ 1.31897
GA__ACGC__AG 1.56795
GA__ACGC__AA 1.52325
GA__ACGCGA__ 1.27882
GA__ACGC_AG_ 1.54956
GA__ACGC_A_G 1.47116
GA__ACGC_A_A 1.77464
GA__ACGCAG__ 1.47591
GA__ACGCA_G_ 1.45883
GA__ACGCA__A 1.68622
GA__ACGCAA__ 1.82590
GA__ACGT_G_T 0.94994
GA__ACGTG__C 0.89546
GA__ACGT_G_C 1.00342
GA__ACGT__GC 1.12188
GA__ACGT__AT 1.03253
GA__ACGT__AC 1.16031
GA__ACGT_A_T 1.30729
GA__ACGT_A_C 1.18795
GA__ACGTA__T 1.41372
GA__ACGTA__C 1.36500
GA__ACGC_G_T 1.44733
GA__ACGC__GT 1.28364
GA__ACGCG__C 0.96945
GA__ACGC_G_C 1.17060
GA__ACGC__GC 1.27787
GA__ACGC__AT 1.57660
GA__ACGC__AC 1.35129
GA__ACGC_A_T 1.69995
GA__ACGC_A_C 1.57034
GA__ACGCA__T 1.63383
GA__ACGCA__C 1.46217
GA__ACGTG_T_ 1.12659
GA__ACGT_GT_ 1.17843
GA__ACGT__TG 1.38055
GA__ACGT__TA 1.26889
GA__ACGTG_C_ 1.03421
GA__ACGT_GC_ 1.16904
GA__ACGT__CA 1.35001
GA__ACGT_AT_ 1.33725
GA__ACGT_AC_ 1.30275
GA__ACGTA_T_ 1.45233
GA__ACGTA_C_ 1.40798
GA__ACGCG_T_ 0.89078
GA__ACGC_GT_ 1.39615
GA__ACGC__TG 1.58316
GA__ACGC__TA 1.62657
GA__ACGC_GC_ 1.43115
GA__ACGC__CG 1.11745
GA__ACGC__CA 1.61470
GA__ACGC_AT_ 1.64961
GA__ACGC_AC_ 1.79702
GA__ACGCA_T_ 1.70600
GA__ACGCA_C_ 1.65565
GA__ACGT__TT 1.38723
GA__ACGT__TC 1.19796
GA__ACGT__CT 1.28767
GA__ACGT__CC 1.17107
GA__ACGC__TT 1.55387
GA__ACGC__TC 1.56280
GA__ACGC__CT 1.40011
GA__ACGC__CC 1.44187
GA__ACGTGT__ 1.15452
GA__ACGT_TG_ 1.25571
GA__ACGT_T_G 1.22527
GA__ACGT_T_A 1.27475
GA__ACGT_TA_ 1.22261
GA__ACGTGC__ 1.13653
GA__ACGT_CG_ 0.89064
GA__ACGT_C_G 1.27931
GA__ACGT_C_A 1.37657
GA__ACGT_CA_ 1.30046
GA__ACGTAT__ 1.35493
GA__ACGTAC__ 1.37680
GA__ACGC_TG_ 1.33570
GA__ACGC_T_G 1.53068
GA__ACGC_TA_ 1.56010
GA__ACGC_CG_ 1.17059
GA__ACGC_C_G 1.60322
GA__ACGC_C_A 1.48496
GA__ACGC_CA_ 1.54659
GA__ACGCAT__ 1.58879
GA__ACGCAC__ 1.53340
GA__ACGT_T_T 1.36799
GA__ACGT_T_C 1.20477
GA__ACGT_C_T 1.31426
GA__ACGT_C_C 1.24652
GA__ACGC_T_T 1.28417
GA__ACGC_T_C 1.48989
GA__ACGC_C_T 1.52928
GA__ACGC_C_C 1.39211
GA__ACGT_TT_ 1.32469
GA__ACGT_TC_ 1.30588
GA__ACGT_CT_ 1.40033
GA__ACGT_CC_ 1.29455
GA__ACGC_TT_ 1.63092
GA__ACGC_TC_ 1.35039
GA__ACGC_CT_ 1.66847
GA__ACGC_CC_ 1.33449
GA__ACGTTG__ 1.07323
GA__ACGTT_G_ 1.26781
GA__ACGTT__G 1.30802
GA__ACGTT__A 1.26928
GA__ACGTT_A_ 1.07539
GA__ACGTTA__ 1.43597
GA__ACGTCG__ 0.93878
GA__ACGTC_G_ 1.27981
GA__ACGTC__G 1.42312
GA__ACGTC__A 1.27395
GA__ACGTC_A_ 1.29979
GA__ACGCTG__ 1.35566
GA__ACGCT_G_ 1.43182
GA__ACGCT__G 1.57866
GA__ACGCT__A 1.59722
GA__ACGCT_A_ 1.54268
GA__ACGCTA__ 1.63580
GA__ACGCCG__ 1.02994
GA__ACGCC_G_ 1.41450
GA__ACGCC__G 1.44001
GA__ACGCC__A 1.49418
GA__ACGTT__T 1.24538
GA__ACGTT__C 1.20307
GA__ACGTC__T 1.37062
GA__ACGTC__C 1.34867
GA__ACGCT__T 1.62772
GA__ACGCT__C 1.45248
GA__ACGCC__T 1.46019
GA__ACGCC__C 1.39916
GA__ACGTT_T_ 1.36373
GA__ACGTT_C_ 1.33522
GA__ACGTC_T_ 1.38304
GA__ACGTC_C_ 1.42779
GA__ACGCT_T_ 1.67831
GA__ACGCT_C_ 1.58900
GA__ACGCC_T_ 1.47377
GA__ACGCC_C_ 1.40889
GA__ACGTTT__ 1.26630
GA__ACGTTC__ 1.32652
GA__ACGTCT__ 1.39997
GA__ACGTCC__ 1.44337
GA__ACGCTT__ 1.71963
GA__ACGCTC__ 1.69680
GA__ACGCCT__ 1.45843
GA__ACGCCC__ 1.41131
GA_A_CGGG_G_ 1.48747
GA_A_CGG_G_G 1.55741
GA_A_CGG__GG 1.77926
GA_A_CG_GGG_ 1.36522
GA_A_CG_GG_G 1.30818
GA_A_CG_G_GG 1.59120
GA_A_CG__GGG 1.65234
GA_A_CGGG__A 1.55552
GA_A_CGG_G_A 1.44454
GA_A_CGG__GA 1.64759
GA_A_CG_GG_A 1.35532
GA_A_CG_G_GA 1.32433
GA_A_CG__GGA 1.55896
GA_A_CGGG_A_ 1.51967
GA_A_CGG_GA_ 1.50227
GA_A_CGG__AG 1.70552
GA_A_CG_G_AG 1.39680
GA_A_CG__GAG 1.46927
GA_A_CGG__AA 1.72263
GA_A_CG_G_AA 1.48239
GA_A_CGGGA__ 1.64891
GA_A_CGG_AG_ 1.66417
GA_A_CGG_A_G 1.76813
GA_A_CG_GAG_ 1.40026
GA_A_CG_GA_G 1.48653
GA_A_CG__AGG 1.65345
GA_A_CGG_A_A 1.77850
GA_A_CG_GA_A 1.49571
GA_A_CGG_AA_ 1.79641
GA_A_CG_GAA_ 1.47953
GA_A_CG__AAG 1.62100
GA_A_CG__AAA 1.86323
GA_A_CGGAG__ 1.58649
GA_A_CGGA_G_ 1.61970
GA_A_CGGA__G 1.80043
GA_A_CG_AGG_ 1.57453
GA_A_CG_AG_G 1.50682
GA_A_CG_A_GG 1.74091
GA_A_CGGA__A 1.79306
GA_A_CGGA_A_ 1.86721
GA_A_CG_AGA_ 1.61395
GA_A_CG_A_AG 1.76684
GA_A_CGGAA__ 1.84127
GA_A_CG_AAG_ 1.72043
GA_A_CG_AA_G 1.84260
GA_A_CG_AAA_ 1.96707
GA_A_CGAG_G_ 1.39460
GA_A_CGAG__G 1.51698
GA_A_CGA_GG_ 1.55031
GA_A_CGA_G_G 1.42758
GA_A_CGA__GG 1.76146
GA_A_CGAG__A 1.47786
GA_A_CGAG_A_ 1.58234
GA_A_CGA__AG 1.63351
GA_A_CGA__AA 1.81730
GA_A_CGAGA__ 1.56226
GA_A_CGA_A_G 1.76001
GA_A_CGA_A_A 1.82700
GA_A_CGA_AA_ 1.81266
GA_A_CGAA_G_ 1.71446
GA_A_CGAA__G 1.78318
GA_A_CGAAA__ 1.86273
GA_A_CGGG__T 1.52799
GA_A_CGG_G_T 1.41909
GA_A_CGG__GT 1.54850
GA_A_CG_GG_T 1.29972
GA_A_CG__GGT 1.46019
GA_A_CGGG__C 1.47800
GA_A_CGG_G_C 1.35112
GA_A_CGG__GC 1.36122
GA_A_CG_GG_C 1.12410
GA_A_CG_G_GC 1.21446
GA_A_CG__GGC 1.29862
GA_A_CGG__AT 1.72291
GA_A_CGG__AC 1.61597
GA_A_CG_G_AC 1.33216
GA_A_CG__GAC 1.26288
GA_A_CGG_A_T 1.81231
GA_A_CG_GA_T 1.64540
GA_A_CG__AGT 1.46231
GA_A_CG__AAT 0.99434
GA_A_CG__AAC 1.52809
GA_A_CG_AG_T 1.66566
GA_A_CG_A_GT 1.57781
GA_A_CGGA__C 1.54976
GA_A_CG_AG_C 1.40405
GA_A_CG_A_GC 1.43621
GA_A_CG_A_AT 1.90428
GA_A_CG_AA_T 1.83471
GA_A_CG_AA_C 1.60190
GA_A_CGA_G_T 1.51858
GA_A_CGA__GT 1.45979
GA_A_CGA_G_C 1.33218
GA_A_CGA__GC 1.40205
GA_A_CGA__AT 1.72190
GA_A_CGA_A_T 1.72656
GA_A_CGA_A_C 1.51220
GA_A_CGAA__T 1.85880
GA_A_CGAA__C 1.53923
GA_A_CGGG_T_ 1.59918
GA_A_CGG_GT_ 1.49098
GA_A_CGG__TG 1.59462
GA_A_CG_GGT_ 1.31258
GA_A_CG_G_TG 1.50336
GA_A_CG__GTG 1.31462
GA_A_CGG__TA 1.77453
GA_A_CG_G_TA 1.56232
GA_A_CG__GTA 1.52610
GA_A_CGGG_C_ 1.51037
GA_A_CGG_GC_ 1.15788
GA_A_CGG__CG 1.39681
GA_A_CG_GGC_ 1.13745
GA_A_CG_G_CG 0.99554
GA_A_CG__GCG 1.00153
GA_A_CGG__CA 1.62402
GA_A_CG_G_CA 1.46399
GA_A_CGG_AT_ 1.80078
GA_A_CG_GAT_ 1.75404
GA_A_CG__ATG 1.81473
GA_A_CG__ATA 1.83044
GA_A_CGG_AC_ 1.76844
GA_A_CG_GAC_ 1.48012
GA_A_CG__ACG 1.57403
GA_A_CG__ACA 1.74243
GA_A_CGGA_T_ 1.72480
GA_A_CG_A_TG 1.62277
GA_A_CG_A_TA 1.84929
GA_A_CG_A_CG 1.59117
GA_A_CG_AAT_ 1.92608
GA_A_CG_AAC_ 1.60519
GA_A_CGA_GT_ 1.49206
GA_A_CGA__TG 1.64640
GA_A_CGA__TA 1.82859
GA_A_CGAG_C_ 1.35658
GA_A_CGA_GC_ 1.33648
GA_A_CGA__CG 1.36841
GA_A_CGA_AT_ 1.93105
GA_A_CGA_AC_ 1.58198
GA_A_CGAA_T_ 1.81091
GA_A_CGAA_C_ 1.60578
GA_A_CGG__TT 1.57552
GA_A_CG_G_TT 1.52400
GA_A_CG__GTT 1.59595
GA_A_CGG__TC 1.60640
GA_A_CG_G_TC 1.49325
GA_A_CG__GTC 1.47699
GA_A_CGG__CT 1.60756
GA_A_CG_G_CT 1.19929
GA_A_CG__GCT 1.44253
GA_A_CGG__CC 1.50209
GA_A_CG_G_CC 1.28500
GA_A_CG__GCC 1.30326
GA_A_CG__ATT 1.72465
GA_A_CG__ATC 1.59965
GA_A_CG__ACT 1.72593
GA_A_CG__ACC 1.34953
GA_A_CG_A_TT 1.75181
GA_A_CG_A_CC 1.44910
GA_A_CGA__TT 1.74873
GA_A_CGA__TC 1.63440
GA_A_CGA__CT 1.55729
GA_A_CGA__CC 1.33438
GA_A_CGGGT__ 1.61786
GA_A_CGG_TG_ 1.67432
GA_A_CGG_T_G 1.78689
GA_A_CG_GTG_ 1.56618
GA_A_CG_GT_G 1.57634
GA_A_CG__TGG 1.74550
GA_A_CGG_T_A 1.78277
GA_A_CG_GT_A 1.48699
GA_A_CG__TGA 1.57480
GA_A_CGG_TA_ 1.83085
GA_A_CG_GTA_ 1.55227
GA_A_CG__TAG 1.67953
GA_A_CG__TAA 1.64343
GA_A_CGGGC__ 1.53388
GA_A_CGG_CG_ 1.10044
GA_A_CGG_C_G 1.58640
GA_A_CG_GC_G 1.44985
GA_A_CG__CGG 1.15315
GA_A_CGG_C_A 1.77560
GA_A_CG_GC_A 1.48123
GA_A_CG__CGA 1.07332
GA_A_CGG_CA_ 1.67590
GA_A_CG_GCA_ 1.49173
GA_A_CG__CAG 1.63281
GA_A_CG__CAA 1.73370
GA_A_CGGAT__ 1.75840
GA_A_CG_ATG_ 1.63149
GA_A_CG_AT_G 1.78603
GA_A_CG_AT_A 1.81739
GA_A_CG_ATA_ 1.83672
GA_A_CGGAC__ 1.76055
GA_A_CG_ACG_ 1.46954
GA_A_CG_AC_G 1.73775
GA_A_CG_AC_A 1.87037
GA_A_CGAGT__ 1.62005
GA_A_CGA_TG_ 1.65690
GA_A_CGA_T_G 1.86981
GA_A_CGA_T_A 1.77077
GA_A_CGA_TA_ 1.79465
GA_A_CGAGC__ 1.50800
GA_A_CGA_CG_ 1.05135
GA_A_CGA_C_G 1.61067
GA_A_CGG_T_T 1.58138
GA_A_CG__TGT 1.61415
GA_A_CGG_T_C 1.56854
GA_A_CG_GT_C 1.56789
GA_A_CG__TGC 1.46776
GA_A_CG__TAT 1.71528
GA_A_CG__TAC 1.60470
GA_A_CGG_C_T 1.61137
GA_A_CG_GC_T 1.42539
GA_A_CGG_C_C 1.56041
GA_A_CG_GC_C 1.35900
GA_A_CG__CAT 1.53524
GA_A_CG__CAC 1.58898
GA_A_CG_AT_T 1.74189
GA_A_CG_AT_C 1.55532
GA_A_CGA_T_T 1.61495
GA_A_CGA_C_C 1.61145
GA_A_CGG_TT_ 1.61712
GA_A_CG_GTT_ 1.48271
GA_A_CG__TTG 1.59471
GA_A_CG__TTA 1.66735
GA_A_CGG_TC_ 1.63127
GA_A_CG_GTC_ 1.17401
GA_A_CG__TCG 1.29553
GA_A_CG__TCA 1.70451
GA_A_CGG_CT_ 1.59449
GA_A_CG_GCT_ 1.52694
GA_A_CG__CTG 1.55266
GA_A_CG__CTA 1.70167
GA_A_CGG_CC_ 1.74648
GA_A_CG_GCC_ 1.43437
GA_A_CG__CCG 1.42314
GA_A_CG__CCA 1.62261
GA_A_CG_ATT_ 1.72599
GA_A_CG_ATC_ 1.67639
GA_A_CG_ACT_ 1.69517
GA_A_CG_ACC_ 1.79032
GA_A_CGA_TT_ 1.69855
GA_A_CGA_TC_ 1.61332
GA_A_CGA_CT_ 1.67720
GA_A_CGA_CC_ 1.63261
GA_A_CG__TTT 1.50912
GA_A_CG__TTC 1.42049
GA_A_CG__TCT 1.40242
GA_A_CG__TCC 1.57824
GA_A_CG__CTC 1.55146
GA_A_CG__CCT 1.55591
GA_A_CG__CCC 1.49501
GA_A_CGGTG__ 1.44825
GA_A_CGGT_G_ 1.69356
GA_A_CGGT__G 1.67234
GA_A_CG_TGG_ 1.59263
GA_A_CG_TG_G 1.54127
GA_A_CG_T_GG 1.62376
GA_A_CGGT__A 1.71329
GA_A_CG_TG_A 1.49908
GA_A_CG_T_GA 1.55191
GA_A_CGGT_A_ 1.63800
GA_A_CG_TGA_ 1.45609
GA_A_CG_T_AG 1.56635
GA_A_CG_T_AA 1.61350
GA_A_CGGTA__ 1.76549
GA_A_CG_TAG_ 1.73451
GA_A_CG_TA_G 1.69773
GA_A_CG_TA_A 1.86905
GA_A_CG_TAA_ 1.68170
GA_A_CGGC_G_ 1.64478
GA_A_CGGC__G 1.64706
GA_A_CG_CGG_ 1.35282
GA_A_CG_CG_G 1.41552
GA_A_CG_C_GG 1.63812
GA_A_CGGC__A 1.72429
GA_A_CG_CG_A 1.28406
GA_A_CG_C_GA 1.56875
GA_A_CGGC_A_ 1.70413
GA_A_CG_CGA_ 1.22676
GA_A_CG_C_AG 1.63664
GA_A_CG_C_AA 1.71457
GA_A_CG_CAG_ 1.47667
GA_A_CG_CA_G 1.66091
GA_A_CG_CA_A 1.66654
GA_A_CG_CAA_ 0.87856
GA_A_CGATG__ 1.50960
GA_A_CGAT_G_ 1.60549
GA_A_CGAT__G 1.63312
GA_A_CGAT__A 1.77942
GA_A_CGAT_A_ 1.64634
GA_A_CGATA__ 1.79828
GA_A_CGACG__ 1.33920
GA_A_CGAC_G_ 1.48727
GA_A_CGAC__G 1.76793
GA_A_CGAC_A_ 1.68801
GA_A_CGACA__ 1.62971
GA_A_CGGT__T 1.66561
GA_A_CG_T_GT 1.69284
GA_A_CGGT__C 1.56785
GA_A_CG_TG_C 1.45738
GA_A_CG_T_GC 1.49578
GA_A_CG_T_AT 1.54107
GA_A_CG_T_AC 1.52087
GA_A_CG_TA_T 1.73356
GA_A_CG_TA_C 1.54635
GA_A_CGGC__T 1.45579
GA_A_CG_CG_T 1.17642
GA_A_CG_C_GT 1.41155
GA_A_CGGC__C 1.53611
GA_A_CG_CG_C 1.08510
GA_A_CG_C_GC 1.49642
GA_A_CG_C_AC 1.53127
GA_A_CG_CA_C 1.52442
GA_A_CGAT__C 1.53987
GA_A_CGAC__T 1.39930
GA_A_CGGT_T_ 1.64197
GA_A_CG_TGT_ 1.55688
GA_A_CG_T_TG 1.56080
GA_A_CG_T_TA 1.69791
GA_A_CGGT_C_ 1.68439
GA_A_CG_TGC_ 1.42147
GA_A_CG_T_CG 1.39340
GA_A_CG_T_CA 1.65116
GA_A_CG_TAT_ 1.73022
GA_A_CG_TAC_ 1.77188
GA_A_CGGC_T_ 1.49374
GA_A_CG_CGT_ 1.35537
GA_A_CG_C_TG 1.59638
GA_A_CG_C_TA 1.65061
GA_A_CGGC_C_ 1.53383
GA_A_CG_CGC_ 1.02987
GA_A_CG_C_CG 1.39580
GA_A_CG_C_CA 1.59947
GA_A_CG_CAT_ 1.60692
GA_A_CG_CAC_ 1.66433
GA_A_CGAT_T_ 1.72233
GA_A_CGAT_C_ 1.57548
GA_A_CGAC_T_ 1.70398
GA_A_CGAC_C_ 1.68167
GA_A_CG_T_TC 1.54686
GA_A_CG_T_CT 1.58073
GA_A_CG_T_CC 1.49189
GA_A_CG_C_TT 1.48130
GA_A_CG_C_TC 1.29493
GA_A_CG_C_CT 1.57482
GA_A_CG_C_CC 1.50021
GA_A_CGGTT__ 1.74230
GA_A_CG_TTG_ 1.54528
GA_A_CG_TT_G 1.57915
GA_A_CG_TT_A 1.60564
GA_A_CG_TTA_ 1.57618
GA_A_CGGTC__ 1.78762
GA_A_CG_TCG_ 1.32030
GA_A_CGGCT__ 1.62704
GA_A_CG_CTG_ 1.70451
GA_A_CG_CT_G 1.68573
GA_A_CG_CT_A 1.70373
GA_A_CG_CTA_ 1.67705
GA_A_CGGCC__ 1.46164
GA_A_CG_CCG_ 1.13440
GA_A_CG_CC_G 1.48528
GA_A_CG_CC_A 1.57407
GA_A_CG_CCA_ 1.57237
GA_A_CGATT__ 1.62353
GA_A_CGACT__ 1.65141
GA_A_CGACC__ 1.72367
GA_A_CG_TT_T 1.57337
GA_A_CG_TT_C 1.55506
GA_A_CG_TC_T 1.61040
GA_A_CG_TC_C 1.56857
GA_A_CG_CT_T 1.53902
GA_A_CG_CT_C 1.38146
GA_A_CG_CC_T 1.51604
GA_A_CG_TTT_ 1.59844
GA_A_CG_TTC_ 1.55419
GA_A_CG_TCC_ 1.56450
GA_A_CG_CTT_ 1.35714
GA_A_CG_CTC_ 1.58621
GA_A_CG_CCT_ 1.57992
GA_A_CG_CCC_ 1.43779
GA_A_CGTGG__ 1.19628
GA_A_CGTG_G_ 1.39104
GA_A_CGTG__G 1.34269
GA_A_CGT_GG_ 1.34925
GA_A_CGT_G_G 1.41087
GA_A_CGT__GG 1.41897
GA_A_CGTG__A 1.36113
GA_A_CGT_G_A 1.31546
GA_A_CGT__GA 1.33025
GA_A_CGTG_A_ 1.22590
GA_A_CGT_GA_ 1.30295
GA_A_CGT__AG 1.43281
GA_A_CGT__AA 1.44124
GA_A_CGTGA__ 1.30774
GA_A_CGT_AG_ 1.34957
GA_A_CGT_A_G 1.48966
GA_A_CGT_A_A 1.48291
GA_A_CGT_AA_ 0.81589
GA_A_CGTAG__ 1.48308
GA_A_CGTA_G_ 1.42124
GA_A_CGTA__G 1.65032
GA_A_CGTA__A 1.56112
GA_A_CGTA_A_ 1.64560
GA_A_CGTAA__ 1.57120
GA_A_CGCGG__ 1.04620
GA_A_CGCG__G 0.91382
GA_A_CGC_GG_ 1.56164
GA_A_CGC_G_G 1.41266
GA_A_CGC__GG 1.58821
GA_A_CGC_G_A 1.59534
GA_A_CGC__GA 1.69587
GA_A_CGCG_A_ 1.18627
GA_A_CGC_GA_ 1.54643
GA_A_CGC__AG 1.57398
GA_A_CGC__AA 1.76649
GA_A_CGCGA__ 1.26739
GA_A_CGC_AG_ 1.65618
GA_A_CGC_A_G 1.58635
GA_A_CGC_A_A 1.86823
GA_A_CGCAG__ 1.56817
GA_A_CGCA_G_ 1.69331
GA_A_CGCA__G 1.56970
GA_A_CGCA_A_ 1.75647
GA_A_CGCAA__ 1.90193
GA_A_CGT_G_T 1.44556
GA_A_CGTG__C 1.22867
GA_A_CGT_G_C 1.19429
GA_A_CGT__GC 1.34611
GA_A_CGT__AT 0.77730
GA_A_CGT__AC 1.24313
GA_A_CGT_A_T 0.80381
GA_A_CGT_A_C 1.29678
GA_A_CGTA__T 1.61749
GA_A_CGTA__C 1.37249
GA_A_CGC_G_T 1.69317
GA_A_CGC__GT 1.55607
GA_A_CGC_G_C 1.40807
GA_A_CGC__GC 1.51601
GA_A_CGC__AT 1.64225
GA_A_CGC__AC 1.57341
GA_A_CGC_A_T 1.66322
GA_A_CGC_A_C 1.63139
GA_A_CGCA__T 1.73412
GA_A_CGCA__C 1.69248
GA_A_CGTG_T_ 1.40488
GA_A_CGT_GT_ 1.40935
GA_A_CGT__TG 1.48874
GA_A_CGT__TA 1.49845
GA_A_CGTG_C_ 1.26360
GA_A_CGT_GC_ 1.32952
GA_A_CGT__CG 1.29768
GA_A_CGT__CA 1.39628
GA_A_CGT_AT_ 1.54174
GA_A_CGT_AC_ 1.42870
GA_A_CGTA_T_ 1.64131
GA_A_CGTA_C_ 1.46765
GA_A_CGC_GT_ 1.43309
GA_A_CGC__TG 1.54012
GA_A_CGC__TA 1.65321
GA_A_CGC_GC_ 1.52360
GA_A_CGC__CG 1.20015
GA_A_CGC__CA 1.66009
GA_A_CGC_AT_ 1.66490
GA_A_CGC_AC_ 1.78101
GA_A_CGCA_T_ 1.66678
GA_A_CGT__TT 1.48349
GA_A_CGT__CT 1.37434
GA_A_CGT__CC 1.34327
GA_A_CGC__TT 1.63838
GA_A_CGC__TC 1.38532
GA_A_CGC__CT 1.54166
GA_A_CGC__CC 1.57212
GA_A_CGTGT__ 1.43136
GA_A_CGT_TG_ 1.51196
GA_A_CGT_T_G 1.40972
GA_A_CGT_T_A 1.37706
GA_A_CGT_TA_ 1.42928
GA_A_CGTGC__ 1.36746
GA_A_CGT_C_G 1.39931
GA_A_CGT_C_A 1.44665
GA_A_CGT_CA_ 1.40656
GA_A_CGTAT__ 1.54815
GA_A_CGTAC__ 1.66603
GA_A_CGC_TG_ 1.63324
GA_A_CGC_T_G 1.58156
GA_A_CGC_T_A 1.73412
GA_A_CGC_TA_ 1.69607
GA_A_CGC_CG_ 1.21315
GA_A_CGC_C_G 1.58736
GA_A_CGC_C_A 1.55363
GA_A_CGC_CA_ 1.64743
GA_A_CGCAT__ 1.73714
GA_A_CGT_T_C 1.40562
GA_A_CGT_C_T 1.48394
GA_A_CGT_C_C 1.40307
GA_A_CGC_T_T 1.49530
GA_A_CGC_T_C 1.49586
GA_A_CGC_C_T 1.56207
GA_A_CGC_C_C 1.46567
GA_A_CGT_TT_ 1.38303
GA_A_CGT_TC_ 1.35046
GA_A_CGT_CT_ 1.52480
GA_A_CGT_CC_ 1.39534
GA_A_CGC_TT_ 1.48559
GA_A_CGC_TC_ 1.52122
GA_A_CGC_CT_ 1.64448
GA_A_CGC_CC_ 1.42232
GA_A_CGTTG__ 1.48684
GA_A_CGTT_G_ 1.41330
GA_A_CGTT__G 1.42597
GA_A_CGTT__A 1.35509
GA_A_CGTT_A_ 1.42224
GA_A_CGTTA__ 1.57017
GA_A_CGTCG__ 1.17626
GA_A_CGTC_G_ 1.40017
GA_A_CGTC__G 1.41209
GA_A_CGTC__A 1.40423
GA_A_CGTCA__ 0.75074
GA_A_CGCTG__ 1.56292
GA_A_CGCT_G_ 1.68690
GA_A_CGCT__G 1.60038
GA_A_CGCT__A 1.76063
GA_A_CGCT_A_ 1.60153
GA_A_CGCTA__ 1.76297
GA_A_CGCCG__ 1.36943
GA_A_CGCC_G_ 1.58524
GA_A_CGCC__G 1.58877
GA_A_CGCC__A 1.50945
GA_A_CGCCA__ 1.55793
GA_A_CGTT__T 1.49668
GA_A_CGTT__C 1.40169
GA_A_CGTC__C 1.36331
GA_A_CGCT__T 1.69030
GA_A_CGCT__C 1.55277
GA_A_CGCC__T 1.71614
GA_A_CGCC__C 1.35288
GA_A_CGTT_T_ 1.46267
GA_A_CGTT_C_ 1.38161
GA_A_CGTC_T_ 1.37566
GA_A_CGTC_C_ 1.40496
GA_A_CGCT_T_ 1.65166
GA_A_CGCT_C_ 1.66408
GA_A_CGCC_T_ 1.43645
GA_A_CGCC_C_ 1.56933
GA_A_CGTTT__ 1.35173
GA_A_CGTTC__ 1.37925
GA_A_CGTCT__ 1.42256
GA_A_CGTCC__ 1.38669
GA_A_CGCTT__ 1.68580
GA_A_CGCTC__ 1.60559
GA_A_CGCCT__ 1.57673
GA_A_CGCCC__ 1.51739
GAA__CGG_GG_ 1.41382
GAA__CG__GGG 1.71599
GAA__CGGG__A 1.48754
GAA__CG_G_GA 1.56954
GAA__CG__GGA 1.69674
GAA__CGG_GA_ 1.44831
GAA__CGG__AG 1.63051
GAA__CG_GGA_ 1.31711
GAA__CG_G_AG 1.53961
GAA__CG__GAG 1.55995
GAA__CGG__AA 1.70546
GAA__CG_G_AA 1.28682
GAA__CG__GAA 1.36524
GAA__CGG_AG_ 1.60951
GAA__CGG_A_G 1.69227
GAA__CG_GAG_ 1.57337
GAA__CG__AGG 1.75991
GAA__CG_GA_A 1.68184
GAA__CG__AGA 1.80439
GAA__CG_GAA_ 1.55221
GAA__CG__AAG 1.73993
GAA__CG__AAA 1.86582
GAA__CGGAG__ 1.42303
GAA__CGGA_G_ 1.59101
GAA__CGGA__G 1.71796
GAA__CG_AG_G 1.66667
GAA__CG_AG_A 1.68459
GAA__CG_A_GA 1.85406
GAA__CG_AGA_ 1.62287
GAA__CG_A_AG 1.76576
GAA__CG_A_AA 1.67463
GAA__CGGAA__ 1.76527
GAA__CG_AAG_ 1.74519
GAA__CG_AA_G 1.88885
GAA__CG_AA_A 1.99867
GAA__CGAG_G_ 1.69581
GAA__CGAG__G 1.66161
GAA__CGA_GG_ 1.67753
GAA__CGA_G_G 1.66964
GAA__CGA__GG 1.87898
GAA__CGA_G_A 1.54045
GAA__CGAG_A_ 1.63581
GAA__CGA__AG 1.83044
GAA__CGA__AA 1.74173
GAA__CGA_A_G 1.93121
GAA__CGAAG__ 1.70154
GAA__CGAA__A 1.90621
GAA__CGG__GT 1.40113
GAA__CG_GG_T 1.44128
GAA__CG__GGT 1.63521
GAA__CGGG__C 1.08501
GAA__CG_GG_C 1.04370
GAA__CG_G_GC 1.31260
GAA__CG__GGC 1.30980
GAA__CG_G_AC 1.47732
GAA__CG__GAC 1.45346
GAA__CGG_A_T 1.59392
GAA__CG_GA_T 1.53148
GAA__CG__AGT 1.57467
GAA__CG_GA_C 1.25437
GAA__CG__AGC 1.68402
GAA__CG__AAT 1.83706
GAA__CG_AG_T 1.58379
GAA__CG_A_GT 1.58981
GAA__CGGA__C 1.52875
GAA__CG_AG_C 1.46912
GAA__CG_A_AT 1.87029
GAA__CG_A_AC 1.85628
GAA__CG_AA_C 1.64926
GAA__CGAG__T 1.57229
GAA__CGA_G_T 1.53034
GAA__CGA__GT 1.66942
GAA__CGA_G_C 1.29255
GAA__CGA__GC 1.52627
GAA__CGA__AT 1.93607
GAA__CGA_A_T 1.89574
GAA__CGA_A_C 1.70048
GAA__CGAA__T 1.89935
GAA__CGAA__C 1.61698
GAA__CGG_GT_ 1.47822
GAA__CG_GGT_ 1.38163
GAA__CG_G_TG 1.62636
GAA__CG__GTG 1.53724
GAA__CGG__TA 1.77365
GAA__CG__GTA 1.61166
GAA__CGGG_C_ 1.03115
GAA__CGG_GC_ 1.12742
GAA__CGG__CA 1.64940
GAA__CG_G_CA 1.49954
GAA__CGG_AT_ 1.69020
GAA__CG_GAT_ 1.76841
GAA__CG__ATA 1.82644
GAA__CG_GAC_ 1.24715
GAA__CG__ACG 1.41639
GAA__CG__ACA 1.84642
GAA__CGGA_T_ 1.70228
GAA__CG_AGT_ 1.67501
GAA__CG_A_TG 1.46479
GAA__CG_A_TA 1.86922
GAA__CGGA_C_ 1.58232
GAA__CG_AAT_ 1.94576
GAA__CGA_GT_ 1.58690
GAA__CGA__TG 1.45119
GAA__CGA__TA 1.83699
GAA__CGAG_C_ 1.31609
GAA__CGA_AT_ 2.06322
GAA__CGA_AC_ 1.60198
GAA__CGAA_T_ 1.62868
GAA__CGG__TT 1.58228
GAA__CG_G_TT 1.52042
GAA__CG__GTT 1.51762
GAA__CGG__TC 1.53559
GAA__CG_G_TC 1.37130
GAA__CG__GTC 1.45046
GAA__CGG__CT 1.44511
GAA__CG_G_CT 1.23014
GAA__CGG__CC 1.00131
GAA__CG_G_CC 0.89569
GAA__CG__GCC 1.09815
GAA__CG__ATT 1.79312
GAA__CG__ATC 1.69644
GAA__CG__ACC 1.19758
GAA__CG_A_TT 1.79983
GAA__CG_A_TC 1.77624
GAA__CG_A_CT 1.73476
GAA__CGA__TT 1.31763
GAA__CGA__TC 1.69187
GAA__CGA__CT 1.52608
GAA__CGA__CC 1.22308
GAA__CGGGT__ 1.40241
GAA__CGG_TG_ 1.73454
GAA__CGG_T_G 1.87307
GAA__CG_GT_G 1.65711
GAA__CG__TGG 1.80206
GAA__CGG_T_A 1.74528
GAA__CG_GT_A 1.31882
GAA__CG_GTA_ 1.41118
GAA__CG__TAG 1.80791
GAA__CG__TAA 1.34213
GAA__CGGGC__ 1.39126
GAA__CGG_CG_ 0.97694
GAA__CGG_C_G 1.51429
GAA__CG_GC_G 1.50789
GAA__CG__CGG 1.27904
GAA__CGG_C_A 1.75755
GAA__CG_GC_A 1.63175
GAA__CG__CGA 1.31909
GAA__CGG_CA_ 1.69503
GAA__CG_GCA_ 1.57689
GAA__CG__CAG 1.75813
GAA__CG__CAA 1.55186
GAA__CG_AT_G 0.75015
GAA__CG_AT_A 1.74495
GAA__CG_ATA_ 1.89086
GAA__CGGAC__ 1.84396
GAA__CG_ACG_ 1.54278
GAA__CG_AC_G 1.80143
GAA__CG_ACA_ 1.56936
GAA__CGAGT__ 1.63110
GAA__CGA_TG_ 1.76824
GAA__CGA_T_G 0.83386
GAA__CGA_T_A 1.72531
GAA__CGA_TA_ 1.85444
GAA__CGAGC__ 1.73987
GAA__CGA_CG_ 1.27871
GAA__CGA_C_G 1.78163
GAA__CGA_CA_ 1.89434
GAA__CGAAC__ 1.90598
GAA__CG__TGT 1.72728
GAA__CGG_T_C 1.38360
GAA__CGG_C_T 1.51967
GAA__CG_GC_T 1.37599
GAA__CGG_C_C 1.66214
GAA__CG_GC_C 1.47612
GAA__CG__CGC 1.14032
GAA__CG__CAT 1.62750
GAA__CG__CAC 1.75025
GAA__CG_AT_T 1.83678
GAA__CG_AT_C 1.69564
GAA__CG_AC_T 1.73068
GAA__CG_AC_C 1.83707
GAA__CGA_T_T 1.21118
GAA__CGA_T_C 1.54825
GAA__CGA_C_T 1.78053
GAA__CGA_C_C 1.73206
GAA__CGG_TT_ 1.61725
GAA__CG_GTT_ 1.42024
GAA__CG__TTG 1.35255
GAA__CG__TTA 1.68156
GAA__CGG_TC_ 1.37926
GAA__CG_GTC_ 1.16620
GAA__CG__TCA 1.67587
GAA__CGG_CT_ 1.65231
GAA__CG_GCT_ 1.63966
GAA__CG__CTG 1.57784
GAA__CG__CTA 1.80561
GAA__CGG_CC_ 1.60371
GAA__CG_GCC_ 1.43982
GAA__CG__CCA 1.66668
GAA__CG_ATT_ 1.44118
GAA__CG_ATC_ 0.96944
GAA__CG_ACT_ 1.94426
GAA__CG_ACC_ 1.86198
GAA__CGA_TT_ 0.98479
GAA__CGA_TC_ 0.96095
GAA__CGA_CT_ 1.83570
GAA__CG__TTC 1.55193
GAA__CG__TCT 1.58432
GAA__CG__TCC 1.48748
GAA__CG__CTT 1.69188
GAA__CG__CTC 1.53214
GAA__CG__CCT 1.60204
GAA__CG__CCC 1.44130
GAA__CGGTG__ 1.44968
GAA__CGGT_G_ 1.57197
GAA__CGGT__G 1.58043
GAA__CG_TGG_ 1.68100
GAA__CG_TG_G 1.63108
GAA__CG_T_GG 1.72809
GAA__CGGT_A_ 1.61486
GAA__CG_T_AG 1.67612
GAA__CG_T_AA 1.72670
GAA__CGGTA__ 1.68760
GAA__CG_TAG_ 1.77732
GAA__CG_TA_G 1.68587
GAA__CG_TAA_ 1.78420
GAA__CGGC_G_ 1.63247
GAA__CGGC__G 1.74951
GAA__CG_CGG_ 1.50293
GAA__CG_CG_G 1.41953
GAA__CG_C_GG 1.84207
GAA__CGGC__A 1.75437
GAA__CG_CG_A 1.44749
GAA__CG_C_GA 1.70065
GAA__CGGC_A_ 1.76397
GAA__CG_CGA_ 1.08306
GAA__CG_C_AG 1.94587
GAA__CG_C_AA 1.62564
GAA__CGGCA__ 1.60106
GAA__CG_CAG_ 1.75568
GAA__CG_CA_G 1.83757
GAA__CG_CA_A 1.80010
GAA__CG_CAA_ 1.78249
GAA__CGATG__ 1.58558
GAA__CGAT_G_ 1.79218
GAA__CGAT__G 1.72430
GAA__CGAT__A 1.86790
GAA__CGAT_A_ 1.77840
GAA__CGACG__ 1.35457
GAA__CGAC_G_ 1.69699
GAA__CGAC__G 2.00717
GAA__CGAC_A_ 2.00709
GAA__CGACA__ 2.03759
GAA__CGGT__T 1.49416
GAA__CG_TG_T 1.53017
GAA__CG_T_GT 1.67907
GAA__CGGT__C 1.51743
GAA__CG_TG_C 1.46942
GAA__CG_T_GC 1.59401
GAA__CG_T_AT 1.64017
GAA__CG_T_AC 1.61715
GAA__CG_TA_T 1.70447
GAA__CG_TA_C 1.65804
GAA__CGGC__T 1.57905
GAA__CG_CG_T 1.32172
GAA__CG_C_GT 1.70999
GAA__CGGC__C 1.39300
GAA__CG_C_GC 1.55624
GAA__CG_C_AT 1.70195
GAA__CG_C_AC 1.62545
GAA__CG_CA_T 1.71267
GAA__CG_CA_C 1.69266
GAA__CGAT__T 1.12441
GAA__CGAT__C 1.52553
GAA__CGAC__T 1.81990
GAA__CGAC__C 1.66123
GAA__CGGT_T_ 1.58707
GAA__CG_TGT_ 1.55056
GAA__CG_T_TG 1.49314
GAA__CG_T_TA 1.67263
GAA__CGGT_C_ 1.41937
GAA__CG_TGC_ 1.39732
GAA__CG_T_CG 1.27525
GAA__CG_T_CA 1.71545
GAA__CG_TAT_ 1.66932
GAA__CGGC_T_ 1.61020
GAA__CG_CGT_ 1.48810
GAA__CG_C_TG 1.74032
GAA__CG_C_TA 1.71499
GAA__CGGC_C_ 1.47886
GAA__CG_C_CG 1.42259
GAA__CG_CAT_ 1.75050
GAA__CGAC_T_ 1.88045
GAA__CGAC_C_ 1.81589
GAA__CG_T_TT 1.21978
GAA__CG_T_TC 1.48550
GAA__CG_T_CT 1.50264
GAA__CG_T_CC 1.43227
GAA__CG_C_TT 1.65388
GAA__CG_C_TC 1.59912
GAA__CG_C_CT 1.81384
GAA__CG_C_CC 1.43068
GAA__CGGTT__ 1.58879
GAA__CG_TTG_ 1.67225
GAA__CG_TT_G 1.62389
GAA__CG_TT_A 1.68791
GAA__CG_TTA_ 1.61663
GAA__CG_TC_G 1.43847
GAA__CG_TC_A 1.66401
GAA__CG_TCA_ 1.67319
GAA__CGGCT__ 1.72552
GAA__CG_CTG_ 1.74370
GAA__CG_CT_G 1.89467
GAA__CG_CT_A 1.64746
GAA__CG_CTA_ 1.58158
GAA__CGGCC__ 1.62476
GAA__CG_CCG_ 1.25068
GAA__CG_CC_G 1.73416
GAA__CG_CC_A 1.61646
GAA__CG_CCA_ 1.88057
GAA__CGATT__ 1.10224
GAA__CGATC__ 1.63746
GAA__CGACT__ 1.71415
GAA__CGACC__ 1.86289
GAA__CG_TT_C 1.57349
GAA__CG_TC_T 1.57787
GAA__CG_TC_C 1.43852
GAA__CG_CT_T 1.81017
GAA__CG_CT_C 1.57294
GAA__CG_CC_T 1.70185
GAA__CG_CC_C 1.48941
GAA__CG_TTT_ 1.21617
GAA__CG_TTC_ 1.55710
GAA__CG_TCT_ 1.44977
GAA__CG_TCC_ 1.50502
GAA__CG_CTT_ 1.70973
GAA__CG_CTC_ 1.79129
GAA__CG_CCT_ 1.59898
GAA__CG_CCC_ 1.48090
GAA__CGTGG__ 1.37797
GAA__CGTG__G 1.50750
GAA__CGT_GG_ 1.56322
GAA__CGT_G_G 1.50787
GAA__CGT__GG 1.57281
GAA__CGTG__A 1.32719
GAA__CGT_G_A 1.41568
GAA__CGT__GA 1.50120
GAA__CGTG_A_ 1.30172
GAA__CGT_GA_ 1.42846
GAA__CGT__AG 1.56296
GAA__CGT__AA 1.24821
GAA__CGTGA__ 1.43454
GAA__CGT_AG_ 1.54416
GAA__CGT_A_G 1.66680
GAA__CGT_A_A 1.59161
GAA__CGT_AA_ 1.59731
GAA__CGTAG__ 1.59370
GAA__CGTA_G_ 1.49504
GAA__CGTA__G 1.66882
GAA__CGTA__A 1.64569
GAA__CGTA_A_ 1.69438
GAA__CGTAA__ 1.68527
GAA__CGCGG__ 1.26174
GAA__CGC_GG_ 1.74968
GAA__CGC_G_G 1.68178
GAA__CGC__GG 1.76621
GAA__CGCG__A 1.34632
GAA__CGC__GA 1.78564
GAA__CGC_GA_ 1.63940
GAA__CGC__AG 1.76272
GAA__CGC__AA 1.47050
GAA__CGCGA__ 1.60207
GAA__CGC_AG_ 1.77995
GAA__CGC_A_G 1.69908
GAA__CGC_A_A 1.87855
GAA__CGC_AA_ 1.81355
GAA__CGCAG__ 1.70324
GAA__CGCA_G_ 1.73654
GAA__CGCA__G 1.72486
GAA__CGCA_A_ 1.60843
GAA__CGCAA__ 1.94160
GAA__CGT_G_T 1.55592
GAA__CGT__GT 1.66555
GAA__CGTG__C 1.25212
GAA__CGT_G_C 1.32445
GAA__CGT__GC 1.40434
GAA__CGT__AT 1.59187
GAA__CGT__AC 1.48867
GAA__CGT_A_T 1.57804
GAA__CGT_A_C 1.54669
GAA__CGTA__T 1.69337
GAA__CGTA__C 1.63395
GAA__CGCG__T 1.57880
GAA__CGC_G_T 1.65268
GAA__CGC__GT 1.74984
GAA__CGCG__C 1.07153
GAA__CGC_G_C 1.54566
GAA__CGC__GC 1.61670
GAA__CGC__AT 1.81368
GAA__CGC__AC 1.69668
GAA__CGC_A_T 1.78701
GAA__CGC_A_C 1.78596
GAA__CGCA__T 1.79464
GAA__CGCA__C 1.82781
GAA__CGTG_T_ 1.45248
GAA__CGT_GT_ 1.45831
GAA__CGT__TG 1.66300
GAA__CGT__TA 1.59054
GAA__CGTG_C_ 1.28406
GAA__CGT_GC_ 1.39804
GAA__CGT__CA 1.57932
GAA__CGT_AT_ 1.58317
GAA__CGT_AC_ 1.66015
GAA__CGTA_T_ 1.73490
GAA__CGTA_C_ 1.72515
GAA__CGCG_T_ 1.61718
GAA__CGC_GT_ 1.63478
GAA__CGC__TG 1.58018
GAA__CGC__TA 1.76437
GAA__CGCG_C_ 1.17607
GAA__CGC_GC_ 1.52927
GAA__CGC_AT_ 1.75668
GAA__CGC_AC_ 1.82162
GAA__CGCA_T_ 1.90698
GAA__CGT__TT 1.50747
GAA__CGT__TC 1.45758
GAA__CGT__CT 1.45493
GAA__CGT__CC 1.49596
GAA__CGC__TT 1.86807
GAA__CGC__TC 1.56867
GAA__CGC__CT 1.80275
GAA__CGC__CC 1.62892
GAA__CGT_T_G 1.55766
GAA__CGT_T_A 1.29829
GAA__CGT_TA_ 1.29161
GAA__CGTGC__ 1.40140
GAA__CGT_CG_ 1.14443
GAA__CGT_C_G 1.53957
GAA__CGT_C_A 1.56152
GAA__CGT_CA_ 1.49617
GAA__CGTAT__ 1.67555
GAA__CGTAC__ 1.68806
GAA__CGCGT__ 1.38455
GAA__CGC_TG_ 1.76266
GAA__CGC_T_G 1.75608
GAA__CGC_T_A 1.79222
GAA__CGC_TA_ 1.79693
GAA__CGC_CG_ 1.31340
GAA__CGC_C_G 1.58202
GAA__CGC_C_A 1.29630
GAA__CGC_CA_ 1.53719
GAA__CGCAT__ 1.84996
GAA__CGCAC__ 1.52751
GAA__CGT_T_C 1.50368
GAA__CGT_C_T 1.46098
GAA__CGT_C_C 1.45163
GAA__CGC_T_T 1.98393
GAA__CGC_T_C 1.74639
GAA__CGC_C_T 1.72366
GAA__CGT_TT_ 1.53968
GAA__CGT_TC_ 1.52371
GAA__CGT_CT_ 1.59539
GAA__CGT_CC_ 1.42874
GAA__CGC_TT_ 1.84947
GAA__CGC_TC_ 1.87732
GAA__CGC_CT_ 1.48436
GAA__CGC_CC_ 1.49111
GAA__CGTTG__ 1.52767
GAA__CGTT_G_ 1.53433
GAA__CGTT__G 1.53796
GAA__CGTT__A 1.50445
GAA__CGTT_A_ 1.49722
GAA__CGTTA__ 1.61500
GAA__CGTCG__ 1.12940
GAA__CGTC_G_ 1.69332
GAA__CGTC__G 1.70357
GAA__CGTC__A 1.41158
GAA__CGTC_A_ 1.40519
GAA__CGTCA__ 1.69235
GAA__CGCTG__ 1.69973
GAA__CGCT_G_ 1.80998
GAA__CGCT__G 1.61558
GAA__CGCT__A 1.75189
GAA__CGCT_A_ 1.76939
GAA__CGCTA__ 1.76090
GAA__CGCCG__ 1.40249
GAA__CGCC_G_ 1.75174
GAA__CGCC__G 1.77360
GAA__CGCC__A 1.61446
GAA__CGCC_A_ 1.76527
GAA__CGCCA__ 1.69777
GAA__CGTT__T 1.49828
GAA__CGTT__C 1.43865
GAA__CGTC__T 1.65573
GAA__CGTC__C 1.64224
GAA__CGCT__T 1.81864
GAA__CGCT__C 1.61300
GAA__CGCC__T 1.88139
GAA__CGCC__C 1.54580
GAA__CGTT_T_ 1.49721
GAA__CGTT_C_ 1.45229
GAA__CGTC_T_ 1.60568
GAA__CGTC_C_ 1.68233
GAA__CGCT_T_ 1.54935
GAA__CGCT_C_ 1.73580
GAA__CGCC_T_ 1.65592
GAA__CGCC_C_ 1.64772
GAA__CGTTT__ 1.47283
GAA__CGTTC__ 1.40957
GAA__CGTCT__ 1.56805
GAA__CGTCC__ 1.55998
GAA__CGCTT__ 1.79159
GAA__CGCTC__ 1.52752
GAA__CGCCT__ 1.89504
GAA__CGCCC__ 1.49793
AGG__TAAC_C_ 0.75789
AGG__CGG_G_G 1.21266
AGG__CGG__GG 1.49313
AGG__CG_GGG_ 1.22897
AGG__CG__GGG 1.43730
AGG__CGGG__A 1.35393
AGG__CGG_G_A 1.39010
AGG__CGG__GA 1.59898
AGG__CG_GG_A 1.23640
AGG__CG_G_GA 1.36384
AGG__CG__GGA 1.48232
AGG__CGGG_A_ 1.07526
AGG__CGG_GA_ 1.34644
AGG__CGG__AG 1.22334
AGG__CG_G_AG 1.16155
AGG__CGG__AA 1.69662
AGG__CG_G_AA 1.48812
AGG__CG__GAA 1.66067
AGG__CGGGA__ 1.48046
AGG__CGG_AG_ 1.57858
AGG__CGG_A_G 1.52009
AGG__CG_GAG_ 1.44706
AGG__CG_GA_G 1.47143
AGG__CG__AGG 1.66375
AGG__CGG_A_A 1.76882
AGG__CG_GA_A 1.60983
AGG__CG__AGA 1.83410
AGG__CGG_AA_ 1.76203
AGG__CG_GAA_ 1.62587
AGG__CG__AAG 1.77143
AGG__CG__AAA 2.06346
AGG__CGGA_G_ 1.56479
AGG__CGGA__G 1.65294
AGG__CG_AGG_ 1.65012
AGG__CG_AG_G 1.56923
AGG__CG_A_GG 1.68823
AGG__CG_A_GA 1.79253
AGG__CGGA_A_ 1.76718
AGG__CG_AGA_ 1.55589
AGG__CG_A_AG 1.84398
AGG__CG_AAG_ 1.83642
AGG__CG_AA_G 1.96713
AGG__CG_AA_A 2.06500
AGG__CG_AAA_ 2.15773
AGG__CGAGG__ 1.45570
AGG__CGAG_G_ 1.51642
AGG__CGAG__G 1.66817
AGG__CGA_GG_ 1.60347
AGG__CGA_G_G 1.56532
AGG__CGA__GG 1.68764
AGG__CGAG__A 1.68112
AGG__CGA_G_A 1.55744
AGG__CGA__GA 1.72174
AGG__CGAG_A_ 1.63403
AGG__CGA_GA_ 1.63449
AGG__CGA__AG 1.91580
AGG__CGA__AA 1.94193
AGG__CGAGA__ 1.83987
AGG__CGA_AG_ 1.88916
AGG__CGA_A_G 1.95003
AGG__CGA_A_A 2.07495
AGG__CGA_AA_ 2.17243
AGG__CGAA_G_ 1.80342
AGG__CGAA__G 1.99966
AGG__CGAA__A 1.87833
AGG__CGAAA__ 2.05863
AGG__CGG_G_T 0.90111
AGG__CGG__GT 1.40023
AGG__CG_G_GT 1.35601
AGG__CG__GGT 1.56239
AGG__CGGG__C 1.21327
AGG__CGG_G_C 1.13402
AGG__CGG__GC 1.21128
AGG__CG__GGC 1.29348
AGG__CGG__AT 1.66354
AGG__CG_G_AT 1.39772
AGG__CG__GAT 1.29506
AGG__CG_G_AC 1.28372
AGG__CGG_A_T 1.67487
AGG__CG_GA_T 1.56133
AGG__CG__AGT 1.68006
AGG__CGG_A_C 1.60802
AGG__CG_GA_C 1.49544
AGG__CG__AGC 1.63066
AGG__CG__AAT 1.96004
AGG__CG__AAC 1.72564
AGG__CG_AG_T 1.21710
AGG__CG_A_GT 1.81159
AGG__CG_A_GC 1.50297
AGG__CG_A_AC 1.66112
AGG__CG_AA_T 2.15915
AGG__CGAG__T 1.63142
AGG__CGA_G_T 1.56675
AGG__CGA__GT 1.76263
AGG__CGAG__C 1.53299
AGG__CGA_G_C 1.42112
AGG__CGA__GC 1.60689
AGG__CGA__AT 1.85526
AGG__CGA__AC 1.64870
AGG__CGA_A_T 2.05550
AGG__CGA_A_C 1.70363
AGG__CGAA__C 1.53549
AGG__CGGG_T_ 1.17829
AGG__CGG_GT_ 0.85412
AGG__CGG__TG 1.53156
AGG__CG_GGT_ 0.98977
AGG__CG_G_TG 1.43746
AGG__CG__GTG 1.42127
AGG__CGG__TA 1.62825
AGG__CG_G_TA 1.37519
AGG__CG__GTA 1.35583
AGG__CGGG_C_ 1.18155
AGG__CGG_GC_ 1.13678
AGG__CGG__CG 0.87591
AGG__CG_GGC_ 1.04673
AGG__CGG__CA 1.58885
AGG__CG_G_CA 1.33851
AGG__CG__GCA 1.40923
AGG__CGG_AT_ 1.59996
AGG__CG_GAT_ 1.47683
AGG__CG__ATA 1.68512
AGG__CGG_AC_ 1.65676
AGG__CG_GAC_ 1.60684
AGG__CG__ACG 1.38894
AGG__CG__ACA 1.84668
AGG__CGGA_T_ 1.55290
AGG__CG_AGT_ 1.20762
AGG__CG_A_TG 1.90134
AGG__CG_A_TA 1.78601
AGG__CG_AGC_ 1.48332
AGG__CG_A_CG 1.37683
AGG__CG_A_CA 1.66778
AGG__CG_AAT_ 1.90487
AGG__CG_AAC_ 1.98437
AGG__CGAG_T_ 1.71853
AGG__CGA_GT_ 1.33722
AGG__CGA__TA 1.69247
AGG__CGAG_C_ 1.67494
AGG__CGA_GC_ 1.48407
AGG__CGA__CG 1.42772
AGG__CGA__CA 1.89731
AGG__CGA_AT_ 1.82418
AGG__CGA_AC_ 1.97638
AGG__CGAA_T_ 1.70738
AGG__CGAA_C_ 1.78429
AGG__CG__GTT 0.93051
AGG__CGG__TC 1.62646
AGG__CG_G_TC 1.42890
AGG__CG__GTC 1.46454
AGG__CGG__CT 1.54688
AGG__CG_G_CT 1.35217
AGG__CG__GCT 1.38704
AGG__CGG__CC 1.44492
AGG__CG_G_CC 1.39703
AGG__CG__GCC 1.29469
AGG__CG__ATT 1.92751
AGG__CG__ACT 1.82220
AGG__CG__ACC 1.71394
AGG__CG_A_CT 1.80304
AGG__CG_A_CC 1.64354
AGG__CGA__TC 1.60958
AGG__CGA__CT 1.86102
AGG__CGA__CC 1.44849
AGG__CGGGT__ 1.07837
AGG__CGG_TG_ 1.55209
AGG__CGG_T_G 1.25791
AGG__CG_GTG_ 1.43464
AGG__CG_GT_G 1.10498
AGG__CG__TGG 1.69498
AGG__CGG_T_A 1.67732
AGG__CG_GT_A 1.47225
AGG__CG__TGA 1.61426
AGG__CGG_TA_ 1.15271
AGG__CG_GTA_ 0.97755
AGG__CG__TAG 1.21929
AGG__CG__TAA 1.86033
AGG__CGGGC__ 1.27919
AGG__CG_GC_G 1.36639
AGG__CGG_C_A 1.74529
AGG__CG_GC_A 1.23853
AGG__CGG_CA_ 1.61382
AGG__CG_GCA_ 1.33569
AGG__CG__CAG 1.72111
AGG__CG__CAA 1.71809
AGG__CG_ATG_ 1.68085
AGG__CG_AT_G 1.89500
AGG__CG_AT_A 1.83089
AGG__CG_ATA_ 1.82737
AGG__CGGAC__ 1.98196
AGG__CG_ACG_ 1.22992
AGG__CG_AC_G 1.83903
AGG__CG_AC_A 1.80617
AGG__CG_ACA_ 1.74433
AGG__CGAGT__ 1.68536
AGG__CGA_TG_ 1.72188
AGG__CGA_T_G 1.77700
AGG__CGA_T_A 1.91435
AGG__CGA_TA_ 1.87472
AGG__CGAGC__ 1.62468
AGG__CGA_C_G 1.90614
AGG__CGA_C_A 1.75198
AGG__CGA_CA_ 1.75495
AGG__CGAAT__ 1.98434
AGG__CGAAC__ 1.80825
AGG__CGG_T_T 1.65325
AGG__CG__TGT 1.65085
AGG__CGG_T_C 1.50755
AGG__CG_GT_C 1.42076
AGG__CG__TAT 1.74220
AGG__CG__TAC 1.52082
AGG__CGG_C_T 1.61315
AGG__CG_GC_T 1.37728
AGG__CGG_C_C 1.51874
AGG__CG_GC_C 1.25310
AGG__CG__CAT 1.63071
AGG__CG__CAC 1.53567
AGG__CG_AC_T 1.92248
AGG__CG_AC_C 1.47044
AGG__CGA_T_C 1.66124
AGG__CGA_C_T 1.82044
AGG__CGA_C_C 1.52421
AGG__CGG_TT_ 1.69358
AGG__CG_GTT_ 1.56837
AGG__CG__TTA 1.79787
AGG__CGG_TC_ 1.63742
AGG__CG_GTC_ 1.44156
AGG__CG__TCG 1.20120
AGG__CG__TCA 1.68810
AGG__CGG_CT_ 1.73899
AGG__CG_GCT_ 1.55580
AGG__CG__CTG 1.80380
AGG__CG__CTA 1.74831
AGG__CGG_CC_ 1.57548
AGG__CG_GCC_ 1.25116
AGG__CG__CCA 1.67958
AGG__CG_ATT_ 2.05514
AGG__CG_ACT_ 1.95821
AGG__CG_ACC_ 1.65433
AGG__CGA_TT_ 1.86152
AGG__CGA_TC_ 1.80026
AGG__CGA_CT_ 1.97844
AGG__CGA_CC_ 1.66872
AGG__CG__TTC 1.69333
AGG__CG__TCT 1.75440
AGG__CG__TCC 1.55783
AGG__CG__CTT 1.77322
AGG__CG__CTC 1.61899
AGG__CG__CCT 1.61762
AGG__CG__CCC 1.49213
AGG__CGGTG__ 1.40991
AGG__CGGT_G_ 1.50608
AGG__CGGT__G 1.68389
AGG__CG_TGG_ 1.57527
AGG__CG_TG_G 1.58747
AGG__CG_T_GG 1.74937
AGG__CGGT__A 1.73097
AGG__CG_TG_A 1.71495
AGG__CG_T_GA 1.66428
AGG__CGGT_A_ 1.59757
AGG__CG_TGA_ 1.60272
AGG__CG_T_AA 1.95228
AGG__CGGTA__ 1.76116
AGG__CG_TAG_ 1.78870
AGG__CG_TA_G 1.85171
AGG__CG_TA_A 1.93306
AGG__CG_TAA_ 1.90288
AGG__CG_CGG_ 0.91485
AGG__CG_CG_G 1.02381
AGG__CG_C_GG 1.49778
AGG__CGGC__A 1.76111
AGG__CG_CG_A 1.48656
AGG__CG_C_GA 1.80724
AGG__CGGC_A_ 1.75337
AGG__CG_CGA_ 1.47962
AGG__CG_C_AG 1.78521
AGG__CG_C_AA 2.02435
AGG__CGGCA__ 1.54123
AGG__CG_CAG_ 1.78917
AGG__CG_CA_G 1.58683
AGG__CG_CA_A 1.93592
AGG__CG_CAA_ 1.89922
AGG__CGATG__ 1.54589
AGG__CGAT_G_ 1.69262
AGG__CGAT__G 1.74003
AGG__CGAT__A 1.80242
AGG__CGAT_A_ 1.82954
AGG__CGACG__ 1.55715
AGG__CGAC_G_ 1.88682
AGG__CGAC__G 1.81373
AGG__CGAC__A 2.08937
AGG__CGAC_A_ 2.01650
AGG__CGACA__ 2.05432
AGG__CGGT__T 1.61711
AGG__CG_T_GT 1.66065
AGG__CGGT__C 1.41027
AGG__CG_TG_C 1.38133
AGG__CG_T_GC 1.48320
AGG__CG_T_AT 1.76294
AGG__CG_T_AC 1.55955
AGG__CG_TA_T 1.91042
AGG__CG_TA_C 1.70781
AGG__CGGC__T 1.62196
AGG__CG_CG_T 1.48436
AGG__CG_C_GT 1.69553
AGG__CGGC__C 1.49758
AGG__CG_CG_C 0.86640
AGG__CG_C_AT 1.78052
AGG__CG_C_AC 1.76297
AGG__CG_CA_T 1.79545
AGG__CG_CA_C 1.79848
AGG__CGAC__T 1.94815
AGG__CGAC__C 1.85846
AGG__CG_TGT_ 1.59359
AGG__CG_T_TA 1.85635
AGG__CGGT_C_ 1.56817
AGG__CG_TGC_ 1.44896
AGG__CG_T_CG 1.21386
AGG__CG_TAT_ 1.88388
AGG__CG_TAC_ 1.84881
AGG__CGGC_T_ 1.47497
AGG__CG_C_TG 1.55484
AGG__CG_C_TA 1.60740
AGG__CGGC_C_ 1.47979
AGG__CG_CGC_ 1.15232
AGG__CG_C_CG 1.24784
AGG__CG_C_CA 1.91759
AGG__CG_CAT_ 1.68016
AGG__CG_CAC_ 1.71033
AGG__CGAC_T_ 1.87432
AGG__CGAC_C_ 1.94551
AGG__CG_T_TC 1.62022
AGG__CG_T_CT 1.66379
AGG__CG_T_CC 1.42081
AGG__CG_C_TT 1.81135
AGG__CG_C_TC 1.71818
AGG__CG_C_CT 1.70375
AGG__CG_C_CC 1.56232
AGG__CGGTT__ 1.73404
AGG__CG_TT_G 1.61414
AGG__CG_TT_A 1.77621
AGG__CG_TTA_ 1.67258
AGG__CGGTC__ 1.67327
AGG__CG_TCG_ 1.21871
AGG__CG_TC_A 1.95133
AGG__CG_TCA_ 1.79761
AGG__CGGCT__ 1.67067
AGG__CG_CTG_ 1.63421
AGG__CG_CT_G 1.62476
AGG__CG_CT_A 1.79003
AGG__CG_CTA_ 1.89782
AGG__CGGCC__ 1.55130
AGG__CG_CCG_ 1.10616
AGG__CG_CC_G 1.70096
AGG__CG_CC_A 1.84586
AGG__CG_CCA_ 1.80060
AGG__CGATT__ 1.61460
AGG__CG_TT_T 1.73644
AGG__CG_TT_C 1.50150
AGG__CG_TC_T 1.64374
AGG__CG_TC_C 1.60602
AGG__CG_CT_T 1.83145
AGG__CG_CT_C 1.67094
AGG__CG_CC_T 1.64362
AGG__CG_CC_C 1.56815
AGG__CG_TTC_ 1.64483
AGG__CG_TCT_ 1.82828
AGG__CG_TCC_ 1.63381
AGG__CG_CTT_ 1.73559
AGG__CG_CTC_ 1.73137
AGG__CG_CCT_ 1.66074
AGG__CG_CCC_ 1.79678
AGG__CGTGG__ 1.26353
AGG__CGTG_G_ 1.38406
AGG__CGTG__G 1.28627
AGG__CGT_GG_ 1.43718
AGG__CGT_G_G 1.40975
AGG__CGTG__A 1.12029
AGG__CGT_G_A 1.41853
AGG__CGT__GA 1.44196
AGG__CGTG_A_ 1.31049
AGG__CGT_GA_ 1.52726
AGG__CGT__AG 1.64122
AGG__CGT__AA 1.70597
AGG__CGTGA__ 1.31263
AGG__CGT_AG_ 1.59189
AGG__CGT_A_G 1.59302
AGG__CGT_A_A 1.61724
AGG__CGT_AA_ 1.69078
AGG__CGTAG__ 1.83013
AGG__CGTA_G_ 1.79350
AGG__CGTA__G 1.84098
AGG__CGTA__A 1.88263
AGG__CGTA_A_ 1.89721
AGG__CGTAA__ 2.00724
AGG__CGC_GG_ 1.52685
AGG__CGC_G_G 1.40340
AGG__CGC__GG 1.51829
AGG__CGCG__A 1.01415
AGG__CGC__GA 1.81300
AGG__CGC__AG 1.69575
AGG__CGC__AA 1.98112
AGG__CGC_AG_ 1.78980
AGG__CGC_A_G 1.67813
AGG__CGC_A_A 2.00533
AGG__CGCAG__ 1.37391
AGG__CGCA_G_ 1.68998
AGG__CGCA__G 1.67495
AGG__CGT_G_T 1.60616
AGG__CGT__GT 1.61582
AGG__CGTG__C 1.32959
AGG__CGT_G_C 1.45745
AGG__CGT__GC 1.42846
AGG__CGT__AT 1.58351
AGG__CGT__AC 1.49432
AGG__CGT_A_T 1.71881
AGG__CGT_A_C 1.63657
AGG__CGTA__T 1.84732
AGG__CGTA__C 1.77859
AGG__CGCG__T 1.08114
AGG__CGC_G_T 1.23293
AGG__CGC__GT 1.72719
AGG__CGC_G_C 1.46679
AGG__CGC__GC 1.40055
AGG__CGC__AT 1.44704
AGG__CGC__AC 1.52800
AGG__CGC_A_T 1.98716
AGG__CGCA__C 1.59337
AGG__CGTG_T_ 1.30999
AGG__CGT_GT_ 1.53576
AGG__CGT__TG 1.53336
AGG__CGT__TA 1.54902
AGG__CGTG_C_ 1.19668
AGG__CGT_GC_ 1.40934
AGG__CGT__CG 1.13469
AGG__CGT__CA 1.49853
AGG__CGT_AT_ 1.57999
AGG__CGT_AC_ 1.70331
AGG__CGTA_T_ 1.88209
AGG__CGTA_C_ 1.80759
AGG__CGCG_T_ 1.10215
AGG__CGC_GT_ 1.54345
AGG__CGC__TG 1.67188
AGG__CGC__TA 1.78499
AGG__CGC__CA 1.62415
AGG__CGC_AC_ 1.74996
AGG__CGCA_C_ 1.43013
AGG__CGT__TT 1.68368
AGG__CGT__TC 1.55857
AGG__CGT__CT 1.57900
AGG__CGT__CC 1.56900
AGG__CGC__TT 1.91232
AGG__CGC__CT 1.54034
AGG__CGC__CC 1.62193
AGG__CGTGT__ 1.39697
AGG__CGT_T_A 1.52845
AGG__CGT_TA_ 1.62979
AGG__CGTGC__ 1.21804
AGG__CGT_CG_ 1.08182
AGG__CGT_C_G 1.68467
AGG__CGT_C_A 1.59724
AGG__CGT_CA_ 1.60318
AGG__CGTAC__ 1.71765
AGG__CGC_TG_ 1.63054
AGG__CGC_T_G 1.71934
AGG__CGC_T_A 1.83027
AGG__CGC_TA_ 1.83649
AGG__CGC_C_G 1.57861
AGG__CGC_C_A 1.63111
AGG__CGC_CA_ 1.68204
AGG__CGCAT__ 1.77451
AGG__CGCAC__ 1.49082
AGG__CGT_C_T 1.49856
AGG__CGT_C_C 1.52824
AGG__CGC_T_T 1.83622
AGG__CGC_T_C 1.60993
AGG__CGC_C_T 1.65079
AGG__CGC_C_C 1.34089
AGG__CGT_TT_ 1.56961
AGG__CGT_CC_ 1.56791
AGG__CGC_TC_ 1.72497
AGG__CGC_CT_ 1.59563
AGG__CGC_CC_ 1.49662
AGG__CGTTG__ 1.67621
AGG__CGTT__A 1.74900
AGG__CGTT_A_ 1.71701
AGG__CGTTA__ 1.68027
AGG__CGTC_G_ 1.54412
AGG__CGTC__G 1.74659
AGG__CGTC__A 1.75636
AGG__CGTC_A_ 1.78891
AGG__CGTCA__ 1.82087
AGG__CGCTG__ 1.67151
AGG__CGCT_G_ 1.76315
AGG__CGCT__G 1.70417
AGG__CGCT__A 1.98217
AGG__CGCT_A_ 1.79811
AGG__CGCTA__ 2.00560
AGG__CGCCG__ 1.13764
AGG__CGCC_G_ 1.57789
AGG__CGCC__G 1.55379
AGG__CGCC__A 1.83685
AGG__CGCC_A_ 1.81862
AGG__CGCCA__ 1.78682
AGG__CGTT__T 1.65974
AGG__CGTT__C 1.44624
AGG__CGTC__T 1.69633
AGG__CGTC__C 1.63793
AGG__CGCT__T 1.80741
AGG__CGCT__C 1.68955
AGG__CGCC__T 1.76543
AGG__CGCC__C 1.58591
AGG__CGTT_C_ 1.58299
AGG__CGTC_T_ 1.73718
AGG__CGTC_C_ 1.79336
AGG__CGCT_T_ 1.80857
AGG__CGCT_C_ 1.76694
AGG__CGCC_T_ 1.65140
AGG__CGCC_C_ 1.66188
AGG__CGTTC__ 1.69708
AGG__CGTCT__ 1.62953
AGG__CGTCC__ 1.82449
AGG__CGCTT__ 1.86571
AGG__CGCTC__ 1.76510
AGG__CGCCT__ 1.73008
AGG__CGCCC__ 1.59165
AG_G_CG_GGG_ 1.24551
AG_G_CG_GG_G 1.18229
AG_G_CGGG__A 1.43336
AG_G_CGG_G_A 1.37347
AG_G_CGG__GA 1.66391
AG_G_CG__GGA 1.57849
AG_G_CGG__AG 1.49237
AG_G_CG_GGA_ 1.38709
AG_G_CG_G_AG 1.36291
AG_G_CG__GAG 1.09180
AG_G_CGG__AA 1.66791
AG_G_CG_G_AA 1.54721
AG_G_CG__GAA 1.62915
AG_G_CGGGA__ 1.41798
AG_G_CGG_A_G 1.66369
AG_G_CG_GA_G 1.56203
AG_G_CG__AGG 1.80015
AG_G_CGG_AA_ 1.75327
AG_G_CG_GAA_ 1.68682
AG_G_CG__AAG 1.64892
AG_G_CGGAG__ 1.41349
AG_G_CGGA_G_ 1.62689
AG_G_CGGA__G 1.76634
AG_G_CG_AGG_ 1.68935
AG_G_CG_A_GG 1.78888
AG_G_CGGA__A 1.86146
AG_G_CG_AG_A 1.74260
AG_G_CG_A_GA 1.90473
AG_G_CGGA_A_ 1.82823
AG_G_CG_A_AG 1.65423
AG_G_CG_A_AA 2.06609
AG_G_CGGAA__ 1.95872
AG_G_CG_AAG_ 2.03124
AG_G_CG_AA_G 1.89177
AG_G_CG_AAA_ 2.03729
AG_G_CGAG__G 1.64338
AG_G_CGA_G_G 1.57661
AG_G_CGA__GG 1.74897
AG_G_CGA_G_A 1.85922
AG_G_CGAG_A_ 1.70733
AG_G_CGA_GA_ 1.67381
AG_G_CGA__AG 1.64522
AG_G_CGA__AA 2.02731
AG_G_CGA_AA_ 1.95490
AG_G_CGAAG__ 1.88162
AG_G_CGAA_G_ 2.06069
AG_G_CGAA__G 1.75460
AG_G_CGAA__A 2.16432
AG_G_CGAA_A_ 1.95129
AG_G_CGAAA__ 2.03404
AG_G_CGGG__T 0.98475
AG_G_CGG_G_T 0.99189
AG_G_CGG__GT 1.49212
AG_G_CG_GG_T 1.08174
AG_G_CG__GGT 1.64198
AG_G_CGGG__C 1.19819
AG_G_CGG_G_C 1.00547
AG_G_CGG__GC 1.13513
AG_G_CG_GG_C 1.19791
AG_G_CG_G_GC 1.08917
AG_G_CGG__AT 1.70214
AG_G_CG_G_AT 1.55733
AG_G_CG__GAT 1.76775
AG_G_CGG__AC 1.44688
AG_G_CG_G_AC 1.41944
AG_G_CGG_A_T 1.74601
AG_G_CG_GA_T 1.60754
AG_G_CG__AGT 1.86454
AG_G_CGG_A_C 1.45574
AG_G_CG_GA_C 1.43372
AG_G_CG__AGC 1.63382
AG_G_CG__AAT 2.04346
AG_G_CG__AAC 1.68740
AG_G_CGGA__T 1.79028
AG_G_CG_AG_T 1.69261
AG_G_CG_A_GT 1.92507
AG_G_CGGA__C 1.58981
AG_G_CG_A_GC 1.58916
AG_G_CG_A_AT 2.09905
AG_G_CG_A_AC 1.74277
AG_G_CG_AA_T 2.21317
AG_G_CG_AA_C 1.72020
AG_G_CGAG__T 1.64943
AG_G_CGA_G_T 1.72726
AG_G_CGA__GT 1.86035
AG_G_CGAG__C 1.68390
AG_G_CGA_G_C 1.64804
AG_G_CGA__GC 1.57705
AG_G_CGA__AT 1.88158
AG_G_CGA__AC 1.81468
AG_G_CGA_A_T 2.04178
AG_G_CGA_A_C 1.74703
AG_G_CGAA__T 2.24616
AG_G_CGAA__C 1.86712
AG_G_CGGG_T_ 1.13875
AG_G_CGG_GT_ 0.91194
AG_G_CGG__TG 1.68277
AG_G_CG_GGT_ 1.04352
AG_G_CG_G_TG 1.53484
AG_G_CG__GTG 1.42337
AG_G_CGG__TA 1.83829
AG_G_CG_G_TA 1.77642
AG_G_CG__GTA 1.68066
AG_G_CGGG_C_ 1.23415
AG_G_CGG_GC_ 0.99478
AG_G_CG_GGC_ 1.09440
AG_G_CG_G_CG 0.76594
AG_G_CGG__CA 1.52492
AG_G_CGG_AT_ 1.61242
AG_G_CG_GAT_ 1.52501
AG_G_CG__ATG 1.84920
AG_G_CG__ATA 1.99218
AG_G_CGG_AC_ 1.67139
AG_G_CG__ACG 1.42113
AG_G_CGGA_T_ 1.79732
AG_G_CG_AGT_ 1.61248
AG_G_CG_A_TG 2.02124
AG_G_CG_A_TA 2.00082
AG_G_CG_AGC_ 1.50571
AG_G_CG_A_CG 1.55097
AG_G_CG_A_CA 1.77610
AG_G_CG_AAT_ 1.86159
AG_G_CG_AAC_ 1.94958
AG_G_CGAG_T_ 1.90799
AG_G_CGA_GT_ 1.73436
AG_G_CGA__TA 2.05722
AG_G_CGA_GC_ 1.73716
AG_G_CGA__CG 1.42115
AG_G_CGA__CA 1.98516
AG_G_CGA_AT_ 1.82756
AG_G_CGAA_C_ 2.07083
AG_G_CGG__TC 1.52520
AG_G_CG_G_TC 1.53677
AG_G_CG__GTC 1.44115
AG_G_CGG__CT 1.55322
AG_G_CG_G_CT 1.27508
AG_G_CG__GCT 1.35247
AG_G_CGG__CC 1.36250
AG_G_CG_G_CC 1.33915
AG_G_CG__GCC 1.23301
AG_G_CG__ATT 1.62891
AG_G_CG__ATC 1.41567
AG_G_CG__ACT 1.86279
AG_G_CG__ACC 1.65673
AG_G_CG_A_TT 1.93991
AG_G_CG_A_TC 1.71147
AG_G_CG_A_CT 1.92493
AG_G_CG_A_CC 1.76585
AG_G_CGA__TC 1.77490
AG_G_CGA__CT 1.81847
AG_G_CGA__CC 1.73448
AG_G_CGGGT__ 1.57733
AG_G_CGG_TG_ 1.59478
AG_G_CGG_T_G 1.79139
AG_G_CG_GTG_ 1.53862
AG_G_CG_GT_G 1.67078
AG_G_CG__TGG 1.81016
AG_G_CGG_T_A 1.59873
AG_G_CG_GT_A 1.66860
AG_G_CG__TGA 1.71620
AG_G_CGG_TA_ 1.79332
AG_G_CG_GTA_ 1.55621
AG_G_CG__TAG 1.87283
AG_G_CG__TAA 1.86112
AG_G_CGGGC__ 1.12902
AG_G_CGG_C_G 1.46604
AG_G_CG_GC_G 1.15901
AG_G_CG__CGG 0.77058
AG_G_CGG_C_A 1.73955
AG_G_CG_GC_A 1.61943
AG_G_CGG_CA_ 1.57559
AG_G_CG_GCA_ 1.28947
AG_G_CG__CAG 1.64717
AG_G_CG__CAA 1.82206
AG_G_CGGAT__ 1.96583
AG_G_CG_ATG_ 1.82558
AG_G_CG_AT_G 2.11214
AG_G_CG_AT_A 1.98957
AG_G_CG_ATA_ 2.06477
AG_G_CGGAC__ 2.01153
AG_G_CG_ACG_ 1.15873
AG_G_CG_AC_G 1.91956
AG_G_CG_AC_A 2.05654
AG_G_CG_ACA_ 1.90857
AG_G_CGAGT__ 1.79740
AG_G_CGA_TG_ 1.68479
AG_G_CGA_T_G 1.88924
AG_G_CGA_T_A 1.92157
AG_G_CGA_TA_ 1.81279
AG_G_CGAGC__ 1.59232
AG_G_CGA_CG_ 0.98197
AG_G_CGA_C_G 1.63701
AG_G_CGA_C_A 1.87777
AG_G_CGA_CA_ 1.92665
AG_G_CGAAT__ 2.10445
AG_G_CGAAC__ 2.13686
AG_G_CGG_T_T 1.70749
AG_G_CG__TGT 1.73377
AG_G_CGG_T_C 1.60627
AG_G_CG_GT_C 1.47092
AG_G_CG__TGC 1.34375
AG_G_CG__TAT 1.77242
AG_G_CG__TAC 1.75431
AG_G_CG_GC_T 1.29676
AG_G_CG__CGT 0.99680
AG_G_CGG_C_C 1.49482
AG_G_CG_GC_C 1.32174
AG_G_CG__CAT 1.71720
AG_G_CG__CAC 1.58037
AG_G_CG_AT_T 2.01701
AG_G_CG_AT_C 1.86550
AG_G_CG_AC_T 2.13011
AG_G_CG_AC_C 1.75389
AG_G_CGA_T_T 1.88340
AG_G_CGA_T_C 1.71091
AG_G_CGA_C_T 1.90367
AG_G_CGA_C_C 1.80844
AG_G_CGG_TT_ 1.91789
AG_G_CG_GTT_ 1.84560
AG_G_CG__TTG 1.87505
AG_G_CG__TTA 1.86445
AG_G_CGG_TC_ 1.48778
AG_G_CG_GTC_ 1.34691
AG_G_CG__TCG 1.25843
AG_G_CG__TCA 1.58918
AG_G_CGG_CT_ 1.78861
AG_G_CG_GCT_ 1.60495
AG_G_CG__CTG 1.75101
AG_G_CG__CTA 1.91506
AG_G_CGG_CC_ 1.65367
AG_G_CG_GCC_ 1.43448
AG_G_CG__CCG 1.16097
AG_G_CG__CCA 1.84705
AG_G_CG_ATT_ 2.16660
AG_G_CG_ATC_ 1.93387
AG_G_CG_ACT_ 2.18462
AG_G_CG_ACC_ 2.08948
AG_G_CGA_TT_ 2.08243
AG_G_CGA_TC_ 1.78723
AG_G_CGA_CT_ 1.98325
AG_G_CGA_CC_ 1.70211
AG_G_CG__TTC 1.77914
AG_G_CG__TCT 1.58942
AG_G_CG__TCC 1.60610
AG_G_CG__CTC 1.70553
AG_G_CG__CCT 1.73312
AG_G_CG__CCC 1.64843
AG_G_CGGTG__ 1.34075
AG_G_CGGT_G_ 1.65480
AG_G_CGGT__G 1.66343
AG_G_CG_TG_G 1.15914
AG_G_CG_T_GG 1.74342
AG_G_CGGT__A 1.71572
AG_G_CG_TG_A 1.65708
AG_G_CG_T_GA 1.74714
AG_G_CGGT_A_ 1.59792
AG_G_CG_TGA_ 1.13278
AG_G_CG_T_AG 1.22769
AG_G_CG_T_AA 1.75178
AG_G_CGGTA__ 1.78917
AG_G_CG_TAG_ 1.88963
AG_G_CG_TA_G 1.77977
AG_G_CG_TA_A 2.06987
AG_G_CG_TAA_ 1.71746
AG_G_CGGC_G_ 1.45906
AG_G_CGGC__G 1.56402
AG_G_CG_CGG_ 0.82453
AG_G_CG_C_GG 1.68624
AG_G_CGGC__A 1.51865
AG_G_CGGC_A_ 1.72739
AG_G_CG_CGA_ 1.05723
AG_G_CG_C_AG 1.76558
AG_G_CG_C_AA 1.93311
AG_G_CGGCA__ 1.68658
AG_G_CG_CA_G 1.73978
AG_G_CG_CAA_ 1.89810
AG_G_CGAT_G_ 1.76286
AG_G_CGAT__G 1.74299
AG_G_CGAT__A 1.87700
AG_G_CGAT_A_ 1.80761
AG_G_CGATA__ 1.97378
AG_G_CGACG__ 1.29541
AG_G_CGAC_G_ 1.77819
AG_G_CGAC__G 1.78249
AG_G_CGAC_A_ 1.98048
AG_G_CGGT__T 1.69156
AG_G_CG_TG_T 1.61730
AG_G_CG_T_GT 1.74793
AG_G_CGGT__C 1.37588
AG_G_CG_T_AT 1.85965
AG_G_CG_T_AC 1.46071
AG_G_CG_TA_T 1.86664
AG_G_CG_TA_C 1.58771
AG_G_CGGC__T 1.70184
AG_G_CG_CG_T 1.22503
AG_G_CG_C_GT 1.68169
AG_G_CGGC__C 1.29145
AG_G_CG_C_GC 1.24369
AG_G_CG_C_AT 1.77373
AG_G_CG_C_AC 1.70683
AG_G_CG_CA_T 1.72730
AG_G_CG_CA_C 1.63112
AG_G_CGAT__C 1.83490
AG_G_CGAC__T 1.92196
AG_G_CGAC__C 1.50652
AG_G_CGGT_T_ 1.72433
AG_G_CG_TGT_ 1.53274
AG_G_CG_T_TG 1.65147
AG_G_CG_T_TA 1.95532
AG_G_CGGT_C_ 1.47756
AG_G_CG_TGC_ 1.47750
AG_G_CG_T_CG 1.18620
AG_G_CG_T_CA 1.88167
AG_G_CG_TAT_ 1.87706
AG_G_CG_TAC_ 1.94740
AG_G_CGGC_T_ 1.63347
AG_G_CG_CGT_ 1.18308
AG_G_CG_C_TG 1.71546
AG_G_CG_C_TA 1.71035
AG_G_CGGC_C_ 1.24221
AG_G_CG_C_CG 1.06045
AG_G_CG_C_CA 1.57129
AG_G_CG_CAT_ 1.62433
AG_G_CG_CAC_ 1.66896
AG_G_CGAT_T_ 1.90767
AG_G_CGAT_C_ 1.77281
AG_G_CGAC_T_ 1.85350
AG_G_CGAC_C_ 1.62698
AG_G_CG_T_TC 1.61509
AG_G_CG_T_CT 1.67948
AG_G_CG_T_CC 1.63116
AG_G_CG_C_TT 1.85097
AG_G_CG_C_TC 1.51688
AG_G_CG_C_CT 1.67939
AG_G_CG_C_CC 1.36580
AG_G_CGGTT__ 1.75717
AG_G_CG_TTG_ 1.72379
AG_G_CG_TT_G 1.73107
AG_G_CG_TT_A 1.76545
AG_G_CG_TTA_ 1.79029
AG_G_CGGTC__ 1.74303
AG_G_CG_TCG_ 1.25107
AG_G_CG_TC_G 1.57344
AG_G_CG_TC_A 1.93823
AG_G_CG_TCA_ 1.74469
AG_G_CG_CTG_ 1.59948
AG_G_CG_CT_G 1.74237
AG_G_CG_CT_A 1.55309
AG_G_CG_CTA_ 1.84680
AG_G_CGGCC__ 1.58117
AG_G_CG_CCG_ 0.95507
AG_G_CG_CC_G 1.73651
AG_G_CG_CC_A 1.66681
AG_G_CG_CCA_ 1.81065
AG_G_CGATT__ 1.80499
AG_G_CGATC__ 1.84828
AG_G_CGACT__ 1.70669
AG_G_CGACC__ 1.78595
AG_G_CG_TT_T 1.75992
AG_G_CG_TT_C 1.63882
AG_G_CG_TC_C 1.68724
AG_G_CG_CT_T 1.83558
AG_G_CG_CT_C 1.48830
AG_G_CG_CC_T 1.80305
AG_G_CG_CC_C 1.43978
AG_G_CG_TTT_ 1.73904
AG_G_CG_TTC_ 1.68864
AG_G_CG_TCT_ 1.59653
AG_G_CG_TCC_ 1.79826
AG_G_CG_CCT_ 1.70829
AG_G_CG_CCC_ 1.60037
AG_G_CGTGG__ 1.35764
AG_G_CGTG_G_ 1.52005
AG_G_CGTG__G 1.44388
AG_G_CGT_GG_ 1.48705
AG_G_CGT_G_G 1.47561
AG_G_CGT__GG 1.63730
AG_G_CGTG__A 1.47299
AG_G_CGT_G_A 1.56365
AG_G_CGT__GA 1.57918
AG_G_CGTG_A_ 1.47592
AG_G_CGT_GA_ 1.58394
AG_G_CGT__AG 1.62644
AG_G_CGT__AA 1.72102
AG_G_CGTGA__ 1.59927
AG_G_CGT_AG_ 1.62887
AG_G_CGT_A_G 1.65069
AG_G_CGT_A_A 1.78093
AG_G_CGT_AA_ 1.76942
AG_G_CGTAG__ 1.73127
AG_G_CGTA_G_ 1.80757
AG_G_CGTA__G 1.94174
AG_G_CGTA__A 1.94130
AG_G_CGTA_A_ 1.99887
AG_G_CGTAA__ 1.85144
AG_G_CGCG_G_ 0.83660
AG_G_CGC_GG_ 1.56622
AG_G_CGC_G_G 0.92066
AG_G_CGC__GG 1.63514
AG_G_CGCG__A 1.11448
AG_G_CGC_G_A 1.53362
AG_G_CGC__GA 1.75636
AG_G_CGC_GA_ 1.01170
AG_G_CGC__AG 1.19059
AG_G_CGC__AA 1.81990
AG_G_CGCGA__ 1.19775
AG_G_CGC_AG_ 1.93269
AG_G_CGC_A_G 1.78265
AG_G_CGC_A_A 1.99133
AG_G_CGC_AA_ 1.89058
AG_G_CGCA_G_ 1.75857
AG_G_CGCA__A 1.72798
AG_G_CGCAA__ 2.04892
AG_G_CGT_G_T 1.62273
AG_G_CGT__GT 1.78090
AG_G_CGTG__C 1.28801
AG_G_CGT_G_C 1.39656
AG_G_CGT__GC 1.32647
AG_G_CGT__AT 1.83737
AG_G_CGT__AC 1.61163
AG_G_CGT_A_T 1.72926
AG_G_CGT_A_C 1.48035
AG_G_CGTA__T 1.93436
AG_G_CGTA__C 1.76965
AG_G_CGC_G_T 1.60290
AG_G_CGC__GT 1.75071
AG_G_CGC_G_C 1.37956
AG_G_CGC__GC 1.46743
AG_G_CGC__AT 1.93038
AG_G_CGC__AC 1.48869
AG_G_CGC_A_T 1.90438
AG_G_CGC_A_C 1.79906
AG_G_CGCA__T 1.93985
AG_G_CGCA__C 1.63525
AG_G_CGTG_T_ 1.50866
AG_G_CGT_GT_ 1.56179
AG_G_CGT__TG 1.66257
AG_G_CGT__TA 1.84182
AG_G_CGTG_C_ 1.22475
AG_G_CGT_GC_ 1.41864
AG_G_CGT__CG 1.15046
AG_G_CGT__CA 1.78079
AG_G_CGT_AT_ 1.61685
AG_G_CGT_AC_ 1.65995
AG_G_CGTA_T_ 1.91931
AG_G_CGTA_C_ 1.81111
AG_G_CGCG_T_ 1.07747
AG_G_CGC__TG 1.64795
AG_G_CGC__TA 1.74046
AG_G_CGC_GC_ 1.17865
AG_G_CGC__CG 1.06753
AG_G_CGC__CA 1.65566
AG_G_CGC_AT_ 1.74841
AG_G_CGC_AC_ 1.84493
AG_G_CGCA_T_ 1.97924
AG_G_CGCA_C_ 1.55310
AG_G_CGT__TC 1.53443
AG_G_CGT__CC 1.46952
AG_G_CGC__TT 1.89296
AG_G_CGC__TC 1.54556
AG_G_CGC__CT 1.66131
AG_G_CGC__CC 1.54740
AG_G_CGT_T_G 1.68222
AG_G_CGT_T_A 1.66712
AG_G_CGT_TA_ 1.76431
AG_G_CGTGC__ 1.36623
AG_G_CGT_CG_ 1.21448
AG_G_CGT_C_G 1.68785
AG_G_CGT_C_A 1.90759
AG_G_CGT_CA_ 1.66827
AG_G_CGTAT__ 2.00608
AG_G_CGTAC__ 2.09325
AG_G_CGCGT__ 1.19689
AG_G_CGC_TG_ 1.66609
AG_G_CGC_T_G 1.90777
AG_G_CGC_TA_ 1.96593
AG_G_CGC_CG_ 0.83131
AG_G_CGC_C_G 1.50251
AG_G_CGC_C_A 1.68032
AG_G_CGC_CA_ 1.57928
AG_G_CGCAT__ 1.87940
AG_G_CGCAC__ 1.65871
AG_G_CGT_T_C 1.49939
AG_G_CGT_C_T 1.44243
AG_G_CGT_C_C 1.59218
AG_G_CGC_T_T 1.84811
AG_G_CGC_T_C 1.61949
AG_G_CGC_C_T 1.80701
AG_G_CGC_C_C 1.29825
AG_G_CGT_TT_ 1.67407
AG_G_CGT_TC_ 1.39758
AG_G_CGT_CT_ 1.59329
AG_G_CGT_CC_ 1.76569
AG_G_CGC_TC_ 1.68975
AG_G_CGC_CT_ 1.59861
AG_G_CGC_CC_ 1.68746
AG_G_CGTT_G_ 1.54252
AG_G_CGTT__G 1.59985
AG_G_CGTT__A 1.83941
AG_G_CGTT_A_ 1.68096
AG_G_CGTTA__ 1.68662
AG_G_CGTCG__ 1.21085
AG_G_CGTC_G_ 1.57937
AG_G_CGTC__G 1.69135
AG_G_CGTC__A 1.75660
AG_G_CGTC_A_ 1.78190
AG_G_CGTCA__ 1.62306
AG_G_CGCTG__ 1.23386
AG_G_CGCT_G_ 1.77786
AG_G_CGCT__G 1.17156
AG_G_CGCT__A 1.89057
AG_G_CGCT_A_ 1.19776
AG_G_CGCCG__ 0.90714
AG_G_CGCC_G_ 1.60220
AG_G_CGCC__G 1.65115
AG_G_CGCC__A 1.67576
AG_G_CGCC_A_ 1.71190
AG_G_CGCCA__ 1.78200
AG_G_CGTT__C 1.48001
AG_G_CGTC__T 1.67255
AG_G_CGTC__C 1.57056
AG_G_CGCT__T 1.80286
AG_G_CGCT__C 1.62059
AG_G_CGCC__T 1.72582
AG_G_CGCC__C 1.47811
AG_G_CGTT_C_ 1.76194
AG_G_CGTC_T_ 1.70573
AG_G_CGCT_T_ 1.67828
AG_G_CGCC_T_ 1.59301
AG_G_CGCC_C_ 1.60679
AG_G_CGTTC__ 1.54405
AG_G_CGTCT__ 1.72085
AG_G_CGTCC__ 1.78572
AG_G_CGCTT__ 1.87775
AG_G_CGCTC__ 1.64273
AG_G_CGCCT__ 1.69799
AG_G_CGCCC__ 1.54591
AG__GCGGGG__ 1.00183
AG__GCGGG_G_ 1.00048
AG__GCGGG__G 1.14053
AG__GCGG_GG_ 1.16254
AG__GCGG_G_G 1.22445
AG__GCGG__GG 1.37608
AG__GCG_GGG_ 1.20049
AG__GCG_GG_G 1.21062
AG__GCG_G_GG 1.29515
AG__GCG__GGG 1.30009
AG__GCGGG__A 1.51643
AG__GCGG_G_A 1.50678
AG__GCGG__GA 1.73641
AG__GCG_G_GA 1.50183
AG__GCG__GGA 1.69278
AG__GCGGG_A_ 1.39422
AG__GCGG_GA_ 1.43246
AG__GCGG__AG 1.58378
AG__GCG_G_AG 1.44213
AG__GCGG__AA 1.75571
AG__GCG_G_AA 1.86685
AG__GCGGGA__ 1.46023
AG__GCGG_AG_ 1.54509
AG__GCGG_A_G 1.66084
AG__GCG_GAG_ 1.56424
AG__GCG_GA_G 1.63018
AG__GCG__AGG 1.74469
AG__GCG_GA_A 1.97070
AG__GCGG_AA_ 1.90127
AG__GCG_GAA_ 1.82472
AG__GCG__AAG 1.79358
AG__GCG__AAA 2.19914
AG__GCGGAG__ 1.57976
AG__GCGGA__G 1.95637
AG__GCG_AGG_ 1.74998
AG__GCG_AG_G 1.72537
AG__GCG_A_GG 1.82691
AG__GCG_A_GA 1.99824
AG__GCGGA_A_ 1.96647
AG__GCG_A_AA 2.15448
AG__GCG_AAG_ 2.10194
AG__GCG_AA_G 2.10094
AG__GCG_AA_A 2.32857
AG__GCGAG_G_ 1.63106
AG__GCGAG__G 1.76497
AG__GCGA_GG_ 1.72052
AG__GCGA_G_G 1.63331
AG__GCGA__GG 1.79766
AG__GCGA__GA 1.81722
AG__GCGAG_A_ 1.48078
AG__GCGA__AA 2.15957
AG__GCGAGA__ 2.01076
AG__GCGA_AG_ 2.04741
AG__GCGA_A_G 1.98971
AG__GCGA_A_A 2.21337
AG__GCGA_AA_ 2.04231
AG__GCGAAG__ 2.01828
AG__GCGAA__G 1.89980
AG__GCGAAA__ 2.15118
AG__GCGGG__T 1.26455
AG__GCGG_G_T 1.36554
AG__GCGG__GT 1.30928
AG__GCG_GG_T 1.37358
AG__GCG_G_GT 1.38165
AG__GCG__GGT 1.42816
AG__GCGGG__C 1.20523
AG__GCGG_G_C 1.01322
AG__GCG_GG_C 1.19160
AG__GCG_G_GC 1.04539
AG__GCG__GGC 1.22867
AG__GCGG__AT 1.76598
AG__GCG_G_AT 1.11036
AG__GCG__GAT 1.47112
AG__GCGG__AC 1.55318
AG__GCG_G_AC 1.40898
AG__GCG_GA_T 1.61614
AG__GCG__AGT 1.73539
AG__GCGG_A_C 1.55514
AG__GCG_GA_C 1.58759
AG__GCG__AGC 1.69891
AG__GCG__AAC 1.84418
AG__GCGGA__T 1.94932
AG__GCG_AG_T 1.58792
AG__GCG_A_GT 1.73955
AG__GCGGA__C 1.59343
AG__GCG_A_GC 1.45182
AG__GCG_A_AC 1.79201
AG__GCG_AA_C 1.91409
AG__GCGAG__T 1.28668
AG__GCGA_G_T 1.82650
AG__GCGA__GT 1.72199
AG__GCGAG__C 1.64145
AG__GCGA_G_C 1.76661
AG__GCGA__GC 1.69961
AG__GCGA__AC 1.83829
AG__GCGA_A_T 1.98399
AG__GCGA_A_C 1.79349
AG__GCGAA__T 2.23497
AG__GCGAA__C 1.83894
AG__GCGGG_T_ 1.57373
AG__GCGG_GT_ 1.49114
AG__GCG_GGT_ 1.41889
AG__GCG_G_TG 1.54000
AG__GCG__GTG 1.55364
AG__GCGG__TA 2.12563
AG__GCG_G_TA 1.81961
AG__GCG__GTA 1.75286
AG__GCGGG_C_ 1.24259
AG__GCGG_GC_ 1.06954
AG__GCGG__CG 0.87909
AG__GCGG__CA 1.74172
AG__GCG_G_CA 1.69546
AG__GCG__GCA 1.75401
AG__GCG_GAT_ 1.84888
AG__GCG__ATG 2.04225
AG__GCG__ATA 2.04849
AG__GCGG_AC_ 1.82107
AG__GCG_GAC_ 1.73074
AG__GCG__ACG 1.55308
AG__GCG__ACA 2.08988
AG__GCG_AGT_ 1.83695
AG__GCG_A_TG 2.09683
AG__GCG_A_TA 2.19213
AG__GCGGA_C_ 1.76102
AG__GCG_A_CG 1.54229
AG__GCG_A_CA 2.10193
AG__GCG_AAT_ 2.13630
AG__GCG_AAC_ 2.28640
AG__GCGAG_T_ 1.93615
AG__GCGA_GT_ 1.75851
AG__GCGA__TG 1.93699
AG__GCGA__TA 2.06087
AG__GCGA__CG 1.42133
AG__GCGA__CA 1.95115
AG__GCGA_AT_ 1.91321
AG__GCGA_AC_ 1.95144
AG__GCGAA_T_ 2.08310
AG__GCGAA_C_ 2.20756
AG__GCGG__TT 1.83573
AG__GCG_G_TT 1.70722
AG__GCG__GTT 1.62250
AG__GCGG__TC 1.69917
AG__GCG_G_TC 1.60057
AG__GCG__GTC 1.58160
AG__GCGG__CT 1.56453
AG__GCG_G_CT 1.20063
AG__GCG__GCT 1.49159
AG__GCGG__CC 1.36297
AG__GCG_G_CC 1.38279
AG__GCG__GCC 1.37992
AG__GCG__ATC 1.61289
AG__GCG__ACT 1.83822
AG__GCG__ACC 1.82836
AG__GCG_A_TT 2.27126
AG__GCG_A_TC 1.78121
AG__GCG_A_CT 1.95861
AG__GCG_A_CC 1.81104
AG__GCGA__TT 2.06160
AG__GCGA__TC 1.76352
AG__GCGA__CT 1.85035
AG__GCGA__CC 1.81553
AG__GCGGGT__ 1.35342
AG__GCGG_TG_ 1.35890
AG__GCGG_T_G 1.55394
AG__GCG_GTG_ 1.37923
AG__GCG_GT_G 1.39685
AG__GCG__TGG 1.66869
AG__GCGG_T_A 1.74316
AG__GCG_GT_A 1.66376
AG__GCG__TGA 1.54600
AG__GCGG_TA_ 1.67994
AG__GCG_GTA_ 1.51882
AG__GCG__TAG 1.77769
AG__GCG__TAA 1.80680
AG__GCGGGC__ 1.34500
AG__GCGG_C_G 1.54501
AG__GCG_GC_G 1.29536
AG__GCGG_C_A 1.87709
AG__GCG_GC_A 1.63450
AG__GCG__CGA 1.29994
AG__GCGG_CA_ 1.60777
AG__GCG__CAG 1.72992
AG__GCG__CAA 1.92067
AG__GCGGAT__ 1.89492
AG__GCG_ATG_ 1.53886
AG__GCG_AT_G 1.95337
AG__GCG_AT_A 2.01518
AG__GCG_ATA_ 2.02797
AG__GCGGAC__ 2.02432
AG__GCG_ACG_ 1.17071
AG__GCG_AC_G 1.98822
AG__GCG_AC_A 2.03319
AG__GCG_ACA_ 1.87371
AG__GCGAGT__ 1.76988
AG__GCGA_TG_ 1.57152
AG__GCGA_T_G 1.83707
AG__GCGA_T_A 1.77175
AG__GCGA_TA_ 1.78341
AG__GCGAGC__ 1.25419
AG__GCGA_CG_ 1.13334
AG__GCGA_C_G 1.74096
AG__GCGA_C_A 1.83361
AG__GCGA_CA_ 1.39080
AG__GCGAAT__ 2.04206
AG__GCGAAC__ 2.20715
AG__GCGG_T_T 1.62773
AG__GCG__TGT 1.62214
AG__GCGG_T_C 1.47594
AG__GCG_GT_C 1.47760
AG__GCG__TAT 1.81788
AG__GCG__TAC 1.74968
AG__GCGG_C_T 1.68742
AG__GCG_GC_T 0.90530
AG__GCG__CGT 1.33420
AG__GCGG_C_C 0.83810
AG__GCG_GC_C 1.18348
AG__GCG__CAT 1.19086
AG__GCG__CAC 1.35232
AG__GCG_AT_T 1.95758
AG__GCG_AT_C 1.63369
AG__GCG_AC_T 2.02484
AG__GCG_AC_C 1.63628
AG__GCGA_T_T 1.77895
AG__GCGA_T_C 1.83040
AG__GCGA_C_C 1.77574
AG__GCGG_TT_ 1.90839
AG__GCG_GTT_ 1.79473
AG__GCG__TTG 1.81216
AG__GCG__TTA 2.03041
AG__GCGG_TC_ 1.64360
AG__GCG_GTC_ 1.32869
AG__GCG__TCA 1.84647
AG__GCGG_CT_ 1.87286
AG__GCG_GCT_ 1.64712
AG__GCG__CTG 1.86148
AG__GCG__CTA 2.09203
AG__GCGG_CC_ 1.59153
AG__GCG_GCC_ 1.35983
AG__GCG__CCA 1.71840
AG__GCG_ATT_ 2.14851
AG__GCG_ATC_ 2.03802
AG__GCG_ACT_ 2.26129
AG__GCG_ACC_ 1.87463
AG__GCGA_TT_ 2.02908
AG__GCGA_TC_ 1.83679
AG__GCGA_CT_ 2.01715
AG__GCGA_CC_ 1.71487
AG__GCG__TTT 1.91647
AG__GCG__TTC 1.83800
AG__GCG__TCT 1.52024
AG__GCG__TCC 1.63595
AG__GCG__CTT 1.99960
AG__GCG__CTC 1.54001
AG__GCG__CCT 1.59749
AG__GCG__CCC 1.56914
AG__GCGGTG__ 1.45257
AG__GCGGT_G_ 0.84015
AG__GCGGT__G 1.63746
AG__GCG_TGG_ 1.43835
AG__GCG_TG_G 1.19442
AG__GCG_T_GG 1.42191
AG__GCGGT__A 1.82942
AG__GCG_TG_A 1.81546
AG__GCG_T_GA 1.82962
AG__GCGGT_A_ 1.60946
AG__GCG_TGA_ 1.35826
AG__GCG_T_AG 1.37911
AG__GCG_T_AA 1.84919
AG__GCGGTA__ 1.81659
AG__GCG_TAG_ 1.77609
AG__GCG_TA_G 1.70008
AG__GCG_TA_A 2.04260
AG__GCG_TAA_ 1.83778
AG__GCGGC_G_ 1.25200
AG__GCGGC__G 1.41967
AG__GCG_CG_G 0.97651
AG__GCG_C_GG 1.61204
AG__GCG_C_GA 1.63552
AG__GCGGC_A_ 1.63973
AG__GCG_CGA_ 1.10238
AG__GCG_C_AG 1.75668
AG__GCG_C_AA 1.92861
AG__GCGGCA__ 1.68623
AG__GCG_CAG_ 1.83983
AG__GCG_CA_G 1.81865
AG__GCG_CAA_ 2.00204
AG__GCGATG__ 1.71984
AG__GCGAT_G_ 1.72022
AG__GCGAT__G 1.62763
AG__GCGAT_A_ 1.68400
AG__GCGATA__ 1.85903
AG__GCGACG__ 1.49572
AG__GCGAC_G_ 1.66221
AG__GCGAC__A 1.56444
AG__GCGAC_A_ 1.91015
AG__GCGACA__ 1.90145
AG__GCGGT__T 1.67718
AG__GCG_TG_T 1.63393
AG__GCG_T_GT 1.59213
AG__GCGGT__C 0.83768
AG__GCG_TG_C 1.54304
AG__GCG_T_GC 0.75891
AG__GCG_T_AT 1.87373
AG__GCG_T_AC 1.54849
AG__GCG_TA_T 1.84255
AG__GCG_TA_C 1.79645
AG__GCGGC__T 1.64548
AG__GCG_CG_T 0.90157
AG__GCG_C_GT 1.67563
AG__GCGGC__C 1.16442
AG__GCG_C_GC 1.22773
AG__GCG_C_AT 1.85595
AG__GCG_C_AC 1.46480
AG__GCG_CA_T 1.82114
AG__GCG_CA_C 1.66205
AG__GCGAT__C 1.83676
AG__GCGAC__C 1.79436
AG__GCGGT_T_ 1.95352
AG__GCG_TGT_ 1.73407
AG__GCG_T_TG 1.85096
AG__GCG_T_TA 2.05127
AG__GCGGT_C_ 1.60048
AG__GCG_TGC_ 1.62999
AG__GCG_T_CG 1.08832
AG__GCG_T_CA 1.89206
AG__GCG_TAT_ 1.88136
AG__GCG_TAC_ 1.97754
AG__GCGGC_T_ 1.72729
AG__GCG_CGT_ 0.94648
AG__GCG_C_TG 1.79567
AG__GCG_C_TA 1.89167
AG__GCGGC_C_ 1.39728
AG__GCG_CGC_ 1.01843
AG__GCG_C_CG 1.13247
AG__GCG_C_CA 1.72946
AG__GCG_CAT_ 1.78500
AG__GCG_CAC_ 1.71975
AG__GCGAT_T_ 1.85721
AG__GCGAT_C_ 1.65862
AG__GCGAC_T_ 1.91645
AG__GCGAC_C_ 1.62542
AG__GCG_T_TT 1.93104
AG__GCG_T_TC 1.54557
AG__GCG_T_CC 1.70708
AG__GCG_C_TC 1.69766
AG__GCG_C_CT 1.63022
AG__GCG_C_CC 1.43022
AG__GCGGTT__ 1.69239
AG__GCG_TT_G 1.73352
AG__GCG_TT_A 1.79503
AG__GCG_TTA_ 1.68417
AG__GCGGTC__ 0.99609
AG__GCG_TC_G 1.78736
AG__GCG_TC_A 1.90452
AG__GCGGCT__ 1.55722
AG__GCG_CTG_ 1.54078
AG__GCG_CT_G 1.73500
AG__GCG_CT_A 1.67060
AG__GCG_CTA_ 1.84488
AG__GCGGCC__ 1.46712
AG__GCG_CC_G 1.68539
AG__GCG_CC_A 1.73127
AG__GCG_CCA_ 1.58985
AG__GCGATT__ 1.71692
AG__GCGATC__ 1.65101
AG__GCG_TT_T 1.76497
AG__GCG_TT_C 1.52400
AG__GCG_TC_C 0.81824
AG__GCG_CT_T 1.67695
AG__GCG_CT_C 1.57163
AG__GCG_CC_T 1.75015
AG__GCG_CC_C 1.32084
AG__GCG_TTT_ 1.92549
AG__GCG_TTC_ 1.63849
AG__GCG_TCT_ 1.74282
AG__GCG_TCC_ 1.70675
AG__GCG_CTT_ 1.77150
AG__GCG_CTC_ 1.54979
AG__GCG_CCT_ 1.86904
AG__GCG_CCC_ 1.54454
AG__GCGTGG__ 1.39765
AG__GCGTG_G_ 1.50691
AG__GCGTG__G 1.45566
AG__GCGT_GG_ 1.31270
AG__GCGT_G_G 1.28337
AG__GCGTG__A 1.56973
AG__GCGT_G_A 1.68554
AG__GCGT__GA 1.61991
AG__GCGTG_A_ 1.58045
AG__GCGT_GA_ 1.71274
AG__GCGT__AG 1.71815
AG__GCGT__AA 1.93698
AG__GCGTGA__ 1.72682
AG__GCGT_AG_ 1.82071
AG__GCGT_A_G 1.75762
AG__GCGT_A_A 1.93889
AG__GCGT_AA_ 1.92410
AG__GCGTAG__ 1.83015
AG__GCGTA_G_ 1.65803
AG__GCGTA__G 1.88430
AG__GCGTA__A 2.01523
AG__GCGTA_A_ 1.98180
AG__GCGTAA__ 2.18936
AG__GCGCG_G_ 0.79495
AG__GCGCG__G 0.86216
AG__GCGC_GG_ 1.54897
AG__GCGC_G_G 1.23500
AG__GCGC__GG 1.65967
AG__GCGC__GA 1.90358
AG__GCGC__AG 1.43872
AG__GCGC__AA 2.00268
AG__GCGCGA__ 1.34930
AG__GCGC_AG_ 1.98488
AG__GCGC_A_G 1.90397
AG__GCGC_A_A 2.16218
AG__GCGC_AA_ 2.00968
AG__GCGCA_G_ 1.64399
AG__GCGCA__G 1.90898
AG__GCGCAA__ 2.21414
AG__GCGTG__T 1.43266
AG__GCGT_G_T 1.52050
AG__GCGT__GT 1.63312
AG__GCGTG__C 1.37460
AG__GCGT_G_C 1.39036
AG__GCGT__GC 1.31968
AG__GCGT__AT 1.86936
AG__GCGT__AC 1.52154
AG__GCGT_A_T 1.84465
AG__GCGT_A_C 1.82042
AG__GCGTA__T 1.88737
AG__GCGTA__C 1.84096
AG__GCGCG__T 1.22088
AG__GCGC_G_T 1.31821
AG__GCGC__GT 1.75111
AG__GCGC_G_C 1.50115
AG__GCGC__GC 1.27371
AG__GCGC__AT 1.55883
AG__GCGC__AC 1.32441
AG__GCGC_A_T 1.97835
AG__GCGC_A_C 1.82615
AG__GCGCA__T 1.62072
AG__GCGCA__C 1.62935
AG__GCGTG_T_ 1.57087
AG__GCGT_GT_ 1.46556
AG__GCGT__TG 1.72033
AG__GCGT__TA 1.82872
AG__GCGTG_C_ 1.16657
AG__GCGT_GC_ 1.45934
AG__GCGT__CG 1.22933
AG__GCGT__CA 1.80987
AG__GCGT_AT_ 1.83049
AG__GCGT_AC_ 1.85899
AG__GCGTA_T_ 1.99493
AG__GCGTA_C_ 1.97240
AG__GCGCG_T_ 1.17765
AG__GCGC_GT_ 1.73857
AG__GCGC__TG 1.87810
AG__GCGC__TA 1.95193
AG__GCGC__CA 1.92022
AG__GCGC_AT_ 1.87191
AG__GCGC_AC_ 2.01744
AG__GCGCA_C_ 1.80460
AG__GCGT__TT 1.68695
AG__GCGT__TC 1.42258
AG__GCGT__CC 1.53290
AG__GCGC__TC 1.71987
AG__GCGC__CT 1.64414
AG__GCGC__CC 1.65899
AG__GCGTGT__ 1.43359
AG__GCGT_T_G 1.56060
AG__GCGT_T_A 1.71487
AG__GCGT_TA_ 1.78841
AG__GCGTGC__ 1.24597
AG__GCGT_C_G 1.74612
AG__GCGT_C_A 1.81745
AG__GCGT_CA_ 1.66944
AG__GCGTAT__ 1.76466
AG__GCGTAC__ 1.85379
AG__GCGCGT__ 1.09484
AG__GCGC_TG_ 1.67099
AG__GCGC_T_G 1.85289
AG__GCGC_T_A 1.90927
AG__GCGC_TA_ 1.95289
AG__GCGC_C_G 1.62683
AG__GCGC_C_A 1.72550
AG__GCGC_CA_ 1.50248
AG__GCGCAT__ 1.78772
AG__GCGCAC__ 1.59753
AG__GCGT_T_C 1.39730
AG__GCGT_C_T 1.50928
AG__GCGT_C_C 1.23709
AG__GCGC_T_T 1.88281
AG__GCGC_T_C 1.51266
AG__GCGC_C_T 1.92370
AG__GCGC_C_C 1.15480
AG__GCGT_TT_ 1.71293
AG__GCGT_TC_ 1.38709
AG__GCGT_CT_ 1.61053
AG__GCGT_CC_ 1.46701
AG__GCGC_TT_ 1.97350
AG__GCGC_TC_ 1.62983
AG__GCGC_CC_ 1.64889
AG__GCGTTG__ 1.47342
AG__GCGTT_G_ 1.27314
AG__GCGTT__G 1.46997
AG__GCGTT__A 1.91913
AG__GCGTTA__ 1.73498
AG__GCGTC_G_ 1.60572
AG__GCGTC__G 1.62506
AG__GCGTC__A 1.80593
AG__GCGTC_A_ 1.81090
AG__GCGTCA__ 1.83294
AG__GCGCT_G_ 1.80430
AG__GCGCT__G 1.41787
AG__GCGCT__A 2.03517
AG__GCGCT_A_ 1.46572
AG__GCGCTA__ 2.00686
AG__GCGCCG__ 1.06087
AG__GCGCC_G_ 1.72069
AG__GCGCC__G 1.78305
AG__GCGCC__A 1.99496
AG__GCGCC_A_ 1.60812
AG__GCGCCA__ 1.90774
AG__GCGTT__C 1.19121
AG__GCGTC__C 1.58989
AG__GCGCT__T 1.95279
AG__GCGCT__C 1.66420
AG__GCGCC__T 1.72342
AG__GCGCC__C 1.39430
AG__GCGTT_T_ 1.61502
AG__GCGTT_C_ 1.70042
AG__GCGTC_C_ 1.59916
AG__GCGCT_T_ 1.89854
AG__GCGCT_C_ 1.79969
AG__GCGCC_T_ 1.82151
AG__GCGCC_C_ 1.64168
AG__GCGTTC__ 1.59506
AG__GCGTCT__ 1.59206
AG__GCGTCC__ 1.69987
AG__GCGCTT__ 1.88814
AG__GCGCTC__ 1.84592
AG__GCGCCT__ 1.77494
AG__GCGCCC__ 1.53356
A_GG_CGGG__G 1.22788
A_GG_CGG__GG 1.30264
A_GG_CG_GG_G 1.03963
A_GG_CG_G_GG 1.33445
A_GG_CG__GGG 1.36524
A_GG_CGG_G_A 1.43691
A_GG_CGG__GA 1.57813
A_GG_CG_GG_A 1.28540
A_GG_CG_G_GA 1.35244
A_GG_CG__GGA 1.53180
A_GG_CGG_GA_ 1.37327
A_GG_CGG__AG 1.47459
A_GG_CG_GGA_ 1.31640
A_GG_CG_G_AG 1.30626
A_GG_CG__GAG 1.42964
A_GG_CGG__AA 1.68259
A_GG_CGG_AG_ 1.58697
A_GG_CGG_A_G 1.70177
A_GG_CG_GAG_ 1.42825
A_GG_CG_GA_G 1.51116
A_GG_CG__AGG 1.72464
A_GG_CGG_A_A 1.79527
A_GG_CG_GAA_ 1.43170
A_GG_CG__AAG 1.69762
A_GG_CGGAG__ 1.51773
A_GG_CGGA_G_ 1.40175
A_GG_CGGA__G 1.41166
A_GG_CG_AGG_ 1.71361
A_GG_CG_AG_G 1.57673
A_GG_CG_A_GG 1.48769
A_GG_CGGA__A 1.80977
A_GG_CG_AG_A 1.74973
A_GG_CG_A_GA 1.95671
A_GG_CG_AGA_ 1.62998
A_GG_CG_A_AG 1.82774
A_GG_CG_A_AA 2.03224
A_GG_CG_AAG_ 1.98380
A_GG_CG_AA_G 2.08063
A_GG_CG_AA_A 2.23834
A_GG_CGAGG__ 1.52558
A_GG_CGAG_G_ 1.43556
A_GG_CGAG__G 1.42814
A_GG_CGA_GG_ 1.62135
A_GG_CGA_G_G 1.59299
A_GG_CGA__GG 1.72361
A_GG_CGAG__A 1.65136
A_GG_CGA_G_A 1.74220
A_GG_CGAG_A_ 1.49572
A_GG_CGA_GA_ 1.72872
A_GG_CGA__AA 1.85211
A_GG_CGA_AG_ 1.88524
A_GG_CGA_A_G 1.90632
A_GG_CGA_A_A 2.17720
A_GG_CGAAG__ 2.02148
A_GG_CGAA_G_ 2.00095
A_GG_CGAA__G 2.00321
A_GG_CGAA__A 2.18844
A_GG_CGAAA__ 2.16314
A_GG_CGG_G_T 0.98981
A_GG_CGG__GT 1.45416
A_GG_CG_GG_T 0.99811
A_GG_CG_G_GT 1.39723
A_GG_CG__GGT 1.49065
A_GG_CGG__GC 1.21141
A_GG_CG_GG_C 1.06298
A_GG_CG_G_GC 0.95312
A_GG_CG__GGC 1.35523
A_GG_CGG__AT 1.33432
A_GG_CG_G_AT 1.56371
A_GG_CG__GAT 1.42181
A_GG_CG_G_AC 1.15127
A_GG_CG__GAC 1.44188
A_GG_CGG_A_T 1.42961
A_GG_CG_GA_T 1.61559
A_GG_CG__AGT 1.72049
A_GG_CGG_A_C 1.30974
A_GG_CG_GA_C 1.15829
A_GG_CG__AGC 1.53396
A_GG_CG__AAT 1.47807
A_GG_CG__AAC 1.43087
A_GG_CGGA__T 1.49997
A_GG_CG_AG_T 1.65619
A_GG_CG_A_GT 1.77335
A_GG_CGGA__C 1.50292
A_GG_CG_AG_C 1.60864
A_GG_CG_A_GC 1.62967
A_GG_CG_A_AT 1.48964
A_GG_CG_A_AC 1.69035
A_GG_CG_AA_T 1.74230
A_GG_CGAG__T 1.66143
A_GG_CGA_G_T 1.81892
A_GG_CGA__GT 1.67471
A_GG_CGAG__C 1.57450
A_GG_CGA_G_C 1.63964
A_GG_CGA__GC 1.59697
A_GG_CGA__AT 1.97465
A_GG_CGA__AC 1.77553
A_GG_CGAA__C 1.74709
A_GG_CGGG_T_ 1.19413
A_GG_CGG_GT_ 1.02134
A_GG_CGG__TG 1.60111
A_GG_CG_G_TG 1.34689
A_GG_CG__GTG 1.40024
A_GG_CGG__TA 1.84984
A_GG_CG__GTA 1.60023
A_GG_CGG_GC_ 0.97913
A_GG_CGG__CG 0.79334
A_GG_CG_GGC_ 0.95657
A_GG_CGG__CA 1.67138
A_GG_CG_G_CA 1.56876
A_GG_CG__GCA 1.40144
A_GG_CGG_AT_ 1.83678
A_GG_CG_GAT_ 1.69991
A_GG_CG__ATG 1.78356
A_GG_CG__ATA 2.07392
A_GG_CGG_AC_ 1.71010
A_GG_CG_GAC_ 1.59327
A_GG_CG__ACG 1.32066
A_GG_CG__ACA 2.06785
A_GG_CGGA_T_ 1.89120
A_GG_CG_AGT_ 1.73286
A_GG_CG_A_TG 1.91961
A_GG_CG_A_TA 1.96757
A_GG_CG_A_CG 1.43840
A_GG_CG_AAT_ 1.88385
A_GG_CGA_GT_ 1.74473
A_GG_CGA__TG 1.63966
A_GG_CGA__TA 1.96271
A_GG_CGAG_C_ 1.72792
A_GG_CGA_GC_ 1.75656
A_GG_CGA__CG 1.30360
A_GG_CGA__CA 2.05285
A_GG_CGA_AT_ 1.77505
A_GG_CGAA_T_ 1.91870
A_GG_CGG__TT 1.42025
A_GG_CG_G_TT 1.21162
A_GG_CG__GTT 1.18765
A_GG_CGG__TC 1.57605
A_GG_CG_G_TC 1.49387
A_GG_CG__GTC 1.41021
A_GG_CG_G_CT 1.31560
A_GG_CG__GCT 1.41026
A_GG_CGG__CC 1.34096
A_GG_CG_G_CC 1.20332
A_GG_CG__GCC 1.29562
A_GG_CG__ATT 1.79621
A_GG_CG__ATC 1.57522
A_GG_CG__ACC 1.50287
A_GG_CG_A_CC 1.70557
A_GG_CGA__CC 1.76497
A_GG_CGGGT__ 1.55818
A_GG_CGG_TG_ 1.59518
A_GG_CGG_T_G 1.57794
A_GG_CG_GTG_ 1.48134
A_GG_CG_GT_G 1.47423
A_GG_CG__TGG 1.62467
A_GG_CGG_T_A 1.71203
A_GG_CG_GT_A 1.47932
A_GG_CG__TGA 1.64952
A_GG_CGG_TA_ 1.71044
A_GG_CG_GTA_ 1.43714
A_GG_CG__TAA 1.65054
A_GG_CGGGC__ 1.24759
A_GG_CGG_C_G 1.19028
A_GG_CG_GC_G 1.13191
A_GG_CGG_C_A 1.78338
A_GG_CG_GC_A 1.52477
A_GG_CGG_CA_ 1.54433
A_GG_CG_GCA_ 1.30100
A_GG_CG__CAG 1.62890
A_GG_CG__CAA 1.75521
A_GG_CGGAT__ 1.69810
A_GG_CG_ATG_ 1.65508
A_GG_CG_AT_G 1.67898
A_GG_CG_AT_A 1.81512
A_GG_CGGAC__ 1.53004
A_GG_CG_AC_G 1.50916
A_GG_CG_AC_A 2.03072
A_GG_CG_ACA_ 1.83811
A_GG_CGAGT__ 1.62766
A_GG_CGA_TG_ 1.65426
A_GG_CGA_T_A 1.82328
A_GG_CGAGC__ 1.45865
A_GG_CGA_CG_ 1.25375
A_GG_CGA_C_G 1.54713
A_GG_CGA_C_A 1.83642
A_GG_CGA_CA_ 1.76251
A_GG_CGAAT__ 1.89133
A_GG_CGAAC__ 2.10234
A_GG_CG_GT_T 1.56640
A_GG_CG__TGT 1.66058
A_GG_CGG_T_C 1.63191
A_GG_CG_GT_C 1.42751
A_GG_CG__TGC 1.47245
A_GG_CG__TAC 1.69966
A_GG_CGG_C_T 1.61340
A_GG_CG_GC_T 1.39815
A_GG_CG__CGT 1.06769
A_GG_CGG_C_C 1.40712
A_GG_CG_GC_C 1.21400
A_GG_CG__CAT 1.69358
A_GG_CG__CAC 1.58939
A_GG_CG_AT_T 1.93816
A_GG_CG_AT_C 1.76999
A_GG_CG_AC_T 1.97564
A_GG_CG_AC_C 1.81485
A_GG_CGA_T_T 1.75925
A_GG_CGA_T_C 1.72261
A_GG_CGA_C_T 1.81128
A_GG_CGA_C_C 1.75504
A_GG_CGG_TT_ 1.81900
A_GG_CG__TTG 1.58837
A_GG_CG__TTA 1.86341
A_GG_CGG_TC_ 1.63839
A_GG_CG_GTC_ 1.42047
A_GG_CG__TCG 1.15362
A_GG_CG__TCA 1.79055
A_GG_CGG_CT_ 1.70106
A_GG_CG_GCT_ 1.43746
A_GG_CG__CTG 1.63524
A_GG_CG__CTA 1.97121
A_GG_CGG_CC_ 1.64998
A_GG_CG_GCC_ 1.47185
A_GG_CG__CCG 1.22930
A_GG_CG__CCA 2.02580
A_GG_CG_ATT_ 1.89236
A_GG_CG_ATC_ 1.84269
A_GG_CG_ACC_ 2.01624
A_GG_CGA_TC_ 1.82419
A_GG_CGA_CT_ 1.79197
A_GG_CGA_CC_ 1.78894
A_GG_CG__TTT 1.78813
A_GG_CG__TTC 1.71188
A_GG_CG__TCT 1.66385
A_GG_CG__TCC 1.61213
A_GG_CG__CTC 1.53096
A_GG_CG__CCC 1.60102
A_GG_CGGTG__ 1.40885
A_GG_CGGT_G_ 1.56469
A_GG_CGGT__G 1.58205
A_GG_CG_TGG_ 1.56672
A_GG_CG_TG_G 1.54446
A_GG_CG_T_GG 1.50669
A_GG_CGGT__A 1.79957
A_GG_CG_TG_A 1.64437
A_GG_CG_T_GA 1.68782
A_GG_CGGT_A_ 1.59436
A_GG_CG_TGA_ 1.53228
A_GG_CG_T_AG 1.47565
A_GG_CG_T_AA 1.84855
A_GG_CGGTA__ 1.86605
A_GG_CG_TAG_ 1.83913
A_GG_CG_TA_G 1.63821
A_GG_CG_TA_A 2.15020
A_GG_CG_TAA_ 1.71798
A_GG_CGGC_G_ 1.48750
A_GG_CGGC__G 1.46971
A_GG_CG_CGG_ 1.05076
A_GG_CG_CG_G 1.04528
A_GG_CG_C_GG 1.53945
A_GG_CGGC__A 1.77831
A_GG_CG_CG_A 1.36277
A_GG_CG_C_GA 1.68194
A_GG_CGGC_A_ 1.72284
A_GG_CG_CGA_ 1.28279
A_GG_CG_C_AA 1.83798
A_GG_CGGCA__ 1.60975
A_GG_CG_CAG_ 1.71497
A_GG_CG_CA_G 1.62602
A_GG_CG_CA_A 1.87488
A_GG_CG_CAA_ 1.80167
A_GG_CGATG__ 1.67601
A_GG_CGAT_G_ 1.67415
A_GG_CGAT__G 1.48906
A_GG_CGAT__A 1.93034
A_GG_CGAT_A_ 1.68740
A_GG_CGATA__ 2.04192
A_GG_CGACG__ 1.23470
A_GG_CGAC_G_ 1.78421
A_GG_CGGT__T 1.60094
A_GG_CG_TG_T 1.54970
A_GG_CG_T_GT 1.59823
A_GG_CGGT__C 1.51065
A_GG_CG_TG_C 1.46421
A_GG_CG_T_GC 1.52223
A_GG_CG_T_AT 1.62121
A_GG_CG_T_AC 1.58843
A_GG_CG_TA_T 1.80915
A_GG_CG_TA_C 1.67835
A_GG_CGGC__T 1.72754
A_GG_CG_CG_T 1.38042
A_GG_CG_C_GT 1.65823
A_GG_CGGC__C 1.40347
A_GG_CG_CG_C 0.88102
A_GG_CG_C_GC 1.49261
A_GG_CG_C_AT 1.85164
A_GG_CG_C_AC 1.72271
A_GG_CG_CA_T 1.71562
A_GG_CG_CA_C 1.75500
A_GG_CGAT__C 1.72268
A_GG_CGAC__T 1.78090
A_GG_CGAC__C 1.76389
A_GG_CG_TGT_ 1.53976
A_GG_CG_T_TG 1.55816
A_GG_CG_T_TA 1.89621
A_GG_CGGT_C_ 1.52557
A_GG_CG_TGC_ 1.57634
A_GG_CG_T_CA 1.94884
A_GG_CG_TAT_ 1.81715
A_GG_CG_TAC_ 1.97390
A_GG_CGGC_T_ 1.62553
A_GG_CG_CGT_ 1.26593
A_GG_CG_C_TG 1.70270
A_GG_CG_C_TA 1.98364
A_GG_CGGC_C_ 1.58200
A_GG_CG_C_CG 1.04198
A_GG_CG_C_CA 1.97493
A_GG_CG_CAT_ 1.71938
A_GG_CG_CAC_ 1.76860
A_GG_CGAT_T_ 1.70747
A_GG_CGAT_C_ 1.83890
A_GG_CG_T_TC 1.56010
A_GG_CG_T_CT 1.62755
A_GG_CG_T_CC 1.58865
A_GG_CG_C_TT 1.75148
A_GG_CG_C_TC 1.58367
A_GG_CG_C_CT 1.75289
A_GG_CGGTT__ 1.78666
A_GG_CG_TTG_ 1.64687
A_GG_CG_TT_A 1.82854
A_GG_CG_TTA_ 1.55951
A_GG_CGGTC__ 1.60273
A_GG_CG_TC_G 1.44594
A_GG_CG_TC_A 1.90607
A_GG_CG_TCA_ 1.69646
A_GG_CG_CTG_ 1.65128
A_GG_CG_CT_A 1.82644
A_GG_CGGCC__ 1.53965
A_GG_CG_CC_G 1.67409
A_GG_CG_CC_A 2.05775
A_GG_CG_CCA_ 1.85177
A_GG_CGATT__ 1.50801
A_GG_CG_TT_T 1.65087
A_GG_CG_TT_C 1.64114
A_GG_CG_TC_C 1.52473
A_GG_CG_CT_T 1.77848
A_GG_CG_CT_C 1.61733
A_GG_CG_CC_T 1.82770
A_GG_CG_CC_C 1.43497
A_GG_CG_TTT_ 1.60025
A_GG_CG_TTC_ 1.79496
A_GG_CG_TCT_ 1.66480
A_GG_CG_TCC_ 1.60012
A_GG_CG_CTT_ 1.83868
A_GG_CG_CTC_ 1.62154
A_GG_CG_CCT_ 1.70838
A_GG_CG_CCC_ 1.86013
A_GG_CGTGG__ 1.15442
A_GG_CGTG_G_ 1.34695
A_GG_CGTG__G 1.30104
A_GG_CGT_GG_ 1.30192
A_GG_CGT_G_G 1.28068
A_GG_CGT__GG 1.49863
A_GG_CGTG__A 1.40017
A_GG_CGT_G_A 1.42186
A_GG_CGT__GA 1.48332
A_GG_CGTG_A_ 1.32406
A_GG_CGT_GA_ 1.45929
A_GG_CGT__AG 1.59321
A_GG_CGT__AA 1.67725
A_GG_CGTGA__ 1.43743
A_GG_CGT_AG_ 1.54924
A_GG_CGT_A_G 1.57388
A_GG_CGT_A_A 1.80386
A_GG_CGT_AA_ 1.63251
A_GG_CGTAG__ 1.66879
A_GG_CGTA_G_ 1.71142
A_GG_CGTA__G 1.95468
A_GG_CGTA__A 1.96453
A_GG_CGTA_A_ 1.97673
A_GG_CGTAA__ 1.83112
A_GG_CGC_GG_ 1.53124
A_GG_CGC_G_G 1.36945
A_GG_CGC__GG 1.41434
A_GG_CGC_G_A 1.51658
A_GG_CGC__GA 1.74678
A_GG_CGCG_A_ 1.14481
A_GG_CGC_GA_ 1.38060
A_GG_CGC__AG 1.56979
A_GG_CGC__AA 1.90684
A_GG_CGC_AG_ 1.87836
A_GG_CGC_A_G 1.61084
A_GG_CGC_A_A 2.05170
A_GG_CGCAG__ 1.47457
A_GG_CGCA_G_ 1.81234
A_GG_CGCA__G 1.70853
A_GG_CGCA__A 1.79682
A_GG_CGCA_A_ 1.64805
A_GG_CGTG__T 1.43487
A_GG_CGT_G_T 1.39620
A_GG_CGT__GT 1.58380
A_GG_CGTG__C 1.07779
A_GG_CGT_G_C 1.35209
A_GG_CGT__GC 1.27736
A_GG_CGT__AT 1.69732
A_GG_CGT__AC 1.46322
A_GG_CGT_A_T 1.66756
A_GG_CGTA__T 1.84796
A_GG_CGTA__C 1.76185
A_GG_CGC_G_T 1.45383
A_GG_CGC__GT 1.73806
A_GG_CGC_G_C 1.34682
A_GG_CGC__GC 1.47580
A_GG_CGC__AT 1.51813
A_GG_CGC__AC 1.57446
A_GG_CGC_A_T 1.91733
A_GG_CGC_A_C 1.85809
A_GG_CGCA__T 1.71969
A_GG_CGCA__C 1.67865
A_GG_CGTG_T_ 1.40720
A_GG_CGT_GT_ 1.35490
A_GG_CGT__TA 1.77378
A_GG_CGTG_C_ 1.15331
A_GG_CGT_GC_ 1.29377
A_GG_CGT__CG 1.19535
A_GG_CGT__CA 1.73669
A_GG_CGT_AT_ 1.72461
A_GG_CGT_AC_ 1.48904
A_GG_CGTA_T_ 1.94460
A_GG_CGTA_C_ 1.82295
A_GG_CGCG_T_ 1.08615
A_GG_CGC_GT_ 1.49229
A_GG_CGC__TG 1.62918
A_GG_CGC__TA 2.01125
A_GG_CGC_GC_ 1.28641
A_GG_CGC__CG 0.95238
A_GG_CGC__CA 1.74942
A_GG_CGC_AT_ 1.77438
A_GG_CGC_AC_ 1.91510
A_GG_CGCA_T_ 1.82180
A_GG_CGCA_C_ 1.58850
A_GG_CGT__TT 1.58032
A_GG_CGT__TC 1.47767
A_GG_CGT__CT 1.46966
A_GG_CGT__CC 1.35881
A_GG_CGC__TT 1.87386
A_GG_CGC__TC 1.51983
A_GG_CGC__CT 1.79801
A_GG_CGC__CC 1.54348
A_GG_CGTGT__ 1.40727
A_GG_CGT_T_G 1.55111
A_GG_CGT_T_A 1.62806
A_GG_CGT_TA_ 1.66397
A_GG_CGTGC__ 1.26469
A_GG_CGT_CG_ 1.04439
A_GG_CGT_C_G 1.69787
A_GG_CGT_C_A 1.86800
A_GG_CGT_CA_ 1.68455
A_GG_CGTAT__ 1.95288
A_GG_CGTAC__ 2.14322
A_GG_CGC_TG_ 1.68731
A_GG_CGC_T_G 1.59093
A_GG_CGC_T_A 1.89123
A_GG_CGC_TA_ 1.75328
A_GG_CGC_C_G 1.43538
A_GG_CGC_C_A 1.95457
A_GG_CGC_CA_ 1.73241
A_GG_CGCAT__ 1.75604
A_GG_CGCAC__ 1.71645
A_GG_CGT_T_C 1.50152
A_GG_CGT_C_T 1.55368
A_GG_CGT_C_C 1.39304
A_GG_CGC_T_T 1.86838
A_GG_CGC_T_C 1.65010
A_GG_CGC_C_T 1.80811
A_GG_CGC_C_C 1.39590
A_GG_CGT_TT_ 1.61362
A_GG_CGT_TC_ 1.48708
A_GG_CGT_CT_ 1.58430
A_GG_CGT_CC_ 1.68710
A_GG_CGC_TT_ 1.81493
A_GG_CGC_TC_ 1.73662
A_GG_CGC_CT_ 1.75004
A_GG_CGC_CC_ 1.70042
A_GG_CGTTG__ 1.49265
A_GG_CGTT_G_ 1.49482
A_GG_CGTT__G 1.51189
A_GG_CGTT__A 1.70385
A_GG_CGTT_A_ 1.63632
A_GG_CGTTA__ 1.62713
A_GG_CGTCG__ 1.16166
A_GG_CGTC_G_ 1.47596
A_GG_CGTC__G 1.58293
A_GG_CGTC__A 1.78419
A_GG_CGTC_A_ 1.73102
A_GG_CGTCA__ 1.61035
A_GG_CGCT_G_ 1.56892
A_GG_CGCT__G 1.45025
A_GG_CGCT_A_ 1.58528
A_GG_CGCCG__ 1.03884
A_GG_CGCC_G_ 1.62521
A_GG_CGCC__G 1.56528
A_GG_CGCC__A 1.90985
A_GG_CGCC_A_ 1.78686
A_GG_CGCCA__ 1.79332
A_GG_CGTT__T 1.50354
A_GG_CGTT__C 1.41966
A_GG_CGTC__T 1.66679
A_GG_CGTC__C 1.55647
A_GG_CGCT__T 1.76137
A_GG_CGCT__C 1.58165
A_GG_CGCC__T 1.86409
A_GG_CGCC__C 1.54035
A_GG_CGTT_T_ 1.43336
A_GG_CGTT_C_ 1.60629
A_GG_CGTC_T_ 1.73728
A_GG_CGTC_C_ 1.66289
A_GG_CGCT_T_ 1.72598
A_GG_CGCT_C_ 1.80360
A_GG_CGCC_T_ 1.72305
A_GG_CGCC_C_ 1.67300
A_GG_CGTTC__ 1.52274
A_GG_CGTCT__ 1.63192
A_GG_CGTCC__ 1.82917
A_GG_CGCTT__ 1.80218
A_GG_CGCTC__ 1.55883
A_GG_CGCCT__ 1.75992
A_GG_CGCCC__ 1.75443
A_G_GCGGGG__ 0.84774
A_G_GCGGG_G_ 0.98777
A_G_GCGGG__G 1.09890
A_G_GCGG_GG_ 1.16111
A_G_GCGG_G_G 1.12992
A_G_GCGG__GG 1.31373
A_G_GCG_GGG_ 1.01980
A_G_GCG_G_GG 1.11342
A_G_GCG__GGG 1.27061
A_G_GCGGG__A 1.47690
A_G_GCGG_G_A 1.58834
A_G_GCGG__GA 1.66368
A_G_GCG_GG_A 1.36484
A_G_GCG_G_GA 1.24319
A_G_GCG__GGA 1.58934
A_G_GCGGG_A_ 1.41147
A_G_GCGG_GA_ 1.44637
A_G_GCGG__AG 1.52628
A_G_GCG_GGA_ 1.22744
A_G_GCG_G_AG 1.19922
A_G_GCG__GAG 1.36499
A_G_GCGG__AA 1.88061
A_G_GCG_G_AA 1.61043
A_G_GCG__GAA 1.89904
A_G_GCGGGA__ 1.47901
A_G_GCGG_AG_ 1.56458
A_G_GCGG_A_G 1.61855
A_G_GCG_GAG_ 1.33864
A_G_GCG_GA_G 1.53545
A_G_GCG__AGG 1.66924
A_G_GCGG_A_A 1.91057
A_G_GCG_GA_A 1.67752
A_G_GCG__AGA 1.68380
A_G_GCGG_AA_ 1.95145
A_G_GCG_GAA_ 1.75124
A_G_GCG__AAG 1.81785
A_G_GCG__AAA 2.11297
A_G_GCGGAG__ 1.65552
A_G_GCGGA_G_ 1.70613
A_G_GCGGA__G 1.82310
A_G_GCG_AGG_ 1.70150
A_G_GCG_AG_G 1.67374
A_G_GCG_A_GG 1.71560
A_G_GCGGA__A 2.12830
A_G_GCG_AG_A 1.95423
A_G_GCGGA_A_ 2.06404
A_G_GCG_AGA_ 1.61454
A_G_GCG_A_AG 2.03574
A_G_GCG_A_AA 2.28832
A_G_GCGGAA__ 2.14497
A_G_GCG_AAG_ 1.88974
A_G_GCG_AA_G 2.17672
A_G_GCG_AA_A 2.00956
A_G_GCG_AAA_ 2.33760
A_G_GCGAGG__ 1.61721
A_G_GCGAG_G_ 1.25146
A_G_GCGAG__G 1.56635
A_G_GCGA_GG_ 1.62903
A_G_GCGA_G_G 1.57331
A_G_GCGA__GG 1.67369
A_G_GCGAG__A 1.65534
A_G_GCGA_G_A 1.86228
A_G_GCGA__GA 1.67356
A_G_GCGAG_A_ 1.64569
A_G_GCGA__AG 1.87469
A_G_GCGA__AA 2.05387
A_G_GCGAGA__ 1.69200
A_G_GCGA_AG_ 1.74778
A_G_GCGA_A_G 2.02075
A_G_GCGA_A_A 1.96473
A_G_GCGA_AA_ 2.21884
A_G_GCGAAG__ 1.95079
A_G_GCGAA_G_ 2.00117
A_G_GCGAA__G 2.09082
A_G_GCGAA__A 2.14439
A_G_GCGAA_A_ 2.22017
A_G_GCGAAA__ 2.06958
A_G_GCGGG__T 1.24571
A_G_GCGG_G_T 1.27928
A_G_GCGG__GT 1.31894
A_G_GCG_GG_T 1.18373
A_G_GCG__GGT 1.42085
A_G_GCGG_G_C 1.06595
A_G_GCGG__GC 1.11535
A_G_GCG_GG_C 1.02866
A_G_GCG__GGC 1.25422
A_G_GCGG__AT 1.82609
A_G_GCG_G_AT 1.30349
A_G_GCG__GAT 1.22918
A_G_GCGG__AC 1.63065
A_G_GCG_G_AC 0.92187
A_G_GCG__GAC 1.30778
A_G_GCGG_A_T 1.94045
A_G_GCG_GA_T 1.55066
A_G_GCG__AGT 1.65853
A_G_GCGG_A_C 1.64724
A_G_GCG_GA_C 1.51638
A_G_GCG__AGC 1.61505
A_G_GCG__AAT 2.14994
A_G_GCG__AAC 1.81701
A_G_GCGGA__T 2.00616
A_G_GCG_AG_T 1.53177
A_G_GCG_A_GT 1.54691
A_G_GCGGA__C 1.64040
A_G_GCG_A_AC 1.29071
A_G_GCG_AA_T 2.26297
A_G_GCG_AA_C 1.70926
A_G_GCGAG__T 1.54338
A_G_GCGA_G_T 1.80745
A_G_GCGA__GT 1.55211
A_G_GCGA_G_C 1.68234
A_G_GCGA__GC 1.58180
A_G_GCGA__AT 1.86009
A_G_GCGA_A_T 1.95148
A_G_GCGA_A_C 1.65747
A_G_GCGAA__T 2.24612
A_G_GCGAA__C 1.73258
A_G_GCGGG_T_ 1.54021
A_G_GCGG_GT_ 1.46398
A_G_GCGG__TG 1.66392
A_G_GCG_GGT_ 1.23693
A_G_GCG_G_TG 1.44513
A_G_GCG__GTG 1.45486
A_G_GCGG__TA 1.95972
A_G_GCG_G_TA 1.70726
A_G_GCG__GTA 1.68437
A_G_GCGGG_C_ 0.96073
A_G_GCGG_GC_ 1.03321
A_G_GCG_GGC_ 0.95628
A_G_GCGG__CA 1.70916
A_G_GCG_G_CA 1.47554
A_G_GCG__GCA 1.64928
A_G_GCGG_AT_ 1.92963
A_G_GCG_GAT_ 1.75067
A_G_GCG__ATG 1.91229
A_G_GCG__ATA 1.76899
A_G_GCGG_AC_ 1.81030
A_G_GCG_GAC_ 1.61564
A_G_GCG__ACG 1.47070
A_G_GCG__ACA 2.03075
A_G_GCGGA_T_ 2.01912
A_G_GCG_AGT_ 1.79616
A_G_GCG_A_TG 1.94725
A_G_GCG_A_TA 1.88712
A_G_GCGGA_C_ 1.84042
A_G_GCG_AGC_ 1.75077
A_G_GCG_A_CG 1.32627
A_G_GCG_A_CA 1.98333
A_G_GCG_AAT_ 1.72936
A_G_GCG_AAC_ 2.19778
A_G_GCGAG_T_ 1.80770
A_G_GCGA_GT_ 1.70014
A_G_GCGA__TG 1.86472
A_G_GCGA__TA 1.85044
A_G_GCGAG_C_ 1.70188
A_G_GCGA_GC_ 1.77482
A_G_GCGA__CG 1.32055
A_G_GCGA__CA 2.02255
A_G_GCGA_AT_ 1.73507
A_G_GCGA_AC_ 2.05766
A_G_GCGAA_T_ 1.83467
A_G_GCGAA_C_ 2.19533
A_G_GCGG__TT 1.84014
A_G_GCG_G_TT 1.53852
A_G_GCG__GTT 1.62741
A_G_GCGG__TC 1.71158
A_G_GCG_G_TC 1.47185
A_G_GCG__GTC 1.50970
A_G_GCGG__CT 1.59997
A_G_GCG_G_CT 1.25939
A_G_GCG__GCT 1.48828
A_G_GCG_G_CC 1.20788
A_G_GCG__ATT 1.95187
A_G_GCG__ATC 1.52433
A_G_GCG__ACT 1.93873
A_G_GCG__ACC 1.63161
A_G_GCG_A_TT 2.09417
A_G_GCG_A_TC 1.65652
A_G_GCG_A_CT 2.04887
A_G_GCG_A_CC 1.81377
A_G_GCGA__TT 1.95736
A_G_GCGA__TC 1.63335
A_G_GCGA__CT 1.75310
A_G_GCGA__CC 1.92881
A_G_GCGGGT__ 1.42434
A_G_GCGG_TG_ 1.45347
A_G_GCG_GT_G 1.34690
A_G_GCG__TGG 1.63506
A_G_GCGG_T_A 1.86301
A_G_GCG_GT_A 1.56754
A_G_GCG__TGA 1.66847
A_G_GCGG_TA_ 1.78235
A_G_GCG_GTA_ 1.40278
A_G_GCG__TAG 1.73602
A_G_GCG__TAA 1.93151
A_G_GCGGGC__ 1.24650
A_G_GCGG_C_G 1.40462
A_G_GCG_GC_G 1.11673
A_G_GCGG_C_A 1.79678
A_G_GCG_GC_A 1.24250
A_G_GCG__CGA 1.05822
A_G_GCGG_CA_ 1.66602
A_G_GCG__CAG 1.65557
A_G_GCG__CAA 1.79115
A_G_GCGGAT__ 1.91349
A_G_GCG_ATG_ 1.42020
A_G_GCG_AT_G 1.76674
A_G_GCG_AT_A 1.98935
A_G_GCG_ATA_ 1.87172
A_G_GCGGAC__ 2.03158
A_G_GCG_AC_G 1.93591
A_G_GCG_AC_A 2.03209
A_G_GCG_ACA_ 1.49993
A_G_GCGAGT__ 1.63083
A_G_GCGA_TG_ 1.60845
A_G_GCGA_T_G 1.78318
A_G_GCGA_T_A 2.00016
A_G_GCGA_TA_ 1.86191
A_G_GCGAGC__ 1.37298
A_G_GCGA_CG_ 0.93529
A_G_GCGA_C_G 1.77294
A_G_GCGA_C_A 1.72302
A_G_GCGA_CA_ 1.65458
A_G_GCGAAT__ 2.09151
A_G_GCGAAC__ 2.16895
A_G_GCGG_T_T 1.68415
A_G_GCGG_T_C 1.61311
A_G_GCG_GT_C 1.07186
A_G_GCG__TGC 1.05300
A_G_GCG__TAT 1.64041
A_G_GCG__TAC 1.53517
A_G_GCGG_C_T 1.77205
A_G_GCG_GC_T 1.00547
A_G_GCGG_C_C 1.41081
A_G_GCG__CAT 1.51581
A_G_GCG_AT_C 1.58206
A_G_GCG_AC_T 1.88463
A_G_GCG_AC_C 1.15486
A_G_GCGA_T_T 1.72822
A_G_GCGA_T_C 1.82465
A_G_GCGA_C_T 1.62595
A_G_GCGA_C_C 1.70591
A_G_GCGG_TT_ 1.87332
A_G_GCG_GTT_ 1.61220
A_G_GCG__TTG 1.60036
A_G_GCG__TTA 1.96053
A_G_GCGG_TC_ 1.69675
A_G_GCG_GTC_ 1.36516
A_G_GCG__TCG 1.05725
A_G_GCG__TCA 1.84349
A_G_GCGG_CT_ 1.81056
A_G_GCG_GCT_ 1.51172
A_G_GCG__CTG 1.81980
A_G_GCG__CTA 2.06921
A_G_GCGG_CC_ 1.46905
A_G_GCG_GCC_ 1.20382
A_G_GCG__CCG 0.93037
A_G_GCG__CCA 1.68837
A_G_GCG_ATT_ 2.01565
A_G_GCG_ATC_ 1.92829
A_G_GCG_ACT_ 2.14989
A_G_GCG_ACC_ 1.88744
A_G_GCGA_TT_ 1.92235
A_G_GCGA_TC_ 1.95727
A_G_GCGA_CT_ 2.01816
A_G_GCGA_CC_ 1.68684
A_G_GCG__TTC 1.77068
A_G_GCG__TCT 1.68136
A_G_GCG__TCC 1.65779
A_G_GCG__CTT 1.83640
A_G_GCG__CTC 1.57492
A_G_GCG__CCT 1.61062
A_G_GCG__CCC 1.60292
A_G_GCGGTG__ 1.44398
A_G_GCGGT_G_ 1.41128
A_G_GCGGT__G 1.52999
A_G_GCG_TGG_ 1.52734
A_G_GCG_TG_G 1.50212
A_G_GCG_T_GG 1.52163
A_G_GCGGT__A 1.78304
A_G_GCG_TG_A 1.80472
A_G_GCG_T_GA 1.79059
A_G_GCGGT_A_ 1.68101
A_G_GCG_TGA_ 1.69724
A_G_GCG_T_AG 1.67169
A_G_GCG_T_AA 1.86993
A_G_GCGGTA__ 1.80385
A_G_GCG_TAG_ 1.74667
A_G_GCG_TA_G 1.67621
A_G_GCG_TA_A 1.97660
A_G_GCG_TAA_ 1.88760
A_G_GCGGC_G_ 1.42001
A_G_GCGGC__G 1.38580
A_G_GCG_CGG_ 0.87949
A_G_GCG_C_GG 1.58221
A_G_GCGGC__A 1.81260
A_G_GCG_CG_A 1.43537
A_G_GCG_C_GA 1.80253
A_G_GCGGC_A_ 1.70856
A_G_GCG_C_AG 1.69809
A_G_GCG_C_AA 1.98615
A_G_GCGGCA__ 1.73778
A_G_GCG_CAG_ 1.80352
A_G_GCG_CA_G 1.72536
A_G_GCG_CA_A 1.96278
A_G_GCG_CAA_ 1.85713
A_G_GCGATG__ 1.71206
A_G_GCGAT_G_ 1.69732
A_G_GCGAT__G 1.64566
A_G_GCGAT__A 1.89977
A_G_GCGAT_A_ 1.88504
A_G_GCGATA__ 2.03507
A_G_GCGACG__ 1.36057
A_G_GCGAC_G_ 1.81855
A_G_GCGAC__G 1.93788
A_G_GCGAC__A 2.06238
A_G_GCGAC_A_ 1.93231
A_G_GCGGT__T 1.74117
A_G_GCG_TG_T 1.62690
A_G_GCG_T_GT 1.50465
A_G_GCGGT__C 1.59372
A_G_GCG_TG_C 1.51779
A_G_GCG_T_GC 1.36416
A_G_GCG_T_AT 1.80317
A_G_GCG_T_AC 1.62307
A_G_GCG_TA_T 1.89457
A_G_GCG_TA_C 1.80054
A_G_GCGGC__T 1.73764
A_G_GCG_C_GT 1.64824
A_G_GCGGC__C 1.40524
A_G_GCG_C_GC 1.42762
A_G_GCG_C_AT 1.88347
A_G_GCG_C_AC 1.40854
A_G_GCG_CA_T 1.97349
A_G_GCG_CA_C 1.63837
A_G_GCGAT__T 1.68282
A_G_GCGAT__C 1.88747
A_G_GCGAC__T 1.72932
A_G_GCGAC__C 1.84261
A_G_GCGGT_T_ 1.85107
A_G_GCG_TGT_ 1.64839
A_G_GCG_T_TG 1.67971
A_G_GCG_T_TA 1.84776
A_G_GCGGT_C_ 1.70960
A_G_GCG_TGC_ 1.59974
A_G_GCG_T_CG 1.18776
A_G_GCG_T_CA 1.89949
A_G_GCG_TAT_ 1.82309
A_G_GCG_TAC_ 1.97736
A_G_GCGGC_T_ 1.69031
A_G_GCG_CGT_ 1.38444
A_G_GCG_C_TG 1.76077
A_G_GCGGC_C_ 1.52897
A_G_GCG_CGC_ 1.15205
A_G_GCG_C_CG 1.09762
A_G_GCG_C_CA 1.94381
A_G_GCG_CAT_ 1.89534
A_G_GCG_CAC_ 1.74140
A_G_GCGAT_T_ 1.79555
A_G_GCGAT_C_ 1.75344
A_G_GCGAC_T_ 1.95796
A_G_GCGAC_C_ 1.85915
A_G_GCG_T_TT 1.85494
A_G_GCG_T_TC 1.58635
A_G_GCG_T_CT 1.68599
A_G_GCG_T_CC 1.70815
A_G_GCG_C_TT 1.80293
A_G_GCG_C_TC 1.74027
A_G_GCG_C_CT 1.72520
A_G_GCG_C_CC 1.45809
A_G_GCGGTT__ 1.71284
A_G_GCG_TTG_ 1.51511
A_G_GCG_TT_G 1.65491
A_G_GCG_TT_A 1.82769
A_G_GCG_TTA_ 1.71918
A_G_GCGGTC__ 1.77491
A_G_GCG_TCG_ 1.09850
A_G_GCG_TC_G 1.68032
A_G_GCG_TC_A 1.88141
A_G_GCG_TCA_ 1.74768
A_G_GCGGCT__ 1.66396
A_G_GCG_CTG_ 1.72902
A_G_GCG_CT_G 1.68455
A_G_GCG_CT_A 1.93882
A_G_GCG_CTA_ 1.85981
A_G_GCGGCC__ 1.47849
A_G_GCG_CC_G 1.73500
A_G_GCG_CC_A 1.98728
A_G_GCG_CCA_ 1.79055
A_G_GCGATT__ 1.76981
A_G_GCGATC__ 1.68984
A_G_GCGACT__ 1.88142
A_G_GCG_TT_T 1.66774
A_G_GCG_TT_C 1.58068
A_G_GCG_TC_T 1.72066
A_G_GCG_TC_C 1.49701
A_G_GCG_CT_T 1.71664
A_G_GCG_CT_C 1.65291
A_G_GCG_CC_T 1.72416
A_G_GCG_CC_C 1.49081
A_G_GCG_TTC_ 1.75747
A_G_GCG_TCT_ 1.77560
A_G_GCG_TCC_ 1.64138
A_G_GCG_CTT_ 1.75804
A_G_GCG_CTC_ 1.69939
A_G_GCG_CCT_ 1.86068
A_G_GCG_CCC_ 1.64161
A_G_GCGTGG__ 1.00743
A_G_GCGTG__G 1.05700
A_G_GCGT_GG_ 1.34687
A_G_GCGT_G_G 1.02761
A_G_GCGT__GG 1.36165
A_G_GCGTG__A 1.33218
A_G_GCGT_G_A 1.54214
A_G_GCGT__GA 1.43363
A_G_GCGTG_A_ 0.98502
A_G_GCGT_GA_ 1.26407
A_G_GCGT__AG 1.34675
A_G_GCGT__AA 1.80878
A_G_GCGTGA__ 1.55946
A_G_GCGT_AG_ 1.61203
A_G_GCGT_A_G 1.68101
A_G_GCGT_A_A 1.75912
A_G_GCGT_AA_ 1.80680
A_G_GCGTAG__ 1.79097
A_G_GCGTA_G_ 1.56768
A_G_GCGTA__G 1.78158
A_G_GCGTA__A 1.98359
A_G_GCGTA_A_ 1.88552
A_G_GCGTAA__ 2.04386
A_G_GCGC_GG_ 1.43011
A_G_GCGC_G_G 1.46756
A_G_GCGC__GG 1.53508
A_G_GCGC_G_A 1.78189
A_G_GCGC__GA 1.68556
A_G_GCGC_GA_ 1.20924
A_G_GCGC__AG 1.70397
A_G_GCGC__AA 1.97198
A_G_GCGCGA__ 1.22311
A_G_GCGC_AG_ 1.78117
A_G_GCGC_A_G 1.74452
A_G_GCGC_A_A 1.87526
A_G_GCGC_AA_ 1.78701
A_G_GCGCAG__ 1.50990
A_G_GCGCA_G_ 1.24845
A_G_GCGCA__G 1.75601
A_G_GCGCA__A 1.71938
A_G_GCGCA_A_ 1.21508
A_G_GCGCAA__ 1.81850
A_G_GCGT_G_T 1.44371
A_G_GCGTG__C 0.88884
A_G_GCGT_G_C 1.29114
A_G_GCGT__GC 0.99991
A_G_GCGT__AT 1.45074
A_G_GCGT__AC 1.25131
A_G_GCGT_A_T 1.69244
A_G_GCGT_A_C 1.75529
A_G_GCGTA__C 1.73666
A_G_GCGC_G_T 1.25193
A_G_GCGC__GT 1.26414
A_G_GCGC_G_C 1.26533
A_G_GCGC__AT 1.24615
A_G_GCGC_A_T 2.14379
A_G_GCGC_A_C 1.50863
A_G_GCGCA__T 1.36984
A_G_GCGCA__C 1.13808
A_G_GCGTG_T_ 1.33056
A_G_GCGT_GT_ 1.34132
A_G_GCGT__TG 1.49163
A_G_GCGT__TA 1.68279
A_G_GCGTG_C_ 1.19437
A_G_GCGT_GC_ 1.36492
A_G_GCGT__CA 1.66626
A_G_GCGT_AT_ 1.71816
A_G_GCGT_AC_ 1.77871
A_G_GCGTA_T_ 1.83614
A_G_GCGTA_C_ 2.00379
A_G_GCGCG_T_ 1.02241
A_G_GCGC_GT_ 1.69906
A_G_GCGC__TG 1.73145
A_G_GCGC__TA 2.08526
A_G_GCGC_GC_ 1.51663
A_G_GCGC__CG 0.98371
A_G_GCGC__CA 1.78564
A_G_GCGC_AT_ 1.94688
A_G_GCGC_AC_ 1.72035
A_G_GCGCA_C_ 1.69679
A_G_GCGT__TT 1.52292
A_G_GCGT__TC 1.58920
A_G_GCGT__CT 1.51719
A_G_GCGT__CC 1.49176
A_G_GCGC__TT 2.03384
A_G_GCGC__TC 1.49965
A_G_GCGC__CT 1.79399
A_G_GCGC__CC 1.47204
A_G_GCGT_T_G 1.43839
A_G_GCGT_T_A 1.61304
A_G_GCGT_TA_ 1.46562
A_G_GCGTGC__ 0.82971
A_G_GCGT_C_G 1.53624
A_G_GCGT_C_A 1.62353
A_G_GCGT_CA_ 1.35113
A_G_GCGTAT__ 1.67709
A_G_GCGTAC__ 1.77737
A_G_GCGC_TG_ 1.28773
A_G_GCGC_T_G 1.68539
A_G_GCGC_T_A 1.89478
A_G_GCGC_TA_ 1.73883
A_G_GCGC_C_G 1.58360
A_G_GCGC_C_A 1.81071
A_G_GCGC_CA_ 1.04860
A_G_GCGCAT__ 1.43464
A_G_GCGT_T_C 1.24850
A_G_GCGT_C_T 1.27492
A_G_GCGT_C_C 1.15211
A_G_GCGC_T_T 1.61671
A_G_GCGC_T_C 1.33370
A_G_GCGC_C_T 1.51956
A_G_GCGT_TT_ 1.56953
A_G_GCGT_TC_ 1.43824
A_G_GCGT_CT_ 1.60124
A_G_GCGT_CC_ 1.58419
A_G_GCGC_TT_ 1.82622
A_G_GCGC_TC_ 1.72670
A_G_GCGC_CT_ 1.73782
A_G_GCGC_CC_ 1.53696
A_G_GCGTTG__ 1.59468
A_G_GCGTT_G_ 1.44971
A_G_GCGTT__G 1.55237
A_G_GCGTT__A 1.75939
A_G_GCGTT_A_ 1.68853
A_G_GCGTTA__ 1.64723
A_G_GCGTCG__ 1.25280
A_G_GCGTC_G_ 1.52802
A_G_GCGTC__G 1.67516
A_G_GCGTC__A 1.73790
A_G_GCGTC_A_ 1.73828
A_G_GCGTCA__ 1.74903
A_G_GCGCTG__ 1.66390
A_G_GCGCT_G_ 1.66014
A_G_GCGCT__G 1.69533
A_G_GCGCT__A 1.97905
A_G_GCGCT_A_ 1.73722
A_G_GCGCTA__ 1.92157
A_G_GCGCC__G 1.65855
A_G_GCGCC__A 2.11451
A_G_GCGCC_A_ 1.60698
A_G_GCGCCA__ 1.79820
A_G_GCGTT__T 1.54924
A_G_GCGTT__C 1.49433
A_G_GCGTC__T 1.66556
A_G_GCGTC__C 1.58353
A_G_GCGCT__T 1.91417
A_G_GCGCT__C 1.41146
A_G_GCGCC__T 1.95039
A_G_GCGCC__C 1.33382
A_G_GCGTT_C_ 1.59287
A_G_GCGTC_T_ 1.70546
A_G_GCGTC_C_ 1.68516
A_G_GCGCT_T_ 1.75362
A_G_GCGCT_C_ 1.79363
A_G_GCGCC_T_ 1.92018
A_G_GCGCC_C_ 1.59446
A_G_GCGTCT__ 1.57498
A_G_GCGTCC__ 1.79315
A_G_GCGCTT__ 1.74246
A_G_GCGCTC__ 1.66947
A_G_GCGCCT__ 1.87134
A_G_GCGCCC__ 1.74927
A__GGCGGGG__ 0.84277
A__GGCGGG_G_ 0.96831
A__GGCGGG__G 1.13224
A__GGCGG_GG_ 1.07281
A__GGCGG_G_G 1.15422
A__GGCGG__GG 1.40738
A__GGCG_GGG_ 0.93846
A__GGCG_GG_G 1.00252
A__GGCG_G_GG 1.19176
A__GGCG__GGG 1.25998
A__GGCGGG__A 1.51461
A__GGCGG_G_A 1.53365
A__GGCGG__GA 1.77108
A__GGCG_G_GA 1.37519
A__GGCG__GGA 1.59811
A__GGCGGG_A_ 1.39483
A__GGCGG_GA_ 1.47989
A__GGCGG__AG 1.65718
A__GGCG_GGA_ 1.46871
A__GGCG_G_AG 1.42321
A__GGCG_G_AA 1.61709
A__GGCG__GAA 1.83127
A__GGCGGGA__ 1.50251
A__GGCGG_A_G 1.81326
A__GGCG_GAG_ 1.28870
A__GGCG_GA_G 1.61498
A__GGCG__AGG 1.56664
A__GGCG_GA_A 1.76614
A__GGCG_GAA_ 1.73586
A__GGCG__AAG 1.77347
A__GGCGGAG__ 1.61835
A__GGCGGA_G_ 1.50154
A__GGCGGA__G 2.03008
A__GGCG_AGG_ 1.76016
A__GGCG_AG_G 1.76598
A__GGCG_A_GG 1.68720
A__GGCGGA__A 2.14731
A__GGCG_AG_A 2.06874
A__GGCG_A_GA 1.99385
A__GGCGGA_A_ 2.13676
A__GGCG_A_AG 2.02878
A__GGCG_A_AA 2.31984
A__GGCGGAA__ 1.84877
A__GGCG_AAG_ 1.65117
A__GGCG_AA_G 1.88348
A__GGCGAG_G_ 1.36856
A__GGCGAG__G 1.45433
A__GGCGA_GG_ 1.55306
A__GGCGA_G_G 1.51208
A__GGCGA__GG 1.72774
A__GGCGAG__A 1.88678
A__GGCGA__GA 1.80163
A__GGCGAG_A_ 1.70043
A__GGCGA_GA_ 1.72637
A__GGCGA__AG 1.68574
A__GGCGA__AA 1.97171
A__GGCGAGA__ 1.71703
A__GGCGA_AG_ 1.75261
A__GGCGA_A_G 1.81389
A__GGCGA_AA_ 1.99176
A__GGCGAAG__ 1.95428
A__GGCGAA_G_ 1.58031
A__GGCGAA__G 1.82811
A__GGCGAA__A 2.23985
A__GGCGAA_A_ 2.01048
A__GGCGGG__T 1.26041
A__GGCGG_G_T 1.24257
A__GGCGG__GT 1.48768
A__GGCG_GG_T 1.18337
A__GGCG_G_GT 1.29141
A__GGCG__GGT 1.47305
A__GGCGGG__C 1.08252
A__GGCGG_G_C 0.91199
A__GGCGG__GC 0.76407
A__GGCG_GG_C 0.97145
A__GGCG__GGC 0.96155
A__GGCGG__AT 1.43560
A__GGCG_G_AT 1.52172
A__GGCG__GAT 1.86574
A__GGCGG__AC 1.51808
A__GGCG__GAC 1.46561
A__GGCGG_A_T 1.84182
A__GGCG_GA_T 1.59179
A__GGCG__AGT 1.78938
A__GGCGG_A_C 1.24435
A__GGCG_GA_C 1.26255
A__GGCG__AGC 1.22171
A__GGCG__AAT 2.13597
A__GGCG__AAC 1.79594
A__GGCGGA__T 1.74482
A__GGCG_AG_T 1.88812
A__GGCG_A_GT 1.46472
A__GGCG_AG_C 1.49486
A__GGCG_A_GC 1.14084
A__GGCG_A_AT 2.21253
A__GGCG_A_AC 1.63362
A__GGCG_AA_T 2.33384
A__GGCG_AA_C 1.37740
A__GGCGAG__T 1.65396
A__GGCGA_G_T 1.83151
A__GGCGA__GT 1.16714
A__GGCGAG__C 1.52501
A__GGCGA_G_C 1.62328
A__GGCGA__GC 1.29613
A__GGCGA__AT 1.88679
A__GGCGA_A_T 1.91416
A__GGCGA_A_C 1.51483
A__GGCGAA__T 1.80063
A__GGCGAA__C 1.64361
A__GGCGGG_T_ 1.57483
A__GGCGG_GT_ 1.41914
A__GGCGG__TG 1.76881
A__GGCG_GGT_ 1.25827
A__GGCG_G_TG 1.33870
A__GGCG__GTG 1.48648
A__GGCGG__TA 2.09812
A__GGCG_G_TA 1.93446
A__GGCG__GTA 1.74909
A__GGCGGG_C_ 1.13459
A__GGCG_GGC_ 1.00308
A__GGCGG__CA 1.65836
A__GGCG__GCA 1.68873
A__GGCGG_AT_ 1.95776
A__GGCG_GAT_ 1.83630
A__GGCG__ATG 1.94742
A__GGCG__ATA 2.14959
A__GGCGG_AC_ 1.60158
A__GGCG_GAC_ 1.72162
A__GGCG__ACG 1.44420
A__GGCG__ACA 1.97696
A__GGCGGA_T_ 1.93316
A__GGCG_AGT_ 1.90753
A__GGCG_A_TG 2.02838
A__GGCG_A_TA 2.21103
A__GGCGGA_C_ 1.56396
A__GGCG_AGC_ 1.53100
A__GGCG_A_CG 1.63475
A__GGCG_A_CA 2.05632
A__GGCG_AAT_ 2.00170
A__GGCG_AAC_ 1.89623
A__GGCGAG_T_ 1.71149
A__GGCGA_GT_ 1.81687
A__GGCGA__TG 1.64323
A__GGCGA__TA 2.06592
A__GGCGAG_C_ 1.88804
A__GGCGA__CG 1.28635
A__GGCGA_AT_ 1.80129
A__GGCGAA_T_ 1.95277
A__GGCGAA_C_ 1.94011
A__GGCGG__TT 1.72473
A__GGCG_G_TT 1.58382
A__GGCG__GTT 1.62057
A__GGCGG__TC 1.70211
A__GGCG_G_TC 1.52351
A__GGCGG__CT 1.45649
A__GGCG_G_CT 1.18974
A__GGCG__GCT 1.27094
A__GGCGG__CC 1.26318
A__GGCG_G_CC 1.20654
A__GGCG__GCC 1.04344
A__GGCG__ATT 1.83743
A__GGCG__ATC 1.55732
A__GGCG__ACT 1.84279
A__GGCG__ACC 1.50874
A__GGCG_A_TT 2.00953
A__GGCG_A_TC 1.73684
A__GGCG_A_CT 1.90224
A__GGCG_A_CC 1.56726
A__GGCGA__TC 1.65531
A__GGCGA__CT 1.83021
A__GGCGA__CC 1.60661
A__GGCGGGT__ 1.50707
A__GGCGG_TG_ 1.56889
A__GGCGG_T_G 1.74097
A__GGCG__TGG 1.80120
A__GGCGG_T_A 1.83747
A__GGCG_GT_A 1.76659
A__GGCG__TGA 1.79540
A__GGCGG_TA_ 1.33072
A__GGCG_GTA_ 1.39382
A__GGCG__TAG 1.84475
A__GGCG__TAA 1.88441
A__GGCGGGC__ 1.31169
A__GGCGG_C_G 1.57954
A__GGCG_GC_G 1.29293
A__GGCG__CGG 0.77954
A__GGCGG_C_A 1.97899
A__GGCG_GC_A 1.50522
A__GGCGG_CA_ 1.67973
A__GGCG__CAG 1.78371
A__GGCG__CAA 1.80626
A__GGCGGAT__ 1.76762
A__GGCG_ATG_ 1.35284
A__GGCG_AT_G 2.05073
A__GGCG_AT_A 2.06664
A__GGCG_ATA_ 2.12382
A__GGCGGAC__ 2.08692
A__GGCG_ACG_ 0.98886
A__GGCG_AC_G 2.03998
A__GGCG_AC_A 2.17772
A__GGCG_ACA_ 1.80486
A__GGCGAGT__ 1.67276
A__GGCGA_TG_ 1.26063
A__GGCGA_T_G 1.58941
A__GGCGA_T_A 2.03039
A__GGCGA_TA_ 1.95231
A__GGCGAGC__ 1.46741
A__GGCGA_CG_ 1.10231
A__GGCGA_C_G 1.70477
A__GGCGA_C_A 1.70677
A__GGCGA_CA_ 1.66775
A__GGCGAAC__ 2.12268
A__GGCGG_T_T 1.38287
A__GGCG_GT_T 1.40716
A__GGCG__TGT 1.31408
A__GGCGG_T_C 1.54614
A__GGCG__TAT 1.38247
A__GGCG__TAC 1.56745
A__GGCGG_C_T 1.75428
A__GGCG_GC_T 1.35173
A__GGCG__CGT 1.06483
A__GGCGG_C_C 1.46070
A__GGCG__CAT 1.62515
A__GGCG_AT_T 1.46741
A__GGCG_AT_C 1.67902
A__GGCG_AC_T 2.08014
A__GGCG_AC_C 1.49715
A__GGCGA_T_T 1.38692
A__GGCGA_T_C 1.61498
A__GGCGA_C_T 1.75024
A__GGCGA_C_C 1.56733
A__GGCGG_TT_ 1.83919
A__GGCG_GTT_ 1.62238
A__GGCG__TTA 2.03652
A__GGCGG_TC_ 1.63113
A__GGCG_GTC_ 1.27053
A__GGCG__TCG 1.22588
A__GGCG__TCA 1.86499
A__GGCGG_CT_ 1.97466
A__GGCG_GCT_ 1.56420
A__GGCG__CTG 1.83282
A__GGCG__CTA 2.02977
A__GGCGG_CC_ 1.69330
A__GGCG_GCC_ 1.55333
A__GGCG__CCA 1.91974
A__GGCG_ATT_ 1.85400
A__GGCG_ATC_ 1.96038
A__GGCG_ACT_ 2.21720
A__GGCG_ACC_ 2.16961
A__GGCGA_TT_ 1.75684
A__GGCGA_TC_ 1.77236
A__GGCGA_CT_ 1.82202
A__GGCG__TTT 1.74760
A__GGCG__TTC 1.82204
A__GGCG__TCT 1.55507
A__GGCG__TCC 1.55894
A__GGCG__CTT 1.96859
A__GGCG__CTC 1.61564
A__GGCG__CCT 1.77849
A__GGCG__CCC 1.67335
A__GGCGGTG__ 1.39807
A__GGCGGT_G_ 1.48854
A__GGCGGT__G 1.57113
A__GGCG_TGG_ 1.48617
A__GGCG_TG_G 1.20132
A__GGCG_T_GG 1.54432
A__GGCGGT__A 1.81173
A__GGCG_TG_A 1.63828
A__GGCG_T_GA 1.77687
A__GGCGGT_A_ 1.30678
A__GGCG_TGA_ 1.26503
A__GGCG_T_AG 1.32390
A__GGCG_T_AA 1.82482
A__GGCGGTA__ 1.79271
A__GGCG_TAG_ 1.88042
A__GGCG_TA_G 1.74980
A__GGCG_TA_A 2.01815
A__GGCG_TAA_ 1.79378
A__GGCGGC__G 1.64588
A__GGCG_CG_G 0.99434
A__GGCG_C_GG 1.55109
A__GGCGGC__A 1.81093
A__GGCG_C_GA 1.81412
A__GGCGGC_A_ 1.68634
A__GGCG_C_AG 1.80772
A__GGCG_C_AA 1.94035
A__GGCGGCA__ 1.71969
A__GGCG_CAG_ 1.77265
A__GGCG_CA_G 1.66142
A__GGCG_CAA_ 1.98267
A__GGCGATG__ 1.60534
A__GGCGAT_G_ 1.42892
A__GGCGAT__G 1.63624
A__GGCGAT__A 1.81867
A__GGCGAT_A_ 1.72294
A__GGCGATA__ 1.92225
A__GGCGACG__ 1.20534
A__GGCGAC_G_ 1.79069
A__GGCGAC__G 1.87040
A__GGCGAC_A_ 1.95895
A__GGCGACA__ 1.93382
A__GGCGGT__T 1.39937
A__GGCG_TG_T 1.53819
A__GGCG_T_GT 1.58181
A__GGCGGT__C 1.49449
A__GGCG_TG_C 1.39659
A__GGCG_T_GC 1.15971
A__GGCG_T_AT 1.37937
A__GGCG_T_AC 1.52314
A__GGCG_TA_T 1.82558
A__GGCG_TA_C 1.70138
A__GGCGGC__T 1.72653
A__GGCG_CG_T 1.19803
A__GGCG_C_GT 1.65579
A__GGCGGC__C 1.20268
A__GGCG_C_GC 1.16399
A__GGCG_C_AT 1.91671
A__GGCG_C_AC 1.65835
A__GGCG_CA_T 1.85301
A__GGCG_CA_C 1.64475
A__GGCGAT__T 1.59067
A__GGCGAT__C 1.46105
A__GGCGAC__T 1.71120
A__GGCGAC__C 1.67872
A__GGCGGT_T_ 1.94598
A__GGCG_TGT_ 1.61386
A__GGCG_T_TG 1.73787
A__GGCG_T_TA 1.91910
A__GGCGGT_C_ 1.57337
A__GGCG_TGC_ 1.36859
A__GGCG_T_CG 1.16176
A__GGCG_T_CA 1.88221
A__GGCG_TAT_ 1.85064
A__GGCG_TAC_ 1.87233
A__GGCGGC_T_ 1.77728
A__GGCG_CGT_ 1.26952
A__GGCG_C_TG 1.88746
A__GGCG_C_TA 1.93337
A__GGCGGC_C_ 1.45669
A__GGCG_C_CG 1.02856
A__GGCG_C_CA 1.79117
A__GGCG_CAT_ 1.78911
A__GGCG_CAC_ 1.67420
A__GGCGAT_T_ 1.71748
A__GGCGAT_C_ 1.65868
A__GGCGAC_T_ 1.83352
A__GGCGAC_C_ 1.58600
A__GGCG_T_TC 1.66244
A__GGCG_T_CT 1.60363
A__GGCG_T_CC 1.56532
A__GGCG_C_TT 1.89543
A__GGCG_C_TC 1.64832
A__GGCG_C_CT 1.72643
A__GGCG_C_CC 1.34383
A__GGCGGTT__ 1.38775
A__GGCG_TTG_ 1.38171
A__GGCG_TT_G 1.73918
A__GGCG_TT_A 1.83617
A__GGCG_TTA_ 1.26557
A__GGCGGTC__ 1.89395
A__GGCG_TC_G 1.65886
A__GGCG_TC_A 2.00924
A__GGCG_TCA_ 1.77345
A__GGCGGCT__ 1.70158
A__GGCG_CTG_ 1.71160
A__GGCG_CT_G 1.84109
A__GGCG_CT_A 1.90594
A__GGCG_CTA_ 1.96796
A__GGCGGCC__ 1.63282
A__GGCG_CC_G 1.77805
A__GGCG_CC_A 1.74627
A__GGCG_CCA_ 1.77129
A__GGCGATT__ 1.50777
A__GGCGATC__ 1.55162
A__GGCGACT__ 1.78665
A__GGCGACC__ 1.70406
A__GGCG_TT_C 1.40425
A__GGCG_TC_C 1.59293
A__GGCG_CT_T 1.80202
A__GGCG_CT_C 1.57978
A__GGCG_CC_T 1.85490
A__GGCG_CC_C 1.47833
A__GGCG_TTT_ 1.76354
A__GGCG_TTC_ 1.76103
A__GGCG_TCT_ 1.81370
A__GGCG_TCC_ 1.77236
A__GGCG_CTT_ 1.91359
A__GGCG_CTC_ 1.59455
A__GGCG_CCT_ 1.89793
A__GGCG_CCC_ 1.62827
A__GGCGTGG__ 1.11214
A__GGCGTG__G 1.38287
A__GGCGT_GG_ 1.26852
A__GGCGT_G_G 1.39078
A__GGCGT__GG 1.48542
A__GGCGTG__A 1.49557
A__GGCGT__GA 1.52850
A__GGCGT_GA_ 1.62099
A__GGCGT__AG 1.71572
A__GGCGT__AA 1.80265
A__GGCGTGA__ 1.54073
A__GGCGT_AG_ 1.55415
A__GGCGT_A_G 1.78237
A__GGCGT_A_A 1.84021
A__GGCGT_AA_ 1.82188
A__GGCGTAG__ 1.68967
A__GGCGTA_G_ 1.54354
A__GGCGTA__G 1.94683
A__GGCGTA__A 2.05472
A__GGCGTA_A_ 1.96318
A__GGCGTAA__ 2.09439
A__GGCGCG__G 0.89841
A__GGCGC_GG_ 1.37474
A__GGCGC_G_G 1.16845
A__GGCGC__GG 1.32510
A__GGCGC_G_A 1.76668
A__GGCGC__GA 1.86752
A__GGCGC__AG 1.46741
A__GGCGC__AA 2.01927
A__GGCGCGA__ 1.22668
A__GGCGC_AG_ 1.63129
A__GGCGC_A_G 1.40939
A__GGCGC_A_A 2.24034
A__GGCGC_AA_ 2.10579
A__GGCGCA_G_ 1.61250
A__GGCGCA__G 1.81124
A__GGCGCA__A 2.16848
A__GGCGCAA__ 2.08858
A__GGCGTG__T 1.29258
A__GGCGT_G_T 1.51366
A__GGCGT__GT 1.55241
A__GGCGT_G_C 0.97590
A__GGCGT__AT 1.66008
A__GGCGT_A_T 1.80810
A__GGCGT_A_C 1.44684
A__GGCGTA__T 2.05256
A__GGCGTA__C 1.31359
A__GGCGC_G_T 1.53318
A__GGCGC__GT 1.86986
A__GGCGC_G_C 1.22882
A__GGCGC__GC 1.15680
A__GGCGC__AT 2.17614
A__GGCGC__AC 1.54069
A__GGCGC_A_T 2.09767
A__GGCGC_A_C 1.83013
A__GGCGCA__T 2.03636
A__GGCGCA__C 1.69791
A__GGCGTG_T_ 1.43787
A__GGCGT__TG 1.60895
A__GGCGT__TA 1.85607
A__GGCGTG_C_ 1.08625
A__GGCGT_GC_ 1.16312
A__GGCGT__CA 1.76798
A__GGCGT_AT_ 1.82526
A__GGCGT_AC_ 1.79894
A__GGCGTA_T_ 1.87186
A__GGCGTA_C_ 1.97391
A__GGCGCG_T_ 1.08634
A__GGCGC_GT_ 1.62008
A__GGCGC__TG 1.88524
A__GGCGC__TA 2.00465
A__GGCGC_GC_ 1.28489
A__GGCGC__CA 2.11733
A__GGCGC_AT_ 1.88903
A__GGCGC_AC_ 1.90887
A__GGCGCA_T_ 2.18426
A__GGCGCA_C_ 1.92710
A__GGCGT__TT 1.64185
A__GGCGT__TC 1.47414
A__GGCGT__CT 1.43895
A__GGCGT__CC 1.29892
A__GGCGC__TT 1.94408
A__GGCGC__TC 1.73315
A__GGCGC__CT 1.65793
A__GGCGC__CC 1.57362
A__GGCGT_T_G 1.57608
A__GGCGT_T_A 1.70674
A__GGCGT_TA_ 1.49554
A__GGCGT_C_G 1.62331
A__GGCGT_C_A 1.72860
A__GGCGTAT__ 1.81192
A__GGCGTAC__ 1.74365
A__GGCGCGT__ 1.23793
A__GGCGC_TG_ 1.68611
A__GGCGC_T_G 1.91449
A__GGCGC_T_A 2.08064
A__GGCGC_TA_ 2.05960
A__GGCGC_C_G 1.73472
A__GGCGC_C_A 1.99638
A__GGCGC_CA_ 1.66164
A__GGCGCAT__ 1.88485
A__GGCGCAC__ 1.68429
A__GGCGT_T_T 1.43553
A__GGCGT_C_T 1.58299
A__GGCGC_T_T 1.99315
A__GGCGC_T_C 1.55379
A__GGCGC_C_T 1.96799
A__GGCGC_C_C 1.28146
A__GGCGT_TT_ 1.63778
A__GGCGT_TC_ 1.33441
A__GGCGT_CT_ 1.63828
A__GGCGT_CC_ 1.72203
A__GGCGC_TT_ 1.96738
A__GGCGC_TC_ 1.86666
A__GGCGC_CT_ 1.99639
A__GGCGC_CC_ 1.94552
A__GGCGTTG__ 1.57531
A__GGCGTT_G_ 1.47317
A__GGCGTT__G 1.63129
A__GGCGTT__A 1.80115
A__GGCGTT_A_ 1.65488
A__GGCGTCG__ 1.28353
A__GGCGTC_G_ 1.58292
A__GGCGTC__G 1.65228
A__GGCGTC__A 1.72131
A__GGCGTC_A_ 1.72515
A__GGCGTCA__ 1.76526
A__GGCGCTG__ 1.25512
A__GGCGCT_G_ 1.67549
A__GGCGCT__G 1.31968
A__GGCGCT__A 1.94756
A__GGCGCT_A_ 1.37173
A__GGCGCTA__ 1.96572
A__GGCGCC_G_ 1.39599
A__GGCGCC__G 1.59075
A__GGCGCC__A 2.03166
A__GGCGCC_A_ 1.95056
A__GGCGCCA__ 1.70602
A__GGCGTT__T 1.55184
A__GGCGTC__T 1.72272
A__GGCGTC__C 1.59265
A__GGCGCC__T 2.01013
A__GGCGCC__C 1.33089
A__GGCGTT_T_ 1.56912
A__GGCGTT_C_ 1.67614
A__GGCGTC_T_ 1.81418
A__GGCGTC_C_ 1.58205
A__GGCGCT_C_ 1.71824
A__GGCGCC_T_ 1.91522
A__GGCGCC_C_ 1.65939
A__GGCGTTT__ 1.48622
A__GGCGTTC__ 1.68563
A__GGCGTCT__ 1.62863
A__GGCGTCC__ 1.68432
A__GGCGCTC__ 1.88322
A__GGCGCCT__ 2.00202
A__GGCGCCC__ 1.79496
AG__ACGG_GG_ 1.28259
AG__ACGG_G_G 1.32076
AG__ACGG__GG 1.41983
AG__ACG_GGG_ 1.39664
AG__ACG_G_GG 1.59271
AG__ACG__GGG 1.52322
AG__ACGG_G_A 1.24289
AG__ACGG__GA 1.18836
AG__ACG__GGA 1.45202
AG__ACGG__AG 1.39866
AG__ACG_G_AG 1.39636
AG__ACG__GAG 1.16686
AG__ACGGGA__ 1.20981
AG__ACGG_AG_ 1.26474
AG__ACGG_A_G 1.48639
AG__ACG_GA_G 1.47543
AG__ACG__AGG 1.58099
AG__ACG__AAG 1.21846
AG__ACG__AAA 1.88126
AG__ACGGAG__ 1.28601
AG__ACGGA_G_ 1.40907
AG__ACGGA__G 1.44803
AG__ACG_AGG_ 1.46963
AG__ACG_AG_G 1.53191
AG__ACG_A_GG 1.51767
AG__ACGGA__A 1.58468
AG__ACG_AG_A 1.50969
AG__ACG_A_GA 1.72088
AG__ACG_A_AG 1.62177
AG__ACG_A_AA 1.74719
AG__ACG_AAG_ 1.73175
AG__ACG_AA_A 1.95869
AG__ACG_AAA_ 1.89859
AG__ACGAGG__ 1.52875
AG__ACGA_GG_ 1.69950
AG__ACGA_G_G 1.59044
AG__ACGA__GG 1.77754
AG__ACGAG_A_ 1.59727
AG__ACGA_GA_ 1.51177
AG__ACGA_AA_ 1.93826
AG__ACGAA__A 1.88439
AG__ACGGG__T 1.16123
AG__ACGG_G_T 0.90582
AG__ACGG__GT 1.40899
AG__ACG_GG_T 1.02511
AG__ACG_G_GT 1.50437
AG__ACG__GGT 1.43242
AG__ACGGG__C 1.29896
AG__ACGG_G_C 1.12119
AG__ACGG__GC 1.21504
AG__ACG_GG_C 1.18706
AG__ACG_G_GC 1.19667
AG__ACG__GGC 1.26747
AG__ACGG__AT 1.44841
AG__ACGG__AC 1.24368
AG__ACG_G_AC 1.24531
AG__ACG__GAC 1.22763
AG__ACGG_A_T 1.60097
AG__ACG_GA_T 1.60857
AG__ACG__AGT 1.62773
AG__ACGG_A_C 1.34707
AG__ACG_GA_C 1.36320
AG__ACG__AGC 1.46819
AG__ACG__AAT 1.71319
AG__ACG__AAC 1.49787
AG__ACGGA__T 1.53206
AG__ACG_AG_T 1.35825
AG__ACG_A_GT 1.57706
AG__ACGGA__C 1.38759
AG__ACG_AG_C 1.41611
AG__ACG_AA_T 1.89222
AG__ACGAG__T 1.58432
AG__ACGA_G_T 1.54026
AG__ACGA__GT 1.69771
AG__ACGA_G_C 1.49610
AG__ACGA__GC 1.44627
AG__ACGA__AT 1.67761
AG__ACGA__AC 1.60731
AG__ACGA_A_T 1.95169
AG__ACGAA__T 1.97204
AG__ACGGG_T_ 1.27298
AG__ACGG_GT_ 0.91323
AG__ACGG__TG 1.56647
AG__ACG_GGT_ 1.01552
AG__ACG_G_TG 1.50855
AG__ACG__GTG 1.45547
AG__ACGG__TA 1.48350
AG__ACG_G_TA 1.41498
AG__ACG__GTA 1.14904
AG__ACGGG_C_ 1.35868
AG__ACGG_GC_ 1.13956
AG__ACGG__CG 1.13616
AG__ACG_GGC_ 1.10859
AG__ACG_G_CG 1.10595
AG__ACG__GCG 1.07610
AG__ACG_G_CA 1.48976
AG__ACG__GCA 1.44526
AG__ACGG_AT_ 1.54497
AG__ACG_GAT_ 1.54831
AG__ACG__ATA 1.78606
AG__ACG_GAC_ 1.65412
AG__ACG__ACG 1.42527
AG__ACG__ACA 1.87920
AG__ACGGA_T_ 1.51710
AG__ACG_AGT_ 1.43999
AG__ACG_A_TG 1.83521
AG__ACG_A_TA 1.62652
AG__ACGGA_C_ 1.61157
AG__ACG_AGC_ 1.44869
AG__ACG_A_CG 1.28482
AG__ACG_A_CA 1.66239
AG__ACG_AAT_ 1.82777
AG__ACG_AAC_ 1.77277
AG__ACGA_GT_ 1.53445
AG__ACGA__TG 1.87956
AG__ACGA__TA 1.78156
AG__ACGAG_C_ 1.69684
AG__ACGA_GC_ 1.47756
AG__ACGA__CG 1.38858
AG__ACGA__CA 1.85445
AG__ACGAA_T_ 1.96489
AG__ACGG__TT 1.17167
AG__ACG_G_TT 1.27063
AG__ACG__GTT 1.18957
AG__ACGG__TC 1.36590
AG__ACG__GTC 1.38112
AG__ACGG__CT 1.41595
AG__ACG_G_CT 1.33895
AG__ACG__GCT 1.19026
AG__ACGG__CC 1.43007
AG__ACG_G_CC 1.31850
AG__ACG__GCC 1.31642
AG__ACG__ATT 1.75904
AG__ACG__ATC 1.60578
AG__ACG__ACC 1.55357
AG__ACG_A_TT 1.75716
AG__ACG_A_TC 1.67218
AG__ACG_A_CC 1.63894
AG__ACGA__TT 1.88992
AG__ACGA__CT 1.72270
AG__ACGGGT__ 1.57063
AG__ACGG_TG_ 1.42279
AG__ACGG_T_G 1.49905
AG__ACG_GTG_ 1.48508
AG__ACG_GT_G 1.56764
AG__ACG__TGG 1.50891
AG__ACGG_T_A 1.53940
AG__ACG_GT_A 1.47104
AG__ACG__TGA 1.61401
AG__ACG_GTA_ 1.36928
AG__ACG__TAG 1.67010
AG__ACG__TAA 1.59750
AG__ACGGGC__ 1.37538
AG__ACGG_CG_ 1.12878
AG__ACGG_C_G 1.47033
AG__ACG_GCG_ 1.05229
AG__ACG_GC_G 1.53357
AG__ACG__CGG 1.29859
AG__ACGG_C_A 1.37570
AG__ACG_GC_A 1.30679
AG__ACG__CGA 1.20906
AG__ACGG_CA_ 1.36017
AG__ACG_GCA_ 1.33885
AG__ACG__CAG 1.58598
AG__ACG__CAA 1.50765
AG__ACGGAT__ 1.64661
AG__ACG_ATG_ 1.53584
AG__ACG_AT_G 1.73773
AG__ACG_AT_A 1.65573
AG__ACG_ATA_ 1.71768
AG__ACGGAC__ 1.54246
AG__ACG_ACG_ 1.10552
AG__ACG_AC_G 1.56452
AG__ACG_AC_A 1.57304
AG__ACG_ACA_ 1.51320
AG__ACGAGT__ 1.55236
AG__ACGA_TG_ 1.52635
AG__ACGA_T_G 1.77186
AG__ACGA_T_A 1.71617
AG__ACGA_TA_ 1.69076
AG__ACGAGC__ 0.98751
AG__ACGA_CG_ 1.31376
AG__ACGA_C_G 1.83119
AG__ACGA_CA_ 1.76841
AG__ACGAAT__ 1.80228
AG__ACGAAC__ 1.86436
AG__ACGG_T_T 1.50763
AG__ACG__TGT 1.53683
AG__ACG_GT_C 1.24397
AG__ACG__TGC 1.24696
AG__ACG__TAT 1.64887
AG__ACG__TAC 1.41204
AG__ACGG_C_T 1.44873
AG__ACG_GC_T 1.39495
AG__ACG__CGT 1.27697
AG__ACGG_C_C 1.34267
AG__ACG__CGC 1.01388
AG__ACG__CAT 1.49174
AG__ACG__CAC 1.36124
AG__ACG_AC_T 1.69866
AG__ACGA_T_T 1.68960
AG__ACGA_C_T 1.76056
AG__ACGA_C_C 0.81460
AG__ACGG_TT_ 1.55642
AG__ACG_GTT_ 1.47759
AG__ACG__TTG 1.72417
AG__ACG__TTA 1.69934
AG__ACGG_TC_ 1.46391
AG__ACG_GTC_ 1.37417
AG__ACG__TCA 1.46942
AG__ACGG_CT_ 1.46770
AG__ACG_GCT_ 0.91747
AG__ACG__CTG 1.75529
AG__ACGG_CC_ 1.49890
AG__ACG_GCC_ 1.37963
AG__ACG__CCG 1.34294
AG__ACG_ATT_ 1.88206
AG__ACG_ATC_ 1.67738
AG__ACG_ACT_ 1.80037
AG__ACG_ACC_ 1.68082
AG__ACGA_TT_ 1.80987
AG__ACGA_TC_ 1.52937
AG__ACGA_CT_ 1.11791
AG__ACGA_CC_ 1.75047
AG__ACG__TTT 1.64828
AG__ACG__TTC 1.44186
AG__ACG__TCT 1.51525
AG__ACG__TCC 1.52579
AG__ACG__CCT 1.56024
AG__ACGGTG__ 1.13801
AG__ACGGT_G_ 1.40427
AG__ACGGT__G 1.46558
AG__ACG_TGG_ 1.47358
AG__ACG_TG_G 1.43840
AG__ACG_T_GG 1.58532
AG__ACGGT__A 1.41870
AG__ACG_TG_A 1.42715
AG__ACG_T_GA 1.63056
AG__ACGGT_A_ 1.33243
AG__ACG_TGA_ 1.33978
AG__ACG_T_AG 1.47614
AG__ACGGTA__ 1.46127
AG__ACG_TAG_ 1.64521
AG__ACG_TA_G 1.64530
AG__ACG_TA_A 1.84040
AG__ACG_TAA_ 1.54267
AG__ACGGCG__ 1.04734
AG__ACGGC_G_ 1.31770
AG__ACGGC__G 1.42200
AG__ACG_CGG_ 0.99359
AG__ACG_C_GG 1.42068
AG__ACGGC__A 1.42498
AG__ACG_CG_A 1.13611
AG__ACGGC_A_ 1.45683
AG__ACG_C_AG 0.88380
AG__ACG_C_AA 1.81281
AG__ACGGCA__ 1.53038
AG__ACG_CA_G 1.17032
AG__ACG_CA_A 1.88701
AG__ACG_CAA_ 1.21482
AG__ACGATG__ 1.49852
AG__ACGAT_G_ 1.67545
AG__ACGAT__G 1.59657
AG__ACGAT__A 1.76048
AG__ACGAT_A_ 1.60010
AG__ACGACG__ 1.15167
AG__ACGAC__G 1.71185
AG__ACGAC__A 2.06635
AG__ACGAC_A_ 1.84241
AG__ACGGT__T 1.28672
AG__ACG_TG_T 1.43489
AG__ACG_T_GT 1.49308
AG__ACGGT__C 1.20395
AG__ACG_TG_C 1.28663
AG__ACG_T_GC 1.41396
AG__ACG_T_AT 1.54958
AG__ACG_T_AC 1.34893
AG__ACG_TA_T 1.65058
AG__ACG_TA_C 1.51074
AG__ACGGC__T 1.43967
AG__ACG_CG_T 1.16792
AG__ACG_C_GT 1.53904
AG__ACG_CG_C 1.07117
AG__ACG_C_GC 1.28427
AG__ACG_C_AT 1.51413
AG__ACG_CA_T 1.67117
AG__ACGAT__T 1.66705
AG__ACGAT__C 1.52835
AG__ACGAC__T 1.77541
AG__ACGAC__C 1.48188
AG__ACGGT_T_ 1.27777
AG__ACG_TGT_ 1.40520
AG__ACG_T_TG 1.67345
AG__ACG_T_TA 1.60210
AG__ACGGT_C_ 1.36280
AG__ACG_TGC_ 1.36517
AG__ACG_T_CG 1.29001
AG__ACG_T_CA 1.69488
AG__ACG_TAT_ 1.78141
AG__ACGGC_T_ 1.53584
AG__ACG_CGT_ 1.35053
AG__ACG_C_TG 1.68092
AG__ACG_C_TA 1.60088
AG__ACGGC_C_ 1.28141
AG__ACG_CGC_ 1.13337
AG__ACG_C_CA 1.60671
AG__ACG_CAT_ 1.68985
AG__ACGAT_C_ 1.67078
AG__ACGAC_T_ 1.74411
AG__ACG_T_TC 1.38353
AG__ACG_T_CT 1.52274
AG__ACG_C_TT 1.64282
AG__ACG_C_TC 1.54052
AG__ACG_C_CT 1.45475
AG__ACG_C_CC 1.30610
AG__ACGGTT__ 1.49976
AG__ACG_TT_G 1.59117
AG__ACG_TT_A 1.65342
AG__ACG_TTA_ 1.60227
AG__ACGGTC__ 1.35125
AG__ACG_TCG_ 1.38369
AG__ACG_TC_G 1.66698
AG__ACG_TC_A 1.63954
AG__ACG_TCA_ 1.56038
AG__ACGGCT__ 1.33795
AG__ACG_CTG_ 1.39858
AG__ACG_CT_G 1.47984
AG__ACG_CT_A 1.54532
AG__ACG_CTA_ 1.59586
AG__ACGGCC__ 1.39097
AG__ACG_CCG_ 1.31297
AG__ACG_CC_G 1.68800
AG__ACG_CC_A 1.56337
AG__ACG_CCA_ 1.56349
AG__ACGATT__ 1.55827
AG__ACGATC__ 1.68232
AG__ACGACT__ 1.62671
AG__ACGACC__ 1.79295
AG__ACG_TT_T 1.55404
AG__ACG_TT_C 1.39091
AG__ACG_TC_C 1.43115
AG__ACG_CT_T 1.53508
AG__ACG_CT_C 1.39601
AG__ACG_CC_T 1.49653
AG__ACG_CC_C 1.19999
AG__ACG_TTT_ 1.50193
AG__ACG_TTC_ 1.53564
AG__ACG_TCC_ 1.54461
AG__ACG_CTT_ 1.63952
AG__ACG_CTC_ 1.38773
AG__ACG_CCT_ 1.55135
AG__ACGTGG__ 1.05879
AG__ACGTG__G 1.21736
AG__ACGT_GG_ 1.25483
AG__ACGT_G_G 1.27765
AG__ACGT__GG 1.41634
AG__ACGTG__A 1.08741
AG__ACGT__GA 1.37400
AG__ACGTG_A_ 1.17888
AG__ACGT_GA_ 1.22246
AG__ACGT__AG 1.39311
AG__ACGT__AA 1.36997
AG__ACGTGA__ 1.21217
AG__ACGT_AG_ 1.35145
AG__ACGT_A_G 1.39373
AG__ACGT_A_A 1.47977
AG__ACGT_AA_ 1.44502
AG__ACGTAG__ 1.33536
AG__ACGTA_G_ 1.38127
AG__ACGTA__G 1.53809
AG__ACGTA__A 1.50484
AG__ACGTA_A_ 1.49748
AG__ACGTAA__ 1.55490
AG__ACGCGG__ 1.04194
AG__ACGCG_G_ 1.03365
AG__ACGCG__G 1.17565
AG__ACGC_GG_ 1.48671
AG__ACGC_G_G 1.15231
AG__ACGC__GG 1.52369
AG__ACGCG__A 1.11689
AG__ACGC_G_A 1.53328
AG__ACGC__GA 1.63773
AG__ACGCG_A_ 1.16537
AG__ACGC__AG 0.93645
AG__ACGC__AA 1.70195
AG__ACGCGA__ 1.32304
AG__ACGC_AG_ 1.73101
AG__ACGC_A_G 1.04278
AG__ACGC_A_A 1.92649
AG__ACGC_AA_ 1.15871
AG__ACGCAG__ 1.47919
AG__ACGCA_G_ 1.55284
AG__ACGCA__G 1.59593
AG__ACGCA__A 1.70605
AG__ACGCA_A_ 1.60841
AG__ACGCAA__ 1.91676
AG__ACGTG__T 1.36928
AG__ACGT_G_T 1.38222
AG__ACGTG__C 1.13294
AG__ACGT_G_C 1.19448
AG__ACGT__GC 1.18198
AG__ACGT__AC 1.28326
AG__ACGT_A_T 1.49243
AG__ACGT_A_C 1.28178
AG__ACGTA__T 1.49114
AG__ACGTA__C 1.43909
AG__ACGCG__T 1.21681
AG__ACGC_G_T 1.38055
AG__ACGC__GT 1.53911
AG__ACGC_G_C 1.35021
AG__ACGC__GC 1.46274
AG__ACGC__AT 1.74439
AG__ACGC__AC 1.35289
AG__ACGC_A_T 1.83112
AG__ACGC_A_C 1.72943
AG__ACGCA__T 1.67310
AG__ACGCA__C 1.51972
AG__ACGTG_T_ 1.20753
AG__ACGT_GT_ 1.26788
AG__ACGT__TA 1.31932
AG__ACGTG_C_ 1.10430
AG__ACGT_GC_ 1.26192
AG__ACGT__CA 1.45630
AG__ACGT_AT_ 1.45072
AG__ACGT_AC_ 1.45666
AG__ACGTA_T_ 1.57060
AG__ACGTA_C_ 1.54222
AG__ACGCG_T_ 1.13524
AG__ACGC_GT_ 1.55412
AG__ACGC__TG 1.78005
AG__ACGC__TA 1.69671
AG__ACGCG_C_ 1.06366
AG__ACGC_GC_ 1.26554
AG__ACGC__CG 1.29514
AG__ACGC__CA 1.64467
AG__ACGC_AT_ 1.85437
AG__ACGC_AC_ 1.82154
AG__ACGCA_T_ 1.84942
AG__ACGT__TT 1.50716
AG__ACGT__TC 1.40958
AG__ACGT__CT 1.42141
AG__ACGT__CC 1.24503
AG__ACGC__TT 1.81270
AG__ACGC__TC 1.56194
AG__ACGC__CT 1.37077
AG__ACGC__CC 1.43234
AG__ACGTGT__ 1.33338
AG__ACGT_T_G 1.48374
AG__ACGT_T_A 1.39551
AG__ACGT_TA_ 1.39618
AG__ACGTGC__ 1.24765
AG__ACGT_CG_ 1.19467
AG__ACGT_C_A 1.45373
AG__ACGT_CA_ 1.39351
AG__ACGTAT__ 1.56624
AG__ACGTAC__ 1.52435
AG__ACGCGT__ 1.07598
AG__ACGC_TG_ 1.47697
AG__ACGC_T_G 1.64478
AG__ACGC_T_A 1.75132
AG__ACGC_TA_ 1.80715
AG__ACGC_C_G 1.61571
AG__ACGC_C_A 1.42022
AG__ACGC_CA_ 1.46876
AG__ACGCAT__ 1.70678
AG__ACGCAC__ 1.46101
AG__ACGT_T_C 1.27161
AG__ACGT_C_T 1.40634
AG__ACGT_C_C 1.40793
AG__ACGC_T_T 1.64778
AG__ACGC_T_C 1.58636
AG__ACGC_C_T 1.55301
AG__ACGC_C_C 1.19738
AG__ACGT_TT_ 1.41414
AG__ACGT_TC_ 1.38178
AG__ACGT_CT_ 1.58512
AG__ACGT_CC_ 1.36415
AG__ACGC_TT_ 1.78187
AG__ACGC_TC_ 1.60833
AG__ACGC_CT_ 1.65885
AG__ACGTTG__ 1.53336
AG__ACGTT_G_ 1.43936
AG__ACGTT__G 1.49638
AG__ACGTT__A 1.55429
AG__ACGTT_A_ 1.40123
AG__ACGTTA__ 1.49770
AG__ACGTCG__ 1.10602
AG__ACGTC_G_ 1.40568
AG__ACGTC__G 1.59924
AG__ACGTC__A 1.52645
AG__ACGTC_A_ 1.50770
AG__ACGTCA__ 1.50741
AG__ACGCTG__ 1.47587
AG__ACGCT_G_ 1.65148
AG__ACGCT__G 1.68815
AG__ACGCT__A 1.74640
AG__ACGCT_A_ 1.62050
AG__ACGCTA__ 1.82437
AG__ACGCC_G_ 1.52337
AG__ACGCC__A 1.66464
AG__ACGCC_A_ 0.75117
AG__ACGCCA__ 1.24972
AG__ACGTT__T 1.49168
AG__ACGTT__C 1.27959
AG__ACGTC__T 1.53311
AG__ACGTC__C 1.37498
AG__ACGCT__T 1.71449
AG__ACGCT__C 1.56616
AG__ACGCC__T 1.42947
AG__ACGCC__C 1.35118
AG__ACGTT_C_ 1.46725
AG__ACGTC_T_ 1.56211
AG__ACGTC_C_ 1.55171
AG__ACGCT_T_ 1.75007
AG__ACGCT_C_ 1.67991
AG__ACGCC_T_ 1.65151
AG__ACGCC_C_ 1.24824
AG__ACGTCT__ 1.49134
AG__ACGTCC__ 1.58805
AG__ACGCTT__ 1.80450
AG__ACGCTC__ 1.74025
AG__ACGCCT__ 1.54195
AG__ACGCCC__ 1.23240
A_G_ACGGGG__ 0.92173
A_G_ACGGG_G_ 1.47655
A_G_ACGG_GG_ 1.28465
A_G_ACGG_G_G 1.32532
A_G_ACGG__GG 1.29216
A_G_ACG_GGG_ 1.38720
A_G_ACG_GG_G 1.21768
A_G_ACG_G_GG 1.50751
A_G_ACG__GGG 1.46913
A_G_ACGGG__A 1.42548
A_G_ACGG_G_A 1.39188
A_G_ACGG__GA 1.56157
A_G_ACG_G_GA 1.54200
A_G_ACG__GGA 1.56430
A_G_ACGGG_A_ 1.02700
A_G_ACGG_GA_ 1.23522
A_G_ACGG__AG 1.40144
A_G_ACG_GGA_ 1.10163
A_G_ACG_G_AG 1.28633
A_G_ACG__GAG 1.36776
A_G_ACGG__AA 1.44039
A_G_ACG__GAA 1.49729
A_G_ACGG_A_G 1.46930
A_G_ACG_GAG_ 1.53409
A_G_ACG_GA_G 1.43178
A_G_ACG__AGG 1.49436
A_G_ACG__AGA 1.78900
A_G_ACG_GAA_ 1.13963
A_G_ACG__AAG 1.58208
A_G_ACGGAG__ 1.43376
A_G_ACGGA_G_ 1.23721
A_G_ACGGA__G 1.22151
A_G_ACG_AGG_ 1.48145
A_G_ACG_AG_G 1.51853
A_G_ACG_A_GG 1.23911
A_G_ACGGA__A 1.51086
A_G_ACG_AG_A 1.58347
A_G_ACG_A_GA 1.54522
A_G_ACG_A_AG 1.60285
A_G_ACG_A_AA 1.55516
A_G_ACG_AAG_ 1.63405
A_G_ACG_AA_G 1.68309
A_G_ACG_AA_A 1.81681
A_G_ACGAGG__ 1.41645
A_G_ACGAG_G_ 1.65281
A_G_ACGAG__G 1.61130
A_G_ACGA_GG_ 1.70438
A_G_ACGA_G_G 1.50211
A_G_ACGA__GG 1.70175
A_G_ACGAG__A 1.76168
A_G_ACGA_G_A 1.63636
A_G_ACGA__GA 1.73917
A_G_ACGAG_A_ 1.52453
A_G_ACGA_GA_ 0.91603
A_G_ACGA__AG 1.72421
A_G_ACGA__AA 1.83280
A_G_ACGAGA__ 1.78961
A_G_ACGA_AG_ 1.84638
A_G_ACGA_A_G 1.77549
A_G_ACGA_AA_ 1.89584
A_G_ACGAA_G_ 1.60343
A_G_ACGAA__G 1.85203
A_G_ACGAA__A 1.77636
A_G_ACGGG__T 1.09901
A_G_ACGG_G_T 0.90963
A_G_ACGG__GT 1.40310
A_G_ACG_GG_T 0.96264
A_G_ACG__GGT 1.39223
A_G_ACGGG__C 0.88789
A_G_ACGG_G_C 1.11397
A_G_ACG_GG_C 1.05372
A_G_ACG_G_GC 0.87916
A_G_ACG__GGC 1.20545
A_G_ACGG__AT 1.17339
A_G_ACG_G_AT 1.18090
A_G_ACG__GAT 1.11688
A_G_ACGG__AC 0.91751
A_G_ACGG_A_T 1.30529
A_G_ACG_GA_T 1.48732
A_G_ACG__AGT 1.50602
A_G_ACG_GA_C 0.90203
A_G_ACG__AAT 1.41518
A_G_ACG__AAC 1.05950
A_G_ACG_AG_T 1.32461
A_G_ACG_A_GT 1.30533
A_G_ACG_AA_C 1.49878
A_G_ACGAG__T 1.59636
A_G_ACGA_G_T 1.37404
A_G_ACGA__GT 1.64298
A_G_ACGAG__C 1.42764
A_G_ACGA__GC 1.56086
A_G_ACGA__AT 1.62515
A_G_ACGAA__C 0.94339
A_G_ACGGG_T_ 1.17608
A_G_ACGG_GT_ 0.98282
A_G_ACGG__TG 1.53262
A_G_ACG_GGT_ 0.96962
A_G_ACG__GTG 1.35364
A_G_ACGG__TA 1.70203
A_G_ACG_G_TA 1.49796
A_G_ACG__GTA 1.27971
A_G_ACGGG_C_ 1.36746
A_G_ACGG_GC_ 1.19256
A_G_ACGG__CG 1.12735
A_G_ACG_GGC_ 1.09374
A_G_ACG_G_CG 1.05884
A_G_ACG__GCG 0.82377
A_G_ACGG__CA 1.57170
A_G_ACG__GCA 1.44151
A_G_ACG_GAT_ 1.54294
A_G_ACG__ATA 1.84749
A_G_ACGG_AC_ 1.67165
A_G_ACG_GAC_ 1.47509
A_G_ACG__ACG 0.99167
A_G_ACG__ACA 1.74194
A_G_ACGGA_T_ 1.63582
A_G_ACG_AGT_ 1.47529
A_G_ACG_A_TG 1.60457
A_G_ACG_A_TA 1.68118
A_G_ACGGA_C_ 1.61935
A_G_ACG_AGC_ 1.39859
A_G_ACG_A_CG 1.27501
A_G_ACG_A_CA 1.58805
A_G_ACG_AAT_ 1.78972
A_G_ACG_AAC_ 1.70410
A_G_ACGA_GT_ 1.53612
A_G_ACGA__TG 1.76215
A_G_ACGA__TA 1.80139
A_G_ACGAG_C_ 1.60292
A_G_ACGA_GC_ 1.16436
A_G_ACGA__CG 0.90682
A_G_ACGA_AT_ 1.94198
A_G_ACGAA_T_ 1.86239
A_G_ACGAA_C_ 1.76073
A_G_ACGG__TT 1.19977
A_G_ACG__GTT 1.24271
A_G_ACGG__TC 1.51034
A_G_ACG_G_TC 1.40400
A_G_ACG__GTC 1.30982
A_G_ACG_G_CT 1.34617
A_G_ACG__GCT 1.06139
A_G_ACGG__CC 1.43902
A_G_ACG_G_CC 1.29287
A_G_ACG__GCC 1.23964
A_G_ACG__ATT 1.67346
A_G_ACG__ATC 1.64819
A_G_ACG__ACT 1.66197
A_G_ACG__ACC 1.43403
A_G_ACG_A_TT 1.66916
A_G_ACG_A_TC 1.53821
A_G_ACG_A_CC 1.52950
A_G_ACGA__TT 1.84204
A_G_ACGA__CC 1.56070
A_G_ACGGGT__ 1.47190
A_G_ACGG_TG_ 1.42482
A_G_ACGG_T_G 1.46537
A_G_ACG_GTG_ 1.20277
A_G_ACG_GT_G 1.42781
A_G_ACG__TGG 1.43647
A_G_ACGG_T_A 1.39700
A_G_ACG_GT_A 1.30764
A_G_ACG__TGA 1.45242
A_G_ACGG_TA_ 1.35421
A_G_ACG_GTA_ 1.14963
A_G_ACG__TAG 1.51074
A_G_ACG__TAA 1.36334
A_G_ACGGGC__ 1.46423
A_G_ACGG_C_G 1.27013
A_G_ACG_GC_G 1.37260
A_G_ACGG_C_A 1.55757
A_G_ACG_GC_A 1.23473
A_G_ACG__CGA 0.76152
A_G_ACGG_CA_ 1.39767
A_G_ACG_GCA_ 1.11617
A_G_ACG__CAG 1.54876
A_G_ACG__CAA 1.53530
A_G_ACG_ATG_ 1.07508
A_G_ACG_AT_G 1.42390
A_G_ACG_AT_A 1.41969
A_G_ACG_ATA_ 1.38376
A_G_ACGGAC__ 1.26378
A_G_ACG_AC_G 1.23236
A_G_ACG_AC_A 1.33998
A_G_ACGAGT__ 1.62703
A_G_ACGA_TG_ 1.57774
A_G_ACGA_T_G 1.65820
A_G_ACGA_T_A 1.77876
A_G_ACGA_TA_ 1.60428
A_G_ACGAGC__ 1.58897
A_G_ACGA_CG_ 0.78152
A_G_ACGA_C_G 1.79433
A_G_ACGA_CA_ 1.78162
A_G_ACGAAT__ 1.68193
A_G_ACGAAC__ 1.62551
A_G_ACGG_T_T 1.52501
A_G_ACG__TGT 1.26456
A_G_ACGG_T_C 1.48151
A_G_ACG_GT_C 1.20368
A_G_ACG__TGC 1.06375
A_G_ACG__TAT 1.46631
A_G_ACG__TAC 1.28781
A_G_ACGG_C_T 1.54725
A_G_ACG_GC_T 1.19018
A_G_ACG__CGT 0.75525
A_G_ACGG_C_C 1.38767
A_G_ACG_GC_C 0.91203
A_G_ACG__CAT 1.29989
A_G_ACG_AT_T 1.43533
A_G_ACG_AC_T 1.31898
A_G_ACGA_T_T 1.57244
A_G_ACGA_C_T 1.73335
A_G_ACGA_C_C 1.63591
A_G_ACGG_TT_ 1.58368
A_G_ACG_GTT_ 1.45338
A_G_ACG__TTG 1.54746
A_G_ACG__TTA 1.64503
A_G_ACGG_TC_ 1.57245
A_G_ACG_GTC_ 1.44403
A_G_ACG__TCG 1.03384
A_G_ACG__TCA 1.59342
A_G_ACGG_CT_ 1.69787
A_G_ACG_GCT_ 1.45395
A_G_ACG__CTG 1.66652
A_G_ACG__CTA 1.65980
A_G_ACGG_CC_ 1.48462
A_G_ACG_GCC_ 1.24271
A_G_ACG__CCG 1.30715
A_G_ACG__CCA 1.46731
A_G_ACG_ATT_ 1.56524
A_G_ACG_ATC_ 1.56685
A_G_ACG_ACT_ 1.62888
A_G_ACG_ACC_ 1.46841
A_G_ACGA_TT_ 1.72223
A_G_ACGA_TC_ 1.65962
A_G_ACGA_CC_ 1.73497
A_G_ACG__TTT 1.46008
A_G_ACG__TTC 1.46297
A_G_ACG__TCC 1.61937
A_G_ACG__CTT 1.65319
A_G_ACG__CTC 1.47221
A_G_ACG__CCT 1.47188
A_G_ACG__CCC 1.48367
A_G_ACGGTG__ 1.16912
A_G_ACGGT_G_ 1.34461
A_G_ACGGT__G 1.44723
A_G_ACG_TG_G 1.41459
A_G_ACG_T_GG 1.49086
A_G_ACGGT__A 1.61238
A_G_ACG_TG_A 1.50989
A_G_ACG_T_GA 1.61331
A_G_ACGGT_A_ 1.46067
A_G_ACG_TGA_ 1.32625
A_G_ACG_T_AG 1.52446
A_G_ACG_T_AA 1.66519
A_G_ACGGTA__ 1.56468
A_G_ACG_TAG_ 1.58215
A_G_ACG_TA_G 1.57798
A_G_ACG_TA_A 1.81592
A_G_ACG_TAA_ 1.66844
A_G_ACGGCG__ 1.07019
A_G_ACGGC_G_ 1.38817
A_G_ACGGC__G 1.51023
A_G_ACG_CG_G 1.00086
A_G_ACG_C_GG 1.44227
A_G_ACGGC__A 1.73554
A_G_ACG_CG_A 1.31375
A_G_ACG_C_GA 1.66674
A_G_ACGGC_A_ 1.54809
A_G_ACG_CGA_ 1.17686
A_G_ACG_C_AG 1.61476
A_G_ACG_C_AA 1.83835
A_G_ACGGCA__ 1.52290
A_G_ACG_CAG_ 1.56320
A_G_ACG_CA_G 1.42965
A_G_ACG_CA_A 1.81241
A_G_ACG_CAA_ 1.63831
A_G_ACGATG__ 1.54084
A_G_ACGAT_G_ 1.74794
A_G_ACGAT__G 1.63224
A_G_ACGAT__A 1.87938
A_G_ACGAT_A_ 1.62917
A_G_ACGAC_G_ 1.78861
A_G_ACGAC__G 1.50607
A_G_ACGAC__A 1.89950
A_G_ACGAC_A_ 1.75405
A_G_ACGACA__ 1.74126
A_G_ACGGT__T 1.37766
A_G_ACG_TG_T 1.41656
A_G_ACG_T_GT 1.47857
A_G_ACGGT__C 1.34518
A_G_ACG_TG_C 1.21724
A_G_ACG_T_GC 1.37840
A_G_ACG_T_AT 1.42871
A_G_ACG_T_AC 1.33742
A_G_ACG_TA_T 1.57677
A_G_ACG_TA_C 1.56645
A_G_ACGGC__T 1.42908
A_G_ACG_C_GT 1.43734
A_G_ACGGC__C 1.32098
A_G_ACG_CG_C 0.80163
A_G_ACG_C_AT 1.62672
A_G_ACG_C_AC 1.58634
A_G_ACG_CA_T 1.54715
A_G_ACGAT__T 1.60220
A_G_ACGAC__T 1.35738
A_G_ACGAC__C 1.71588
A_G_ACGGT_T_ 1.50275
A_G_ACG_TGT_ 1.45078
A_G_ACG_T_TG 1.60187
A_G_ACG_T_TA 1.61999
A_G_ACGGT_C_ 1.45130
A_G_ACG_TGC_ 1.36592
A_G_ACG_T_CG 1.12544
A_G_ACG_TAT_ 1.67964
A_G_ACGGC_T_ 1.57946
A_G_ACG_CGT_ 1.16356
A_G_ACG_C_TG 1.66243
A_G_ACG_C_TA 1.73378
A_G_ACGGC_C_ 1.47774
A_G_ACG_C_CG 0.76501
A_G_ACG_CAT_ 1.71486
A_G_ACG_CAC_ 1.51694
A_G_ACGAT_T_ 1.72723
A_G_ACGAC_T_ 1.69498
A_G_ACGAC_C_ 1.28373
A_G_ACG_T_TT 1.65804
A_G_ACG_T_TC 1.45286
A_G_ACG_T_CT 1.44258
A_G_ACG_C_TT 1.49812
A_G_ACG_C_TC 1.50307
A_G_ACG_C_CT 1.32136
A_G_ACG_C_CC 1.45470
A_G_ACGGTT__ 1.63148
A_G_ACG_TTG_ 1.57090
A_G_ACG_TT_G 1.48593
A_G_ACG_TT_A 1.63291
A_G_ACG_TTA_ 1.43647
A_G_ACGGTC__ 1.56134
A_G_ACG_TCG_ 1.22721
A_G_ACG_TC_G 1.70506
A_G_ACG_TC_A 1.68734
A_G_ACG_TCA_ 1.57921
A_G_ACGGCT__ 1.56842
A_G_ACG_CTG_ 1.48693
A_G_ACG_CT_G 1.55990
A_G_ACG_CT_A 1.69439
A_G_ACG_CTA_ 1.76727
A_G_ACGGCC__ 1.50594
A_G_ACG_CCG_ 1.33651
A_G_ACG_CC_G 1.72451
A_G_ACG_CC_A 1.75200
A_G_ACG_CCA_ 1.70505
A_G_ACGATT__ 1.58006
A_G_ACGATC__ 1.77788
A_G_ACGACT__ 1.69841
A_G_ACGACC__ 1.83772
A_G_ACG_TT_T 1.51096
A_G_ACG_TT_C 1.48392
A_G_ACG_TC_C 1.40871
A_G_ACG_CT_T 1.46168
A_G_ACG_CT_C 1.53171
A_G_ACG_CC_T 1.65210
A_G_ACG_CC_C 1.48946
A_G_ACG_TTT_ 1.54576
A_G_ACG_TTC_ 1.58246
A_G_ACG_TCT_ 1.68472
A_G_ACG_TCC_ 1.56903
A_G_ACG_CTT_ 1.47716
A_G_ACG_CTC_ 1.57807
A_G_ACG_CCT_ 1.68384
A_G_ACG_CCC_ 1.61367
A_G_ACGTG_G_ 1.06477
A_G_ACGTG__G 1.07399
A_G_ACGT_GG_ 1.27333
A_G_ACGT_G_G 1.18891
A_G_ACGT__GG 1.34098
A_G_ACGT__GA 1.36967
A_G_ACGTG_A_ 0.91529
A_G_ACGT_GA_ 1.25355
A_G_ACGT__AG 1.34579
A_G_ACGTGA__ 1.12817
A_G_ACGT_AG_ 1.36130
A_G_ACGT_A_G 1.30106
A_G_ACGT_A_A 1.47432
A_G_ACGT_AA_ 1.34238
A_G_ACGTAG__ 1.50994
A_G_ACGTA_G_ 1.16479
A_G_ACGTA__G 1.48092
A_G_ACGTA__A 1.46093
A_G_ACGTA_A_ 1.39869
A_G_ACGTAA__ 1.45078
A_G_ACGCG__G 0.93713
A_G_ACGC_GG_ 1.40132
A_G_ACGC_G_G 1.41975
A_G_ACGC__GG 1.30582
A_G_ACGCG__A 1.11189
A_G_ACGC_G_A 1.49805
A_G_ACGC__GA 1.58386
A_G_ACGC_GA_ 1.18462
A_G_ACGC__AG 1.53811
A_G_ACGC__AA 1.63230
A_G_ACGCGA__ 1.14418
A_G_ACGC_AG_ 1.54677
A_G_ACGC_A_G 1.47586
A_G_ACGC_A_A 1.65143
A_G_ACGC_AA_ 1.65137
A_G_ACGCAG__ 1.22536
A_G_ACGCA__G 1.40924
A_G_ACGCA__A 1.44446
A_G_ACGCA_A_ 0.98429
A_G_ACGCAA__ 1.66251
A_G_ACGT_G_T 1.41278
A_G_ACGTG__C 0.91822
A_G_ACGT_G_C 1.23745
A_G_ACGT__GC 1.04907
A_G_ACGT__AT 1.28134
A_G_ACGT__AC 1.05470
A_G_ACGT_A_T 1.42101
A_G_ACGT_A_C 1.17814
A_G_ACGTA__T 1.28977
A_G_ACGTA__C 1.22365
A_G_ACGCG__T 0.82247
A_G_ACGC_G_T 1.05707
A_G_ACGC__GT 1.28575
A_G_ACGC_G_C 1.20721
A_G_ACGC__AT 1.18080
A_G_ACGC_A_T 1.68194
A_G_ACGC_A_C 1.64354
A_G_ACGCA__T 1.16002
A_G_ACGTG_T_ 1.19367
A_G_ACGT_GT_ 1.32870
A_G_ACGT__TA 1.38385
A_G_ACGTG_C_ 1.03172
A_G_ACGT_GC_ 1.30460
A_G_ACGT__CG 0.90821
A_G_ACGT__CA 1.34152
A_G_ACGT_AT_ 1.46543
A_G_ACGT_AC_ 1.27234
A_G_ACGTA_T_ 1.40459
A_G_ACGTA_C_ 1.40662
A_G_ACGCG_T_ 1.04128
A_G_ACGC_GT_ 1.40574
A_G_ACGC__TG 1.57724
A_G_ACGC__TA 1.63859
A_G_ACGCG_C_ 1.00665
A_G_ACGC_GC_ 1.20634
A_G_ACGC__CG 1.22982
A_G_ACGC_AT_ 1.76026
A_G_ACGC_AC_ 1.47423
A_G_ACGCA_T_ 1.51424
A_G_ACGCA_C_ 1.27878
A_G_ACGT__TT 1.45886
A_G_ACGT__TC 1.29485
A_G_ACGT__CT 1.38498
A_G_ACGT__CC 1.28966
A_G_ACGC__TT 1.59208
A_G_ACGC__TC 1.45852
A_G_ACGC__CT 1.36384
A_G_ACGC__CC 1.47309
A_G_ACGTGT__ 1.08630
A_G_ACGT_T_G 1.32287
A_G_ACGT_T_A 1.32380
A_G_ACGT_TA_ 1.25171
A_G_ACGTGC__ 0.86387
A_G_ACGT_C_G 1.45855
A_G_ACGT_C_A 1.30388
A_G_ACGT_CA_ 1.18919
A_G_ACGTAT__ 1.25803
A_G_ACGTAC__ 1.20109
A_G_ACGCGT__ 0.86000
A_G_ACGC_TG_ 1.15134
A_G_ACGC_T_G 1.46245
A_G_ACGC_T_A 1.61998
A_G_ACGC_TA_ 1.53661
A_G_ACGC_C_G 1.49033
A_G_ACGC_C_A 1.50808
A_G_ACGCAT__ 1.22921
A_G_ACGT_T_C 1.19912
A_G_ACGT_C_T 1.19236
A_G_ACGT_C_C 1.10688
A_G_ACGC_T_T 1.43881
A_G_ACGC_T_C 1.20008
A_G_ACGC_C_T 1.29264
A_G_ACGT_TT_ 1.33746
A_G_ACGT_TC_ 1.39768
A_G_ACGT_CT_ 1.38885
A_G_ACGT_CC_ 1.31367
A_G_ACGC_TT_ 1.45932
A_G_ACGC_TC_ 1.64656
A_G_ACGC_CT_ 1.66369
A_G_ACGC_CC_ 1.36580
A_G_ACGTTG__ 1.48866
A_G_ACGTT_G_ 1.37770
A_G_ACGTT__G 1.42332
A_G_ACGTT__A 1.46307
A_G_ACGTT_A_ 1.37102
A_G_ACGTTA__ 1.41450
A_G_ACGTCG__ 1.04366
A_G_ACGTC_G_ 1.39657
A_G_ACGTC__G 1.47214
A_G_ACGTC__A 1.58239
A_G_ACGTC_A_ 1.66361
A_G_ACGTCA__ 1.54523
A_G_ACGCTG__ 1.41345
A_G_ACGCT_G_ 1.54065
A_G_ACGCT__G 1.58936
A_G_ACGCT__A 1.66927
A_G_ACGCT_A_ 1.50403
A_G_ACGCTA__ 1.64497
A_G_ACGCCG__ 1.19997
A_G_ACGCC_G_ 1.41675
A_G_ACGCC__G 1.48592
A_G_ACGCC__A 1.72037
A_G_ACGCC_A_ 1.74832
A_G_ACGCCA__ 1.60033
A_G_ACGTT__T 1.43057
A_G_ACGTT__C 1.25951
A_G_ACGTC__T 1.57182
A_G_ACGTC__C 1.49649
A_G_ACGCT__T 1.63719
A_G_ACGCT__C 1.44721
A_G_ACGCC__T 1.47828
A_G_ACGTT_C_ 1.44753
A_G_ACGTC_T_ 1.57075
A_G_ACGTC_C_ 1.52595
A_G_ACGCT_T_ 1.72545
A_G_ACGCT_C_ 1.55227
A_G_ACGCC_T_ 1.50502
A_G_ACGCC_C_ 1.53543
A_G_ACGTTC__ 1.42646
A_G_ACGTCT__ 1.51742
A_G_ACGTCC__ 1.63321
A_G_ACGCTT__ 1.69400
A_G_ACGCTC__ 1.64864
A_G_ACGCCT__ 1.45924
A_G_ACGCCC__ 1.67783
A__GACGGGG__ 1.11740
A__GACGGG_G_ 1.56283
A__GACGG_GG_ 1.46964
A__GACGG_G_G 1.43237
A__GACGG__GG 1.35849
A__GACG_GGG_ 1.49039
A__GACG_G_GG 1.60756
A__GACG__GGG 1.56909
A__GACGGG__A 1.58723
A__GACGG_G_A 1.50530
A__GACGG__GA 1.64984
A__GACG__GGA 1.67490
A__GACGGG_A_ 1.30363
A__GACGG_GA_ 1.20717
A__GACGG__AG 1.50234
A__GACG_GGA_ 1.43080
A__GACG_G_AG 1.47046
A__GACG__GAG 1.40384
A__GACG_G_AA 1.49661
A__GACG__GAA 1.51448
A__GACGGGA__ 1.53139
A__GACGG_AG_ 1.62178
A__GACGG_A_G 1.63651
A__GACG_GA_G 1.57004
A__GACG__AGG 1.61842
A__GACG_GAA_ 1.51709
A__GACG__AAG 1.68239
A__GACGGAG__ 1.37932
A__GACGGA_G_ 1.35833
A__GACGGA__G 1.31702
A__GACG_AGG_ 1.65639
A__GACG_AG_G 1.55409
A__GACG_A_GG 1.38145
A__GACGGA__A 1.79410
A__GACG_AG_A 1.70582
A__GACG_A_GA 1.90927
A__GACGGA_A_ 1.35787
A__GACG_A_AG 1.65274
A__GACG_A_AA 1.84360
A__GACG_AAG_ 1.90775
A__GACG_AA_G 1.82123
A__GACG_AA_A 1.96533
A__GACGAGG__ 1.72683
A__GACGAG__G 1.81295
A__GACGA_GG_ 1.72602
A__GACGA_G_G 1.67003
A__GACGA_G_A 1.75599
A__GACGAG_A_ 1.76547
A__GACGA__AG 1.72767
A__GACGA__AA 1.90013
A__GACGA_A_G 1.91296
A__GACGA_AA_ 1.96608
A__GACGAA_G_ 1.96487
A__GACGAA__G 1.88047
A__GACGAA__A 2.08106
A__GACGAA_A_ 1.96115
A__GACGAAA__ 2.21476
A__GACGGG__T 1.24225
A__GACGG_G_T 0.85849
A__GACGG__GT 1.62926
A__GACG_GG_T 1.13192
A__GACG_G_GT 1.67235
A__GACG__GGT 1.58667
A__GACGGG__C 1.25219
A__GACGG__GC 1.30718
A__GACG_GG_C 1.35887
A__GACG_G_GC 1.16078
A__GACG__GGC 1.37157
A__GACG_G_AT 1.52392
A__GACG__GAT 1.15689
A__GACG_G_AC 1.21186
A__GACG__GAC 1.29892
A__GACGG_A_T 1.41323
A__GACG_GA_T 1.82136
A__GACG__AGT 1.70896
A__GACGG_A_C 1.04032
A__GACG_GA_C 1.17976
A__GACG__AGC 1.43451
A__GACG__AAT 1.48495
A__GACGGA__T 1.33812
A__GACG_AG_T 1.45209
A__GACG_A_GT 1.80627
A__GACGGA__C 1.46607
A__GACG_AG_C 1.51301
A__GACG_A_GC 1.55419
A__GACG_A_AT 1.45140
A__GACG_AA_T 1.68244
A__GACG_AA_C 1.62913
A__GACGAG__T 1.77525
A__GACGA_G_T 1.64392
A__GACGA__GT 1.70805
A__GACGAG__C 1.72499
A__GACGA_G_C 1.53753
A__GACGA__GC 1.70893
A__GACGA__AT 1.76000
A__GACGA__AC 1.62576
A__GACGA_A_C 1.79135
A__GACGGG_T_ 1.28813
A__GACGG__TG 1.69018
A__GACG_GGT_ 1.13436
A__GACG_G_TG 1.67733
A__GACG__GTG 1.59528
A__GACGG__TA 1.73816
A__GACG_G_TA 1.80814
A__GACG__GTA 1.61850
A__GACGGG_C_ 1.58322
A__GACGG_GC_ 1.29697
A__GACGG__CG 1.26324
A__GACG_GGC_ 1.46741
A__GACG_G_CG 1.35038
A__GACGG__CA 1.53521
A__GACG__GCA 1.40528
A__GACGG_AT_ 1.66516
A__GACG_GAT_ 1.79724
A__GACG__ATG 1.66707
A__GACG__ATA 1.91558
A__GACGG_AC_ 1.81453
A__GACG__ACG 1.47549
A__GACGGA_T_ 1.64875
A__GACG_AGT_ 1.55117
A__GACG_A_TG 1.88823
A__GACG_A_TA 1.92092
A__GACGGA_C_ 1.74955
A__GACG_AGC_ 1.58059
A__GACG_A_CG 1.55959
A__GACG_A_CA 1.64227
A__GACG_AAT_ 1.94519
A__GACGAG_T_ 1.93415
A__GACGA_GT_ 1.78700
A__GACGA__TG 1.88678
A__GACGA__TA 1.97462
A__GACGA_GC_ 1.58249
A__GACGA__CG 1.53005
A__GACGA_AT_ 1.95354
A__GACGAA_T_ 2.09545
A__GACGG__TT 1.23842
A__GACG_G_TT 1.30001
A__GACG__GTT 1.11010
A__GACG_G_TC 1.54907
A__GACGG__CT 1.54986
A__GACG_G_CT 1.58574
A__GACG__GCT 1.40645
A__GACGG__CC 1.58518
A__GACG_G_CC 1.39238
A__GACG__GCC 1.45337
A__GACG__ATT 1.70736
A__GACG__ATC 1.51799
A__GACG_A_TT 1.74631
A__GACG_A_TC 1.80806
A__GACG_A_CC 1.70559
A__GACGA__TT 1.87099
A__GACGA__TC 1.79133
A__GACGA__CT 1.81748
A__GACGA__CC 1.77511
A__GACGGGT__ 1.62510
A__GACGG_TG_ 1.54428
A__GACGG_T_G 1.67094
A__GACG_GTG_ 1.64159
A__GACG_GT_G 1.74390
A__GACG__TGG 1.66118
A__GACGG_T_A 1.48105
A__GACG_GT_A 1.53443
A__GACG__TGA 1.63871
A__GACG_GTA_ 1.39947
A__GACG__TAG 1.72101
A__GACG__TAA 1.66621
A__GACGGGC__ 1.44446
A__GACGG_C_G 1.20512
A__GACG_GC_G 1.52688
A__GACGG_C_A 1.49767
A__GACG_GC_A 1.54387
A__GACGG_CA_ 1.38817
A__GACG_GCA_ 1.40331
A__GACG__CAG 1.41756
A__GACG__CAA 1.63024
A__GACGGAT__ 1.69857
A__GACG_ATG_ 1.58365
A__GACG_AT_G 1.70484
A__GACG_AT_A 1.76912
A__GACG_ATA_ 1.85514
A__GACGGAC__ 1.26874
A__GACG_AC_G 1.33174
A__GACG_AC_A 1.86144
A__GACG_ACA_ 1.56875
A__GACGAGT__ 1.74741
A__GACGA_TG_ 1.67884
A__GACGA_T_G 1.73296
A__GACGA_T_A 1.84215
A__GACGA_TA_ 1.73121
A__GACGAGC__ 1.79936
A__GACGA_CG_ 1.41298
A__GACGA_C_G 1.76405
A__GACGA_C_A 1.88709
A__GACGA_CA_ 1.80314
A__GACGAAT__ 1.92137
A__GACGAAC__ 2.00748
A__GACGG_T_T 1.67822
A__GACGG_T_C 1.63189
A__GACG_GT_C 1.39621
A__GACG__TGC 1.45482
A__GACG__TAT 1.63401
A__GACGG_C_T 1.61834
A__GACG_GC_T 1.54243
A__GACG__CGT 1.41418
A__GACG_GC_C 1.39300
A__GACG__CAT 1.59981
A__GACG__CAC 1.45978
A__GACG_AT_T 1.87619
A__GACG_AT_C 1.75338
A__GACG_AC_T 1.74888
A__GACGA_T_T 1.69978
A__GACGA_T_C 1.77754
A__GACGA_C_T 1.87059
A__GACGA_C_C 1.80336
A__GACGG_TT_ 1.75728
A__GACG_GTT_ 1.65160
A__GACG__TTG 1.75057
A__GACG__TTA 1.72583
A__GACGG_TC_ 1.50335
A__GACG_GTC_ 1.54748
A__GACG__TCG 1.46781
A__GACG__TCA 1.53189
A__GACGG_CT_ 1.75721
A__GACG_GCT_ 1.69813
A__GACG__CTG 1.65503
A__GACG__CTA 1.65578
A__GACGG_CC_ 1.58092
A__GACG_GCC_ 1.59872
A__GACG__CCG 1.40154
A__GACG__CCA 1.82448
A__GACG_ATT_ 1.95292
A__GACG_ATC_ 1.82935
A__GACG_ACC_ 1.91415
A__GACGA_TT_ 1.84508
A__GACGA_TC_ 1.80041
A__GACGA_CT_ 1.86167
A__GACG__TTT 1.76666
A__GACG__TTC 1.63149
A__GACG__TCT 1.67243
A__GACG__TCC 1.64959
A__GACG__CTT 1.80558
A__GACG__CTC 1.65892
A__GACG__CCT 1.72357
A__GACG__CCC 1.60650
A__GACGGT_G_ 1.48631
A__GACGGT__G 1.58671
A__GACG_TGG_ 1.55547
A__GACG_TG_G 1.48997
A__GACG_T_GG 1.65960
A__GACGGT__A 1.58879
A__GACG_TG_A 1.38647
A__GACG_T_GA 1.62948
A__GACGGT_A_ 1.09661
A__GACG_TGA_ 1.22857
A__GACG_T_AG 1.36481
A__GACG_T_AA 1.61315
A__GACGGTA__ 1.26020
A__GACG_TAG_ 1.64747
A__GACG_TA_G 1.64649
A__GACG_TA_A 1.78136
A__GACG_TAA_ 1.29285
A__GACGGCG__ 1.26611
A__GACGGC__G 1.64999
A__GACG_CG_G 1.27244
A__GACG_C_GG 1.60459
A__GACG_CG_A 1.38995
A__GACG_CGA_ 0.92303
A__GACG_C_AG 1.64935
A__GACG_C_AA 1.77640
A__GACG_CA_G 1.53715
A__GACGATG__ 1.50432
A__GACGAT_G_ 1.66772
A__GACGAT__G 1.67832
A__GACGAT__A 1.77123
A__GACGAT_A_ 1.57301
A__GACGATA__ 1.87777
A__GACGACG__ 1.01653
A__GACGAC__G 1.67014
A__GACGGT__T 1.29871
A__GACG_TG_T 1.26274
A__GACG_T_GT 1.51065
A__GACG_T_GC 1.51689
A__GACG_T_AT 1.36651
A__GACG_T_AC 1.13427
A__GACG_TA_T 1.62477
A__GACG_TA_C 1.14618
A__GACGGC__T 1.61839
A__GACG_CG_T 1.15887
A__GACG_C_GT 1.52943
A__GACG_C_GC 1.35260
A__GACG_C_AT 1.55075
A__GACG_C_AC 1.53293
A__GACG_CA_T 1.53381
A__GACGAT__T 1.64489
A__GACGAT__C 1.57232
A__GACGAC__T 1.67989
A__GACGAC__C 1.55643
A__GACG_T_TG 1.67909
A__GACG_T_TA 1.62286
A__GACGGT_C_ 1.48947
A__GACG_TGC_ 1.15998
A__GACG_T_CG 1.33852
A__GACG_T_CA 1.60575
A__GACGGC_T_ 1.63972
A__GACG_C_TG 1.44736
A__GACG_C_TA 1.60762
A__GACGGC_C_ 1.30589
A__GACG_C_CG 1.24102
A__GACG_CAT_ 1.46396
A__GACGAT_T_ 1.70122
A__GACGAT_C_ 1.76190
A__GACGAC_T_ 1.67992
A__GACG_T_TT 1.70270
A__GACG_T_CT 1.49687
A__GACG_T_CC 1.51557
A__GACG_C_TT 1.65090
A__GACG_C_TC 1.53186
A__GACG_C_CT 1.64931
A__GACG_C_CC 1.50062
A__GACGGTT__ 1.61156
A__GACG_TTG_ 1.56753
A__GACG_TT_G 1.64109
A__GACG_TT_A 1.65022
A__GACGGTC__ 1.64237
A__GACG_TCG_ 1.48942
A__GACG_TC_G 1.41843
A__GACG_TC_A 1.72084
A__GACG_TCA_ 1.42496
A__GACGGCT__ 1.52537
A__GACG_CTG_ 1.64986
A__GACG_CT_G 1.68960
A__GACG_CT_A 1.59060
A__GACG_CTA_ 1.69985
A__GACGGCC__ 1.59084
A__GACG_CCG_ 1.22726
A__GACG_CC_G 1.46844
A__GACG_CCA_ 1.67344
A__GACGATT__ 1.65947
A__GACGATC__ 1.75127
A__GACGACT__ 1.69442
A__GACG_TT_T 1.58963
A__GACG_TC_T 1.74212
A__GACG_TC_C 1.48822
A__GACG_CT_T 1.65560
A__GACG_CT_C 1.63616
A__GACG_CC_T 1.73361
A__GACG_CC_C 1.56345
A__GACG_TTT_ 1.61333
A__GACG_TTC_ 1.62660
A__GACG_TCT_ 1.71170
A__GACG_TCC_ 1.67424
A__GACG_CTT_ 1.72948
A__GACG_CTC_ 1.48720
A__GACG_CCT_ 1.50327
A__GACGTGG__ 1.31948
A__GACGTG_G_ 1.43217
A__GACGTG__G 1.36297
A__GACGT_GG_ 1.46714
A__GACGT__GG 1.46617
A__GACGTG__A 1.43608
A__GACGT_G_A 1.44304
A__GACGT__GA 1.54440
A__GACGTG_A_ 1.24043
A__GACGT_GA_ 1.36544
A__GACGT__AA 1.48883
A__GACGTGA__ 1.39933
A__GACGT_AG_ 1.34253
A__GACGT_A_G 1.31292
A__GACGT_A_A 1.56799
A__GACGT_AA_ 1.46453
A__GACGTAG__ 1.60022
A__GACGTA_G_ 1.66922
A__GACGTA__G 1.72012
A__GACGTA__A 1.70401
A__GACGTA_A_ 1.66007
A__GACGTAA__ 1.59742
A__GACGCG__G 1.15729
A__GACGC_GG_ 1.52484
A__GACGC_G_G 1.42526
A__GACGC__GG 1.62768
A__GACGCG__A 1.31564
A__GACGC_G_A 1.38213
A__GACGC__GA 1.74290
A__GACGCG_A_ 1.22250
A__GACGC_GA_ 1.24441
A__GACGC__AG 1.63604
A__GACGC__AA 1.70174
A__GACGCGA__ 1.05409
A__GACGC_AG_ 1.71704
A__GACGC_A_G 1.66132
A__GACGC_A_A 1.59943
A__GACGC_AA_ 1.74435
A__GACGCAG__ 1.46463
A__GACGCA_G_ 1.67525
A__GACGCA__G 1.67475
A__GACGCA__A 1.61357
A__GACGCAA__ 1.70896
A__GACGTG__T 1.54843
A__GACGT_G_T 1.53046
A__GACGTG__C 1.08400
A__GACGT_G_C 1.40260
A__GACGT__GC 1.10252
A__GACGT__AT 1.46534
A__GACGT__AC 1.35709
A__GACGT_A_T 1.47792
A__GACGT_A_C 1.14922
A__GACGTA__T 1.65977
A__GACGTA__C 1.48379
A__GACGC_G_T 1.24372
A__GACGC__GT 1.62527
A__GACGC_G_C 1.34347
A__GACGC__GC 1.51696
A__GACGC__AT 1.49151
A__GACGC__AC 1.47723
A__GACGC_A_T 1.80586
A__GACGC_A_C 1.54586
A__GACGCA__T 1.67018
A__GACGCA__C 1.58935
A__GACGTG_T_ 1.49709
A__GACGT_GT_ 1.48851
A__GACGT__TG 1.59739
A__GACGT__TA 1.52854
A__GACGTG_C_ 1.35072
A__GACGT_GC_ 1.51825
A__GACGT__CG 1.20878
A__GACGT__CA 1.62726
A__GACGT_AT_ 1.44103
A__GACGT_AC_ 1.33164
A__GACGTA_T_ 1.70722
A__GACGTA_C_ 1.51545
A__GACGCG_T_ 1.30383
A__GACGC_GT_ 1.50919
A__GACGC__TG 1.46206
A__GACGC__TA 1.69621
A__GACGCG_C_ 1.01038
A__GACGC_GC_ 1.15364
A__GACGC__CG 1.41049
A__GACGC__CA 1.32632
A__GACGC_AT_ 1.69439
A__GACGCA_T_ 1.81016
A__GACGCA_C_ 1.56302
A__GACGT__TC 1.43791
A__GACGT__CT 1.53515
A__GACGT__CC 1.26380
A__GACGC__TT 1.86693
A__GACGC__TC 1.48770
A__GACGC__CT 1.60871
A__GACGC__CC 1.56234
A__GACGTGT__ 1.45221
A__GACGT_T_G 1.60662
A__GACGT_T_A 1.51435
A__GACGT_TA_ 1.43485
A__GACGTGC__ 1.30829
A__GACGT_CG_ 0.90881
A__GACGT_C_G 1.37542
A__GACGT_C_A 1.62516
A__GACGT_CA_ 1.28688
A__GACGTAT__ 1.72752
A__GACGTAC__ 1.69252
A__GACGCGT__ 1.30170
A__GACGC_TG_ 1.65349
A__GACGC_T_G 1.77112
A__GACGC_T_A 1.72662
A__GACGC_TA_ 1.86002
A__GACGC_CG_ 1.38881
A__GACGC_C_G 1.45104
A__GACGC_C_A 1.71340
A__GACGC_CA_ 1.61254
A__GACGCAT__ 1.76806
A__GACGT_T_C 1.36967
A__GACGT_C_T 1.55985
A__GACGT_C_C 1.29103
A__GACGC_T_T 1.82626
A__GACGC_T_C 1.60782
A__GACGC_C_T 1.76655
A__GACGC_C_C 1.50193
A__GACGT_TT_ 1.56725
A__GACGT_TC_ 1.47816
A__GACGT_CT_ 1.65685
A__GACGT_CC_ 1.57980
A__GACGC_TT_ 1.73961
A__GACGC_TC_ 1.69344
A__GACGC_CT_ 1.50237
A__GACGC_CC_ 1.75820
A__GACGTTG__ 1.59228
A__GACGTT_G_ 1.42833
A__GACGTT__G 1.30741
A__GACGTT__A 1.52365
A__GACGTT_A_ 1.27988
A__GACGTC_G_ 1.29893
A__GACGTC__G 1.41180
A__GACGTC__A 1.57238
A__GACGTC_A_ 1.46747
A__GACGTCA__ 1.26618
A__GACGCT_G_ 1.70629
A__GACGCT__G 1.63065
A__GACGCT__A 1.56063
A__GACGCT_A_ 1.56661
A__GACGCTA__ 1.75857
A__GACGCC_G_ 1.61136
A__GACGCC__G 1.43126
A__GACGCC__A 1.61986
A__GACGCC_A_ 1.76076
A__GACGTT__C 1.34296
A__GACGTC__T 1.45876
A__GACGTC__C 1.38584
A__GACGCT__T 1.61093
A__GACGCC__T 1.69488
A__GACGTC_T_ 1.51950
A__GACGTC_C_ 1.52644
A__GACGCT_T_ 1.68197
A__GACGCC_T_ 1.37197
A__GACGTTT__ 1.46611
A__GACGTTC__ 1.32633
A__GACGTCT__ 1.57189
A__GACGTCC__ 1.64344
A__GACGCTT__ 1.73647
A__GACGCTC__ 1.73373
A__GACGCCT__ 1.77347
AG_A_CGGGG__ 1.35146
AG_A_CGGG_G_ 1.04683
AG_A_CGGG__G 1.49447
AG_A_CGG_GG_ 1.56686
AG_A_CGG_G_G 1.51748
AG_A_CGG__GG 1.58667
AG_A_CG_GGG_ 1.50948
AG_A_CG_GG_G 1.41111
AG_A_CG_G_GG 1.54260
AG_A_CG__GGG 1.57971
AG_A_CGGG__A 1.18348
AG_A_CGG_G_A 1.60275
AG_A_CGG__GA 1.38312
AG_A_CG_G_GA 1.22870
AG_A_CG__GGA 1.65436
AG_A_CGGG_A_ 1.44702
AG_A_CGG_GA_ 1.53016
AG_A_CGG__AG 1.48483
AG_A_CG__GAG 1.53309
AG_A_CGG__AA 1.67568
AG_A_CG__GAA 1.73938
AG_A_CGG_AG_ 1.29481
AG_A_CGG_A_G 1.61067
AG_A_CG_GAG_ 1.22257
AG_A_CG_GA_G 1.53760
AG_A_CG__AGG 1.62885
AG_A_CGG_A_A 1.51203
AG_A_CG_GA_A 1.43728
AG_A_CG__AGA 1.57886
AG_A_CGG_AA_ 1.65600
AG_A_CG_GAA_ 1.58865
AG_A_CG__AAG 1.64366
AG_A_CGGAG__ 1.66805
AG_A_CGGA_G_ 1.65837
AG_A_CGGA__G 1.61603
AG_A_CG_AGG_ 1.69548
AG_A_CG_AG_G 1.74549
AG_A_CG_A_GG 1.75467
AG_A_CGGA__A 1.92220
AG_A_CG_A_GA 1.83769
AG_A_CGGA_A_ 1.72888
AG_A_CG_AGA_ 1.86066
AG_A_CG_A_AG 1.71987
AG_A_CG_A_AA 1.94146
AG_A_CG_AAG_ 1.79850
AG_A_CG_AA_G 1.85660
AG_A_CG_AA_A 2.03690
AG_A_CGAG_G_ 1.61017
AG_A_CGAG__G 1.66584
AG_A_CGA_GG_ 1.71348
AG_A_CGA_G_G 1.64378
AG_A_CGA__GG 1.77421
AG_A_CGAG__A 1.82264
AG_A_CGA_G_A 1.65124
AG_A_CGA__GA 1.83997
AG_A_CGAG_A_ 1.63984
AG_A_CGAGA__ 1.87309
AG_A_CGA_AG_ 1.95572
AG_A_CGA_A_A 1.74725
AG_A_CGA_AA_ 1.63862
AG_A_CGAA_G_ 1.79265
AG_A_CGAAA__ 2.12332
AG_A_CGG_G_T 1.48215
AG_A_CGG__GT 1.39900
AG_A_CG_GG_T 1.40507
AG_A_CG_G_GT 1.43302
AG_A_CG__GGT 1.58404
AG_A_CGGG__C 1.39136
AG_A_CGG_G_C 1.42176
AG_A_CGG__GC 0.84730
AG_A_CG_GG_C 1.26032
AG_A_CG_G_GC 1.21791
AG_A_CG__GGC 1.38661
AG_A_CG_G_AT 1.54613
AG_A_CG__GAT 1.68965
AG_A_CGG__AC 1.50752
AG_A_CGG_A_T 1.69863
AG_A_CG_GA_T 1.49764
AG_A_CG__AGT 1.57421
AG_A_CGG_A_C 1.54768
AG_A_CG_GA_C 1.49230
AG_A_CG__AGC 1.58043
AG_A_CG__AAC 1.56242
AG_A_CG_AG_T 1.80709
AG_A_CG_A_GT 1.76159
AG_A_CG_AG_C 1.61107
AG_A_CG_A_GC 1.45443
AG_A_CG_A_AC 1.71544
AG_A_CGAG__T 1.62504
AG_A_CGA__GT 1.67746
AG_A_CGAG__C 1.50259
AG_A_CGA_G_C 1.56319
AG_A_CGA__GC 1.21491
AG_A_CGA__AC 1.64509
AG_A_CGA_A_T 1.88409
AG_A_CGAA__C 1.72845
AG_A_CGGG_T_ 1.49871
AG_A_CGG_GT_ 1.36298
AG_A_CGG__TG 1.81239
AG_A_CG_GGT_ 1.29507
AG_A_CG__GTG 1.58693
AG_A_CGG__TA 1.69234
AG_A_CG_G_TA 1.40992
AG_A_CG__GTA 1.34955
AG_A_CGGG_C_ 1.58432
AG_A_CGG_GC_ 1.51085
AG_A_CG_GGC_ 1.35949
AG_A_CG_G_CG 1.12423
AG_A_CG_G_CA 1.65805
AG_A_CGG_AT_ 1.87514
AG_A_CG_GAT_ 1.59631
AG_A_CG__ATG 1.84640
AG_A_CG__ATA 1.73497
AG_A_CGG_AC_ 1.81083
AG_A_CG_GAC_ 1.72713
AG_A_CG__ACG 1.44930
AG_A_CG__ACA 1.86521
AG_A_CGGA_T_ 1.80384
AG_A_CG_AGT_ 1.57275
AG_A_CG_A_TG 1.92859
AG_A_CG_A_TA 1.80993
AG_A_CGGA_C_ 1.82222
AG_A_CG_AAC_ 1.91237
AG_A_CGAG_T_ 1.73849
AG_A_CGA_GT_ 1.52920
AG_A_CGA__TA 1.70160
AG_A_CGAG_C_ 1.71288
AG_A_CGA_AT_ 1.91319
AG_A_CGAA_T_ 1.94198
AG_A_CGAA_C_ 1.76299
AG_A_CGG__TT 1.62966
AG_A_CG_G_TT 1.56418
AG_A_CG__GTT 1.44898
AG_A_CGG__TC 1.61724
AG_A_CG_G_TC 1.49488
AG_A_CG__GTC 1.44255
AG_A_CGG__CT 1.67780
AG_A_CG__GCT 1.54333
AG_A_CGG__CC 1.64121
AG_A_CG_G_CC 1.50061
AG_A_CG__GCC 1.54867
AG_A_CG__ACT 1.79367
AG_A_CG__ACC 1.74796
AG_A_CG_A_TC 1.77487
AG_A_CG_A_CT 1.87063
AG_A_CG_A_CC 1.73796
AG_A_CGA__TT 1.86019
AG_A_CGA__CT 1.76546
AG_A_CGA__CC 1.65017
AG_A_CGGGT__ 1.49724
AG_A_CGG_TG_ 1.44405
AG_A_CGG_T_G 1.67952
AG_A_CG_GTG_ 1.46380
AG_A_CG_GT_G 1.48617
AG_A_CG__TGG 1.62339
AG_A_CGG_T_A 1.74356
AG_A_CG_GT_A 1.52432
AG_A_CG__TGA 1.71926
AG_A_CGG_TA_ 1.68775
AG_A_CG_GTA_ 1.48373
AG_A_CG__TAG 1.70345
AG_A_CG__TAA 1.62972
AG_A_CGGGC__ 1.52495
AG_A_CGG_C_G 1.51084
AG_A_CG_GC_G 1.56621
AG_A_CG__CGG 1.29102
AG_A_CGG_C_A 1.71144
AG_A_CG_GC_A 1.59195
AG_A_CGG_CA_ 1.50555
AG_A_CG_GCA_ 1.48150
AG_A_CG__CAG 1.59632
AG_A_CG__CAA 1.73051
AG_A_CG_ATG_ 1.67943
AG_A_CG_AT_G 1.80205
AG_A_CG_AT_A 1.76916
AG_A_CG_ATA_ 1.81125
AG_A_CGGAC__ 1.73635
AG_A_CG_ACG_ 1.44674
AG_A_CG_AC_G 1.59717
AG_A_CG_ACA_ 1.71155
AG_A_CGAGT__ 1.51999
AG_A_CGA_TG_ 1.29244
AG_A_CGA_T_G 1.67517
AG_A_CGA_T_A 1.74753
AG_A_CGAGC__ 1.70432
AG_A_CGA_CG_ 1.18894
AG_A_CGA_C_G 1.83798
AG_A_CGA_C_A 1.80686
AG_A_CGA_CA_ 1.75019
AG_A_CGAAC__ 1.87181
AG_A_CG__TGT 1.66628
AG_A_CGG_T_C 1.46774
AG_A_CG_GT_C 1.38176
AG_A_CG__TAT 1.88794
AG_A_CG__TAC 1.60097
AG_A_CGG_C_T 1.65965
AG_A_CG_GC_T 1.56960
AG_A_CG__CGT 1.37502
AG_A_CG_GC_C 1.45572
AG_A_CG__CAT 1.72596
AG_A_CG__CAC 1.60999
AG_A_CG_AT_C 1.53257
AG_A_CG_AC_T 1.98416
AG_A_CG_AC_C 1.73546
AG_A_CGA_T_T 1.72895
AG_A_CGA_C_T 1.72614
AG_A_CGA_C_C 1.59157
AG_A_CG_GTT_ 1.60865
AG_A_CG__TTG 1.73312
AG_A_CG__TTA 1.72643
AG_A_CGG_TC_ 1.68460
AG_A_CG_GTC_ 1.50035
AG_A_CG__TCG 1.20885
AG_A_CG__TCA 1.73768
AG_A_CGG_CT_ 1.70807
AG_A_CG_GCT_ 1.64740
AG_A_CG__CTG 1.89080
AG_A_CGG_CC_ 1.75864
AG_A_CG_GCC_ 1.62222
AG_A_CG__CCG 1.48936
AG_A_CG__CCA 1.78890
AG_A_CG_ATT_ 1.85730
AG_A_CG_ACT_ 1.97895
AG_A_CG_ACC_ 1.82027
AG_A_CGA_TC_ 1.59606
AG_A_CGA_CC_ 1.76041
AG_A_CG__TTT 1.79373
AG_A_CG__TTC 1.56020
AG_A_CG__CTT 1.70731
AG_A_CG__CTC 1.63022
AG_A_CG__CCT 1.65458
AG_A_CG__CCC 1.53712
AG_A_CGGTG__ 1.56001
AG_A_CGGT_G_ 1.08136
AG_A_CGGT__G 1.74623
AG_A_CG_TGG_ 1.53901
AG_A_CG_TG_G 1.49848
AG_A_CG_T_GG 1.59661
AG_A_CGGT__A 1.77967
AG_A_CG_TG_A 1.66776
AG_A_CG_T_GA 1.80921
AG_A_CGGT_A_ 1.57167
AG_A_CG_TGA_ 1.58686
AG_A_CG_T_AG 1.61117
AG_A_CG_T_AA 1.54268
AG_A_CGGTA__ 1.79232
AG_A_CG_TAG_ 1.82576
AG_A_CG_TA_G 1.70817
AG_A_CG_TA_A 1.66632
AG_A_CG_TAA_ 1.46458
AG_A_CGGC_G_ 1.35540
AG_A_CGGC__G 1.55006
AG_A_CG_CGG_ 1.11652
AG_A_CG_CG_G 1.15631
AG_A_CG_C_GG 1.49830
AG_A_CGGC__A 1.71879
AG_A_CG_CG_A 1.52560
AG_A_CG_C_GA 1.76625
AG_A_CGGC_A_ 1.63897
AG_A_CG_CGA_ 1.17638
AG_A_CG_C_AA 1.42720
AG_A_CGGCA__ 1.65965
AG_A_CG_CAG_ 1.70630
AG_A_CG_CA_G 1.63908
AG_A_CG_CA_A 1.52851
AG_A_CG_CAA_ 1.42610
AG_A_CGATG__ 1.66806
AG_A_CGAT_G_ 1.76661
AG_A_CGAT__G 1.69755
AG_A_CGAT__A 1.59433
AG_A_CGAT_A_ 1.47464
AG_A_CGATA__ 1.62423
AG_A_CGACG__ 1.27510
AG_A_CGAC_G_ 1.33863
AG_A_CGAC__G 1.72693
AG_A_CGAC__A 1.46237
AG_A_CGAC_A_ 1.37118
AG_A_CGACA__ 1.56430
AG_A_CGGT__T 1.58297
AG_A_CG_TG_T 1.55925
AG_A_CG_T_GT 1.60795
AG_A_CGGT__C 1.05924
AG_A_CG_TG_C 1.50718
AG_A_CG_T_GC 0.97607
AG_A_CG_T_AT 1.73604
AG_A_CG_T_AC 1.59030
AG_A_CG_TA_T 1.67832
AG_A_CG_TA_C 1.71364
AG_A_CGGC__T 1.69030
AG_A_CG_CG_T 1.06822
AG_A_CG_C_GT 1.60366
AG_A_CGGC__C 1.34379
AG_A_CG_C_GC 1.07529
AG_A_CG_C_AT 1.69440
AG_A_CG_C_AC 1.48395
AG_A_CG_CA_T 1.71699
AG_A_CG_CA_C 1.61248
AG_A_CGAT__T 1.70732
AG_A_CGAT__C 1.68939
AG_A_CGAC__T 1.69392
AG_A_CGAC__C 1.21447
AG_A_CGGT_T_ 1.72884
AG_A_CG_TGT_ 1.55533
AG_A_CG_T_TG 1.81008
AG_A_CG_T_TA 1.78100
AG_A_CGGT_C_ 1.71283
AG_A_CG_TGC_ 1.57087
AG_A_CG_T_CG 1.44058
AG_A_CG_TAT_ 1.80891
AG_A_CG_TAC_ 1.79871
AG_A_CGGC_T_ 1.77584
AG_A_CG_C_TG 1.73577
AG_A_CG_C_TA 1.65696
AG_A_CGGC_C_ 1.59730
AG_A_CG_CGC_ 1.18958
AG_A_CG_C_CG 1.26119
AG_A_CG_C_CA 1.79116
AG_A_CG_CAC_ 1.65764
AG_A_CGAT_T_ 1.74874
AG_A_CGAT_C_ 1.74199
AG_A_CGAC_T_ 1.67556
AG_A_CGAC_C_ 1.67315
AG_A_CG_T_TT 1.67943
AG_A_CG_T_TC 1.59118
AG_A_CG_C_TT 1.60116
AG_A_CG_C_TC 1.56363
AG_A_CG_C_CT 1.67169
AG_A_CG_C_CC 1.51527
AG_A_CGGTT__ 1.71764
AG_A_CG_TTG_ 1.67415
AG_A_CG_TT_G 1.70188
AG_A_CG_TTA_ 1.69378
AG_A_CGGTC__ 1.05934
AG_A_CG_TC_G 1.83381
AG_A_CG_TCA_ 1.71663
AG_A_CGGCT__ 1.58472
AG_A_CG_CTG_ 1.31649
AG_A_CG_CT_G 1.62676
AG_A_CG_CT_A 1.74983
AG_A_CG_CTA_ 1.78544
AG_A_CG_CC_G 1.70589
AG_A_CG_CC_A 1.78918
AG_A_CG_CCA_ 1.68344
AG_A_CGATT__ 1.68391
AG_A_CGATC__ 1.69735
AG_A_CGACT__ 1.33581
AG_A_CGACC__ 1.72486
AG_A_CG_TT_T 1.74074
AG_A_CG_TT_C 1.59197
AG_A_CG_TC_T 1.59562
AG_A_CG_TC_C 1.05902
AG_A_CG_CT_T 1.69249
AG_A_CG_CT_C 1.24306
AG_A_CG_CC_T 1.60516
AG_A_CG_CC_C 1.46421
AG_A_CG_TTT_ 1.69838
AG_A_CG_TTC_ 1.67527
AG_A_CG_TCC_ 1.56980
AG_A_CG_CTT_ 1.63906
AG_A_CG_CTC_ 1.65910
AG_A_CG_CCC_ 1.64614
AG_A_CGTG__G 1.36934
AG_A_CGT_GG_ 1.36125
AG_A_CGT_G_G 1.35539
AG_A_CGT__GG 1.42313
AG_A_CGTG__A 1.34564
AG_A_CGT__GA 1.53865
AG_A_CGTG_A_ 1.34230
AG_A_CGT_GA_ 1.51227
AG_A_CGT__AG 1.47135
AG_A_CGT__AA 1.63284
AG_A_CGTGA__ 1.35739
AG_A_CGT_AG_ 1.47534
AG_A_CGT_A_G 1.50082
AG_A_CGT_A_A 1.57999
AG_A_CGT_AA_ 1.53349
AG_A_CGTAG__ 1.70553
AG_A_CGTA_G_ 1.65776
AG_A_CGTA__G 1.70417
AG_A_CGTA__A 1.76396
AG_A_CGTA_A_ 1.81461
AG_A_CGTAA__ 1.76687
AG_A_CGCGG__ 1.10855
AG_A_CGC_GG_ 1.54629
AG_A_CGC_G_G 1.55461
AG_A_CGC__GG 1.60008
AG_A_CGCG__A 1.43073
AG_A_CGC__GA 1.83323
AG_A_CGCG_A_ 1.19450
AG_A_CGC__AG 1.73091
AG_A_CGC__AA 1.81668
AG_A_CGCGA__ 1.38733
AG_A_CGC_AG_ 1.75756
AG_A_CGC_A_G 1.67803
AG_A_CGC_A_A 1.92223
AG_A_CGC_AA_ 1.79898
AG_A_CGCA_G_ 1.70509
AG_A_CGCA__G 1.75847
AG_A_CGCA_A_ 1.83104
AG_A_CGTG__T 1.54413
AG_A_CGT_G_T 1.46850
AG_A_CGTG__C 1.33634
AG_A_CGT_G_C 1.33994
AG_A_CGT__GC 1.36801
AG_A_CGT__AT 1.69299
AG_A_CGT__AC 1.45347
AG_A_CGT_A_T 1.57992
AG_A_CGT_A_C 1.53608
AG_A_CGTA__T 1.82159
AG_A_CGTA__C 1.66028
AG_A_CGCG__T 1.37056
AG_A_CGC__GT 1.78355
AG_A_CGCG__C 1.09765
AG_A_CGC_G_C 1.43982
AG_A_CGC__GC 1.45246
AG_A_CGC__AT 2.00648
AG_A_CGC__AC 1.58439
AG_A_CGC_A_T 1.74823
AG_A_CGC_A_C 1.70123
AG_A_CGCA__T 2.01194
AG_A_CGCA__C 1.67131
AG_A_CGTG_T_ 1.40981
AG_A_CGT_GT_ 1.39295
AG_A_CGT__TG 1.64007
AG_A_CGT__TA 1.49602
AG_A_CGTG_C_ 1.41666
AG_A_CGT_GC_ 1.40570
AG_A_CGT__CG 1.18847
AG_A_CGT__CA 1.72148
AG_A_CGT_AT_ 1.54492
AG_A_CGT_AC_ 1.66950
AG_A_CGTA_T_ 1.67819
AG_A_CGTA_C_ 1.81465
AG_A_CGCG_T_ 1.37234
AG_A_CGC_GT_ 1.57109
AG_A_CGC__TG 1.76642
AG_A_CGC__TA 1.87314
AG_A_CGCG_C_ 1.08680
AG_A_CGC__CG 1.20430
AG_A_CGC_AC_ 1.73881
AG_A_CGCA_T_ 1.98846
AG_A_CGT__TT 1.55696
AG_A_CGT__TC 1.47804
AG_A_CGT__CT 1.55590
AG_A_CGT__CC 1.45330
AG_A_CGC__TT 1.77208
AG_A_CGC__CC 1.68756
AG_A_CGT_T_G 1.53792
AG_A_CGT_T_A 1.60068
AG_A_CGT_TA_ 1.59262
AG_A_CGTGC__ 1.44719
AG_A_CGT_CA_ 1.61013
AG_A_CGTAT__ 1.68781
AG_A_CGTAC__ 1.86050
AG_A_CGC_TG_ 1.68665
AG_A_CGC_T_G 1.72700
AG_A_CGC_T_A 1.78596
AG_A_CGC_TA_ 1.86068
AG_A_CGC_CG_ 1.43201
AG_A_CGC_C_G 1.75220
AG_A_CGC_C_A 1.69714
AG_A_CGC_CA_ 1.74928
AG_A_CGCAT__ 1.81838
AG_A_CGT_T_C 1.42303
AG_A_CGT_C_T 1.54787
AG_A_CGT_C_C 1.46149
AG_A_CGC_T_T 1.95578
AG_A_CGC_T_C 1.64458
AG_A_CGC_C_T 1.79565
AG_A_CGC_C_C 1.57438
AG_A_CGT_TT_ 1.52206
AG_A_CGT_TC_ 1.58449
AG_A_CGT_CT_ 1.69947
AG_A_CGT_CC_ 1.54591
AG_A_CGC_TT_ 1.81191
AG_A_CGC_TC_ 1.77191
AG_A_CGC_CT_ 1.84043
AG_A_CGTTG__ 1.44477
AG_A_CGTT_G_ 1.40300
AG_A_CGTT__G 1.46791
AG_A_CGTT__A 1.69812
AG_A_CGTT_A_ 1.60710
AG_A_CGTTA__ 1.56371
AG_A_CGTC_G_ 1.57410
AG_A_CGTC__G 1.60465
AG_A_CGTC__A 1.75467
AG_A_CGTC_A_ 1.58441
AG_A_CGCTG__ 1.56284
AG_A_CGCT_G_ 1.71916
AG_A_CGCT__G 1.73013
AG_A_CGCT__A 1.81489
AG_A_CGCT_A_ 1.78441
AG_A_CGCTA__ 1.84498
AG_A_CGCCG__ 1.18342
AG_A_CGCC_G_ 1.59469
AG_A_CGCC__G 1.58144
AG_A_CGCC__A 1.78831
AG_A_CGCC_A_ 1.77175
AG_A_CGTT__T 1.56566
AG_A_CGTT__C 1.40609
AG_A_CGTC__T 1.51736
AG_A_CGTC__C 1.46207
AG_A_CGCT__T 1.76444
AG_A_CGCC__C 1.53314
AG_A_CGTT_T_ 1.64217
AG_A_CGTC_T_ 1.49870
AG_A_CGTC_C_ 1.65462
AG_A_CGCT_T_ 1.73565
AG_A_CGTCT__ 1.58389
AG_A_CGTCC__ 1.67857
AG_A_CGCTT__ 1.83477
AG_A_CGCTC__ 1.80892
AG_A_CGCCT__ 1.76378
AG_A_CGCCC__ 1.63384
A_GA_CGGGG__ 1.53066
A_GA_CGGG_G_ 1.45773
A_GA_CGGG__G 1.61958
A_GA_CGG_GG_ 1.67614
A_GA_CGG_G_G 1.62544
A_GA_CGG__GG 1.70618
A_GA_CG_GGG_ 1.40941
A_GA_CG_GG_G 1.39925
A_GA_CG_G_GG 1.47897
A_GA_CG__GGG 1.58380
A_GA_CGGG__A 1.69414
A_GA_CGG_G_A 1.81988
A_GA_CGG__GA 1.79690
A_GA_CG_GG_A 1.53871
A_GA_CG_G_GA 1.51327
A_GA_CGGG_A_ 1.30298
A_GA_CGG_GA_ 1.68374
A_GA_CGG__AG 1.44241
A_GA_CG_G_AG 1.39256
A_GA_CG__GAG 1.52224
A_GA_CGG__AA 1.80996
A_GA_CGG_AG_ 1.71664
A_GA_CGG_A_G 1.67818
A_GA_CG_GAG_ 1.44748
A_GA_CG_GA_G 1.53790
A_GA_CG__AGG 1.70606
A_GA_CGG_A_A 1.89371
A_GA_CG_GA_A 1.67210
A_GA_CG__AGA 1.78013
A_GA_CGG_AA_ 1.49905
A_GA_CG__AAG 1.59742
A_GA_CGGAG__ 1.81225
A_GA_CGGA__G 1.77802
A_GA_CG_AG_G 1.71102
A_GA_CG_A_GG 1.68150
A_GA_CG_A_AG 1.82942
A_GA_CG_A_AA 2.00721
A_GA_CG_AAG_ 1.75416
A_GA_CG_AAA_ 1.97913
A_GA_CGAGG__ 1.47588
A_GA_CGAG_G_ 1.52024
A_GA_CGAG__G 1.57286
A_GA_CGA_GG_ 1.66368
A_GA_CGA_G_G 1.47129
A_GA_CGA__GG 1.60842
A_GA_CGAG__A 1.71989
A_GA_CGAGA__ 1.05437
A_GA_CGA_AG_ 1.89011
A_GA_CGA_A_G 1.72807
A_GA_CGA_A_A 1.90787
A_GA_CGAA_G_ 1.65587
A_GA_CGAA__G 1.82147
A_GA_CGAAA__ 1.99853
A_GA_CGG_G_T 1.59259
A_GA_CGG__GT 1.51035
A_GA_CG__GGT 1.63988
A_GA_CGGG__C 1.27463
A_GA_CGG_G_C 1.49771
A_GA_CG_GG_C 1.26116
A_GA_CG_G_GC 1.12270
A_GA_CG__GGC 1.41480
A_GA_CG__GAT 1.60308
A_GA_CG_G_AC 1.05293
A_GA_CGG_A_T 1.78364
A_GA_CG__AGT 1.59539
A_GA_CGG_A_C 1.40479
A_GA_CG_GA_C 1.14372
A_GA_CG__AGC 1.58256
A_GA_CG__AAC 1.31349
A_GA_CG_AG_T 1.78464
A_GA_CG_A_GT 1.78555
A_GA_CGGA__C 1.73951
A_GA_CG_A_GC 1.52768
A_GA_CGA__GT 1.83128
A_GA_CGA__GC 1.59850
A_GA_CGAA__T 1.94877
A_GA_CGGG_T_ 1.75666
A_GA_CGG_GT_ 1.55166
A_GA_CG_GGT_ 1.43178
A_GA_CG_G_TG 1.63250
A_GA_CG__GTG 1.48112
A_GA_CG_G_TA 1.54238
A_GA_CG__GTA 1.39302
A_GA_CGGG_C_ 1.65195
A_GA_CGG_GC_ 1.66346
A_GA_CGG__CG 1.15407
A_GA_CG_GGC_ 1.35732
A_GA_CG_G_CG 1.03140
A_GA_CG_G_CA 1.61714
A_GA_CGG_AT_ 1.91470
A_GA_CG_GAT_ 1.63529
A_GA_CG__ATG 1.70864
A_GA_CG__ATA 1.62339
A_GA_CGG_AC_ 1.91207
A_GA_CG_GAC_ 1.67759
A_GA_CG__ACG 1.14449
A_GA_CG__ACA 1.79409
A_GA_CG_AGT_ 1.47874
A_GA_CG_A_TG 1.78333
A_GA_CG_A_TA 1.61074
A_GA_CG_AGC_ 1.79350
A_GA_CG_A_CG 1.39693
A_GA_CG_A_CA 1.79390
A_GA_CGAG_T_ 1.72818
A_GA_CGA_GT_ 1.39339
A_GA_CGA__TG 1.80262
A_GA_CGA__TA 1.54045
A_GA_CGAG_C_ 1.66189
A_GA_CGA__CG 0.90143
A_GA_CGA__CA 1.92714
A_GA_CGA_AT_ 1.83919
A_GA_CGA_AC_ 1.80664
A_GA_CGAA_T_ 1.73711
A_GA_CGG__TT 1.78908
A_GA_CG_G_TT 1.56280
A_GA_CG__GTT 1.58863
A_GA_CGG__TC 1.76395
A_GA_CG_G_TC 1.59718
A_GA_CG__GTC 1.53122
A_GA_CGG__CC 1.79664
A_GA_CG_G_CC 1.56516
A_GA_CG__GCC 1.58229
A_GA_CG__ATT 1.88493
A_GA_CG__ATC 1.81804
A_GA_CG__ACT 1.88579
A_GA_CG__ACC 1.68606
A_GA_CG_A_CT 1.91287
A_GA_CG_A_CC 1.79615
A_GA_CGA__CT 1.48705
A_GA_CGA__CC 1.66846
A_GA_CGGGT__ 1.51713
A_GA_CGG_TG_ 1.61739
A_GA_CGG_T_G 1.78396
A_GA_CG_GTG_ 1.39548
A_GA_CG_GT_G 1.39034
A_GA_CG_GT_A 1.46156
A_GA_CG__TGA 1.58981
A_GA_CG_GTA_ 1.40193
A_GA_CG__TAG 1.26553
A_GA_CG__TAA 1.78166
A_GA_CGGGC__ 1.67228
A_GA_CGG_CG_ 1.15767
A_GA_CGG_C_G 1.31903
A_GA_CG_GC_G 1.57504
A_GA_CG__CGG 1.11323
A_GA_CG_GC_A 1.61681
A_GA_CG__CGA 0.81477
A_GA_CG_GCA_ 1.49738
A_GA_CG__CAG 1.48741
A_GA_CG__CAA 1.82114
A_GA_CG_ATG_ 1.60497
A_GA_CG_AT_G 1.64655
A_GA_CG_AT_A 1.74053
A_GA_CG_ACG_ 0.91994
A_GA_CG_AC_G 1.78648
A_GA_CG_AC_A 1.75408
A_GA_CG_ACA_ 1.75862
A_GA_CGAGT__ 1.45785
A_GA_CGA_T_G 1.25520
A_GA_CGA_T_A 1.70501
A_GA_CGA_TA_ 1.37520
A_GA_CGAGC__ 1.62357
A_GA_CGA_C_G 1.78959
A_GA_CGAAT__ 1.78145
A_GA_CGAAC__ 1.71797
A_GA_CG__TGT 1.68355
A_GA_CGG_T_C 1.75558
A_GA_CG_GT_C 1.48890
A_GA_CG__TGC 1.43206
A_GA_CG__TAC 1.57949
A_GA_CGG_C_T 1.88265
A_GA_CG_GC_T 1.57884
A_GA_CG__CGT 1.27691
A_GA_CG_GC_C 1.46080
A_GA_CG__CGC 0.90453
A_GA_CG__CAT 1.75540
A_GA_CG__CAC 1.61370
A_GA_CG_AT_C 1.60246
A_GA_CG_AC_T 1.88488
A_GA_CGA_T_T 1.72077
A_GA_CGA_C_T 1.66295
A_GA_CGA_C_C 1.66421
A_GA_CG_GTT_ 1.51750
A_GA_CG_GTC_ 1.54353
A_GA_CG__TCG 0.94753
A_GA_CG__TCA 1.78929
A_GA_CG_GCT_ 1.75506
A_GA_CG__CTG 1.89376
A_GA_CGG_CC_ 1.79108
A_GA_CG_GCC_ 1.58327
A_GA_CG__CCG 1.42191
A_GA_CG__CCA 1.92439
A_GA_CG_ATT_ 1.83300
A_GA_CG_ACT_ 2.00379
A_GA_CG_ACC_ 1.80191
A_GA_CGA_TT_ 1.70050
A_GA_CGA_TC_ 1.71957
A_GA_CGA_CC_ 1.73136
A_GA_CG__TTT 1.72115
A_GA_CG__TTC 1.64482
A_GA_CG__TCC 1.71571
A_GA_CG__CTT 1.87421
A_GA_CG__CTC 1.63259
A_GA_CG__CCT 1.69530
A_GA_CG__CCC 1.67620
A_GA_CGGT__G 1.63319
A_GA_CG_TGG_ 1.73584
A_GA_CG_TG_G 1.45389
A_GA_CG_T_GG 1.63280
A_GA_CG_TG_A 1.84106
A_GA_CG_T_GA 1.81283
A_GA_CGGT_A_ 1.67213
A_GA_CG_TGA_ 1.52285
A_GA_CGGTA__ 1.79415
A_GA_CG_TAG_ 1.78622
A_GA_CG_TA_G 1.60854
A_GA_CGGCG__ 1.24856
A_GA_CGGC_G_ 1.61411
A_GA_CG_CGG_ 1.18335
A_GA_CG_CG_G 0.96489
A_GA_CG_C_GG 1.60008
A_GA_CGGC__A 1.86103
A_GA_CG_CG_A 1.59141
A_GA_CG_C_GA 1.77488
A_GA_CG_CGA_ 0.89313
A_GA_CG_C_AG 1.15795
A_GA_CGGCA__ 1.81636
A_GA_CG_CAG_ 1.80853
A_GA_CG_CA_G 1.54393
A_GA_CG_CA_A 1.84269
A_GA_CG_CAA_ 1.66767
A_GA_CGAT__G 1.61273
A_GA_CGAT_A_ 1.72801
A_GA_CGAC_G_ 1.75321
A_GA_CGAC__G 1.19724
A_GA_CGGT__T 1.86599
A_GA_CG_T_GT 1.72325
A_GA_CGGT__C 1.76660
A_GA_CG_TG_C 1.52532
A_GA_CG_T_GC 1.54609
A_GA_CG_T_AT 1.74801
A_GA_CG_T_AC 1.56784
A_GA_CG_TA_T 1.81562
A_GA_CG_TA_C 1.73244
A_GA_CG_C_GT 1.75019
A_GA_CGGC__C 1.67124
A_GA_CG_C_GC 1.67219
A_GA_CG_CA_T 1.84617
A_GA_CG_CA_C 1.68397
A_GA_CGAT__C 1.68628
A_GA_CGAC__T 1.50987
A_GA_CGAC__C 1.73052
A_GA_CG_T_TG 1.56342
A_GA_CG_T_TA 1.77981
A_GA_CGGT_C_ 1.89958
A_GA_CG_T_CG 1.09969
A_GA_CG_TAT_ 1.73934
A_GA_CG_TAC_ 1.78138
A_GA_CGGC_T_ 1.94086
A_GA_CG_CGT_ 1.31077
A_GA_CG_C_TG 1.74516
A_GA_CG_C_TA 1.78119
A_GA_CGGC_C_ 1.74423
A_GA_CG_C_CG 0.82430
A_GA_CG_C_CA 1.91138
A_GA_CG_CAT_ 1.77768
A_GA_CG_CAC_ 1.62488
A_GA_CGAC_T_ 1.68525
A_GA_CG_T_TT 1.85910
A_GA_CG_T_TC 1.57635
A_GA_CG_T_CT 1.59904
A_GA_CG_T_CC 1.67216
A_GA_CG_C_TT 1.83879
A_GA_CG_C_TC 1.63736
A_GA_CG_C_CC 1.61681
A_GA_CG_TT_G 1.40869
A_GA_CG_TTA_ 1.61357
A_GA_CGGTC__ 1.82206
A_GA_CG_TCG_ 1.28947
A_GA_CG_TC_G 1.75355
A_GA_CGGCT__ 1.87655
A_GA_CG_CTG_ 1.74718
A_GA_CG_CT_G 1.41342
A_GA_CG_CT_A 1.86412
A_GA_CG_CTA_ 1.47882
A_GA_CGGCC__ 1.36677
A_GA_CG_CCG_ 1.20678
A_GA_CG_CC_G 1.38294
A_GA_CGACT__ 1.51239
A_GA_CG_TC_T 1.71287
A_GA_CG_CT_T 1.87045
A_GA_CG_CT_C 1.66794
A_GA_CG_CC_C 1.66481
A_GA_CG_TTT_ 1.58291
A_GA_CG_TTC_ 1.64512
A_GA_CG_TCT_ 1.80237
A_GA_CG_CTC_ 1.82619
A_GA_CG_CCT_ 1.81795
A_GA_CG_CCC_ 1.83475
A_GA_CGTG__G 1.28832
A_GA_CGT_GG_ 1.44176
A_GA_CGT_G_G 1.31079
A_GA_CGT__GG 1.49667
A_GA_CGTG__A 1.30843
A_GA_CGT_G_A 1.55178
A_GA_CGT__GA 1.56634
A_GA_CGTG_A_ 1.30205
A_GA_CGT__AG 1.44700
A_GA_CGTGA__ 1.18618
A_GA_CGT_AG_ 1.41514
A_GA_CGT_A_G 1.49509
A_GA_CGT_A_A 1.54739
A_GA_CGT_AA_ 1.52209
A_GA_CGTAG__ 1.77719
A_GA_CGTA_G_ 1.58093
A_GA_CGTA__G 1.67503
A_GA_CGTA__A 1.79267
A_GA_CGTA_A_ 1.79812
A_GA_CGTAA__ 1.72679
A_GA_CGCGG__ 1.13112
A_GA_CGCG_G_ 1.20305
A_GA_CGCG__G 1.13665
A_GA_CGC_GG_ 1.58920
A_GA_CGC_G_G 1.51735
A_GA_CGC__GG 1.55451
A_GA_CGCG__A 1.44861
A_GA_CGC_G_A 1.73057
A_GA_CGC__GA 1.70387
A_GA_CGCG_A_ 1.29769
A_GA_CGC_GA_ 1.53008
A_GA_CGC__AA 1.95046
A_GA_CGCGA__ 1.35052
A_GA_CGC_AG_ 1.66305
A_GA_CGC_A_G 1.56474
A_GA_CGC_AA_ 1.71972
A_GA_CGCA_G_ 1.57052
A_GA_CGCA__G 1.68877
A_GA_CGT__GT 1.53538
A_GA_CGTG__C 1.21932
A_GA_CGT_G_C 1.41749
A_GA_CGT__GC 1.27854
A_GA_CGT__AC 1.37912
A_GA_CGT_A_T 1.51687
A_GA_CGT_A_C 1.42063
A_GA_CGTA__T 1.74981
A_GA_CGTA__C 1.66796
A_GA_CGCG__T 1.36511
A_GA_CGC_G_T 1.66959
A_GA_CGC__GT 1.77689
A_GA_CGC_G_C 1.37925
A_GA_CGC__GC 1.42014
A_GA_CGC__AT 1.82000
A_GA_CGC__AC 1.34459
A_GA_CGC_A_T 1.82882
A_GA_CGCA__C 1.64714
A_GA_CGTG_T_ 1.38559
A_GA_CGT_GT_ 1.49007
A_GA_CGT__TG 1.46432
A_GA_CGT__TA 1.48014
A_GA_CGTG_C_ 1.39140
A_GA_CGT_GC_ 1.49347
A_GA_CGT__CG 1.09460
A_GA_CGT__CA 1.65451
A_GA_CGT_AT_ 1.49352
A_GA_CGT_AC_ 1.62011
A_GA_CGTA_T_ 1.70284
A_GA_CGTA_C_ 1.82234
A_GA_CGC_GT_ 1.61033
A_GA_CGC__TG 1.57631
A_GA_CGC__TA 1.85312
A_GA_CGC_GC_ 1.58558
A_GA_CGC__CG 1.15580
A_GA_CGC_AC_ 1.63046
A_GA_CGCA_C_ 1.68470
A_GA_CGT__TT 1.67624
A_GA_CGT__TC 1.56058
A_GA_CGT__CC 1.56987
A_GA_CGC__TT 1.86289
A_GA_CGC__TC 1.54840
A_GA_CGC__CC 1.69975
A_GA_CGTGT__ 1.44776
A_GA_CGT_T_G 1.33084
A_GA_CGT_T_A 1.55511
A_GA_CGT_TA_ 1.50534
A_GA_CGTGC__ 1.48996
A_GA_CGT_CG_ 1.18595
A_GA_CGT_C_G 1.68631
A_GA_CGT_CA_ 1.65754
A_GA_CGTAT__ 1.62733
A_GA_CGTAC__ 1.83749
A_GA_CGCGT__ 1.28910
A_GA_CGC_TG_ 1.63140
A_GA_CGC_T_G 1.61078
A_GA_CGC_T_A 1.81191
A_GA_CGC_TA_ 1.82269
A_GA_CGC_CG_ 1.23055
A_GA_CGC_C_G 1.67381
A_GA_CGC_C_A 1.97314
A_GA_CGC_CA_ 1.73535
A_GA_CGCAT__ 1.66017
A_GA_CGCAC__ 1.63896
A_GA_CGT_T_C 1.45574
A_GA_CGT_C_C 1.50829
A_GA_CGC_T_T 1.86447
A_GA_CGC_T_C 1.54254
A_GA_CGC_C_T 1.80409
A_GA_CGT_TT_ 1.46287
A_GA_CGT_CT_ 1.76255
A_GA_CGT_CC_ 1.70530
A_GA_CGC_TT_ 1.66372
A_GA_CGC_TC_ 1.72355
A_GA_CGC_CT_ 1.71206
A_GA_CGC_CC_ 1.72804
A_GA_CGTTG__ 1.62312
A_GA_CGTT_G_ 1.59250
A_GA_CGTT__G 1.38652
A_GA_CGTT__A 1.67930
A_GA_CGTTA__ 1.58348
A_GA_CGTCG__ 1.25063
A_GA_CGTC_G_ 1.72497
A_GA_CGTC__G 1.57901
A_GA_CGTC__A 1.78440
A_GA_CGTC_A_ 1.60495
A_GA_CGTCA__ 1.68718
A_GA_CGCTG__ 1.58925
A_GA_CGCT_G_ 1.62955
A_GA_CGCT__G 1.56500
A_GA_CGCT__A 1.88437
A_GA_CGCT_A_ 1.71558
A_GA_CGCTA__ 1.76591
A_GA_CGCC_G_ 1.72568
A_GA_CGCC__G 1.60206
A_GA_CGCC__A 1.97868
A_GA_CGCC_A_ 1.64210
A_GA_CGCCA__ 1.70037
A_GA_CGTT__C 1.47440
A_GA_CGTC__T 1.76067
A_GA_CGTC__C 1.54180
A_GA_CGCT__T 1.80492
A_GA_CGCT__C 1.49917
A_GA_CGCC__C 1.47531
A_GA_CGTT_C_ 1.51715
A_GA_CGTC_T_ 1.64461
A_GA_CGTC_C_ 1.73788
A_GA_CGCT_T_ 1.62904
A_GA_CGCT_C_ 1.74802
A_GA_CGCC_T_ 1.72588
A_GA_CGTCT__ 1.66368
A_GA_CGTCC__ 1.79113
A_GA_CGCTC__ 1.72395
A_GA_CGCCT__ 1.83690
A_GA_CGCCC__ 1.83177
A__AGCGGGG__ 1.61760
A__AGCGGG_G_ 1.41990
A__AGCGGG__G 1.69303
A__AGCGG_GG_ 1.61420
A__AGCGG_G_G 1.72273
A__AGCGG__GG 1.64081
A__AGCG_GGG_ 1.58622
A__AGCG_GG_G 1.55441
A__AGCG_G_GG 1.55049
A__AGCG__GGG 1.58084
A__AGCGGG__A 1.75447
A__AGCGG_G_A 1.91988
A__AGCGG__GA 1.99379
A__AGCG_GG_A 1.70837
A__AGCG_G_GA 1.68038
A__AGCG__GGA 1.96421
A__AGCGGG_A_ 1.71233
A__AGCGG_GA_ 1.69628
A__AGCGG__AG 1.79852
A__AGCG_G_AG 1.62149
A__AGCG__GAG 1.79447
A__AGCGG__AA 2.02158
A__AGCG_G_AA 1.88999
A__AGCG__GAA 1.96474
A__AGCGGGA__ 1.70880
A__AGCGG_AG_ 1.69097
A__AGCGG_A_G 1.82014
A__AGCG_GAG_ 1.60158
A__AGCG_GA_G 1.69279
A__AGCG__AGG 1.80130
A__AGCGG_A_A 2.10674
A__AGCG_GA_A 2.00294
A__AGCG__AGA 1.95642
A__AGCGG_AA_ 2.02365
A__AGCG_GAA_ 1.87420
A__AGCG__AAG 1.87827
A__AGCG__AAA 2.26036
A__AGCGGAG__ 1.86781
A__AGCGGA_G_ 1.84842
A__AGCG_AGG_ 1.77950
A__AGCG_AG_G 1.97621
A__AGCG_A_GG 1.98407
A__AGCGGA__A 2.33664
A__AGCG_A_GA 2.08402
A__AGCGGA_A_ 2.25847
A__AGCG_AGA_ 2.07524
A__AGCG_A_AA 2.34549
A__AGCGGAA__ 2.36371
A__AGCG_AAG_ 2.03971
A__AGCG_AA_G 2.20756
A__AGCG_AA_A 2.21169
A__AGCGAG_G_ 1.59258
A__AGCGAG__G 1.71797
A__AGCGA_GG_ 1.81008
A__AGCGA_G_G 1.71011
A__AGCGA__GG 1.77941
A__AGCGAG__A 1.95679
A__AGCGA_G_A 2.00036
A__AGCGA__GA 1.91586
A__AGCGAG_A_ 1.80422
A__AGCGA__AA 2.09882
A__AGCGAGA__ 1.95204
A__AGCGA_AG_ 1.95956
A__AGCGA_A_G 1.99317
A__AGCGA_A_A 2.13900
A__AGCGA_AA_ 2.13585
A__AGCGAAG__ 1.97777
A__AGCGAA_G_ 1.98441
A__AGCGAA__G 2.09037
A__AGCGAA__A 2.16225
A__AGCGAA_A_ 2.07956
A__AGCGAAA__ 2.25262
A__AGCGG_G_T 1.51857
A__AGCGG__GT 1.37097
A__AGCG_GG_T 1.62655
A__AGCG_G_GT 1.55958
A__AGCGGG__C 1.63910
A__AGCGG_G_C 1.54628
A__AGCGG__GC 0.90262
A__AGCG_GG_C 1.50891
A__AGCG_G_GC 1.20069
A__AGCG__GGC 1.38852
A__AGCGG__AT 1.77172
A__AGCG_G_AT 1.63116
A__AGCG__GAT 1.72423
A__AGCGG__AC 1.73679
A__AGCG_G_AC 1.48483
A__AGCG__GAC 1.43575
A__AGCGG_A_T 2.00547
A__AGCG_GA_T 1.72975
A__AGCG__AGT 1.75457
A__AGCGG_A_C 1.78358
A__AGCG_GA_C 1.73168
A__AGCG__AGC 1.68611
A__AGCG__AAT 2.11794
A__AGCG__AAC 1.81241
A__AGCGGA__T 2.03026
A__AGCG_AG_T 1.90435
A__AGCG_A_GT 1.75397
A__AGCGGA__C 1.95760
A__AGCG_AG_C 1.72869
A__AGCG_A_GC 1.56921
A__AGCG_A_AT 2.19282
A__AGCG_A_AC 1.76478
A__AGCG_AA_T 2.34389
A__AGCG_AA_C 2.05953
A__AGCGAG__T 1.69174
A__AGCGA_G_T 1.84626
A__AGCGA__GT 1.83630
A__AGCGAG__C 1.60632
A__AGCGA_G_C 1.66051
A__AGCGA__GC 1.52957
A__AGCGA__AT 1.87014
A__AGCGA__AC 1.67283
A__AGCGA_A_T 2.01281
A__AGCGA_A_C 1.90200
A__AGCGAA__T 2.21895
A__AGCGAA__C 1.85726
A__AGCGGG_T_ 1.92797
A__AGCGG_GT_ 1.80183
A__AGCGG__TG 1.97659
A__AGCG_GGT_ 1.63010
A__AGCG_G_TG 1.81988
A__AGCG__GTG 1.68050
A__AGCG_G_TA 1.85905
A__AGCG__GTA 1.87486
A__AGCGGG_C_ 1.65976
A__AGCGG_GC_ 1.63302
A__AGCGG__CG 1.37396
A__AGCG_GGC_ 1.51696
A__AGCG_G_CG 1.17063
A__AGCG__GCG 1.14173
A__AGCGG__CA 1.92066
A__AGCG_G_CA 1.76306
A__AGCGG_AT_ 2.10872
A__AGCG_GAT_ 2.06264
A__AGCG__ATG 2.02658
A__AGCG__ATA 1.93118
A__AGCGG_AC_ 2.10704
A__AGCG_GAC_ 1.82222
A__AGCG__ACG 1.51756
A__AGCG__ACA 2.02342
A__AGCGGA_T_ 2.23710
A__AGCG_AGT_ 1.97531
A__AGCG_A_TG 2.08781
A__AGCG_A_TA 2.10516
A__AGCGGA_C_ 2.10884
A__AGCG_A_CG 1.55276
A__AGCG_AAC_ 2.25188
A__AGCGAG_T_ 1.86500
A__AGCGA_GT_ 1.75792
A__AGCGA__TG 1.95148
A__AGCGA__TA 1.91942
A__AGCGAG_C_ 1.76891
A__AGCGA_GC_ 1.83416
A__AGCGA__CG 1.44565
A__AGCGA_AT_ 2.00065
A__AGCGA_AC_ 2.01859
A__AGCGAA_T_ 2.15562
A__AGCGAA_C_ 2.09737
A__AGCG_G_TT 1.82073
A__AGCG__GTT 1.72124
A__AGCGG__TC 1.92247
A__AGCG_G_TC 1.78446
A__AGCG__GTC 1.70130
A__AGCGG__CT 1.82063
A__AGCG_G_CT 1.64177
A__AGCG__GCT 1.77438
A__AGCGG__CC 1.82180
A__AGCG_G_CC 1.64197
A__AGCG__GCC 1.61532
A__AGCG__ATT 1.92221
A__AGCG__ATC 1.93587
A__AGCG__ACT 2.01137
A__AGCG__ACC 1.86603
A__AGCG_A_TT 2.25606
A__AGCG_A_TC 2.09785
A__AGCG_A_CT 2.13744
A__AGCGA__TT 1.95750
A__AGCGA__TC 1.90421
A__AGCGA__CC 1.89310
A__AGCGGGT__ 1.64847
A__AGCGG_TG_ 1.54010
A__AGCGG_T_G 1.74465
A__AGCG_GT_G 1.66316
A__AGCG__TGG 1.56929
A__AGCGG_T_A 1.93034
A__AGCG_GT_A 1.71179
A__AGCG__TGA 1.79431
A__AGCGG_TA_ 1.86474
A__AGCG_GTA_ 1.57029
A__AGCG__TAG 1.87455
A__AGCG__TAA 1.84566
A__AGCGGGC__ 1.71492
A__AGCGG_C_G 1.88085
A__AGCG_GCG_ 0.78315
A__AGCG_GC_G 1.61990
A__AGCG__CGG 1.25410
A__AGCGG_C_A 1.92444
A__AGCG_GC_A 1.67652
A__AGCG__CGA 1.14786
A__AGCGG_CA_ 1.77009
A__AGCG_GCA_ 1.50049
A__AGCG__CAA 1.97370
A__AGCGGAT__ 2.09564
A__AGCG_ATG_ 1.79126
A__AGCG_AT_G 1.90151
A__AGCG_AT_A 2.08025
A__AGCGGAC__ 2.13184
A__AGCG_ACG_ 1.59552
A__AGCG_AC_G 2.00828
A__AGCG_AC_A 2.22558
A__AGCG_ACA_ 1.92134
A__AGCGAGT__ 1.64695
A__AGCGA_TG_ 1.60325
A__AGCGA_T_G 1.74978
A__AGCGA_T_A 1.86917
A__AGCGA_TA_ 1.81503
A__AGCGAGC__ 1.59696
A__AGCGA_CG_ 1.12876
A__AGCGA_C_G 1.83052
A__AGCGA_C_A 1.86439
A__AGCGA_CA_ 1.73884
A__AGCGAAT__ 2.06323
A__AGCGAAC__ 2.02696
A__AGCGG_T_T 1.73464
A__AGCG_GT_T 1.68304
A__AGCGG_T_C 1.79774
A__AGCG_GT_C 1.46752
A__AGCG__TGC 1.29932
A__AGCG__TAT 1.78020
A__AGCG__TAC 1.66194
A__AGCGG_C_T 1.86567
A__AGCG_GC_T 1.59279
A__AGCG__CGT 1.38186
A__AGCGG_C_C 1.01759
A__AGCG_GC_C 1.32941
A__AGCG__CAT 1.76678
A__AGCG__CAC 1.52719
A__AGCG_AT_T 2.04336
A__AGCG_AT_C 1.83502
A__AGCG_AC_T 2.12681
A__AGCG_AC_C 1.80897
A__AGCGA_T_T 1.82311
A__AGCGA_T_C 1.72291
A__AGCGA_C_T 1.80582
A__AGCGA_C_C 1.67990
A__AGCGG_TT_ 2.07950
A__AGCG__TTG 1.86070
A__AGCG__TTA 1.87779
A__AGCGG_TC_ 1.76174
A__AGCG_GTC_ 1.68382
A__AGCG__TCG 1.34472
A__AGCG__TCA 1.89140
A__AGCGG_CT_ 2.03922
A__AGCG_GCT_ 1.79311
A__AGCG__CTG 2.01860
A__AGCG__CTA 2.06808
A__AGCGG_CC_ 1.79299
A__AGCG_GCC_ 1.58186
A__AGCG__CCG 1.52608
A__AGCG__CCA 1.93637
A__AGCG_ATT_ 2.16552
A__AGCG_ATC_ 1.99978
A__AGCG_ACT_ 2.28540
A__AGCGA_TT_ 1.93861
A__AGCGA_TC_ 1.83108
A__AGCGA_CT_ 1.99205
A__AGCGA_CC_ 1.84803
A__AGCG__TTC 1.85114
A__AGCG__TCT 1.74221
A__AGCG__TCC 1.83757
A__AGCG__CTT 1.96644
A__AGCG__CTC 1.66531
A__AGCG__CCT 1.75514
A__AGCG__CCC 1.68111
A__AGCGGTG__ 1.62929
A__AGCGGT_G_ 1.08101
A__AGCGGT__G 1.75695
A__AGCG_TGG_ 1.62136
A__AGCG_TG_G 1.55282
A__AGCG_T_GG 1.50106
A__AGCGGT__A 1.93637
A__AGCG_TG_A 1.83747
A__AGCG_T_GA 1.79235
A__AGCGGT_A_ 1.50231
A__AGCG_TGA_ 1.63075
A__AGCG_T_AG 1.72083
A__AGCG_T_AA 1.82128
A__AGCGGTA__ 1.85083
A__AGCG_TAG_ 1.80620
A__AGCG_TA_G 1.72286
A__AGCG_TA_A 1.93046
A__AGCG_TAA_ 1.78901
A__AGCGGCG__ 1.08332
A__AGCGGC_G_ 1.41805
A__AGCGGC__G 1.61629
A__AGCG_CGG_ 1.16005
A__AGCG_CG_G 1.24719
A__AGCG_C_GG 1.49010
A__AGCGGC__A 1.92601
A__AGCG_C_GA 1.89094
A__AGCGGC_A_ 1.85840
A__AGCG_C_AG 1.77338
A__AGCG_C_AA 1.99858
A__AGCGGCA__ 1.81215
A__AGCG_CAG_ 1.81028
A__AGCG_CA_G 1.80076
A__AGCG_CA_A 2.00495
A__AGCG_CAA_ 1.93686
A__AGCGATG__ 1.71404
A__AGCGAT_G_ 1.67499
A__AGCGAT__G 1.72060
A__AGCGAT_A_ 1.71887
A__AGCGACG__ 1.58943
A__AGCGAC_G_ 1.79012
A__AGCGAC__A 1.90676
A__AGCGACA__ 1.92354
A__AGCGGT__T 1.67450
A__AGCG_TG_T 1.68958
A__AGCG_T_GT 1.72862
A__AGCGGT__C 1.04142
A__AGCG_TG_C 1.53074
A__AGCG_T_GC 0.86606
A__AGCG_T_AT 1.66216
A__AGCG_T_AC 1.57422
A__AGCG_TA_T 1.82337
A__AGCG_TA_C 1.84001
A__AGCGGC__T 1.78463
A__AGCG_C_GT 1.70334
A__AGCGGC__C 1.47937
A__AGCG_C_GC 1.46395
A__AGCG_C_AT 1.82255
A__AGCG_C_AC 1.54101
A__AGCG_CA_T 1.83753
A__AGCG_CA_C 1.63942
A__AGCGAT__T 1.72811
A__AGCGAT__C 1.74915
A__AGCGAC__T 1.85189
A__AGCGAC__C 1.81743
A__AGCGGT_T_ 1.98776
A__AGCG_TGT_ 1.71041
A__AGCG_T_TG 1.84618
A__AGCG_T_TA 1.81423
A__AGCGGT_C_ 1.81016
A__AGCG_T_CG 1.29087
A__AGCG_T_CA 1.90202
A__AGCG_TAT_ 1.85527
A__AGCG_TAC_ 1.94475
A__AGCGGC_T_ 1.93116
A__AGCG_CGT_ 1.05463
A__AGCG_C_TG 1.87395
A__AGCG_C_TA 1.92312
A__AGCGGC_C_ 1.69922
A__AGCG_CGC_ 1.32804
A__AGCG_C_CG 1.46790
A__AGCG_C_CA 1.94392
A__AGCG_CAT_ 1.77160
A__AGCG_CAC_ 1.78450
A__AGCGAT_T_ 1.80232
A__AGCGAT_C_ 1.78104
A__AGCGAC_T_ 1.85258
A__AGCGAC_C_ 1.86605
A__AGCG_T_TT 1.89228
A__AGCG_T_TC 1.66605
A__AGCG_T_CT 1.73611
A__AGCG_T_CC 1.76639
A__AGCG_C_TC 1.67186
A__AGCG_C_CT 1.74902
A__AGCG_C_CC 1.55422
A__AGCGGTT__ 1.80042
A__AGCG_TT_G 1.72532
A__AGCG_TT_A 1.80085
A__AGCG_TTA_ 1.72133
A__AGCGGTC__ 1.06758
A__AGCG_TC_G 1.79160
A__AGCG_TC_A 1.80642
A__AGCG_TCA_ 1.70108
A__AGCGGCT__ 1.70811
A__AGCG_CTG_ 1.56282
A__AGCG_CT_G 1.63801
A__AGCG_CT_A 1.83817
A__AGCG_CTA_ 1.84315
A__AGCGGCC__ 1.72154
A__AGCG_CCG_ 1.26734
A__AGCG_CC_G 1.77687
A__AGCG_CC_A 2.02363
A__AGCG_CCA_ 1.79933
A__AGCGATT__ 1.68768
A__AGCGATC__ 1.71544
A__AGCGACT__ 1.80696
A__AGCGACC__ 1.89583
A__AGCG_TT_T 1.77195
A__AGCG_TT_C 1.64568
A__AGCG_TC_T 1.83703
A__AGCG_TC_C 0.96985
A__AGCG_CT_T 1.74601
A__AGCG_CT_C 1.67947
A__AGCG_CC_T 1.71123
A__AGCG_CC_C 1.59079
A__AGCG_TTT_ 1.84345
A__AGCG_TCT_ 1.81394
A__AGCG_CTT_ 1.80444
A__AGCG_CTC_ 1.75381
A__AGCG_CCT_ 1.85064
A__AGCG_CCC_ 1.69984
A__AGCGTGG__ 1.50827
A__AGCGTG_G_ 1.55619
A__AGCGTG__G 1.54933
A__AGCGT_GG_ 1.43390
A__AGCGT_G_G 1.43058
A__AGCGT__GG 1.39221
A__AGCGTG__A 1.65643
A__AGCGT_G_A 1.72998
A__AGCGT__GA 1.75352
A__AGCGTG_A_ 1.51465
A__AGCGT_GA_ 1.71298
A__AGCGT__AG 1.68856
A__AGCGT__AA 1.87281
A__AGCGTGA__ 1.75711
A__AGCGT_AG_ 1.75656
A__AGCGT_A_G 1.70346
A__AGCGT_A_A 1.93177
A__AGCGT_AA_ 1.88551
A__AGCGTAG__ 1.94304
A__AGCGTA_G_ 1.83603
A__AGCGTA__G 1.86744
A__AGCGTA__A 2.14922
A__AGCGTA_A_ 1.97069
A__AGCGTAA__ 2.04469
A__AGCGCGG__ 1.05979
A__AGCGCG__G 1.22986
A__AGCGC_GG_ 1.62666
A__AGCGC_G_G 1.72017
A__AGCGC__GG 1.69225
A__AGCGC__GA 1.76312
A__AGCGC_GA_ 1.73746
A__AGCGC__AG 1.88477
A__AGCGC__AA 2.13154
A__AGCGC_AG_ 1.83584
A__AGCGC_A_G 1.92843
A__AGCGC_A_A 1.95992
A__AGCGC_AA_ 2.03808
A__AGCGCAG__ 2.02324
A__AGCGCA_G_ 1.74590
A__AGCGCA__G 2.03050
A__AGCGCA__A 2.07150
A__AGCGTG__T 1.70277
A__AGCGT_G_T 1.64647
A__AGCGTG__C 1.46677
A__AGCGT_G_C 1.50147
A__AGCGT__GC 1.41036
A__AGCGT__AT 1.78004
A__AGCGT__AC 1.49681
A__AGCGT_A_T 1.82089
A__AGCGT_A_C 1.85077
A__AGCGTA__T 1.91882
A__AGCGTA__C 1.78473
A__AGCGC_G_T 1.86003
A__AGCGC__GT 1.87632
A__AGCGCG__C 0.90754
A__AGCGC_G_C 1.34655
A__AGCGC__GC 1.38348
A__AGCGC__AT 1.97664
A__AGCGC__AC 1.49028
A__AGCGCA__T 2.15048
A__AGCGCA__C 1.78480
A__AGCGTG_T_ 1.73549
A__AGCGT_GT_ 1.59712
A__AGCGT__TG 1.75115
A__AGCGT__TA 1.83842
A__AGCGTG_C_ 1.63637
A__AGCGT__CG 1.32928
A__AGCGT__CA 1.85208
A__AGCGT_AT_ 1.86422
A__AGCGT_AC_ 1.81781
A__AGCGTA_T_ 1.94377
A__AGCGTA_C_ 1.99249
A__AGCGCG_T_ 1.53728
A__AGCGC_GT_ 1.74433
A__AGCGC__TG 1.92318
A__AGCGC__TA 1.90082
A__AGCGC_GC_ 1.75351
A__AGCGC__CG 1.31648
A__AGCGC__CA 1.93639
A__AGCGC_AC_ 1.82432
A__AGCGCA_T_ 2.17868
A__AGCGCA_C_ 2.01124
A__AGCGT__TT 1.70374
A__AGCGT__TC 1.68731
A__AGCGT__CT 1.68433
A__AGCGT__CC 1.67650
A__AGCGC__TT 1.90893
A__AGCGC__TC 1.59753
A__AGCGC__CT 1.92315
A__AGCGC__CC 1.59615
A__AGCGT_T_G 1.57247
A__AGCGT_T_A 1.72124
A__AGCGT_TA_ 1.64569
A__AGCGTGC__ 1.47226
A__AGCGT_C_G 1.69848
A__AGCGT_C_A 1.99034
A__AGCGT_CA_ 1.69498
A__AGCGTAT__ 1.81223
A__AGCGTAC__ 1.97575
A__AGCGCGT__ 1.37062
A__AGCGC_TG_ 1.69319
A__AGCGC_T_G 1.81992
A__AGCGC_T_A 1.94203
A__AGCGC_TA_ 1.95535
A__AGCGC_C_G 1.76960
A__AGCGC_C_A 1.87217
A__AGCGC_CA_ 1.80579
A__AGCGCAT__ 1.92274
A__AGCGCAC__ 1.96024
A__AGCGT_T_C 1.50749
A__AGCGT_C_T 1.62631
A__AGCGT_C_C 1.47842
A__AGCGC_T_T 1.94957
A__AGCGC_T_C 1.65874
A__AGCGC_C_T 1.92617
A__AGCGC_C_C 1.41049
A__AGCGT_TT_ 1.73934
A__AGCGT_TC_ 1.71387
A__AGCGT_CT_ 1.75194
A__AGCGT_CC_ 1.74226
A__AGCGC_TT_ 1.88677
A__AGCGC_TC_ 1.87159
A__AGCGC_CT_ 1.84682
A__AGCGC_CC_ 1.67886
A__AGCGTTG__ 1.53094
A__AGCGTT_G_ 1.37066
A__AGCGTT__G 1.46781
A__AGCGTT__A 1.78573
A__AGCGTT_A_ 1.75279
A__AGCGTTA__ 1.73448
A__AGCGTC_G_ 1.61160
A__AGCGTC__G 1.62587
A__AGCGTC__A 1.87012
A__AGCGTC_A_ 1.68980
A__AGCGTCA__ 1.81199
A__AGCGCTG__ 1.71614
A__AGCGCT_G_ 1.64412
[truncated: 3,565,192 more chars]
