# Supplementary material for: Relating underrepresented genomic DNA patterns and tiRNAs: the rule behind the observation and beyond
Source: Biol Direct. 2010 Sep 22;5:56. doi: 10.1186/1745-6150-5-56 (PMC3583238; doi:10.1186/1745-6150-5-56)
Supplement: Additional file 4 — List of spanion clusters in the Human transcript proximal dataset. FASTA format list of spanion clusters in the Human transcript proximal database. File format: UNIX style plain text, readable by the 'WordPad' application under 'Windows'. [file 1745-6150-5-56-S4.TXT]

>ENSG00000146556:1:16669:22669:-1:2992
AGAGACGCAGGAAAGCGGGTCAAGGCGTAGGG
>ENSG00000146556:1:16669:22669:-1:3065
TGCCCCGGGGCGCACCCCGGGCGAGGGCTGCCCGGAGGA
>ENSG00000146556:1:16669:22669:-1:3197
AAGCACGGGTAGGGGCGGCCTGACGCTCGGAAGACAACGCATGGGAGCCGTGTGCACGTCGGGAGCTCGGAGTGAGCGTGAGTTCCGTGCCCAGGCCCGCGACTCGGCCCGACAGGACAGCGCTCCGGGTCGACGGG
>ENSG00000146556:1:16669:22669:-1:3354
GAGGGCGCAGTGGAGGGCGAGCGGCGGCGTTAGGACCCGGAGGCGCGGGCGGACTG
>ENSG00000146556:1:16669:22669:-1:3428
CCCAGCGGCTCCGGCAGAGCGGAAGCGGCGGCGGG
>ENSG00000146556:1:16669:22669:-1:3580
AGGCCCGGGACCGTTCCTGACCGAGAAGCCTGCGCCAAGCTGGTGTTCCGCGGCCGCTGCCCGGTGCCCGGCTCCACTGCGAACGCCGCCGCTGGGCCCCGACCGCCCGGGAGGCGTCTTGGGCTCGCCCCG
>ENSG00000146556:1:16669:22669:-1:3780
TGGGGCGCAGGGACCCGGGCTCTGCGGGGTCCCGGTTCCGCCTCCCCACTCCTGCGTCTTCCCGCCCCT
>ENSG00000177757:1:739614:745614:1:3603
AGTTCCGCAGGTTTTAGCGGCTGCGGCGGCTGG
>ENSG00000177757:1:739614:745614:1:3650
GATGGCGGGAAGGCGCCTCCCTCTGTGGGCCCCGAGGTCTGTGCGGGAAT
>ENSG00000177750:1:749434:755434:-1:2194
GGGCCCGACCCCTACTACGCCTCTGCCTCGACGCGAACGCGGAGCCCGAGCGCGCGTCACGCCGTG
>ENSG00000177750:1:749434:755434:-1:2283
AGAGGCGGAGTGCGGGCTCGCGAGGGTCCCCACCCGACTCTCGCTCCCGCCAGCACCTACGGACTCGCGTCCCC
>ENSG00000177750:1:749434:755434:-1:2437
AGCAGCGCGGACCCACGGCGCACCGAACGCACTCCAACAGAACCCGACGCAGACACGCGCTTTCAACCGGCGGAGAC
>ENSG00000177750:1:749434:755434:-1:2528
AAACGCGCGCAGCGGGGGCGGGAGGTCGGTAAGCTCCCCGCCCCTGCCCGAGACC
>ENSG00000177750:1:749434:755434:-1:2629
CTGCACGTACGCGCCCCGCCCCTCGCGCGACGTTTTTTGTTGACCCGGAAACGGATTATCCGGAGCC
>ENSG00000177750:1:749434:755434:-1:2790
GTCTCCGCGGATGTCACAGGCTCGGCAACCGCCCTCCTGTCGGCGGGGAGTCCCGCGACGCCCGGAAATGCTCCGAAGCCTGTCGCTCAGCTGCCAGATCTGCGTCTGTGTCCGGTTCCGTCACTGAGGTCGCCCCTGTCCGGCCCT
>ENSG00000177750:1:749434:755434:-1:2952
TTCACCGTCCGCCCATCCTATCGCGCGCGGCC
>ENSG00000177750:1:749434:755434:-1:3094
TTCCCCGTCCTTCCCTCCGCCAGGCCCTACGTCTCCGCAAACCCCACGCTTCG
>ENSG00000177741:1:778254:784254:1:1630
AAAAACGTCTTACCACGGAATTCCACAGCGTACCAAGCGATTCC
>ENSG00000177741:1:778254:784254:1:3462
AGCCCCGGCCTTCTCTTCGAGGACGCCTCT
>ENSG00000177741:1:778254:784254:1:4558
GAGAACGTGCTGACTGCGCTCGTTTGG
>ENSG00000177741:1:778254:784254:1:5755
GGAGCCGCCCAGGGCACCGTGCTGTGCGATAGC
>ENSG00000198907:1:843179:849179:-1:72
GCTCCCGCGGGGGGTGCGTGACGGCCGACTCGGGGCATCCGGCGGCGGCAGCGGGACAGGGCTGCGGCCCCCGGCACTATCCCGAGTACCGAGTCACTGCGAGCGGCTGG
>ENSG00000198907:1:843179:849179:-1:279
GCGTGCGCCGGCGGCTCTGGGACTTTGCGCAGCGAATCT
>ENSG00000198907:1:843179:849179:-1:849
CCCTGCGTGCCCAGATCGGCATTGCATCTGGAGCGTTCCGAAGAG
>ENSG00000198907:1:843179:849179:-1:2296
TCACACGTGTCCCGTGTCCACTCGCTCACACCCGTGTCT
>ENSG00000198907:1:843179:849179:-1:2607
TCCACCGCCCCTCCTCCGGCCCACCGAGCCCCGCCTGC
>ENSG00000198907:1:843179:849179:-1:3252
TGTGGCGCAGCAGCTCCCGACGCGCGCAGGA
>ENSG00000198907:1:843179:849179:-1:3647
GGCTGCGTGCCACGTCGTTTCGAGGACGCAAGA
>ENSG00000198907:1:843179:849179:-1:3866
ACTAGCGTGCTGACGCAGACACCGGCGAGAGC
>ENSG00000198907:1:843179:849179:-1:4339
TGCCACGGCCACGGTGCCGCCGTCCACGTCAGC
>ENSG00000198907:1:843179:849179:-1:4393
TGTGACGGCCTCGGGCCACACCGCTTGT
>ENSG00000198907:1:843179:849179:-1:4501
CAGAACGTGCGTAACAGGCCCGATGAG
>ENSG00000198907:1:843179:849179:-1:5475
GGTGCCGTGTGAGGGCCGGGACGCTAACACAGCGGAGGG
>ENSG00000187634:1:847393:853393:1:895
CTCTTCGGAACGCTCCAGATGCAATGCCGATCTGGGCACGCAGGG
>ENSG00000187634:1:847393:853393:1:1471
AGATTCGCTGCGCAAAGTCCCAGAGCCGCCGGCGCACGCTCAC
>ENSG00000187634:1:847393:853393:1:1541
CCCTCCGAGAGGAGCCCGGTCCGCGACCAG
>ENSG00000187634:1:847393:853393:1:1611
CCGCTCGCAGTGACTCGGTACTCGGGATAGTGCCGGGGGCCGCAGCCCTGTCCCGCTGCCGCCGCCGGATGCCCCGAGTCGGCCGTCACGCACCCCCCGCGGGAGC
>ENSG00000187634:1:847393:853393:1:1805
GGGCGCGCGCCAGTGGACGCGGGTGCACGACTGACGCGGCCCG
>ENSG00000187634:1:847393:853393:1:1870
ACCCCCGAGAGGGGCGGGGACTCCGCGACTCCTCGCTGCCGGGCTCGGCCTGGCGGGTGGGTCGGCGAGCCGGGCGTGGGA
>ENSG00000187634:1:847393:853393:1:2022
AACTGCGGCGCTCGGCGAGTCGATCCGGGATCGATAGC
>ENSG00000187634:1:847393:853393:1:2147
GGCGCCGGGGCGCACTAGCGGACGGCGTGGGCGCGCGGCCAG
>ENSG00000187634:1:847393:853393:1:2218
CAGCCCGGGCCGGAATAAGTTGCTGCCGCCGGCGGAGAGCGGGGCTGCGGAGCCACCGGGGCGCCATGCCGGCGGTCAA
>ENSG00000187634:1:847393:853393:1:2336
GGCCACGTTCCACCCGACCCTGGCCGCGCTGCCGCTGCCGCCGCT
>ENSG00000187634:1:847393:853393:1:2610
GACAACGGCGAGCCGTGCATCGAGGTGGAGTGCGGCGCCAACCGCGCGCTGCTCTACGTGCGCAAAC
>ENSG00000187634:1:847393:853393:1:2693
GGGCCCGTCCATCCGCCACCGCGGCGAGTGGCTCACGCCCAACGAGTTCCAGTTCGTCAGCGGCCGCGAGACG
>ENSG00000187634:1:847393:853393:1:2814
CCCTTCGCTGCCGGGACCCGCGGGCCCCGACCCC
>ENSG00000187634:1:847393:853393:1:2933
CCGCGCGCGGAGGCCTCGGTGAACACGGACAGATCGCCCCCCGCTGCA
>ENSG00000187634:1:847393:853393:1:3079
GTTTACGGGGACTCGAGAGAGCGGGCAGGAGGCGGGTTGGGAGGGCGCGGAGCCCCGGGTTCGGGGGAGACTGGAGGGGCGCACGTGCGGCCGGGTGCGAGCGCGCGG
>ENSG00000187634:1:847393:853393:1:3214
GCGCGCGCGGAGCCCGAGCGGCGGCGCCAGG
>ENSG00000187634:1:847393:853393:1:3286
GGGTGCGACGCGGGGGCGCCTGAGCCGGGACA
>ENSG00000187634:1:847393:853393:1:3358
AAGTTCGGGACCTGAGCGGTGCGTGGTTCCGCGGTGGCCGCCTCTTCCTGCCGCGCAGGCCGAGGGTCCCGACGGCGCCGCTCACCGCTCCGGGACT
>ENSG00000187634:1:847393:853393:1:3546
TTCGTCGGGGGAGGGCGCTCCACCCGGGCTG
>ENSG00000187634:1:847393:853393:1:3598
CCCTGCGGCGTTCGCGAGGGTGGGACGGGAAGCGGGCTG
>ENSG00000187634:1:847393:853393:1:3661
GGGTTCGGGGTGTATTTCGTCCACGAGCCG
>ENSG00000187634:1:847393:853393:1:3707
CCTGCCGCTGACTGCGCGCAGAAGCGTGCCGCTCCC
>ENSG00000187634:1:847393:853393:1:3819
TCCTCCGATCTGCGACTGCCCGGGCTGCCGAATAT
>ENSG00000187634:1:847393:853393:1:4056
GTCCTCGGGCACCCGAGCGCCCTCCCCGGTGGA
>ENSG00000187634:1:847393:853393:1:5781
ACGCCCGACTCTGCGCATCACGGGGCT
>ENSG00000188976:1:881533:887533:-1:268
CTCCTCGGTCTTGGCCACGTCCACGAAGTG
>ENSG00000188976:1:881533:887533:-1:500
AGGGTCGGGGGACACCGGGATCCGGGTGA
>ENSG00000188976:1:881533:887533:-1:610
AGGGTCGATGTCGTGCAGCGTCACGTGGGTCTGGCGGCTCTCGCTCATCTCATCTGCGGGGACAGCGGGTTACACGAGCTGACCCGAGGGACCCACGGAGCCCCCAGCGCCGCCCAGGCGGGTAC
>ENSG00000188976:1:881533:887533:-1:786
TTGTGCGCACGGATCTCCTTGGCAGCCACGTGCAGGACGATGTCGCACAGGAGGCCGCGCTGGCGCATGCGGCTCATGGCCACGAAGGCATCGTGGTAGTGCCGCTTGG
>ENSG00000188976:1:881533:887533:-1:953
GGCTGCGGGCCGAGCCTGCCGGGGCCGCGTGCGCTCTGCCTCGGGGCT
>ENSG00000188976:1:881533:887533:-1:1096
TGGTGCGACGGGGGCGCCGGCAGCCCTCGCCTGACCTCCGCCAAG
>ENSG00000188976:1:881533:887533:-1:1195
TGGGGCGTAGTCAGAGCCGCGAACAGAGCCCCGCGTCCGGCCCCGCTTCCCGGCGCCCCCACGAGCTCAGCTCCTCCGCGTCCCTAGCCGCCCTCTCGGGACCGCAGCGGGAGTCGCGTCCTGGGCGCGCGGGGCGCGGGTGGGGAACCTACTCCGGGCCGACCCCGCTCCGCACCT
>ENSG00000188976:1:881533:887533:-1:1383
TCCCCCGGCCCTCGGAAGCGGCCCCCGCCCCTTCTGCGAGCGGACGCGAGGGCGGGGGCCGCGCAGGTCCCGAGGCCGCCCCC
>ENSG00000188976:1:881533:887533:-1:1485
ACTCACGCCGGCGGCTGCGGCGGTGGA
>ENSG00000188976:1:881533:887533:-1:1533
GGCCCCGGGCTGCCGTGCTCCGGGCTCTGCGTCCTGCCGGCCGGGCGCTCGCTGCGGGGCTGCATTCGGCTGCCGGACCCACCGCCGATTCGCGGAGGACCCGCGGGCTTAACGGACGCGGAGACTGCCGGAGGGCTGCTCGGCGGTGGCGGCCCGCTCTGTGTCGCTCACTCCCGCCGCTCCCGCCCGCAGCCGCTGTTTCTCGGCGCCGCC
>ENSG00000188976:1:881533:887533:-1:1763
GGCTTCGGGGACTAGACGTTGGACGCGGATTC
>ENSG00000188976:1:881533:887533:-1:2232
TCCTCCGGGGAGCCCCGGGGCCCCGCGGCACC
>ENSG00000188976:1:881533:887533:-1:2289
CAATCCGCCCGTGTTCGCCTCACGCGCCCCC
>ENSG00000188976:1:881533:887533:-1:2428
GGCGCCGGCCTCCCCACCGTCTTCGTCCCGTGCGGCGTCCCCGGGAAGAGCCGCGGTCGGCACC
>ENSG00000188976:1:881533:887533:-1:2529
CGTGGCGCTGGCCCGGTCTCCGCGGATCGGAGGCGAAGCCAGCCTGGCCCTCGGGTCGCCCGTCTTTTGTCGAGCTGGCGACATCAGTGCGGTTCC
>ENSG00000188976:1:881533:887533:-1:2711
TCTGGCGTCCTCGCAGGCGCGTGCCTTCGGAGCGCCGGGTGG
>ENSG00000188976:1:881533:887533:-1:2770
ACTCCCGGTCTTCCCCGGGGCGGACACCGGCGTCACCGCGTCCTACGGAGCCGGGCGCCGAGCGGGAGGCGCATCT
>ENSG00000188976:1:881533:887533:-1:2860
CTGCCCGCACCGAGCACGCGAACGCGCCCTCCCGCCCTGAGGCCGCCGGCGTTGCGGTCGGAGAA
>ENSG00000188976:1:881533:887533:-1:2982
GGCGGCGGAAGTGCGCAGCCGCGCGGCATT
>ENSG00000188976:1:881533:887533:-1:3056
AGCTGCGGGGAGCCGCAAGAGGTAAGCCGCGGGTCCGAGGGCCGATTTG
>ENSG00000188976:1:881533:887533:-1:3193
TCCTGCGTGACCCGCAGGCGCCTGGCGGAGCTGACGGTGGACGAGTTC
>ENSG00000188976:1:881533:887533:-1:3262
GAGTCCGAATCCGAGTCCGAAAATTCTCCACAAGCGGAGACACGGGAAGCACGCGAGGCTGCCCGGAGTCCGGATAA
>ENSG00000187961:1:882830:888830:1:1367
TTATCCGGACTCCGGGCAGCCTCGCGTGCTTCCCGTGTCTCCGCTTGTGGAGAATTTTCGGACTCGGATTCGGACTC
>ENSG00000187961:1:882830:888830:1:1465
GAACTCGTCCACCGTCAGCTCCGCCAGG
>ENSG00000187961:1:882830:888830:1:1601
CAAATCGGCCCTCGGACCCGCGGCTTACCTCTTGCGGCTCCCCGCAGCT
>ENSG00000187961:1:882830:888830:1:1694
AATGCCGCGCGGCTGCGCACTTCCGCCGCCCAGGCCCCGCCCCTTTCCCCGCCCCGCCGCGCCA
>ENSG00000187961:1:882830:888830:1:1781
TTCTCCGACCGCAACGCCGGCGGCCTCAGGGCGGGAGGGCGCGTTCGCGTGCTCGGTGCGGGCAGCCCCGGTGGGGCCCAGATGCGCCTCCCGCTCGGCGCCCGGCTCCGTAGGACGCGGTGACGCCGGTGTCCGCCCCG
>ENSG00000187961:1:882830:888830:1:1953
CCACCCGGCGCTCCGAAGGCACGCGCCTGCGAGGACGCCAGA
>ENSG00000187961:1:882830:888830:1:2081
GGAACCGCACTGATGTCGCCAGCTCGACAAAAGACGGGCGACCCG
>ENSG00000187961:1:882830:888830:1:2137
GGCTTCGCCTCCGATCCGCGGAGACCGGGCCAGCGCCACG
>ENSG00000187961:1:882830:888830:1:2214
GGTGCCGACCGCGGCTCTTCCCGGGGACGCCGCACGGGACGAAGACGGTGGG
>ENSG00000187961:1:882830:888830:1:2388
GGGCGCGTGAGGCGAACACGGGCGGATTG
>ENSG00000187961:1:882830:888830:1:2913
ATCCGCGTCCAACGTCTAGTCCCCGAAGCC
>ENSG00000187961:1:882830:888830:1:2960
GGCGGCGCCGAGAAACAGCGGCTGCGGGCGGGAGCGGCGGGAGTGAGCGACACAGAGCGGGCCGCCACCGCCGAGCAGCCCTCCGGCAGTCTCCGCGTCCGTTAAGCCCGCGGGTCCTCCGCGAATCGGCGGTGGGTCCGGCAGCCGAATGCAGCCCCGCAGCGAGCGCCCGGCCGGCAGGACGCAGAGCCCGGAGCACGGCAGCCCGGGGCC
>ENSG00000187961:1:882830:888830:1:3194
TCCACCGCCGCAGCCGCCGGCGTGAGT
>ENSG00000187961:1:882830:888830:1:3240
GGGGGCGGCCTCGGGACCTGCGCGGCCCCCGCCCTCGCGTCCGCTCGCAGAAGGGGCGGGGGCCGCTTCCGAGGGCCGGGGGA
>ENSG00000187961:1:882830:888830:1:3334
AGGTGCGGAGCGGGGTCGGCCCGGAGTAGGTTCCCCACCCGCGCCCCGCGCGCCCAGGACGCGACTCCCGCTGCGGTCCCGAGAGGGCGGCTAGGGACGCGGAG
>ENSG00000187961:1:882830:888830:1:3565
CTTGGCGGAGGTCAGGCGAGGGCTGCCGGCGCCCCCGTCGCACCA
>ENSG00000187961:1:882830:888830:1:3620
CCCCGCGGGCTGCCCGGGCCCCCCAGCGGCTCC
>ENSG00000187961:1:882830:888830:1:3705
AGCCCCGAGGCAGAGCGCACGCGGCCCCGGCAGGCTCGGCCCGCAGCC
>ENSG00000187961:1:882830:888830:1:3811
CCAAGCGGCACTACCACGATGCCTTCGTGGCCATGAGCCGCATGCGCCAGCGCGGCCTCCTGTGCGACATCGTCCTGCACGTGGCTGCCAAGGAGATCCGTGCGCACAA
>ENSG00000187961:1:882830:888830:1:3971
GTACCCGCCTGGGCGGCGCTGGGGGCTCCGTGGGTCCCTCGGGTCAGCTCGTGTAACCCGCTGTCCCCGCAGATGAGATGAGCGAGAGCCGCCAGACCCACGTGACGCTGCACGACATCGACCCT
>ENSG00000187961:1:882830:888830:1:4177
TCACCCGGATCCCGGTGTCCCCCGACCCT
>ENSG00000187961:1:882830:888830:1:4337
GTATCCGGGGCTTTGCCGATGCGCACTC
>ENSG00000187961:1:882830:888830:1:4408
CACTTCGTGGACGTGGCCAAGACCGAGGAG
>ENSG00000187961:1:882830:888830:1:4847
AAACACGACGTGGACGCCCGCAGGCAGCATGTCCCACGGGTGAGGCGCGGCCGC
>ENSG00000187961:1:882830:888830:1:5561
GCCTACGACACGCGCACCGACCGCTGGCACGTGGTG
>ENSG00000187961:1:882830:888830:1:5688
TGGGTCGGGTCTGGCACGTGCCCGCCAGG
>ENSG00000187961:1:882830:888830:1:5773
GCTACCGTGGAGTCCTACGACCCCGTGACTAACACGTGGCAGCCGGAGGT
>ENSG00000187583:1:888740:894740:1:426
CTGAACGCTACGACCCCCTGACCGGAACGTGGACGTCCGTCGCTGCCATGAGCACCCGGAGGCGCTATGTGCGAGTGGCCACGCTTGG
>ENSG00000187583:1:888740:894740:1:853
GTGAACGTGTGGTCGCCCGTGGCGTCCATGCTGAGCCGACGCAGCTCAGCGGGCGTGGCCGTGCTG
>ENSG00000187583:1:888740:894740:1:1489
ATGGACGGATGGTTGTACGCCGTGGGGGGTAACGACGGTAGC
>ENSG00000187583:1:888740:894740:1:1757
AGGGACGTCCTGCGCCATCCGTTCACGTCTCT
>ENSG00000187583:1:888740:894740:1:2939
CCGGGCGGGACGTCCCGGAGCCCCGCCTGCCCGCGGGA
>ENSG00000187583:1:888740:894740:1:3214
CAGCGCGCGGATGTCGGCCGGCCTGCCGGGCCCCGAGGCTGCTCGAAGCGGGGACGCCGCCGCCAAC
>ENSG00000187583:1:888740:894740:1:3465
TCATCCGGCCGAAAGTCTGAGCGGAGAGCGAAACCGCGACGCAGGA
>ENSG00000187642:1:904336:910336:-1:289
GAGGCCGGGCTTGGCGATGGCGACTGT
>ENSG00000187642:1:904336:910336:-1:542
GTTTGCGGCTGTACCCGGCATGCGATGGT
>ENSG00000187642:1:904336:910336:-1:1968
GGAAACGACCCACATCGCCACCCACGGGAAACGGCACAGCCGCGTGGCACGTTCAC
>ENSG00000187642:1:904336:910336:-1:2576
TCTGACGCTGACGCTCCCTGGCGTCACT
>ENSG00000187642:1:904336:910336:-1:2742
AGGCACGGGAACTGAGCGGTGCTGCCTGCTGGTCAGCGTCCTCCGGCCCGTGTCT
>ENSG00000187642:1:904336:910336:-1:4373
CAGCACGTCCGCACGGGCAGAAGCTCCACCGTCCCTCGGCCCC
>ENSG00000187642:1:904336:910336:-1:4591
CACCACGGAGCCCCAGCCGAAAGAAGAGGCGAGCTG
>ENSG00000187642:1:904336:910336:-1:4670
CCAGACGGGCTCCCCGCTGCTCCCTGCGGCCAG
>ENSG00000187642:1:904336:910336:-1:5354
TGTCTCGGAGGCTGTGCCGAGGATGACCGAGTCCAGCGGGCTT
>ENSG00000187642:1:904336:910336:-1:5415
AGAGCCGACGCCGCTGGCCTCGCCTGG
>ENSG00000187642:1:904336:910336:-1:5790
TTTGCCGTGACCCTCCCGGAGGCCTACGAGTTC
>ENSG00000187642:1:904336:910336:-1:5835
ACCATCGAGGAGAACGAAGAGGCTGAGGCGGCAGCGGCCGGTCAGGATCCGGCAGGCGTCCAGTGGCCGGACATGTGCGAGTTC
>ENSG00000188290:1:922354:928354:-1:1083
GGCGGCGACTGCGGCCACTGGGGGCGCTCGCGGGCTTTCCCGCCCGGGCCCAGCGCTCAGGCCGGGGAGGGACGCGGGACG
>ENSG00000188290:1:922354:928354:-1:1189
GGCTACGGGGCCGGTCCGAGCCTCTCCAGCGCCGAGGCGCGCGCAGAG
>ENSG00000188290:1:922354:928354:-1:1360
ACCCCCGCTCCGGCCTCGCAGCCCCCCGCGCCCCT
>ENSG00000188290:1:922354:928354:-1:1428
GGCACCGCGGAGGGCCGGGGTCAGCGCCGCGAAGAGGGCGCCTTCCCGCGTGGGCCGCAGGA
>ENSG00000188290:1:922354:928354:-1:1691
TCCCTCGTCCCTGCGCCCCCTTCGCACCC
>ENSG00000188290:1:922354:928354:-1:1947
GCCTCCGCTGCACGGACGCGTGAGGCCGCCGGGGAC
>ENSG00000188290:1:922354:928354:-1:2204
GCTTGCGTCATCGCCCCGGGTGCCTGGTGACGTCACCAGCCCGCTCGCGTCACGCGCACGTTCTGCTCCTCGTGGTCCGGCCCGGCCCGCGCCATCACCGGCCCT
>ENSG00000188290:1:922354:928354:-1:2324
CCGTGCGCCCCTTCGCCGTCCGCTGACTCCGCCCTCCCGCCTGCCGACCCGGCCGCCGACCTTCCCCCGGCTCTGTCGCTCCC
>ENSG00000188290:1:922354:928354:-1:2463
GAGGCCGAGCCGGTGTCGGATCAAACTCGGAGACCGAGCAGGGCCCAAACCGGGACCGGAGTG
>ENSG00000188290:1:922354:928354:-1:2575
CTCGGCGCCGCCGGACCCTGCGCCACT
>ENSG00000188290:1:922354:928354:-1:2687
AGCCCCGAGACTCCGCCCAGCCCCGGGGGTCCCGGGCCCCGTTCGCCCCCAGCGGCCCCTCCCGGCGCGTTGCTCGGCCCCGGCTGCATCGGGGAGCGCGGGATCACCCGGCCCTGTCCCCAGCGGTGTCGGAGGG
>ENSG00000188290:1:922354:928354:-1:2849
ATTGTCGCCCGCGGAGGCCGCGCCCGGAGCCGAGGCGTGACTGACAGCGAGCGGGGGAGGAGCGCGGCCGTCGATTGG
>ENSG00000188290:1:922354:928354:-1:3023
GGAGCCGGGATCCGCCCTAGGGGCTCGGATCGCCGCGCGCTCGCCGCTCGCCCGCCAGCCCGCCCGTGGTCCGTGGCGGCGCGCTCCACCCGGCACGGGGAGGCGCGGGGCGCACCATGGCCGCAGACACGCCGGGGAAACCGAGCGCCTCGCCGATGGCAGGAGCGCCGGCCAGCGCCAGCCGGACCCCAGACAAGCCCCGGAGCGCGGCCGAGCACCGCAAGG
>ENSG00000188290:1:922354:928354:-1:3290
AGGGACGCGGGACTCAGCCGGTGCCCGACCCGCAGTC
>ENSG00000188290:1:922354:928354:-1:3344
AGAAGCGGCGCCGAGCGCGTATTAACGAGAGCCTCGCTCAG
>ENSG00000188290:1:922354:928354:-1:3428
GGGGGCGAAGGCCCGAGACCCGGAGTCTGGGTCGCAGCT
>ENSG00000188290:1:922354:928354:-1:3554
ACCTGCGGAGCCTGCGTCGCGTGCAGGTGACGGGTGAGGCGCGGGCGGCGGCGGCTTG
>ENSG00000188290:1:922354:928354:-1:3624
GGGCGCGGGACCCCCGGGACCCGGCACCGACCTCTCCTCCTGTGTCGCTCCCGCAGCCGCGCTCAGCGCCGACCCCGCCGTTCTGGGCAAGTACCGCGCCGGCTTCCACGAGTGTCTGGCGGAGGTGAACCGCTTCCTGGCCGGCTGCGAGGGCGTCCCGGCCGACGTGCGCTCCC
>ENSG00000188290:1:922354:928354:-1:3855
GGCCTCGCTGTCCCCGGCTGCCCCCGCAGAG
>ENSG00000188290:1:922354:928354:-1:3901
GTCTACGCGGGCCGCCCGCTGCTGCCATCGCTCGGCGGCCCCTTCCCTCTGCTCGCGCCGCCGCTGCTGCCGGGTCT
>ENSG00000188290:1:922354:928354:-1:4002
CAGGGCGGGGCCGCAGGGCCCGGGTGG
>ENSG00000188290:1:922354:928354:-1:4071
TGCATCGGAGGCGGCGCCCCGTTCTAGGGCCGTGGCCTTTGCCGAGACT
>ENSG00000188290:1:922354:928354:-1:4319
GAGGGCGACCCCTCCGCTCCGCGCCCTCCGCTCCGCGCCCTCCCCTCCGCATCCCTGCAGCCCCGCATGCGCACCC
>ENSG00000188290:1:922354:928354:-1:4574
GTCCCCGGACCGCGGAAGGCGGAGGCTGCGGTCCTGAGCGGCGCTGGG
>ENSG00000188290:1:922354:928354:-1:4682
CTGCCCGTGCCCACCGCAGACCCCTCCTCCAGGCGTCTGTGCGGGGGGCGCCCGGCGGGAGCGCGCGGGTCCGAGCTGGGCTGTGGACACCGAGTGCCGGGGCCAAGGACGTCGCTCACGAGGGCGTCGGCCCTGCCCGCAGCC
>ENSG00000188290:1:922354:928354:-1:4886
CTCATCGTCCCGAGCACGTGCCGTTGTCGACCACCGAGTTACCAGGCAGCGCCGGACGTTCCCCTGAACCAGCGCCGCGGTCGCCATCCCGGTCCCGCGTTCGGGGGGGTCCGGCGCAGTTCGAGGCA
>ENSG00000187608:1:935666:941666:1:280
AGATGCGTCCACCAACACGGATAGATGCGTGTTT
>ENSG00000187608:1:935666:941666:1:1211
AGTTCCGGTCGTTTCCCCTGCGGTGAA
>ENSG00000187608:1:935666:941666:1:2996
ACCAGCGCAGGCTCGGCGGCACGCCCCCTGACGTGTGT
>ENSG00000187608:1:935666:941666:1:3841
ACCTACGAGGTACGGCTGACGCAGACCGTGGCC
>ENSG00000187608:1:935666:941666:1:4920
GAGGACGGGGCACGGATGTCGGCTGGGATGCAGCGAGGACGGGGCA
>ENSG00000188157:1:942366:948366:1:129
TAAGTCGGCGCGTCTTCAGTTCGTTCCTTCTGATGTTCGGATATGTTCGGAGTT
>ENSG00000188157:1:942366:948366:1:1353
CCTGGCGAGTAATCGAGTGCAGCGCCAGT
>ENSG00000188157:1:942366:948366:1:1525
TGGCCCGCAAGAGCCGCGCGCAGCCCCGGTTCCCGCTCAT
>ENSG00000188157:1:942366:948366:1:2287
AGGGGCGTGGCGGGACCCGCGCTTGCAGCCGCGGGACGGAAGGGGGCGCGAACCT
>ENSG00000188157:1:942366:948366:1:2404
ATCAGCGCCCGCCCCGGCACCGGGACCCGCCTCCGCGCCGCAGCTCCCGGGGGGTCCGGCCCGGCCGAGCCTCGGTGTCCGGCCCCGCGGGGGAGGGGCGCGGCCTGCGGAGCGGGATCGGGGCCGGGTCT
>ENSG00000188157:1:942366:948366:1:2544
CCCGGCGGCCTTCGAGCCCTGCCGCCCGGCTCCGCGCCGCCCGGAGCCCCTCGGCAGTCCCGTCACGTCTCC
>ENSG00000188157:1:942366:948366:1:2630
TAACTCGGGTGCAGCCGCACTTCCGGGGGG
>ENSG00000188157:1:942366:948366:1:2722
CCTCCCGGGCCGCCCCTTTCCCGCCCCACGGCCGCGCCGGGCGCTGCGTCCCGGGGCTTTGTTCGCGGCGGCGCGGGTCGCCGGCCTCCGGGCGGGCCG
>ENSG00000188157:1:942366:948366:1:2970
GCCTCCGGAGCTGCGTCCCGTCCTGTCCAGTCCCGTCCCCGGCGCGGCCCGCGCGCTCCTCCGCCGCCTCTCGCCTGCGCCATGGCCGGCCGGTCCCACCCGGGCCCGCTGCGGCCGCTGCTGCCGCTCCTTGTGGTGGCCGCGTGCGTCCTGCCCGGAGCCGGCGGGACATGCCCGGAGCGCGCGCTGGAGCGGCGCGAGGAGGAGGCGAACGT
>ENSG00000188157:1:942366:948366:1:3213
CTCAACGTGGACCCGGTGCAGCACACGTACTCCTGCAAGGTGCGCCCACCCGGACCCCGGCCTCCCCTCGCGACGCCTGCCGCCCCGCCGGGACCCCCGCCCCAGGCCGTGGGAACCAGCCCCGGTCGCTCCGCAGCCCCCGCTCCGGCTCCCTTGGCGACCGCCAAGCCCCGGGAGGGGGGGTCGCCGGGTCCCGGGAAACTCGCGGGCGCCGGGGAAAGTTGCTGCGCCGCCGCCGTCCTCCGCCCGC
>ENSG00000188157:1:942366:948366:1:3492
CACCTCGCCCACGGACTGCGGCTGCCGCGCGCCCTCCCTACCGGCCGAGAAG
>ENSG00000188157:1:942366:948366:1:3710
GGTGCCGCAGTGGTGCGGGGGGGGGGCGTGCAG
>ENSG00000188157:1:942366:948366:1:3759
GGGGCCGTCACCGGGCCTCGTGTGCTTGGGGGCAGGGCCGGTGCCCCATCGCGCTCCTGCGGGAACCGGGGCT
>ENSG00000188157:1:942366:948366:1:4448
GTCCCCGTGAGGGCCGCCAGGTCGGCTGT
>ENSG00000188157:1:942366:948366:1:4868
GGTGACGCATCTCTGAGCGTTCCCGCATGG
>ENSG00000188157:1:942366:948366:1:5409
GGGGTCGCTGTGCGGGGTCCTTTCGTGCTGTGCCGGAGGC
>ENSG00000188157:1:942366:948366:1:5701
ACCTCCGTCTAGACGGGCCCGCGTGTCGAGCACTCCTCGCCGTGGAGATCGGGCGGGAGGGCGAGGCTGTGCGGCGAGGGCTTCTGCGGATGT
>ENSG00000131591:1:1038341:1044341:-1:2167
TTTGCCGAAAGCTGCGGGCGCCGCGGGACGCACAG
>ENSG00000131591:1:1038341:1044341:-1:2269
GGCAGCGACGCCGCCCAGACCCCGGGGCCGCCGAGACTCACGGGGGAGCGTCCTGAGACCGCAGAGCCCTGACCCGTCCGAGAGGCGAAGCCCCGGGAGC
>ENSG00000131591:1:1038341:1044341:-1:2416
CCCGCCGCGCTCCGACACCGGCCGCCGAG
>ENSG00000131591:1:1038341:1044341:-1:2456
GGCGCCGGCCGCGGACCTGGGGCGCATTTGGCGGCGGCTCGCGAGGCG
>ENSG00000131591:1:1038341:1044341:-1:2566
AGCCGCGCCGCCTTCTCCGATGAAGCCGAAGCCGCCCCG
>ENSG00000131591:1:1038341:1044341:-1:2629
GCCTCCGCCTAAACCGGCGGAACGCTAAGGACGCCGACGCTTGTGCGGTCGCCCGGGAGACCCCGACGACGCCCCGCCCCGTCTCCCGGCAACGCCAAGCAGCCGGCGCGCGAGGAATCCGGGGGA
>ENSG00000131591:1:1038341:1044341:-1:2851
ACGGCCGCGCGCGATGGTACCACCAGGCGAGGGCGGCTCTCGCGCGGGCCGCCGGGAGT
>ENSG00000131591:1:1038341:1044341:-1:3058
GCAGGCGTGAGGGTAGCGGGTTGGGGCGCTGGGGTCCGTCTGGGCGGCCGGGTCGGCGCAGGGAGTGCGAGAGGCAGACAAAGGTCGGCGGCCCTGGCCCGGCCCGAGGGACGTTCCCTGCGCGTCCCCCATTGTGCGGCGCGCGGAGGAGCCGCCAGCGCCTGGGCCCGCGTCCTCGTCGCCGCC
>ENSG00000131591:1:1038341:1044341:-1:3688
ACCGGCGCGGTCCCCGGTGTCCTAGAAGTCGGCCACGATTCA
>ENSG00000131591:1:1038341:1044341:-1:3809
TTTTTCGGGAGCGCGTGTTCCGGTGGCAGCGAGTCGATGAT
>ENSG00000131591:1:1038341:1044341:-1:5242
GTGCCCGCAGCCGCTGTGCGGGTGGACGGCCCACCCCGAGGGAAGAATCGGGAGACGTAACACCCCGGAAGC
>ENSG00000162571:1:1096146:1102146:1:907
GAGGACGGTGGGAGACGCCCCCCACCGCCCCGCTTCCGAGAGC
>ENSG00000162571:1:1096146:1102146:1:1043
GCTGCCGCCCCGGCGTGGGTCGGGGAGGCGGCTCCGGAGCGGGCAC
>ENSG00000162571:1:1096146:1102146:1:2858
CAGCCCGGCTTCCCGGGCTGGCCCCGCCACT
>ENSG00000162571:1:1096146:1102146:1:3182
CTCTGCGGGTCCCGGACCCCAGCGCCACCGTGCGAGAGGCTCGGGTCCAGGCCAGGCCGGGGAACGGTGTG
>ENSG00000162571:1:1096146:1102146:1:3361
CAGGTCGTGCGTCCTTTGACAGCGGCCTCCGGCCGG
>ENSG00000162571:1:1096146:1102146:1:3545
CCTACCGGGGTGCCGTCTCCTGCCGGTCTT
>ENSG00000162571:1:1096146:1102146:1:3633
TTCCACGCCGCCTTTACACCGTGTCCCCACCGAGGGGCGTCACAACCGTCCTCCACACCGGGCGTCACCGGCTTC
>ENSG00000205231:1:1101798:1107798:-1:1955
CTTCCCGGAAGCTGCCGTAGCTGTCTCGGCTCT
>ENSG00000205231:1:1101798:1107798:-1:2002
TTCAGCGTGTAGTCGTCCCGGCGGCTGT
>ENSG00000205231:1:1101798:1107798:-1:4536
GCAGCCGTCTGCACGATGACCCAGTCGGGTGG
>ENSG00000186891:1:1128952:1134952:-1:843
GTGGCCGGGACTGGAGCGGCCAGATCCTGTGGGGCCCGCAGGTCGACGGCTAT
>ENSG00000186891:1:1128952:1134952:-1:2952
TTCCCCGCCCCTGCCGGCGACCTGCGGGGGACCGGGCTGTGTCCGCAGTG
>ENSG00000186891:1:1128952:1134952:-1:3145
CAGCACGGGGCGATGGGCGCGTTTCGGGCCCTGTGCGGCCTGGCGCTGCTGTGCGCGCTCAG
>ENSG00000186891:1:1128952:1134952:-1:3235
GGGTGCGGCCCTGGGCGCCTCCTGCTTGGGACGGGAACGGACGCGCGCTGCTGCCGGGTTCACACGACGCGCTGCTGCCGCGATTACCCGGGTAAGTAAACCGCGTTTACTTAACGCGGACCGGCCAAGGCGTCCCGCGGAAGCCGGGATGGGTGGGCGCCCCCCTTCCCGTGCTCAGACCGGCGTTGCT
>ENSG00000186891:1:1128952:1134952:-1:3447
AGAGCCGCCAGCAGCGGGAGCCTTCCGGAGGG
>ENSG00000186891:1:1128952:1134952:-1:5520
CACAACGCTGTGTGCGTCCCAGGGTCCCCGCCGGCAGAGCCGCTTGGGTGGCTGACCGTCGTCCTCCTGGCCGTGGCCGCCTGCGTCCTC
>ENSG00000186891:1:1128952:1134952:-1:5761
GGTGCCGCCGTCGACCGAAGACGCCAGA
>ENSG00000186891:1:1128952:1134952:-1:5798
TTCCCCGAGGAAGAGCGGGGCGAGCGATCGGCAGA
>ENSG00000186891:1:1128952:1134952:-1:5869
CTGGCCGTCCTCCGGGGCCACCGACCGCAGCC
>ENSG00000186827:1:1136375:1142375:-1:386
GAGGACGGAGGGCAGCGCTGCGTTTGT
>ENSG00000186827:1:1136375:1142375:-1:2984
TCTGGCGACAGCAGAGACGAGGATGTGCGTGGGGGCTCGGCGGCTGGGCCGCGGGCCGTGTGCGGCTCT
>ENSG00000186827:1:1136375:1142375:-1:3117
AGCAACGACCGGTGCTGCCACGAGTGC
>ENSG00000186827:1:1136375:1142375:-1:3360
TGAGCCGCTGCAGCCGCTCCCAGAACACGGTGTGCCGTCCGTGCGGGCCGGGCTTCTACAACGACGTGGTC
>ENSG00000186827:1:1136375:1142375:-1:4192
TGTGACGCAGATGGGCCGTGGGCCGCAGGG
>ENSG00000078808:1:1154274:1160274:-1:417
GCCCTCGATCCTCACGAGTCCTCGTCCAA
>ENSG00000078808:1:1154274:1160274:-1:1010
GGAACCGCGTCAGCACTCCGGGGTTCGGATTC
>ENSG00000078808:1:1154274:1160274:-1:1192
TCCTGCGTTTAAACACGGGCAGCAGCGGGGTTGACGGTACA
>ENSG00000078808:1:1154274:1160274:-1:1436
TGAGACGCAGACGTGAGAAACGCCACTGATAAGAGACACGGAAGATCGGAGCCCAGCCCCGTGAGCCGGTCGGGGACAGCACGGGGGTCAGCGTGCGGCCGGGCCCGGCTCAGGCTCGCTGAG
>ENSG00000078808:1:1154274:1160274:-1:1621
CCAAACGCAGACCGGGACGCAGCGACCACAAGCGTGGCTGCGGGACG
>ENSG00000078808:1:1154274:1160274:-1:1688
TAGTGCGCCCGCTCGGCACCTGCCCCAAGGCGCCGCCGGG
>ENSG00000078808:1:1154274:1160274:-1:1792
CACTGCGAGGGCGGCGCGGACCAGTCGTACACGTAGGACAGGCGCAGCT
>ENSG00000078808:1:1154274:1160274:-1:1856
ACAGGCGGCCCTCGCGCGCCAGCGTCGCGTGCTT
>ENSG00000078808:1:1154274:1160274:-1:1943
AGCCGCGGGACCGGTATTCGGTGTCGAAGCGCGGGTCGTGCTCCCGCTGGACGTCCACCGGCGCCAGCCAGGCGCCCAGAGACACGTCCTCGCTGTGCCAGGCGCGCAGGTAGTCGCGGCTGAGGCGCAGGTAGTGCACCAGGTCGGCCGAGAGCACGTAGCCGCCGCCCAGCGCGTAGGG
>ENSG00000078808:1:1154274:1160274:-1:2145
CCAGGCGGCCTCGCGCCAGCGCCCCCCCGGCTTGACGCGGCCGCGGCCCG
>ENSG00000078808:1:1154274:1160274:-1:2223
GCGCGCGGGCTCGCGGGCGCGCAGCTCGGCCAGCAGCGCGTCCAGCCGCGCGAAGGAGTCGTCGTCCGCCTTGAGCACGAACTCGAAGGC
>ENSG00000078808:1:1154274:1160274:-1:2350
TTGGCCGTGAGGTTTTCGTAGGCGTCGCGCAGCGCGGGCAG
>ENSG00000078808:1:1154274:1160274:-1:2405
CGTGCCGCGCCTGCTCCCGCTCCAGGGCGCGCCGCTCCTCGGCGCCCAGGCCGGCCGTGCCCACGGCAAAGCGCGCCCACACGTCGCCCGGGGCCCCGCGCCGCGCAAGCCACGTGCTGCGGATCACGCTGCGGCGCTCGGCGGC
>ENSG00000078808:1:1154274:1160274:-1:2608
GGAGGCGGGCTGCGGCCCGACATCGCCCTGGGGTCCCCGGGCTCGGCCGCGCAGCGCGCCAGGTAGAGCAGCGCCGCCCCGCACAGCGCCAGC
>ENSG00000078808:1:1154274:1160274:-1:2710
CCTAGCGCCGCCCGCCGCCGCCACGCCCGCCGCAGCA
>ENSG00000078808:1:1154274:1160274:-1:2768
GCCGGCGGCCCAGGCCGGACTCGCGAGTGCGCAGGCGCCGCCGGCTCGGGGCGGTGCGCGTGCGCACGGCGCTCCT
>ENSG00000078808:1:1154274:1160274:-1:2859
CCTTCCGCAGACGCCGAGCCCCGGGGCGCTCGGAGGCCGGCGGCCAATCGGCGGCCGTCACG
>ENSG00000078808:1:1154274:1160274:-1:2948
AACCTCGGAGCGGCCCCGCGACCGCTTCCGCCCGGAGGA
>ENSG00000078808:1:1154274:1160274:-1:3067
TGATCCGGGCCCGTTGGCGGCGTCACTGACGCTTCGCTCCGGTCCTCGGATCCCGAGCGCGGGG
>ENSG00000078808:1:1154274:1160274:-1:3155
CGGGACGGCCGCTGCAGGCCGCGGGGCCAAGTGTACGCCGGCCGGACGGCGAGGGCGGGTCT
>ENSG00000078808:1:1154274:1160274:-1:3431
GGACTCGCGTTTATCGGCGAGGCGACCTTGGACAAGCTGCCCCGCTTCCCTGCGCCTGCGCTTCCGCTTCT
>ENSG00000078808:1:1154274:1160274:-1:3773
GATGGCGAAGTCGAAACCCCATTCCGGTGGGACCGGCCCGCTCCGCTGTGCTGCGAACCT
>ENSG00000078808:1:1154274:1160274:-1:4857
CATGGCGGGGCCTCAGCGGCACCCGAAAGGACCCGCAGGT
>ENSG00000078808:1:1154274:1160274:-1:5047
CTCCTCGGCCTTGGCGTTCGCTCGCGAGTGT
>ENSG00000078808:1:1154274:1160274:-1:5685
GTGGTCGCAGCTGCTCCGGTGGCTGAGGCGAGAGC
>ENSG00000176022:1:1154508:1160508:1:691
ACACTCGCGAGCGAACGCCAAGGCCGAGGAG
>ENSG00000176022:1:1154508:1160508:1:872
ACCTGCGGGTCCTTTCGGGTGCCGCTGAGGCCCCGCCATG
>ENSG00000176022:1:1154508:1160508:1:1936
AGGTTCGCAGCACAGCGGAGCGGGCCGGTCCCACCGGAATGGGGTTTCGACTTCGCCATC
>ENSG00000176022:1:1154508:1160508:1:2267
AGAAGCGGAAGCGCAGGCGCAGGGAAGCGGGGCAGCTTGTCCAAGGTCGCCTCGCCGATAAACGCGAGTCC
>ENSG00000176022:1:1154508:1160508:1:2552
AGACCCGCCCTCGCCGTCCGGCCGGCGTACACTTGGCCCCGCGGCCTGCAGCGGCCGTCCCG
>ENSG00000176022:1:1154508:1160508:1:2636
CTCCCCGCGCTCGGGATCCGAGGACCGGAGCGAAGCGTCAGTGACGCCGCCAACGGGCCCGGATCA
>ENSG00000176022:1:1154508:1160508:1:2782
TCCTCCGGGCGGAAGCGGTCGCGGGGCCGCTCCGAGGTT
>ENSG00000176022:1:1154508:1160508:1:2848
CGTGACGGCCGCCGATTGGCCGCCGGCCTCCGAGCGCCCCGGGGCTCGGCGTCTGCGGAAGGCCCCGGCGCGCTCCCAGGAGCGCCGTGCGCACGCGCACCGCCCCGAGCCGGCGGCGCCTGCGCACTCGCGAGTCCGGCCTGGGCCGCCGGCCCG
>ENSG00000176022:1:1154508:1160508:1:3068
GCTGGCGCTGTGCGGGGCGGCGCTGCTCTACCTGGCGCGCTGCGCGGCCGAGCCCGGGGACCCCAGGGCGATGTCGGGCCGCAGCCCGCCTCC
>ENSG00000176022:1:1154508:1160508:1:3219
GCCGCCGAGCGCCGCAGCGTGATCCGCAGCACGTGGCTTGCGCGGCGCGGGGCCCCGGGCGACGTGTGGGCGCGCTTTGCCGTGGGCACGGCCGGCCTGGGCGCCGAGGAGCGGCGCGCCCTGGAGCGGGAGCAGGCGCGGCACG
>ENSG00000176022:1:1154508:1160508:1:3378
CTGCCCGCGCTGCGCGACGCCTACGAAAACCTCACGGCCAA
>ENSG00000176022:1:1154508:1160508:1:3456
GCCTTCGAGTTCGTGCTCAAGGCGGACGACGACTCCTTCGCGCGGCTGGACGCGCTGCTGGCCGAGCTGCGCGCCCGCGAGCCCGCGCGC
>ENSG00000176022:1:1154508:1160508:1:3645
CCCTACGCGCTGGGCGGCGGCTACGTGCTCTCGGCCGACCTGGTGCACTACCTGCGCCTCAGCCGCGACTACCTGCGCGCCTGGCACAGCGAGGACGTGTCTCTGGGCGCCTGGCTGGCGCCGGTGGACGTCCAGCGGGAGCACGACCCGCGCTTCGACACCGAATACCGGTCCCGCGGCTGC
>ENSG00000176022:1:1154508:1160508:1:3879
AAGCACGCGACGCTGGCGCGCGAGGGCCGCCTGTGCAAGCGCGAGGTGCAGCTGCGCCTGTCCTACGTGTACGACTGGTCCGCGCCGCCCTCGCAGTG
>ENSG00000176022:1:1154508:1160508:1:4041
CCCGGCGGCGCCTTGGGGCAGGTGCCGAGCGGGCGCACTACGCCC
>ENSG00000176022:1:1154508:1160508:1:4101
CGTCCCGCAGCCACGCTTGTGGTCGCTGCGTCCCGGTCTGCGTTTGG
>ENSG00000176022:1:1154508:1160508:1:4210
CTCAGCGAGCCTGAGCCGGGCCCGGCCGCACGCTGACCCCCGTGCTGTCCCCGACCGGCTCACGGGGCTGGGCTCCGATCTTCCGTGTCTCTTATCAGTGGCGTTTCTCACGTCTGCGTCTCA
>ENSG00000176022:1:1154508:1160508:1:4536
TGTACCGTCAACCCCGCTGCTGCCCGTGTTTAAACGCAGGA
>ENSG00000176022:1:1154508:1160508:1:4785
CCAGCCGGCACCAGGCCCGTCTCTCACGTACTT
>ENSG00000176022:1:1154508:1160508:1:5323
TTGGACGAGGACTCGTGAGGATCGAGGGC
>ENSG00000176022:1:1154508:1160508:1:5938
CCCTGCGGCTCCAATCGACCGTGCACGGGCCGTGGCATCCGTCCCCCAGGCGTCCTT
>ENSG00000184163:1:1168965:1174965:-1:108
CTGCCCGTGTCCCGGCCTGTAGGGCGGAGTG
>ENSG00000184163:1:1168965:1174965:-1:174
CTGCCCGTGTCCCGGCCTGTAGGGCGGAGTG
>ENSG00000184163:1:1168965:1174965:-1:240
CTGCCCGTGTCCCGGCCTGTAGGGCGGAGTG
>ENSG00000184163:1:1168965:1174965:-1:306
CTGCCCGTGTCCCGGCCTGTAGGGCGGAGTG
>ENSG00000184163:1:1168965:1174965:-1:372
CTGCCCGTGTCCCGGCCTGTAGGGCGGAGTG
>ENSG00000184163:1:1168965:1174965:-1:438
CTGCCCGTGTCCCGGCCTGTAGGGCGGAGTG
>ENSG00000184163:1:1168965:1174965:-1:504
CTGCCCGTGTCCCGGCCTGTAGGGCGGAGTG
>ENSG00000184163:1:1168965:1174965:-1:570
CTGCCCGTGTCCCGGCCTGTAGGGCGGAGTG
>ENSG00000184163:1:1168965:1174965:-1:636
CTGCCCGTGTCCCGGCCTGTAGGGCGGAGTG
>ENSG00000184163:1:1168965:1174965:-1:702
CTGCCCGTGTCCCGGCCTGTAGGGCGGAGTG
>ENSG00000184163:1:1168965:1174965:-1:768
CTGCCCGTGTCCCGGCCTGTAGGGCGGAGTG
>ENSG00000184163:1:1168965:1174965:-1:966
CTGCCCGTGTCCCGGCCTGTAGGGCGGAGTG
>ENSG00000184163:1:1168965:1174965:-1:2668
GTCTCCGCCCCGTCTCCGTCCCTGGCCGTCGGGGCG
>ENSG00000184163:1:1168965:1174965:-1:2863
CTGAGCGCCGTCGCGCCGCCGTTCCGGGCAGGTCCGCGCAGACATGCAGCGGCGGAGGCCGGGCGCGCCCCT
>ENSG00000184163:1:1168965:1174965:-1:2959
CTGAGCGCCGGCCGTCCCCATGACTGCGCCCTGGCGCCGAGACTCGCCGCGCTGAGCCGCCTCGGGACGGAGCCATGCGGCGCTGGGCCTGGGCCGCGGTCGTGGTCCTCCTCGGGCCGCAGCTCGTGCTC
>ENSG00000184163:1:1168965:1174965:-1:3139
GCCAGCGCGCAGATCCCCCCAACGCCACCGCCAGCGCGTCCTCCCGCGAGG
>ENSG00000184163:1:1168965:1174965:-1:3208
AGGTACGCGGCCGGGACGCACGTGGGCCCTCGCGGGGCAGCTTCGGAGCT
>ENSG00000184163:1:1168965:1174965:-1:3311
CGGGTCGCCCTTTTCGAGGCCTCGGCCACGGTCCCGCCTTG
>ENSG00000184163:1:1168965:1174965:-1:3622
TCCTGCGGCTGGAGACGCCATGGCGAGCCT
>ENSG00000184163:1:1168965:1174965:-1:5281
TTGTCCGGCGGCCGGACGACGGCGCCTTAAGGAAGCGGTGCGGAAGCAGGGACAAGAAGCCGGTGAGCCCCGCCCGG
>ENSG00000184163:1:1168965:1174965:-1:5956
CCAGACGGAGCGTGGGTCCCCGGTAGC
>ENSG00000160087:1:1196128:1202128:-1:1985
TTCTCCGAAGGTGGAGCCGGTGACGGCAGT
>ENSG00000160087:1:1196128:1202128:-1:2562
TGCCACGCGTGTCACTCTCGGGTCCCTGAACGAGAGA
>ENSG00000160087:1:1196128:1202128:-1:2646
CGGGACGCTCCATGCCCGGGCCGCGCCG
>ENSG00000160087:1:1196128:1202128:-1:2685
AGGGCCGGGTGGGGCGTGGGAGCGGAGGA
>ENSG00000160087:1:1196128:1202128:-1:2754
TCCACCGGGGTCGCCCTCAGCCGGGCCTGCCGCCCTGGGCCGTGGCA
>ENSG00000160087:1:1196128:1202128:-1:2812
AAGCGCGCGGCTTCGGGGTCTGGGGCTCTCGCGCCCACTAACGGTGCCCGGAGCCGCCCGCCAGTGCGCAAGCGCCGCCCCG
>ENSG00000160087:1:1196128:1202128:-1:2917
GGGGTCGACGGCGACAGAGAGTCGTGGGCGCGGTCCGCCAGT
>ENSG00000160087:1:1196128:1202128:-1:2991
CTCACCGCCCCGGACCGCGCACCGGAAGC
>ENSG00000160087:1:1196128:1202128:-1:3073
GGCGGCGGCGCTGCGGCGGGTTCGGTGGGCCCAATCCCGGGGCGGTGCGGCTGTTTCGGGCGCGGGCCCCGCTTTTCCGCACCCTGCTCCGGCCTCGACTACGGCGAGCCTGAGCGCGGCGGCGGCCCACGCGCAGCG
>ENSG00000160087:1:1196128:1202128:-1:3240
TGCGCCGGGTCCTCGGGCCCGCTCGTCCCCCCTGCCGGAGCCGGCCACAGCGGCGGCCCG
>ENSG00000160087:1:1196128:1202128:-1:3313
CCCTGCGCGACGCTTCTCCGTTCGCGCCC
>ENSG00000160087:1:1196128:1202128:-1:3358
CGGCCCGAGCCTGCCTGCGCGGAACCCGAGGTCGGTTACGGCGGGCTCCCGGAGCTCCGGGTCA
>ENSG00000160087:1:1196128:1202128:-1:3487
CAGGACGGGCAGCCTCGATCCTGGTTCGTCAGT
>ENSG00000160087:1:1196128:1202128:-1:3548
GCTGCCGTCGAGCCCGCCGTCGCCTCGCCCCT
>ENSG00000160087:1:1196128:1202128:-1:3599
TGCCCCGTAAACCCCGAGAGAAACGAGCGTGCCCGGGACT
>ENSG00000160087:1:1196128:1202128:-1:3687
ACCACCGCCGGCCGGCGAGTGAGACACGAGCCCGGAACAAGTCTCTAAGCGGCGCCGGGCCTCGCCATC
>ENSG00000160087:1:1196128:1202128:-1:4016
GCTTCCGAAGAAAGGATCGTGAGTATCTCGCTTAG
>ENSG00000160087:1:1196128:1202128:-1:4100
CAGTCCGTCATCTGCACGGCCTGGCACCGCTGAC
>ENSG00000160087:1:1196128:1202128:-1:4309
TCCATCGGCCCGGGCTTCCGTCCAGCCTCCGGAGCA
>ENSG00000160087:1:1196128:1202128:-1:5426
TTTTGCGCGGCTGTCCATGAACTTTCGTTAAACCTGCGGCCTG
>ENSG00000162572:1:1202831:1208831:1:1650
TGTGCCGGTCGTGGACGGGTCGTGGGCGGGACT
>ENSG00000162572:1:1202831:1208831:1:4413
CTCCTCGGCAGGTGCGGCCCACGCACAA
>ENSG00000131584:1:1230261:1236261:-1:137
AGAGCCGCCCGTGACCCACCAGCACAGCCGTCATCCTCCGTACCTGTGACCCAGAGCCGCCCGTGACCCACCAGCACAGCCGTCATCCTCCGTACCTGTGACCCAGAGCCGCCCACGACCCA
>ENSG00000131584:1:1230261:1236261:-1:1209
GGAAACGGAGACCCGGCGCAGCGTTCGCACGGGGCTCGGCACCGGGCTGCCAGCGGACTGGAAGGCGCTGAAGTCGTGTGTGCCGAGGAG
>ENSG00000131584:1:1230261:1236261:-1:1438
GGTTGCGTTCAAACACCGGCAGCTCATCACGCCGGTGAC
>ENSG00000131584:1:1230261:1236261:-1:1514
GGCTGCGTGACGAGCGTGGAAGTCGCTGGGCACTCGGAAGGCCCGCAGGA
>ENSG00000131584:1:1230261:1236261:-1:1794
TCGGGCGGGAAGGGCGGCCGGCCTGAGCGGCGCTGGACGTCCAGGTGCGCCGCGTTGCTCAGGGCGTGGACCCCGGCGTCCGTGCGGCTGG
>ENSG00000131584:1:1230261:1236261:-1:1938
AGGACCGAGCCGCGGGGCGGGCGGGTGAGCGAGGCCGGACCC
>ENSG00000131584:1:1230261:1236261:-1:2014
CTCACCGGGCGTCCCGTGACCGGCTGAGCGCACCT
>ENSG00000131584:1:1230261:1236261:-1:2062
GACCCCGACGGCGCGCTGAGTGCCCCTGACGGCCGCGACCCCGCTGCGGGCAGAAGCGGGCGGAGGTTACCGGGGGCGCCCTG
>ENSG00000131584:1:1230261:1236261:-1:2155
TCCGCCGCCGTCTGAGGCCAGGGCCGCTTCCTTCCCCGAACGTTTGG
>ENSG00000131584:1:1230261:1236261:-1:2359
GCCGGCGCCGAACTCATGGCGGAGCCCAGCCGGTGGCGTCAGAGGCGGCCTCCAGCGCAGGA
>ENSG00000131584:1:1230261:1236261:-1:2473
GGCCCCGGCCGCTCTTGCGCCTGCGCGGTGGCACCGCGCCACGGCGGCCAGAGTCGGGGAGCGGAGGCGGGGCCGGGCTT
>ENSG00000131584:1:1230261:1236261:-1:2568
AGTGCCGGCCCGCCGCCGAGCGCAGGCGCTCTACCTCTATCGCGGCGCC
>ENSG00000131584:1:1230261:1236261:-1:2633
AACCACGCGGTCACCCCGCGCTCTCGCGGGCGTGCATTCGTTCACTCGCTCATTCATTCGCCGCCGCCCACACTCCCCGAGCGCGCCCGTTCGCCGCGTTGCGGCCAA
>ENSG00000131584:1:1230261:1236261:-1:2762
GCAAACGCCCTGAGTTGCGCAACGGCCGGGATG
>ENSG00000131584:1:1230261:1236261:-1:2847
TCCACCGACTGTCCCCGGAGACGGCCGTGGCAGGCCCCGCCTCACTTCCGGACCGGGGTGGTCCCTGGACGCTGCGAGAGGCGTTTGGCGACGCTCCCCGGCGGTGACAGCGGGCGGCGCGCGCGGGCGGCGGACCTTGGCGACGCTCCCCGGCAGTGACAGCGGGCGGTGCGCGCGGGCGGCTGACTTTGGCGACGCTCCCCGGCGGTGACAGGCGGGGCG
>ENSG00000131584:1:1230261:1236261:-1:3118
GCGGGCGGGACGAGCGGTCCGGGCCGGCGCGGCTGCCGCTCGGCGCCGCGGTCCTCGTGCCA
>ENSG00000131584:1:1230261:1236261:-1:3204
ATGACCGTGGAGTTCGAGGAGTGCGTCAAG
>ENSG00000131584:1:1230261:1236261:-1:3249
AGGTGCGCCGCCCGGGGCCGCCGGGGTGGGCGCAGGCCGGGGGCGTCGCTGTCGCCTTT
>ENSG00000131584:1:1230261:1236261:-1:3372
AGGACCGGCCTCGGACAAAGCGGCGGCCCCGCCCCG
>ENSG00000131584:1:1230261:1236261:-1:3492
CACCTCGGGACCGTCCGCCCCCGCTCTG
>ENSG00000131584:1:1230261:1236261:-1:3576
AGGGTCGTCTGGGTCCGTGGGGGCGTCGGCCCC
>ENSG00000131584:1:1230261:1236261:-1:3975
CTGCACGAGCTCGTGCGGGGTGCGCTCTT
>ENSG00000131584:1:1230261:1236261:-1:4104
CCTGCCGATGAGTGCACGCAAGCGTGTGC
>ENSG00000131584:1:1230261:1236261:-1:5511
ACGGGCGCCCCAAACCCGAGGGCGGCAGC
>ENSG00000131584:1:1230261:1236261:-1:5700
ACTGGCGGTCAGCGGACACCACAGCGAGATT
>ENSG00000169972:1:1230810:1236810:1:1450
AAGAGCGCACCCCGCACGAGCTCGTGCAG
>ENSG00000169972:1:1230810:1236810:1:1845
GGGGCCGACGCCCCCACGGACCCAGACGACCCT
>ENSG00000169972:1:1230810:1236810:1:1934
CAGAGCGGGGGCGGACGGTCCCGAGGTG
>ENSG00000169972:1:1230810:1236810:1:2046
CGGGGCGGGGCCGCCGCTTTGTCCGAGGCCGGTCCT
>ENSG00000169972:1:1230810:1236810:1:2220
CTTGACGCACTCCTCGAACTCCACGGTCAT
>ENSG00000169972:1:1230810:1236810:1:2274
TGGCACGAGGACCGCGGCGCCGAGCGGCAGCCGCGCCGGCCCGGACCGCTCGTCCCG
>ENSG00000169972:1:1230810:1236810:1:2398
ACCGCCGGGGAGCGTCGCCAAAGTCAGCCGCCCGCGCGCACCGCCCGCTGTCACTGCCGGGGAGCGTCGCCAAGGTCCGCCGCCCGCGCGCGCCGCCCGCTGTCACCGCCGGGGAGCGTCGCCAAACGCCTCTCGCAGCG
>ENSG00000169972:1:1230810:1236810:1:2547
CACCCCGGTCCGGAAGTGAGGCGGGGCCTGCCACGGCCGTCTCCGGGGACAGTCGGTGGA
>ENSG00000169972:1:1230810:1236810:1:2641
GGGCCCGCCCGCTCCAACCATCCCGGCCGTTGCGCAACTCAGGGCGTTTGC
>ENSG00000169972:1:1230810:1236810:1:2713
TTGGCCGCAACGCGGCGAACGGGCGCGCTCGGGGAGTGTGGGCGGCGGCGAATGAATGAGCGAGTGAACGAATGCACGCCCGCGAGAGCGCGGGGTGACCGCGTGGTTGGTGCGCGCCTCCCGGGGCGCCGCGATAGAGGTAGAGCGCCTGCGCTCGGCGGCGGGCCGGCACT
>ENSG00000169972:1:1230810:1236810:1:2901
AAGCCCGGCCCCGCCTCCGCTCCCCGACTCTGGCCGCCGTGGCGCGGTGCCACCGCGCAGGCGCAAGAGCGGCCGG
>ENSG00000169972:1:1230810:1236810:1:3033
TCCTGCGCTGGAGGCCGCCTCTGACGCCACCGGCTGGGCTCCGCCATGAGTTCGGCGCCGGCCTCAGGCTCCGTGCGCGCGCGCTA
>ENSG00000169972:1:1230810:1236810:1:3239
CTGGACGCGGGTTCCAAACGTTCGGGGAAGGAAGCGGCCCTGGCCTCAGACGGCGGCGGAGACCCCAGGGCAGGGCGCCCCCGGTAACCTCCGCCCGCTTCTGCCCGCAGCGGGGTCGCGGCCGTCAGG
>ENSG00000169972:1:1230810:1236810:1:3405
AGGTGCGCTCAGCCGGTCACGGGACGCCCGGTGAG
>ENSG00000169972:1:1230810:1236810:1:3474
GGGTCCGGCCTCGCTCACCCGCCCGCCCCGCGGCTCGGTCCTGCAGGAGGCCGCCGAGCGGCTGAATTCCGTGGAGCCGGTCAG
>ENSG00000169972:1:1230810:1236810:1:3569
CCAGCCGCACGGACGCCGGGGTCCACGCCCTGAGCAACGCGGCGCACCTGGACGTCCAGCGCCGCTCAGGCCGGCCGCCCTTCCCGCCCGA
>ENSG00000169972:1:1230810:1236810:1:3890
TCCTGCGGGCCTTCCGAGTGCCCAGCGACTTCCACGCTCGTCACGCAGCCACGTCCCGGACCT
>ENSG00000169972:1:1230810:1236810:1:4155
CTCCTCGGCACACACGACTTCAGCGCCTTCCAGTCCGCTGGCAGCCCGGTGCCGAGCCCCGTGCGAACGCTGCGCCGGGTCTCCGTTTCC
>ENSG00000169972:1:1230810:1236810:1:5195
TGGGTCGTGGGCGGCTCTGGGTCACAGGTACGGAGGATGACGGCTGT
>ENSG00000127054:1:1246914:1252914:-1:71
GGCCACGGTGACGGCGCGGCGCACGACCCAGGGGTGGTAGGCGGCCAGCGAGGCGTTGTAGGAGTCGGCGCAGAGCGCGGAGGTGCGTGCGTCCTCGGGGCTGGTACGCAGGC
>ENSG00000127054:1:1246914:1252914:-1:211
GGGCGCGGTGCAGGCGCAGCACCGTCCGGCAGC
>ENSG00000127054:1:1246914:1252914:-1:319
GGCTGCGGTAGTGCTCGCTCTGCGGGCCGCCCCTGAGGCGCTCCATGATCCGCAGCT
>ENSG00000127054:1:1246914:1252914:-1:2676
GGGGCCGACCTGAGCCACGGCTCCGTCCTGCGCGGGAGCCGGGTCCTCGGCCGCCCGCCCGCTCCGGCCCTCTAGGACGACGTCCCCTCCCGCTCCCGGCCCCTCGGCGACTTCCGGACCGTGCGGGTTGGGTTGGGCAGGTGCGGCCGCCGAGTCCGAGCCGCTCACCTAGGCCGTAGCCGCCGTGCGGGCCCCGTCCCC
>ENSG00000127054:1:1246914:1252914:-1:2947
CCCGGCGCCCCGACCCGCGTTTCCGGCTAGCGCACCGGAAGTTGCAGCGAGGTGGTTGCGCCTGCGCAGTGCATCACCGCAGGCGGGCCTCGCGGGTCCGGGAGCGCGGCGGAGACGATGCC
>ENSG00000127054:1:1246914:1252914:-1:3165
CCTCCCGTTTCTCGTGGAGCCAGGTGCGCGCCGCGGGCGTCCTCCGGTCTC
>ENSG00000127054:1:1246914:1252914:-1:3237
GGAGCCGAGAGGCGGCCTAGTCCCTGCACCCCGGGCCTCCGGCAGTGACGCGAGAACGCGAGCCCCGAGGTTCAGGCGGCCGTGAGGGGACGTCGCAGAT
>ENSG00000127054:1:1246914:1252914:-1:3348
GCCTTCGCGCTCGCTGTGCGCTTTCGTCGGTGCCTTGACCTCCCCGTGCCGCGCGCTGCC
>ENSG00000127054:1:1246914:1252914:-1:4830
TGCCTCGGGCTCCGTGTCCGCGCTCAC
>ENSG00000187488:1:1247006:1253006:1:2529
GGCACCGACGAAAGCGCACAGCGAGCGCGAAGGCCCCGCGGCCCCATCTGCGACGTCCCCTCACGGCCGCCTGAACCTCGGGGCTCGCGTTCTCGCGTCACTGCCGGAGGCCCGGGGTGCAGGGACTAGGCCGCCTCTCGGCTCC
>ENSG00000187488:1:1247006:1253006:1:2695
GAGACCGGAGGACGCCCGCGGCGCGCACCTGGCTCCACGAGAAACGGGAGG
>ENSG00000187488:1:1247006:1253006:1:2842
GGCATCGTCTCCGCCGCGCTCCCGGACCCGCGAGGCCCGCCTGCGGTGATGCACTGCGCAGGCGCAACCACCTCGCTGCAACTTCCGGTGCGCTAGCCGGAAACGCGGGTCG
>ENSG00000187488:1:1247006:1253006:1:3041
GGGCCCGCACGGCGGCTACGGCCTAGGTGAGCGGCTCGGACTCGGCGGCCGCACCTGCCCAACCCAACCCGCACGGTCCGGAAGTCGCCGAGGGG
>ENSG00000187488:1:1247006:1253006:1:3177
GCGGGCGGCCGAGGACCCGGCTCCCGCGCAGGACGGAGCC
>ENSG00000187488:1:1247006:1253006:1:5444
CTGGGCGAGGACTCGAGCCCCGCTCCC
>ENSG00000187488:1:1247006:1253006:1:5535
AGCTGCGGATCATGGAGCGCCTCAGGGGCGGCCCGCAGAGCGAGCACTACCGCAGCC
>ENSG00000187488:1:1247006:1253006:1:5667
GCTGCCGGACGGTGCTGCGCCTGCACCGCGCCC
>ENSG00000187488:1:1247006:1253006:1:5727
GCCTGCGTACCAGCCCCGAGGACGCACGCACCTCCGCGCTCTGCGCCGACTCCTACAACGCCTCGCTGGCCGCCTACCACCCCTGGGTCGTGCGCCGCGCCGTCACC
>ENSG00000169962:1:1253557:1259557:1:163
TTCCCCGAGGGACGCAGCAGGCCGCCTCCCGCAGCGGCCGT
>ENSG00000169962:1:1253557:1259557:1:1209
ATTTGCGTGTGCCGCACGTGTGCCGTTTGC
>ENSG00000169962:1:1253557:1259557:1:1352
ATGCACGTATGTGCTGCGTGTTGGCCGTGCAC
>ENSG00000169962:1:1253557:1259557:1:1428
GTGAGCGTATGCTGTGCGCATGTGCGTGCCA
>ENSG00000169962:1:1253557:1259557:1:1806
CCTTGCGTGTGCCGTGCGTGTCCCATGCACGTGTGCCGTGCATGTGCCATTCGCGTGTACCATGCGCATGTGCCGTTTGT
>ENSG00000169962:1:1253557:1259557:1:1916
AGGTTCGCATGTGCGCCATATTCACGTGTGC
>ENSG00000169962:1:1253557:1259557:1:3401
CTGCCCGGGCTGCGCCTGGGCTACGACCTCTTTGATACGTGCTCGGAGCC
>ENSG00000169962:1:1253557:1259557:1:3554
GTCATCGGGCCCCACTCGTCAGAGCTCGCCATGGTCACCGGCAAG
>ENSG00000169962:1:1253557:1259557:1:3843
GTGGCCGCCCTGGGCAGCGACGACGAGTACGGCCGGCAGG
>ENSG00000169962:1:1253557:1259557:1:3893
CTTCTCGGCCCTGGCCGCGGCACGCGGCATCTGCATCGCGCACGAGGGCCTGGTGCCGCTGCCCCGTGCCGATGACTCGCGGCTGG
>ENSG00000169962:1:1253557:1259557:1:4035
CTGTTCGCCTCCGTGCACGCCGCCCAC
>ENSG00000169962:1:1253557:1259557:1:4318
GCCAGCGCTGCCCGCAGTGTGACTGCATCACGCTGCAGAACGTGAGCGCAGGG
>ENSG00000169962:1:1253557:1259557:1:4576
GCTGGCGGCTCAGCCCCGTCCCCCGCCCGCAGCT
>ENSG00000169962:1:1253557:1259557:1:4635
TTCCACGTGGGCGGGCTGCCGCTGCGGTTCGACAGCAGCGGAAACGTGGAC
>ENSG00000169962:1:1253557:1259557:1:4832
CCAGGCGTGCCCGTGGTAGCCCCCGCGGCAGGGCGCAGCC
>ENSG00000169962:1:1253557:1259557:1:4936
CTGTGCGCAGAAGCCCGTGTCCCGGTGCTCGCGGCAGT
>ENSG00000169962:1:1253557:1259557:1:5230
GTCCCCGGAGCGAAGCACACGCTGCTTCCGCCGCAGGTCTCGGTTCC
>ENSG00000169962:1:1253557:1259557:1:5754
ACTGCCGCACACGCTCCTGGGTCAGCTTCGGCCTAGCGCACGC
>ENSG00000169962:1:1253557:1259557:1:5960
AGGCCCGCCGTGCAGATGGGCGCCCTC
>ENSG00000107404:1:1271623:1277623:-1:2469
AGCCCCGCGAGCCCCGGAACAGTAAGCGCGGACGCCCCGCGGCCTCAAGGGACGCCTCGGAAGT
>ENSG00000107404:1:1271623:1277623:-1:2578
CCGGGCGCTCCGACGCCTCCGTGCACGCCCGCGCCCCCGCGCGCCCCGCATCCGCTCGGCCTG
>ENSG00000107404:1:1271623:1277623:-1:2686
GCCTTCGCGGTGGCGCAGAGCGACCGGGCGCCACCTCAGCGCCGCGCACCCGGCGTCCCC
>ENSG00000107404:1:1271623:1277623:-1:2796
AGCGGCGCGCGTCGCATGCGCCGGATCA
>ENSG00000107404:1:1271623:1277623:-1:2868
CGGGGCGAGCGATGATCGCCTGCGTCTGCGCATCCTCGCCCCGCCCCCGCCGTGCGCCCCCGTGACGTCAACGCCGCGCGCTCGGGCGCCCCCCCGCGGCCACGCTCAG
>ENSG00000107404:1:1271623:1277623:-1:2986
CCGGGCGGTCCCTTTAACGGCGCGGCCCGAGGGGCGCAGGCGGGAGG
>ENSG00000107404:1:1271623:1277623:-1:3042
CTGAGCGCGCCCTCCGTGCTGCGTCCCTCGCGCCGCTCCCGGGCCGGGGGCGGATGGGCGGCCGCGGGCCGCGGGGCAGCAGTCGGGACGCGCGCGGGA
>ENSG00000107404:1:1271623:1277623:-1:3189
GGCCTCGGAGCGTCGGGGCCGAGAGCGGTGCGGGCCG
>ENSG00000107404:1:1271623:1277623:-1:3242
GCGGGCGGGTAGCGCCCCGCGTCCGAGCCCCGGGCCGGGCCCTGAGCGCGCGGGCTCCGCGCCGCCGCCGCGCCATGGCGGAGAC
>ENSG00000107404:1:1271623:1277623:-1:3389
CCGAGCGCGTCACGCTGGCCGACTTCAAGAACGTGCTC
>ENSG00000107404:1:1271623:1277623:-1:3478
GACTTCGGGTCAGTCGGCCGCGAGGCCTGCGCGAGCCTGGCGCGGGCTCGGGGGTCGCACCTGCCCGCGCGGGGAC
>ENSG00000107404:1:1271623:1277623:-1:3567
TGAGCCGTTCGCGCCCCCGGGGACCTGCGACCGCGACGCGCCTCCGCTAGATGCGGCGCGGGTGGCGGCCTCGGCCCGTGTGCGGCGCGCGCCCACCTGTCCGTGGAGCGGGGCG
>ENSG00000107404:1:1271623:1277623:-1:3740
TGGCCCGTGTCAGACTCGGTCGGCCGCATCGCTTCCACCGGGGCTGGCCGGGAGCGCCTGCCGTTGGTGCGGGCTG
>ENSG00000107404:1:1271623:1277623:-1:4572
CTGGGCGCTCCCCACTCGGCTCAGCGGCCCTCCTGCCCGCTCCGGTCAG
>ENSG00000107404:1:1271623:1277623:-1:5611
TGAGTCGGGGGTTCCTGCGCCAGCCCCCGCTGCA
>ENSG00000162576:1:1284020:1290020:-1:2576
TCTTCCGGGCCTTCCGACAACCGATCTG
>ENSG00000162576:1:1284020:1290020:-1:2720
ATGGCCGGGAACAGTCGCCACAAGCGGCTATAACGGATTA
>ENSG00000162576:1:1284020:1290020:-1:2912
AACACCGTCTTAGCCCGCAGGGGTTCCTGGTGCCGAAGCCTCACGTCCCT
>ENSG00000162576:1:1284020:1290020:-1:3081
GCTAACGCTTCCGATGTGCGTGGCAGGTGCGGCGGCGGCGAATACGGTTTGTCCTCGAGCCT
>ENSG00000162576:1:1284020:1290020:-1:3300
GGGTCCGTCCGTCCTCGCCCCTCCAGCCTGGGCGCCCCCCGACCCC
>ENSG00000162576:1:1284020:1290020:-1:3508
GCCATCGATGATCCGCTGTGCGGCCACAGGTCCGTGTCT
>ENSG00000162576:1:1284020:1290020:-1:5072
CCTTACGCCGGTCCGTGTCCTGCCCGTTCCT
>ENSG00000162576:1:1284020:1290020:-1:5947
CTAGACGTGAGACACGATCACGTGGTA
>ENSG00000175756:1:1297738:1303738:-1:2004
AAGGGCGGGCCCGCAAATAACGTTCGTAAAC
>ENSG00000175756:1:1297738:1303738:-1:2832
GGAGTCGGGGAGGCCCGGTACCGCAGGC
>ENSG00000175756:1:1297738:1303738:-1:2911
CTAGACGCTTCCGCCTTCCACGTAACTCCACTTCCGTTGCCAGATACGTCACTTCCGTAGTCTTGAGCCCGCACTTCCGTCGGCCCGTTGGGAATCCGGCCCCTGGGTGGTCCGGAAACGATTCT
>ENSG00000175756:1:1297738:1303738:-1:3155
CTAACCGGAAACCGTCGCCTTTCGGGCCCGGCGGG
>ENSG00000175756:1:1297738:1303738:-1:3204
AGAATCGGGGGCCGCGAGGACGCCAGCGGGCGCTGTGCGTAGGAACCGCCGGGTGGCCGCTGCCGATCGGGGCCGACTTGGGGACGGACCGGAAGTGCCCGAGGGCGGCCGCAGAACGGTCAATTTGAGCCGCGTCGAGGTCGGGCTT
>ENSG00000175756:1:1297738:1303738:-1:3434
GGCAACGCGATTCGCGCGGGGGTGAACCCGGGGAGGGGGCCGGCCTCCCCGTTCTGGGACCTTTCGGTGCGTCCGAGCGCGACACCGCCCGCGTCGGG
>ENSG00000175756:1:1297738:1303738:-1:3607
GGAAGCGAGGGTCGCGGCGGGACCAGACGCCCCAGTCCCGGCCCGCCCGCGACTACTGAAGGCGCTGCCGCCTGA
>ENSG00000175756:1:1297738:1303738:-1:4013
TCTCGCGAGCGGTGACCGTGGCGTCTGG
>ENSG00000175756:1:1297738:1303738:-1:4087
GCAGCCGGGTCTGCGGGCCCCTTTACAGCACATCGCCGGCCGGCCCA
>ENSG00000175756:1:1297738:1303738:-1:4697
TCTGGCGCCGCCCTTCCCGCCCGTTGCT
>ENSG00000175756:1:1297738:1303738:-1:5201
GTGCCCGCCAGGCTCCGTGGACGTGATC
>ENSG00000116148:1:1321560:1327560:-1:1364
CTGGGCGGCCACATTCGGTGCGTGCTC
>ENSG00000116148:1:1321560:1327560:-1:2091
GTGGTCGATCGCAGGACAGCCGCAGGT
>ENSG00000116148:1:1321560:1327560:-1:2136
CAGGACGGGCAGGGCGTGAGACCGCCTGCGGGAGGATCAGCGATGTCAAGACGTTACAAACGCACGAACCCCCTCGCCGTC
>ENSG00000116148:1:1321560:1327560:-1:2251
TCACACGTAGATCACCGGGCCTCGCTCCCCCGACTCCTTCCGTGGGC
>ENSG00000116148:1:1321560:1327560:-1:2475
AGACACGACGCCGACGGCGGCCGGGGGACACCGGGCATGCGCGTCTCA
>ENSG00000116148:1:1321560:1327560:-1:2632
CCTTTCGAGACGCGAGCTTCCGCGATCCG
>ENSG00000116148:1:1321560:1327560:-1:2699
AGCCCCGCTCGGGGCGCACAGGCAGGCGCTCTCAGCACGGCACCCGCGCCTCCGCTAGG
>ENSG00000116148:1:1321560:1327560:-1:2767
GCTTCCGGGTCGGCCGGCACCGCGGAGTCCCCTGGGTAACGAGCCCGCCCCACCCGCGCCAGGTTCCGGCGTCGGCGTTAGGCGCGTTGCTGACGGGCAG
>ENSG00000116148:1:1321560:1327560:-1:2878
AATTGCGGCTAGGCGGCGTCGCGCTGGTCGCGGGCCGAACCA
>ENSG00000116148:1:1321560:1327560:-1:3044
AGGGTCGGCAGCTCCCGCGGCAGCGGCCGGCGCCCCG
>ENSG00000116148:1:1321560:1327560:-1:3174
CCTGACGACAAGCTCCGTTTCACGCCGTCCATGTCGAGCGGCCTCGACACCGACACAGAGACCGACCTCCGCGTGG
>ENSG00000116148:1:1321560:1327560:-1:3339
TGGGGCGGCAGCCGCCTTTGTTGGCGGCGAGTCGGGCCCGCACCGCCCCCGCCTAGACCCCGACCCC
>ENSG00000116148:1:1321560:1327560:-1:3474
CCGCCCGCCAGTGCGCTGGATCCCGAGACGGCGGGACGCGAAGAGCCTTTGTGGACGTGGGAAGCGTTTCA
>ENSG00000116148:1:1321560:1327560:-1:3567
TCCCACGTTACTCGATGACTTTCGGCCGCGAAGGCTTTGAATGGTGCGTTTGAAAATACGGAAAC
>ENSG00000116148:1:1321560:1327560:-1:4025
CAAGACGCATACGGGACGTCATCAATGTGTTTCACCGCCTTCGACAGC
>ENSG00000131586:1:1329556:1335556:-1:85
CTTTACGGGTGTCGGGCTGGGGGACGGTCAG
>ENSG00000131586:1:1329556:1335556:-1:2515
CGCGGCGAGCCGAGGTCGGGCCGCTGCACCCCAGCCAGGGCGACCGGGCGAGACC
>ENSG00000131586:1:1329556:1335556:-1:2732
GCCCCCGACCCGGGTCCGCTGCCCTCACGGTGCCCTCGGAGCCACAGCTGCGGCCGGGGCCGTGCTCCGGGACGGTCCGCGTGCGCTGCTGTTTATCCATCGTCCGCGAATAGCCACGGGCGCTGCGGCCCCGTTCTC
>ENSG00000131586:1:1329556:1335556:-1:2893
ACATCCGCTCCCCAACACGCACCACCACCGCGAGTTC
>ENSG00000131586:1:1329556:1335556:-1:2946
ACCCGCGGGCTGACGGGAGACGACCTTCGCCCCG
>ENSG00000131586:1:1329556:1335556:-1:3041
GGCAGCGGCGCTGCGCGTGCGTTGTTGAGTGTTCGGGACGCCGGCCTGCAGGCGCCATGGTCTTCCTCACCGCGCAGCTCTGGCTGCGGAATCGCGTCACCGACCGCTACTTTCGGATCC
>ENSG00000131586:1:1329556:1335556:-1:3327
GTTGGCGGTCAGAACCGTGATTCGAGCCT
>ENSG00000131586:1:1329556:1335556:-1:3400
AGGACCGTAAGCGTGGACCCGGGACACCCGCCGGCCAGCGCACTCGCGGCCCCTGCGTTTCTGCGCCGCG
>ENSG00000131586:1:1329556:1335556:-1:3661
CCCTGCGTCGCCAGCCACCGCCCTAGTCGCTGCT
>ENSG00000131586:1:1329556:1335556:-1:4033
TCTCCCGGGTTCAAGCGATTTTCCCGCCCCA
>ENSG00000205116:1:1348371:1354371:1:2458
CCTGCCGTGTACGGGCCCCACACCCTGCGGCTCACGCGCATCC
>ENSG00000205116:1:1348371:1354371:1:2522
TGAGACGCAGGCGGAGGACACCGACAAG
>ENSG00000205116:1:1348371:1354371:1:3049
GCTTCCGACACAGCGCCCATGCTGCCCCGGGGACCTCCCGACCAC
>ENSG00000205116:1:1348371:1354371:1:3755
AGAAGCGGGCAGAACGCGGCAGTGGGCGCTTTT
>ENSG00000205116:1:1348371:1354371:1:4430
CACCCCGCTCCGGGTCCCCGGTGCCGCGCGCTGTTCTCAGACCGCGGCTCCGCGGCGCTCATCGTGTTCGGGCTTCTCTCGCTGCCGCCGCTGCTGGTGCTCGCCTCGGCCGTCCGCGCCCGCCTAGCCCGGCGCCTCCGCCCGCTGCT
>ENSG00000205116:1:1348371:1354371:1:4617
CGGGGCGCCCCGACGAGGACGAGCAACTCTGCGCCTGG
>ENSG00000205116:1:1348371:1354371:1:4665
GCGGCCGCTGCGAAACCCCGGGAGGCCTCCGAGCTCGCGCGCGACCCCATCGCGTGGCCCGGCCCGGAAAA
>ENSG00000205116:1:1348371:1354371:1:4766
CTGGGCGCGCAGCGCTCCCGGCTTACGACCCCGGCCTC
>ENSG00000205116:1:1348371:1354371:1:5285
ACATGCGCCAGCCTCGGTCGGCTCTCTCCGGGAGA
>ENSG00000179403:1:1357772:1363772:1:492
CTCACCGCCGCTGCCCCTCACCGCCGCTGCC
>ENSG00000179403:1:1357772:1363772:1:609
AAAGGCGCCGGGTGCGGGCCTGGGCGTCCTG
>ENSG00000179403:1:1357772:1363772:1:1703
TCCAGCGGCTGCGGCCTTCAGCGTCATCTCCACGGCAGC
>ENSG00000179403:1:1357772:1363772:1:2010
AAAGTCGAGTGCTGGCCGTCCGCACGGCCCCGCGGTGTC
>ENSG00000179403:1:1357772:1363772:1:2550
GGTGGCGTGGGTGCTTCGAGTCTCTCTCGAATTC
>ENSG00000179403:1:1357772:1363772:1:2693
CTATCCGCCTCCAGCGCGGAGGCCAAGGCGAAACCACGGTCTGGACGTGTTT
>ENSG00000179403:1:1357772:1363772:1:2855
CTGCTCGGCTCCCGCGGCTGGGGGTCGGAGAGGGGTGGAGAGCGTGGGCCGCACAGCCTCGGCCGGGAGA
>ENSG00000179403:1:1357772:1363772:1:2944
GTGTGCGTGCCTGCGCGTGCGTGCCTCGGTCGTATCTCGGCTGGTGCTGCGTGTCCCTGCGTGTCGGGGTCCGCTCGTGCGCGCCTCTCCGGGGTCTGTGCGCGTGGCCCTCCGCTCGCGCCGGAGGG
>ENSG00000179403:1:1357772:1363772:1:3127
GGGGCCGGCCTGGTCCGCGCGGTGACGCGCCCTGCAGCCCCGAGCGAGCGAGCGAGCGAGCGAGTTGCCGAGCGCGCCCCGTCCCTCGCGCGCGATGCTCCCCTGGACGGCGCTCGG
>ENSG00000179403:1:1357772:1363772:1:3255
GCTTGCGGCTGGCGCTGGCGCGGAGCGGCGCGGAGCGCGGTGAGTGCGGCGGGCGG
>ENSG00000179403:1:1357772:1363772:1:3334
GTGACCGCTCTGCGCCGCTGCCCGCGCAAGGCCGTCGCTGTCCCCTGCTCCGGACGGGCGGGCGGGCTG
>ENSG00000179403:1:1357772:1363772:1:3474
CCAGGCGACACCGTCCGTGAGCGCCGGGGCATAGGGGCCGTCCCGGCCCGCATCTCTGCGGGATCGCGGGCCT
>ENSG00000179403:1:1357772:1363772:1:3641
GGAGTCGCCCCACCGCACTGGGGAAAACCGCAAGGCCGGGACT
>ENSG00000179403:1:1357772:1363772:1:4452
GCCAGCGTCTCTCACTACGAGTTCTCCCGGGTTCGGGAGT
>ENSG00000179403:1:1357772:1363772:1:4561
GCAGTCGGCCATACACCGAGTTCCCCTTCGGCCAG
>ENSG00000197785:1:1371932:1377932:1:4240
AGAGACGCTGCCGCAGAGCCGCCCGAGAGG
>ENSG00000197785:1:1371932:1377932:1:5183
ACTGCCGTCCCGGCCGATGTCACCCGTGTCT
>ENSG00000197785:1:1371932:1377932:1:5264
CCCTGCGGTCCTGGGGCGGACGCAACC
>ENSG00000197785:1:1371932:1377932:1:5435
GTGAGCGCTGCCGAGGCCCGGGCCGGCCGCAGAT
>ENSG00000160072:1:1394012:1400012:1:52
GAGGCCGTGCATACGCGGGTGCCCCTTCGCCTCC
>ENSG00000160072:1:1394012:1400012:1:2692
AGAGTCGGGGCCGCCGCGAGCGCGTGAACCGTGGGCTCCGGGGTGGTGCCGACGCGGCTGCGGGCCGGGACTGACGTTGCGCCGGGTTCGAGTAC
>ENSG00000160072:1:1394012:1400012:1:2802
TGTCCCGGTGCGGCTCCGGTACCCAGACGCTTCACCACGCCCCCCGCCCTCCGCCCGCTCACCCCGGTTCCCGCCGCCCCGGAGCACGCTCCTAAATTGCGGCGCCGTCGCTATGGCGTCACT
>ENSG00000160072:1:1394012:1400012:1:3053
AGCCGCGCCCGAGTCAGACTCGGGTGGGGGTCCCGGCGGCGGTAGCGGCGGCGGCGGTGCGAGCATGTCGTGGCTCTTCGGCGTTAAC
>ENSG00000160072:1:1394012:1400012:1:3158
AGGCGCGGGGCCGCCGCCGCCTTTGCCGCCCGCGCAGCCCGGGGCCGAGGGCGGCGGGGACCGCGGTTTG
>ENSG00000160072:1:1394012:1400012:1:3261
AACTTCGACCCCACCGGCCTGGAGCGCGCCGCCAAGGCGGCGCGCGAGCTG
>ENSG00000160072:1:1394012:1400012:1:3391
CTTGCCGCTCCTCGCTGCTGTCGGCAGC
>ENSG00000160072:1:1394012:1400012:1:3454
CCGGCCGGAGCCGTCTCGCGTGCCGGGAGGATCGGACTCTTTCCGTCACCCGTTTGC
>ENSG00000160072:1:1394012:1400012:1:3526
AGGAGCGGGTCAGGTGCGAAAAGCGGTGCGGAGGTGGCGCTCAT
>ENSG00000205090:1:1462581:1468581:-1:17
CTCTCCGGGATGCGGTGCAGTCGGAGGT
>ENSG00000205090:1:1462581:1468581:-1:672
GATGGCGAGTAACGAGCTGCCGGTGCC
>ENSG00000205090:1:1462581:1468581:-1:825
GGAAGCGCTGGCGGTGAGGGTTGGTCGGCCCCGCTGTG
>ENSG00000205090:1:1462581:1468581:-1:2052
GGGGTCGGCTCCCGGGCCTGAGACATGGTCACCGGTCGTGGAT
>ENSG00000205090:1:1462581:1468581:-1:2308
CCCCACGGCCGTGGGGCTGTCGCGACCTTGCGGACCCCACCCTGGAGGCACGTGCGTGCCGAGCGGACTGGGGCAGTCCCGCACCCGGCGACCTGGGAGTCCAGGACGTAGGGCGGAGCA
>ENSG00000205090:1:1462581:1468581:-1:2458
AGGACCGGAGGACTGGCGTCCAGGGTCACCGGACAGGCCACCGGGGCT
>ENSG00000205090:1:1462581:1468581:-1:2576
GATGGCGGTCTCCTCCCGGCGCTGGCACGGGGCGGCCTGCGGTCTGCGCGGTCCC
>ENSG00000205090:1:1462581:1468581:-1:2693
GGGGCCGGAGCCGAGCGGAGCCGAGTCGAGCCGAGCCGAGCGCATCGCAGGGAGGACCCGAGGGCGGAGCGGAGCGCGGCGGG
>ENSG00000205090:1:1462581:1468581:-1:2982
GGCCCCGCCCGATGTCCATGAGCGCGAACAC
>ENSG00000205090:1:1462581:1468581:-1:3034
GGCGTCGGTCGTGATGGTGAGCGGAGGG
>ENSG00000205090:1:1462581:1468581:-1:3112
CCTCCCGCGCCTTGTTTACCGCCCGTGCGGCCTGCGCTCCCCTCCCCGGCCTGCGCTCCCCTCCCCGGCCTGCGCTCCCCTCCCCGGCCTGCGCTCCC
>ENSG00000205090:1:1462581:1468581:-1:3255
CCCTACGCTCCTCTCTCCGGCCTACGCTCCC
>ENSG00000205090:1:1462581:1468581:-1:3314
CGGCCCGCGGTCCCCTCCCGGGCCTGCGCTCCC
>ENSG00000205090:1:1462581:1468581:-1:3435
GCCTGCGCTCTCGCTCCCCGCTTGCGCTGCCCCGACCCCGGCCTGCGCTCCCCACCCCCAGCCCCGCTTCGTCCCGCCCGCTCCTTGGCGCTGACCGGTCAT
>ENSG00000205090:1:1462581:1468581:-1:3605
CCTCCCGCACCTGCGGGGCGAGGACCGCGTCT
>ENSG00000205090:1:1462581:1468581:-1:5372
TCATACGTGCCTATACGTAGACGTTGACGTGGAGAACGTGTAT
>ENSG00000205090:1:1462581:1468581:-1:5461
ACATCCGTCCATGCACGTGACGTGGCGCCCCG
>ENSG00000205090:1:1462581:1468581:-1:5534
ACTCGCGTGACACACCGTGCACAGGGCGGGGGTGTGGCGCTCCC
>ENSG00000160075:1:1497125:1503125:-1:2266
GAATGCGCAAATCGTTTACTATGGCACGCATATTCGCCAACGCCCTA
>ENSG00000160075:1:1497125:1503125:-1:2374
TCTCCCGTCCGTGGCGCTCCCACGGCAAA
>ENSG00000160075:1:1497125:1503125:-1:2587
CAGGTCGGCCCTCGCATTTAAACGTTAAA
>ENSG00000160075:1:1497125:1503125:-1:2659
TGAGCCGGGGCCGGAGGCCGGTAACAGCGGCACGGGACGGGAGCGAGCCT
>ENSG00000160075:1:1497125:1503125:-1:2805
CCCCACGGGGACCGAGGGAACGCACAAAATCGTCCCAAGAGACGAAACGCCGGGCCGCGGAAGG
>ENSG00000160075:1:1497125:1503125:-1:2881
ATCTCCGGCAAGCGCGGCGTTTCGCATCGCTCCCAAAGGCGGCGGCGACACC
>ENSG00000160075:1:1497125:1503125:-1:2998
CAGGACGCCGCCGCTTGGCGCCGTGACGCTCAGCCGGGCCT
>ENSG00000160075:1:1497125:1503125:-1:3075
CGGCGCGGCGTTGGCCGCCCCCGGCCTCGCCGAGTGCAGCGCGCCCGAAGGCCAGTGCCTGCGCTCCGTCCGCGGCCCGGCGCCCAGGGTGGGCGGGGAGGCCGCCGCGCAGTCGCCGCACGCTACACCGCCGGCGCCGTCGTTTCGCGTCGCCCGCTTCCGGCCACCGCGGCCGCCATTTTGTTCGCGCGGAAGCGCCGCGGTA
>ENSG00000160075:1:1497125:1503125:-1:3290
CCAAGCGGGAGAGCCGCGGGATTTGCGGCCGCCGCCATGCCGTCGTCCCCGCTGCGGGTGG
>ENSG00000160075:1:1497125:1503125:-1:3428
CCGCGCGCTCTGCTCCGGCGACCGGCCCT
>ENSG00000160075:1:1497125:1503125:-1:3502
GAAGCCGGGCCGGGCCGCGCTCGTGGGTCGGCTGG
>ENSG00000160075:1:1497125:1503125:-1:3601
GGTTCCGGGACGAGGCGCCCGCTGTCCGGTGGTCCTTCGAGCTCTCCGAGGCCGGGCCC
>ENSG00000160075:1:1497125:1503125:-1:3670
GGTAGCGTCCGCGGCGAGGGGCTGCGCGGCGGCGGCCGATCATGGTATTTCGTGTGCGTCGTTGGC
>ENSG00000160075:1:1497125:1503125:-1:3749
AACGGCGCGCAACACAATCACGGCATACCACGATGTT
>ENSG00000184767:1:1497220:1503220:1:2122
AACATCGTGGTATGCCGTGATTGTGTTGCGCGCCGTT
>ENSG00000184767:1:1497220:1503220:1:2172
GCCAACGACGCACACGAAATACCATGATCGGCCGCCGCCGCGCAGCCCCTCGCCGCGGACGCTACCCTCGCCCCCCGGGCCCGGCCTCGGAGAGCTCGAAGGACCACCGGACAGCGGGCGCCTCGTCCCGGAACC
>ENSG00000184767:1:1497220:1503220:1:2371
CCAGCCGACCCACGAGCGCGGCCCGGCCCG
>ENSG00000184767:1:1497220:1503220:1:2451
AGGGCCGGTCGCCGGAGCAGAGCGCGCGG
>ENSG00000184767:1:1497220:1503220:1:2538
TTGCTCGAGCACACCACCGCCACCCGCAGCGGGGACGACGGCATGGCGGCGGCCGCAAATCCCGCGGCTCTCCCGCTTGG
>ENSG00000184767:1:1497220:1503220:1:2628
TACCGCGGCGCTTCCGCGCGAACAAAATGGCGGCCGCGGTGGCCGGAAGCGGGCGACGCGAAACGACGGCGCCGGCGGTGTAGCGTGCGGCGACTGCGCGGCGGCCTCCCCGCCCACCCTGGGCGCCGGGCCGCGGACGGAGCGCAGGCACTGGCCTTCGGGCGCGCTGCACTCGGCGAGGCCGGGGGCGGCCAACGCCGCGCCG
>ENSG00000184767:1:1497220:1503220:1:2869
AGGCCCGGCTGAGCGTCACGGCGCCAAGCGGCGGCGTCCTG
>ENSG00000184767:1:1497220:1503220:1:2919
CCCCGCGCCGGCGCCTAGTGTGACGCGACGACGTGCGGAACA
>ENSG00000184767:1:1497220:1503220:1:2975
GGTGTCGCCGCCGCCTTTGGGAGCGATGCGAAACGCCGCGCTTGCCGGAGAT
>ENSG00000184767:1:1497220:1503220:1:3039
CCTTCCGCGGCCCGGCGTTTCGTCTCTTGGGACGATTTTGTGCGTTCCCTCGGTCCCCGTGGGG
>ENSG00000184767:1:1497220:1503220:1:3199
AGGCTCGCTCCCGTCCCGTGCCGCTGTTACCGGCCTCCGGCCCCGGCTCA
>ENSG00000184767:1:1497220:1503220:1:3292
TTTAACGTTTAAATGCGAGGGCCGACCTG
>ENSG00000184767:1:1497220:1503220:1:3595
TAGGGCGTTGGCGAATATGCGTGCCATAGTAAACGATTTGCGCATTC
>ENSG00000197530:1:1537736:1543736:1:1456
GAAAACGGTATCGTTAGGCATGTGGCGAAAACGTTGGG
>ENSG00000197530:1:1537736:1543736:1:1789
CAAGACGCTCCTGCACGTCCTGCACGTTTGC
>ENSG00000197530:1:1537736:1543736:1:2650
GAGGACGGGCCCGGACTGCCGTTTCTCGCTGTG
>ENSG00000197530:1:1537736:1543736:1:2747
TGCGGCGCGGCAAGTGCCGCCAGTGCCAGCGAGCGCGACGTCGCTCCC
>ENSG00000197530:1:1537736:1543736:1:2812
GCAACCGAGTGCGTCTCTAGGACCGCCACTGCGCAGGCGCCCGGAGGCTAAGCCGCTCGGAACC
>ENSG00000197530:1:1537736:1543736:1:2893
GTAGGCGACGCAGACGCTCCCGCGTGACGCACTTCCGGTGCT
>ENSG00000197530:1:1537736:1543736:1:3074
GAGCCCGAAGCCGTCCCCGAGTCGCTCCTAGGTCACTGGCGCGATGCGGGCCGTCCTCTCGGCTGATGGTGCGTGCGGGCGCGGATCT
>ENSG00000197530:1:1537736:1543736:1:3172
TCCTCCGCACCGTCCCCGAGTCGTTCTCCGCTCTGGCAGAACGCGAGCGCCGTCCGGTTCCCGCTCCCGCTGGCCCAGCAGCCCCGGGCTGGACTCGGCGTAGGGTCCGCACGGGATGGGCTGGGGCTGCGCGCGCAGCGCCGCCGCG
>ENSG00000197530:1:1537736:1543736:1:3337
TGGTCCGGCCACCCGCGCGGGACTCCAGCTCCCGGCAGGCCTCGCGCGGCCCGGGGCCAGCGGCGCTGGGGTCGGCGCTGGGGTCGTCGTCCGGGCCGGGTGGGCTGCGGCGCGCGGCAGGCGCTCTGGCCTGGCCTGGCCGCCGCTGAGCAGTCGGGGCCGGTGGGTGGCCTCGAACGCCGGGACAGACCGACAGACGGACTGGCCGGCGGTCCCGCGCCCCCGAGCGGAGCGGGCGGGACGGAAACGTCCGGGCAAGTTGGGGTCGGCAGGTACTGCGCGGCCCT
>ENSG00000197530:1:1537736:1543736:1:3634
GGCAGCGGACAGGGCCGGGCGGCCTCCGCGAGCCACGGGCACGAATGA
>ENSG00000197530:1:1537736:1543736:1:3730
TGGCCCGCCCGTTCCCCTGCGCCGGCGCCCGTGCGCGTCCCGGAGCCTCCTGACGTCTGCGAGCCGCGGCCGCCAGACCCCGGGCGCACGCAATTACGGGCCCGGCGCTGGCGGCTCCTGCGCGCTCAG
>ENSG00000197530:1:1537736:1543736:1:3871
CCATCCGGGCAGGCGGCGGCCCTGAGTGTCGCGGCCGTGGGCCCGAGTGG
>ENSG00000197530:1:1537736:1543736:1:3952
ACAGGCGACCGAGCCGCGGGTCGAGGTG
>ENSG00000197530:1:1537736:1543736:1:4087
CAAGGCGGCCCGGCGGGCGACTGGACGGCCGGACAGGTGAGCTCTTGATCGTCCGCGGCCTG
>ENSG00000197530:1:1537736:1543736:1:4343
CAGAGCGGCCGCAGCGCAGGAGCGCCGGCAAG
>ENSG00000189409:1:1554337:1560337:1:45
GGCCTCGGGCCTCCCCGGCAGCGCGGAGCTGACGGTGGGCGCGGCGGTCGC
>ENSG00000189409:1:1554337:1560337:1:137
ACCACCGCGGTCGGAGCCCGCTGGACCTGGCCGCCGAGGGTCGCGTGC
>ENSG00000189409:1:1554337:1560337:1:199
GGCTGCGCCCAGCGCTTCCGGTGAGTCCGTGGACGGCGGGGATGGGGTCCGGCGGCCTCCGGGCCC
>ENSG00000189409:1:1554337:1560337:1:350
AACACCGTGACGAACCTGCACGTGGGC
>ENSG00000189409:1:1554337:1560337:1:413
TGCTCCGAGCTGGCGCTGCTGGTGCTGTTCTCGCCGTGCCAGCACCGCACCGTGTGT
>ENSG00000189409:1:1554337:1560337:1:512
AGGGCCGCAGCCAACCGCGCTCTCCTCTTCGCAGAGTGCGCGCGCAGGA
>ENSG00000189409:1:1554337:1560337:1:1177
ACACCCGTCCCCCACCCCGCAGACGGCTCT
>ENSG00000189409:1:1554337:1560337:1:1339
CAGTGCGGCCACGGCGCATGCGCCCCCTGCGGCTCCGCGCTCAGCGCCTGCCCCATCTGCCGCCAGCCCATCCGCGACCGCATCCAGATCTTCGTGTGAGCCGCGCCGTCCGCCGCGCCCGAGCTGCCTTCGCGTGCCC
>ENSG00000189409:1:1554337:1560337:1:1560
CCCCTCGGGACACGCGGGCGAGCCTGGGGGCGAGGAG
>ENSG00000189409:1:1554337:1560337:1:1648
ACTCCCGCCCGGACTGCGGCCTTCGGGCCA
>ENSG00000189409:1:1554337:1560337:1:1689
AGGCGCGGGCACGGCCGCCTCCCGCCCCCCAGGCCCGGGTCCGACGGGGCG
>ENSG00000189409:1:1554337:1560337:1:1904
GCGCACGCAGGCGGGGTGACGAGCTGGGGGGGCGGGGGGCGGTGTCGGAGCAAATACGGCGGCCAGGCCCAGCCTCTCGCGCTTTC
>ENSG00000189409:1:1554337:1560337:1:2057
GGGCCCGACGCCGGCGCGGAAAACGGGGAGGGACGAGACAGACACAGGCCGGTCTGGCTCGGAATC
>ENSG00000189409:1:1554337:1560337:1:2152
CGCCCCGCGGGACGCCGGTGCCCGGTCTCGGTCCCAGCCCAGAGCCGCTCGCGCCTGGACGCCGGCCGCCCCGTCGAACCT
>ENSG00000189409:1:1554337:1560337:1:2380
CCTCACGCGCTACCCTCCACGGGGCTTCCCGCAGCCAGGGCCCGCCCCTTCCCGGCTCC
>ENSG00000189409:1:1554337:1560337:1:2598
TCAGGCGAGCGACGCGTCTCCTGCGGCCCA
>ENSG00000189409:1:1554337:1560337:1:2812
CTCTTCGCTCCCCCCTCCGAGGACCCCGCCCAG
>ENSG00000189409:1:1554337:1560337:1:2999
CACACCGGGCTGTAACCCGAGCCGCCGAGCCACTGCCTCCCCTCCGGATCCTCCCCGGAGGCTCTGCGGCCCG
>ENSG00000189409:1:1554337:1560337:1:3164
GCAGGCGTCGAGCGCCGCTGGCTTGGAGCCGCGCTGGTCGCCCTG
>ENSG00000189409:1:1554337:1560337:1:3250
CCCGGCGGTGCCGGCCTGGAGCGCAGCGCAGGT
>ENSG00000189409:1:1554337:1560337:1:3344
TATCGGGGGGCCCGCAGGACGTGTGCGGGGTGTGCGGGGTGTTTGAGGGTCCGGATGTGCGTCCCGAGGTCGGAGGGTTGGACGCCCCT
>ENSG00000189409:1:1554337:1560337:1:3645
GGGACCGTCACCGATGCCTCCCACGCACGCTTTC
>ENSG00000189409:1:1554337:1560337:1:3689
GGAGACGTCGCTGCGCTGGGCCTCTCGGCGGTCCC
>ENSG00000189409:1:1554337:1560337:1:3750
CCCCCCGCAGACGCCGCTACACGCTGAC
>ENSG00000189409:1:1554337:1560337:1:3896
CTTCCCGCGGAACCTGCTGAGCCCGCGGGAGACGCGGCGGGCCCTAGCTGCCGCCTTCCGCATGTGGAGCGACGTGTCCCCCTTCAGCTTCCGCGAGGTGGCCCCCGAGCAGCCCAGCGACCTCCGGATAG
>ENSG00000189409:1:1554337:1560337:1:4098
CTACCCGATCAACCACACGGACTGCCTGGTCTCCGCGCTGCACCACTGCTTCGACGGCCCC
>ENSG00000189409:1:1554337:1560337:1:4189
CCGCACGGCGGCATCCACTTCGACGACAGCGAGTAC
>ENSG00000189409:1:1554337:1560337:1:4524
CTTTCCGTGGCTGCGGCCGAGGGCGGCTCCGCGGCTGCGCTCCAGCAGATACACCGGGCCTCGGGGAG
>ENSG00000189409:1:1554337:1560337:1:4644
GGGCCCGCAGGCGTGTGGCTCACGGACCTGGTGCACGTGGCGGCCCACGAGATCGGCCACGCGCTG
>ENSG00000189409:1:1554337:1560337:1:4749
CTGAACGCCACGCTGCGCGGCTGGAAGGCGTTGTC
>ENSG00000189409:1:1554337:1560337:1:4847
GGGACCGGGCGGTCCTGAGCCAGGCCGTGCTCCCCACGCTCCCGACAGGATGCCTCGACAGGCTGTTCGTGTGCGCGTCCTGGGCGCGGAGGGGCTTCTGCGACGCTCGCCGGCGGC
>ENSG00000189409:1:1554337:1560337:1:5167
GTGCCCGAGGGCAGGAACGTGACCTTCCGCTGCGGCCAG
>ENSG00000189409:1:1554337:1560337:1:5460
ACCTGCGTGGTGCGCCGCCAGCAGCGCGTGCTG
>ENSG00000189409:1:1554337:1560337:1:5627
TCCACCGAGAGCTGGGCGTCCTCGGGGCT
>ENSG00000189229:1:1575798:1581798:-1:106
TAATGCGGGCGAATGGAGTGGAGGCGGGAGAATGGCGTGAATCCGGGTGGCGGAGCT
>ENSG00000189229:1:1575798:1581798:-1:1156
AGGCGCGGGCTTCGCTACCGGAAAAGTCCCGGTAGGATTCCGGAAGCCGGCCACGCGTTCCGCGCAGGCGCAAAC
>ENSG00000189229:1:1575798:1581798:-1:1241
GTGGGCGTCGCTCCCCCGGAGTCCCGATTCCTGCGTCACAGCCCGCGCCGAAGTCGGAAGTGCGCTCACCGGGCTG
>ENSG00000189229:1:1575798:1581798:-1:1341
GCAAGCGCTGTTTTATGCGTCATCATCCCGCGCAGACACAGGAAGTGCCGCACAGAGCGAGCCCCTGTCCTTGTCTCGAGTTCTGGGCCGGAGGTCGGCTATTATATCATCATTACGCGCCAAT
>ENSG00000189229:1:1575798:1581798:-1:1541
GGCAGCGGCGGCGGCGTAGGGGTGAGTTCCGACTGGGCGGACCA
>ENSG00000189229:1:1575798:1581798:-1:1623
TCTTCCGAGCAGGCCTCGGAGCGGGGCGGACCCGGGCCCGGGGGCGAGCGACACCCTCGCTTCCGCGGACAGTCTCATCCCGCACGGAACT
>ENSG00000189229:1:1575798:1581798:-1:1997
TAATCCGCGATCGATACTATCACGTAGGT
>ENSG00000189229:1:1575798:1581798:-1:3748
AGTCTCGCACTGTCGCCCAGGGCCGGGTTC
>ENSG00000008128:1:1642637:1648637:-1:1659
TAATGCGGGCGAATGGAGTGGAGGCGGGAGAATGGCGTGAATCCGGGTGGCGGAGCT
>ENSG00000008128:1:1642637:1648637:-1:2709
AGGCGCGGGCTTCGCTACCGGAAAAGTCCCGGTAGGATTCCGGAAGCCGGCCACGCGTTCCGCGCAGGCGCAAACTGCTCCAAAAGTCGGCGTCGCTCTGCTCGGCGCCCCGGCCCGCGCCGAAGTCGGAAGT
>ENSG00000008128:1:1642637:1648637:-1:2882
GCAAGCGCTGTTTTATGCGTCATCATCCCGCGCAGACACAGGAAGTGCCGCACAGAGCGAGCCCCTGTCGTCTTG
>ENSG00000008128:1:1642637:1648637:-1:3085
AGTTCCGACTGGGCGGACCAGGTGTGGGAGCGCGACGAGAACTGCGCACCGAGGTCTTTCTTCCGAGCAGGCCTCGGAGCGGGGCGGACCCGGGCCCGGGGGCGAGCGACACCCTCGCTTCCGCGGACAGTCTCATCCCGCACGGAACT
>ENSG00000008128:1:1642637:1648637:-1:3517
TAATCCGCGATCGATACTATCACGTAGGT
>ENSG00000008128:1:1642637:1648637:-1:3874
AGTGACGCGACCTCGGCTCACCGGAACCTCCGCCTTTCGGATTC
>ENSG00000008128:1:1642637:1648637:-1:5232
TGAGACGGAATCTCGCACTGTCGCCCAG
>ENSG00000189339:1:1664291:1670291:-1:2094
AGTAACGCTAGGAAAACGCTCGACGAAGCTCCGGAGCCGGGGGTCCTCGGGGCCGCAGGCGCGCCCGCGGGTGTCTGCTCCGGATGTCCCGCGGCAGCCCCGACGCCAGC
>ENSG00000189339:1:1664291:1670291:-1:2333
CTGGGCGGAGCGTGGCCACTTCCGCCAGGAGGCGCCTTT
>ENSG00000189339:1:1664291:1670291:-1:2510
CCGGGCGGAACCAACGGGCTGCCGCGGGGGG
>ENSG00000189339:1:1664291:1670291:-1:2574
TGGAACGGCCCCGGCGGAACCAACGGGCCACGGGGATGCACTACGCGCACCGTCGTCCTC
>ENSG00000189339:1:1664291:1670291:-1:2649
TGGAACGGCCCGGGCGGAACCAACGTGCGGCCGCCCGGAGCACTCGGCGCGCCG
>ENSG00000189339:1:1664291:1670291:-1:2922
TAGAACGGCTCGGGCGGAACCAACGGGCAGCCGCGGGGGCGTTGTGGGCCGCGGCGCGTTTCCCCGGCTCC
>ENSG00000189339:1:1664291:1670291:-1:3010
AGGAGCGGCGCCCGCGGGGCAGCGAGGAGCCCGATGCAGGGTTCTGCGCGTCATTTCCGGTCCCGCGGGCGCCCCG
>ENSG00000189339:1:1664291:1670291:-1:3125
AGTGCCGAGCTCCGAGCTGTCTCCGCGGCCTCGCGCCCGGCCCCTCCACCGCGCACCTCTTAGGCCCCGCCCGCCAGCGTCCCT
>ENSG00000189339:1:1664291:1670291:-1:3229
CCTAGCGCTATGCCTGCGGCGGAGACTGCATCAGGCTCTCGGTGGGTTCTGCGTGCGGGGTGCTCTGCTCGGTGATCGGTGCTTGGTGCTGCGTGCTCGGTGCTCGGTGCT
>ENSG00000189339:1:1664291:1670291:-1:3426
GCTGGCGCTGTGCGCGGAAAACGCTGGT
>ENSG00000189339:1:1664291:1670291:-1:3606
ACTCCCGACAGCCGAGCCCCGTTCGGTGCC
>ENSG00000189339:1:1664291:1670291:-1:3790
CGAATCGTAAAACGGAGGGCAGAACGAAAATGAGCGGATCT
>ENSG00000008130:1:1698368:1704368:-1:363
AGCAGCGCCCTTTGTCGCCAGCAGCTCCGCGGTGTGGGGGCCCCTGGCGCGCTTCC
>ENSG00000008130:1:1698368:1704368:-1:435
GGCTCCGCCCCGCTTGCGCGGGCGCACCTGTCGCAGGT
>ENSG00000008130:1:1698368:1704368:-1:710
GGATGCGTGGGGAGGCGCGCTCTGCCCACGCGAAACGGGGACACTTCAGCGGCCTGGCGCGGCCCC
>ENSG00000008130:1:1698368:1704368:-1:827
AGGGCCGGCCGGGAACCGAGCGCTCCCGGGAAAGGCCGCCTCG
>ENSG00000008130:1:1698368:1704368:-1:3938
GAGGACGTTCGTGGGCGTGCAAGGCGCACCTGGCCGCTAGAGGTGGGCGTGAGGCCGATCGCGGTTCC
>ENSG00000008130:1:1698368:1704368:-1:4029
AGCCCCGACGGACAGCCCCGAGGGAGCGCAGCGCTGCCGCAGCT
>ENSG00000008130:1:1698368:1704368:-1:4092
AAATCCGGCTCGGCCCACACCGTGTCACAGCCCGGTAAT
>ENSG00000008130:1:1698368:1704368:-1:4260
AATGTCGGGGGCGCCTAGGCGTAGACGTGGCGGGCGGACCCGGGGGCGCCCTCCGGACGCGGCA
>ENSG00000008130:1:1698368:1704368:-1:4377
CTACCCGAGTCGCGGACGCCCGCCCCTGTCCCCGCTGCCCGCCTCC
>ENSG00000008130:1:1698368:1704368:-1:4441
TCCACCGCGATTCGCCCCTCTTCCCCACCGCCCGCCTCTTTCCCGCCACGCCCGCCGCC
>ENSG00000008130:1:1698368:1704368:-1:4532
GGACCCGGCAGACGCGCGGGACGCCCCACGTGCGCGGCAGCGCGCATGCGTGGCGGGTGCGCCTGCGCAGTG
>ENSG00000008130:1:1698368:1704368:-1:4644
GGGTCCGGGCGGCCATGGGGCAACAGGCGGCCAGGGCGCCAAGGGCCAGGTAGCGACGGCTGG
>ENSG00000008130:1:1698368:1704368:-1:4725
GCCTGCGGGCTCGGTCCGGCATGTAGACGCCCCCGCAGGCGCCCGCGGCAGCGAACGGTGAGTGAGCAGACCCGGCCTGCCGTCCGCCTGGGGTCGCCCGCTGCCTGGGGTCATCGCTGCCCGCGAGCGCGCGGCCAGGCGGGGAG
>ENSG00000008130:1:1698368:1704368:-1:4920
GCTGACGGGCCACCGCTCCGTCCCGAATGGGGCACCAGCACGGCCCAGGGCGAGGCTCGGCCTTGGGGACGGGTCTGAGGGAGGCCGCTGTCCGGCCTG
>ENSG00000008130:1:1698368:1704368:-1:5040
GGGGCCGTCCAGCCCGGACCGCGCTTGTCAGTCGCCTCTGCTTGGGCGGCCAGGTCCTCGGTGTCCGGCCTT
>ENSG00000078369:1:1809355:1815355:-1:275
CCCCTCGAGTGTCCGAGCAGAGAAGCCTTCCTGCGGAAACCCGGCTCT
>ENSG00000078369:1:1809355:1815355:-1:2254
GTCCGCGGCCTTACCCCGACACTCCCGCCCACCGGCCCCCGCCCCTGCCAGGCGGCCCTGCTCGCAGCAGCGCGAGGAGCCACGGGGTGCTGCCCTCCTCCGCAGCCCGAGGCC
>ENSG00000078369:1:1809355:1815355:-1:2387
CCAAGCGCGAGTCTCTGCCCGTCAGCCGCGTCTGAGCTCGCCGCAGTC
>ENSG00000078369:1:1809355:1815355:-1:2548
GTCCCCGGAGGGACCGCCCCCGCCCGCGGCCTTCCCGCCCCT
>ENSG00000078369:1:1809355:1815355:-1:2752
CCGCCCGGTCCCCGCAGGGCCGGGCCGCCGGGGGTCTCCCGGGGCAGCGGTACCCGAAGGC
>ENSG00000078369:1:1809355:1815355:-1:2829
TAAGCCGCTCGGACACGCGCTCGGGGCCCGATGCGGTTTGGACGCGCACAGGCGTGCGCGTGCCCGTCGGGCCTGGCGAGCGCGCGCGACGCGCGGCGTGCGTGGTGACGCGAGCGCGTGGGGTTTTCCGAGGCTGCGGGCAG
>ENSG00000078369:1:1809355:1815355:-1:2999
GGAGGCGTCTGAGGGGCGGACGGAGGC
>ENSG00000078369:1:1809355:1815355:-1:3105
TGGACCGAGCCTCGCCGGCGCGCACCTGCCCGCAGCGCCCGCGGAGCGCGCAGCGCGGCCCGAGCGCGACGACCTGCCGAGCGGCGGCCGAGGCGGCGGTGTGGGCGCGTCAGGCCGCGACGAGGGCGCTGAG
>ENSG00000078369:1:1809355:1815355:-1:3256
AGCCCCGGACCCGGGTCCTGTTCGTCCACCCGCCCGC
>ENSG00000078369:1:1809355:1815355:-1:3320
CCACCCGCCGGTCGGGGCCGCGTCTTCCTGCCCCGCCCGGGTGCGGCGGGCGGCGTCCGAAGGG
>ENSG00000078369:1:1809355:1815355:-1:3829
AATAACGGTTTCGGCCCTTTTCGCTGTGTCGAGCCGCTGAGGCAGTCGCGCTGTGGCCTCGCCCTTCTCCTGCCGAGGCCCGGGTCTGTCCGGCGCTGGCGCCCCGCGCGTGTCGACTCGAGGGTTGCGCGGACCCCGGCCCGGCCCCGCGAATGA
>ENSG00000078369:1:1809355:1815355:-1:3994
GTGGCCGCGCCAAGATGGCGCTCCCACCGCTGCC
>ENSG00000078369:1:1809355:1815355:-1:4054
AGTTTCGGGGCCCGGTTTGCGATATTCCGAAGGCCCGAAGGT
>ENSG00000078369:1:1809355:1815355:-1:4145
TGGATCGGCTTTTCGGCTGGAAGCGGGGTG
>ENSG00000169885:1:1833126:1839126:1:4666
ATGTTCGACGAAGAGGGCAACGGGGAG
>ENSG00000169885:1:1833126:1839126:1:4997
GAGAGCGAGCTGAGGGCGGCATTCCGTGTCT
>ENSG00000169885:1:1833126:1839126:1:5138
GGCCCCGTAGGTACGTGCTAATGAACGCAGGG
>ENSG00000169885:1:1833126:1839126:1:5657
CAGGCCGGGGACCACACGCTCGCCCTT
>ENSG00000178821:1:1837572:1843572:-1:1440
AGTGGCGAGGCCCGCCCAGCTCCTGCGTGGGGGCCGTGCCCACACCTTCCGGAACTCGGGGCT
>ENSG00000178821:1:1837572:1843572:-1:2380
GCTCCCGAGGGTCCCCGGGCCACGCCCAG
>ENSG00000178821:1:1837572:1843572:-1:2424
GGCCACGCTCGGCCGAGGTTAAGGCGCCGTGCCCGGGCTGAGGACGAGACCCACCGTCGCCTCACGAGTCT
>ENSG00000178821:1:1837572:1843572:-1:2651
CCCAGCGAATGGGGGCGTCTCGTGGGCGAGGGC
>ENSG00000178821:1:1837572:1843572:-1:2748
TGCTGCGTGAGGCGTCCTGTGGGCGAGGCCTGCGACGAACGCGGTTTGCTCTGGGCGGTGCCCGGAGGG
>ENSG00000178821:1:1837572:1843572:-1:2906
CTGAGCGGGCGTTCTGTGGGCGTGTCA
>ENSG00000178821:1:1837572:1843572:-1:3017
GGGGCCGCTGGCCGCCCGCGGACTGCGGCTGCTGCTGCCGCTCCTGCCGCTCCTGCCGCTCCTGCCGCTGCCGCAGGTGGGTCGGGCGGCGTTCTCTCTCGGTTCGGCCACCGCGGGGCGGGTCCCTGCTCGGACCACGCCCCT
>ENSG00000178821:1:1837572:1843572:-1:3195
GGCTTCGCGGACGGCAGCTGCGACCCCTCGGACCA
>ENSG00000178821:1:1837572:1843572:-1:3276
AGGCACGGGTGGCGAGGTCGGCCGTCCCATGCCCCGCCTGC
>ENSG00000178821:1:1837572:1843572:-1:3394
CGCGGCGGAGCCGTGCGTCCGACGGTTCTGGGGCGGGGGTCACCGGGGCCAGGCCCGCCAGG
>ENSG00000178821:1:1837572:1843572:-1:3468
CAGGCCGCCTCCGCTGTCGCCCAGTCCCGGCCGCTGGCGGGAAC
>ENSG00000178821:1:1837572:1843572:-1:4765
AAGGGCGAGCGTGTGGTCCCCGGCCTG
>ENSG00000178821:1:1837572:1843572:-1:5279
CCCTGCGTTCATTAGCACGTACCTACGGGGCCTGGCGCTGAGCCACTCCATCGGCCCTGCCCGTGCCC
>ENSG00000178821:1:1837572:1843572:-1:5421
AGACACGGAATGCCGCCCTCAGCTCGCTCTC
>ENSG00000178821:1:1837572:1843572:-1:5756
CTCCCCGTTGCCCTCTTCGTCGAACAT
>ENSG00000205073:1:1846228:1852228:-1:417
GGATACGCTGTATTTTCGAAACTTGTCAGCGGCGCAGTG
>ENSG00000205073:1:1846228:1852228:-1:664
TTTGCCGCCACGGCCCTATACGACACCTCCGTGGCT
>ENSG00000205073:1:1846228:1852228:-1:1956
GTCCACGGGCAGAGGACGGTAGAGTGCCCGCAGGGGCTCCGGGGAG
>ENSG00000205073:1:1846228:1852228:-1:2207
TCCACCGCCTTCGAGTCCTGGGGGGCTCCGGCCACGTGCCG
>ENSG00000205073:1:1846228:1852228:-1:3034
TTCCTCGGGCGCCGGTCGGCTTTTGCGTCCCC
>ENSG00000205073:1:1846228:1852228:-1:3078
AACTGCGGCTCCCGCGGTTCCCGCACTGGCCGCAGAG
>ENSG00000205073:1:1846228:1852228:-1:3232
TTCTCCGTTCTTCGAGCACAGAACCGCGACAAG
>ENSG00000205073:1:1846228:1852228:-1:3826
AGAGCCGCAGGGGTCCGGCCTGGGCCGATGGT
>ENSG00000205073:1:1846228:1852228:-1:3900
AGTTCCGACGAGTACCAGGCCGCCCGAGCCACCCTGCTCAGAGCGTTCCAGGCGAAGTT
>ENSG00000205073:1:1846228:1852228:-1:4257
AACTTCGGCGACGTCGCTGTGGGTGAGACGCTAAGCCCCGCCCAC
>ENSG00000205073:1:1846228:1852228:-1:4447
CAGAACGTCTCTCCCGAGGATCTGGCCGTGTCC
>ENSG00000205073:1:1846228:1852228:-1:5052
ACTGGCGTGGCGTCCATGATCACGTGCTC
>ENSG00000205073:1:1846228:1852228:-1:5232
TGACCCGTGGGTCGGAGAGCCCGTGGGG
>ENSG00000205073:1:1846228:1852228:-1:5643
ACCAGCGTGTGCCCTCGTGCCTTCGCGCTGCC
>ENSG00000205073:1:1846228:1852228:-1:5929
GCCTTCGCACCAGCGTGTGCCCTCATGCCTTCGCACGAGTGTGGGTCCGGGAGG
>ENSG00000185011:1:1861239:1867239:-1:1513
GCCATCGATGTGCCGGTCTGGGTGCCGAAGCCCAGCGTGGAC
>ENSG00000185011:1:1861239:1867239:-1:2360
AGCCACGCCGGTGGGAAAGCGCAGAGGGACGGCGAG
>ENSG00000185011:1:1861239:1867239:-1:2614
AGCTGCGTGTGTTGGCGTGTCTGCGGTGGAGTCTGCTCGCCTCCGGCATCGTCCTA
>ENSG00000185011:1:1861239:1867239:-1:2849
AGCAGCGTCTGCCTGACGGGGAGGGCGCGGTCTC
>ENSG00000185011:1:1861239:1867239:-1:3624
GACTCCGATTGTCGAGGTGCACGTGCAT
>ENSG00000185011:1:1861239:1867239:-1:4286
TGCTACGGGTACCCTGCGGTCCGTGCACTCCCCCGCTGTC
>ENSG00000185011:1:1861239:1867239:-1:5394
GGCGGCGCGATGCGTCTCCCAGCGCTGATGTTCCAGAGACGCCGTAGCTCTCACGGGATG
>ENSG00000142609:1:1922136:1928136:-1:1709
GCAAACGGCCCCCACGGACCAGCGGTGCGAGAAG
>ENSG00000142609:1:1922136:1928136:-1:2906
GCCCGCGCGGTCGGTGGTGGGTCGGACCAAACCACCCGCTCCAGCCGGGGAGCAGAACGGGCGAGGCTCCCCCTCCGGCCACGATGGA
>ENSG00000187730:1:1937640:1943640:1:2186
AAGCACGCAGCCTCGGGGACAGCTTCGCCATT
>ENSG00000187730:1:1937640:1943640:1:2631
ACCGCCGGCGCAGCCAGAAGCAGCCACGCAGACGTGCGACCCCCCACAAACCGCCTCGGGACGAGGTTCTGCCGCGCCCGT
>ENSG00000187730:1:1937640:1943640:1:2724
CCACGCGGGGCTTGTGCCGGTGTCGCCTCCCATGAAGACACCCGGAGGGTCCCGTCTGCGGCGCGTGAGGGCAGCGGTCCCGGAGAG
>ENSG00000187730:1:1937640:1943640:1:2848
GGGCGCGGCTGGCGGAGGGGGGCGGGATGGGGCGGGGGG
>ENSG00000187730:1:1937640:1943640:1:2931
AGCGGCGGGCTGGGGCGGGCTCGGGGCGGGCTCCGCGCTCCGTCCGCCCCCTCGCGCCCGC
>ENSG00000187730:1:1937640:1943640:1:3010
CCGCCCGCCTGTGCCGCCTGTGCGGCCGCCGGGAGCCAAGTTTGCGCGGACCCCGTCCCGAGCCCGCCGCGGCCATGGACGCGCCCGCCCGG
>ENSG00000187730:1:1937640:1943640:1:3123
CTCTGCGCGCAGCAGCTCCGCGGCACC
>ENSG00000187730:1:1937640:1943640:1:3198
GCCCGCGTCGGCCCGAGATAGCGGCTGGGAGAGCGGCCGGCGCGAGCCCCGGGCCCCGGACCC
>ENSG00000187730:1:1937640:1943640:1:3319
GGACTCGCCCGGACGCTGCCCTTGGGCTCGGGACGCGGCGACCCCCGCGCTGGCCGCCCCCGCCCGGTGCTGTCCGCCGTCCTG
>ENSG00000187730:1:1937640:1943640:1:3417
CTGGGCGAGGGCGTCGGAGCCTCCCGGTTCCCCTGCTCCGCGGCGCGCGTGGAGGGTCCCCGGGTCCGCGGCACTCGCGGGTCC
>ENSG00000187730:1:1937640:1943640:1:3563
CTTTGCGGGGGAGCCGTTCCCCGTTCCC
>ENSG00000187730:1:1937640:1943640:1:5233
TGCTGCGTGGCGGCCGTGGGTCGGCCCGGAGTGTGAAGACCCGTGCACGCGGCAGGCACCGAGCTTGCCGACTGCATGCCCGCGTGG
>ENSG00000187730:1:1937640:1943640:1:5366
TGCTGCGGCTCCTACCGTGCCAGCTCGCGGTGCGCTGGTGGCGGTGCT
>ENSG00000067606:1:1968769:1974769:1:2339
ATGGGCGACTCGGGCCAATGCCGCGTCCTTGACCTGGGCGAAGTGAGCGGTTGCACTCACGAGTGTGGACGGCCCT
>ENSG00000067606:1:1968769:1974769:1:2469
GAACCCGAGTCCGGACGCTCCCGTCCGTGACCCTGGCCGGGTTCTCCGCTCCTCGCAGCT
>ENSG00000067606:1:1968769:1974769:1:2586
CAGCGCGCGCCGCAGGAGTTTCGATTCGGAGGGTCTGGGCGAAGGCCGAGAACTCGCGTTTCCAGCGAGTTCCCGGGGGCGCCGCTCCGTCCCA
>ENSG00000067606:1:1968769:1974769:1:2691
CCCTCCGGTTGCCGGGCAGAGCCGCGCCGCGCGCGGTCCCATTGGCGCAGGTGCGCCGCGCCC
>ENSG00000067606:1:1968769:1974769:1:2787
CCGCCCGCGCCTCGCCATTGGGCCGCGGCCGG
>ENSG00000067606:1:1968769:1974769:1:2886
CGCCCCGGGACCGCCCGCCCCGCGGATTGGCCGCTGGCTCCACCTCGGTCCGCCATGTTCGGACAC
>ENSG00000067606:1:1968769:1974769:1:2963
CCCGCCGGACGGTCCCGCCCCGCGCGCCCCCCGCTCCCGCCCCGCGCGCCGCCGGAGTTCCGCGGAGTTGACCGGGTCGGCGCCGTCGGTCCTGAGCGCTGCCTTCCGCGTTCCGCCGCGGCC
>ENSG00000067606:1:1968769:1974769:1:3370
GTCCTCGGTCCCCGCCCGTGAGCGTCACCCGCGGACACGTCGTGGACAGCGCGGGCTCCTTCCCCGGGACCGGGTTT
>ENSG00000067606:1:1968769:1974769:1:3494
GTAGACGTTTTCGCTGGAAAGTTGGGCGGGGACGTTCCGGCCGCAAAC
>ENSG00000067606:1:1968769:1974769:1:3598
ATCAGCGTTTCCTAAACGTTCTCCACGTTTACCCGGTCGGGGGTCTCGCTTTAGCCAAAATCCGGAGACCCGGGGCGCGGGCGCTGTG
>ENSG00000067606:1:1968769:1974769:1:5326
TGAGACGCTGCTGTCCGTGGGGGTAGCTGAGCGTGGACACGTGGAA
>ENSG00000205069:1:2060829:2066829:-1:1292
CCTCTCGCTGCACTGACCGCAGTACGCTCTC
>ENSG00000205069:1:2060829:2066829:-1:4555
CCCTCCGACAGCCTCGCGCCTCGCTCTG
>ENSG00000182873:1:2101019:2107019:-1:448
CCCCTCGGCAGGGTCCCCGCGGATCCGCCGCGACGCA
>ENSG00000182873:1:2101019:2107019:-1:557
AGCAGCGCCCGCTGACGCTTCCCTCTGCGGTCTCGGCGCAAGCGTCTGT
>ENSG00000182873:1:2101019:2107019:-1:677
AATCACGCGTGTCCACGACAGAGACGCACGCGGCCTCACACCGACTCCTCGGTGGA
>ENSG00000182873:1:2101019:2107019:-1:1659
GGACTCGGTGATGCGCCTGTGCCGGGGAG
>ENSG00000182873:1:2101019:2107019:-1:5110
TCATCCGTGCGTCCACGTCGTCCGTGCGTCCAGGTCATCTGTGCGTCCACGTCGTCCATGCATCCACGTCGTCCGTGCGTCCACGTCATCTGTGCGTCCACGTCATCTGTGCGTCCGCGTCGTCTGTGCGTCCGCGTCGTC
>ENSG00000182873:1:2101019:2107019:-1:5286
TCATCCGTGTGTCTACGTCGTCCGTGCATCCACATCGTCTGTGCGTCCATGTCGTCTGTGCGTCCACATCGTCTGGGTGTCCACGTCGTCCGGGCGTCTGT
>ENSG00000186423:1:2107843:2113843:1:1221
CTTGTCGTCGCCCCACGCCCAGAGTTCCCGCCCAGCTCGCCCAGGGCACCGTCAGTCCCGTGGGT
>ENSG00000186423:1:2107843:2113843:1:3046
TAATGCGCATGCGGGGGAGCCGAGAGGCGGGGCTGCTGGCGGGGGAGCCGAGAGGCGGGGCTGCTGGCGGGGGAGAGCGTGTCCGGGCGCCGCACTCTGCGCAGGG
>ENSG00000186423:1:2107843:2113843:1:3259
TCACTCGGCCACCTCCGCGGCATGCTGGCCGCAGAGAGCACCGTCTGGACCTCCGGGCCC
>ENSG00000186423:1:2107843:2113843:1:3389
GCACCCGGCAGACCACGGTAACCGCCAGT
>ENSG00000186423:1:2107843:2113843:1:3534
GAGAACGCGCTCATCGTGGAGCCCGGCAGACAGGCGGCCTGACCCGGAGAA
>ENSG00000186423:1:2107843:2113843:1:3724
CACCACGGAGAAGGACGCCGTCACCGGCGTGCAG
>ENSG00000186423:1:2107843:2113843:1:4050
ACTCCCGGAGAGTGCCGGAGCTGGCGTGCTCAGCAGAGCTGCCGGGGACGATGTCCCGGGGCT
>ENSG00000162585:1:2131019:2137019:-1:2181
CCAGGCGAGGTCCCCTCCGTGCCCCGGTGCA
>ENSG00000162585:1:2131019:2137019:-1:2673
GAGGCCGCCTGGAGGCACGGAGTTCCGGCCTG
>ENSG00000162585:1:2131019:2137019:-1:2775
TGCAGCGCGGCCTCGGCTAAGGCTCCGGTGCC
>ENSG00000162585:1:2131019:2137019:-1:4802
TCCCCCGCAGCAATCGCCAGCTTGCGTCCCT
>ENSG00000162585:1:2131019:2137019:-1:5826
ATGTGCGTCCACTGAAGCGCCTCCTCCGACAAG
>ENSG00000183472:1:2131879:2137879:-1:460
TCATTCGCCGCCACCTCCCTGCGTGCCCTCGGCACT
>ENSG00000183472:1:2131879:2137879:-1:3041
CCAGGCGAGGTCCCCTCCGTGCCCCGGTGCA
>ENSG00000183472:1:2131879:2137879:-1:3533
GAGGCCGCCTGGAGGCACGGAGTTCCGGCCTG
>ENSG00000183472:1:2131879:2137879:-1:3635
TGCAGCGCGGCCTCGGCTAAGGCTCCGGTGCC
>ENSG00000183472:1:2131879:2137879:-1:5662
TCCCCCGCAGCAATCGCCAGCTTGCGTCCCT
>ENSG00000157933:1:2146994:2152994:1:1075
TGCAGCGGCGTGGCCCTCTCGCCTCCGCCCAG
>ENSG00000157933:1:2146994:2152994:1:1148
CCCTCCGCCTCAGGCGAGCACAGACCGAGCCC
>ENSG00000157933:1:2146994:2152994:1:1199
CATTGCGTCCCTGCGCCCGCAGGCCTCGCTGGA
>ENSG00000157933:1:2146994:2152994:1:1268
AACTTCGGGGCCCCGGGCTTCCCGCTCCCCGCCCTG
>ENSG00000157933:1:2146994:2152994:1:1343
AGGGCCGGCCGATCCGACCCCGAAAGACGTCTCAGCGCTCCACGGCCCCGGGGCGGAGGTCAGGGGTCTCGCCGGCCCGAACGCCGGGCCCCGCGGGGCCGAAGTC
>ENSG00000157933:1:2146994:2152994:1:1478
CAGACCGGCTGCGTCTGGGGCACCGGGCGCCGCCCCT
>ENSG00000157933:1:2146994:2152994:1:1594
GGAGCCGCGGACACTCGGCCACCGAGCCACCGGCCACGGCGCAGCGGGGGCCGCCGGGCTGCGCCGCCAGG
>ENSG00000157933:1:2146994:2152994:1:1899
GGCCCCGACGGCGGCGAGACGGGCGCCTTCCCAGCGGCGCAGGAAGCGGCCTCGGCCGGAAGG
>ENSG00000157933:1:2146994:2152994:1:1993
CCGCCCGCGCCCAGCGGCCCTCGGCGGGCGGGGCCGAGCGGGGCCGAGCGGAGTCGAGCATGGCCGAGCGTAGCCGAGTCCCGGCCGAGCGGAGCCGAGTCATGGCAGGGCGGGTCCGAGCGTGGCCGAGTCCCGGGCGAGCGGAGCCGAGCGCGGCCGAGTCCGGGCGGGGAGCGCGCGTTCCT
>ENSG00000157933:1:2146994:2152994:1:2338
CAGTCCGAGCCGGAGCGAGCCGCCGGGAGGATGTGCGCCGAGCGCCCCGAGCCCCGCGCCG
>ENSG00000157933:1:2146994:2152994:1:2412
AGGGCCGCGGGCGAGAGGCGCCTCCGCCGCCCCGGAAGC
>ENSG00000157933:1:2146994:2152994:1:2577
CGGCGCGCCGCGCGAGGACGGCCCGGCGGGCCC
>ENSG00000157933:1:2146994:2152994:1:2643
GGCCTCGGCCGCCGCGGCGATTCGCGCCTCGCGGCGCCGGCACCTGCCCGCGCGCCCCCCGCGAGCCCCGGGCCCGCGAGCGTTGGCGTTGGCGTTGGC
>ENSG00000157933:1:2146994:2152994:1:2905
CCCTTCGCGCCCCCGGGCGAGGCCGCGGCCGTGATCGGCCGTGAGC
>ENSG00000157933:1:2146994:2152994:1:3159
GAGCTCGCTGGGCGGCCCGGCCGCTTTCTCGGCGCGCTGGGCGCAGGA
>ENSG00000157933:1:2146994:2152994:1:3241
GCGGCCGCGGTGCCGGCGCCGGTGCCCGCAGCC
>ENSG00000157933:1:2146994:2152994:1:3345
CATGCCGTCCGACCGCTCCACCGAGCGCTGCGAGACCGTACTGGAAGGCGAGACCATCTCGTGCTTCGTGGTGGGAGGCGAGAAGCGCCTGT
>ENSG00000157933:1:2146994:2152994:1:3453
CAACTCGGTGCTGCGCGACTTCTCGCTGCAGCAGATCAACGCGGTGTGCGACGAGCTCCACATCTACTGCTCGCGCTGCACGGCCGACCAG
>ENSG00000157933:1:2146994:2152994:1:3576
CTTCTCGGCGCCCTCGTGCGGGCTCATCACCAAGACGGACGCCGAGCGCCTGTGCAACGCGCTGCTCTACGGCGGCGCCTACCCGCCGCC
>ENSG00000157933:1:2146994:2152994:1:3709
CTCAGCGAGCGCAGCGTCCGCGTGTACCACGAGTGCTTCGGCAAG
>ENSG00000157933:1:2146994:2152994:1:3831
GTACCCGCCGCACAAGTTCGTGGTGCACTCGCACAA
>ENSG00000157933:1:2146994:2152994:1:3960
GCAGGCGCGCCTCGGCCGCTGCCTGGACGACGTGAAG
>ENSG00000157933:1:2146994:2152994:1:4851
TGAAACGCAGAGGGGTGCGCCGGAGAG
>ENSG00000157933:1:2146994:2152994:1:5221
GGAAGCGAGGGACTGTCGCCTCTGCTCGGAGGGGGCTGCGGAGGG
>ENSG00000116151:1:2310006:2316006:-1:2378
CAACTCGCAGCGCTGTGGGGGCCGCGACTGCCCGCTTCC
>ENSG00000116151:1:2310006:2316006:-1:2491
TCTCCCGCTCCCCCGACCCTCGCAGGCCCCAGGGCTCCGCCGCACCC
>ENSG00000116151:1:2310006:2316006:-1:2548
CGTCCCGGGCCCGACCCCGAGGCGCGACCCGTACCCCTCAGGGCCGCGGGTCGGGAACACGGTCCCCGCGGCCACCCGGGCCCCGACGGCCCT
>ENSG00000116151:1:2310006:2316006:-1:2685
CAGCCCGGAAGAAGCGGAGGCGGCGCTGCCCGGCCGTTCCCGCGCCACG
>ENSG00000116151:1:2310006:2316006:-1:2747
CACCTCGCAGCTCCGCTACGGCCGAGCCGCGGTCTCCCTCACGGCCGCGGGAAGGAGGACGGCGGGGCACGGGCGGCCGCAGGCGCTGCGCTCCGGCTCCGGGAAGCTGCAGCGAGCACTTCCGCTCCGTCCTCCGCGGCGCCGCC
>ENSG00000116151:1:2310006:2316006:-1:2940
ATTTCCGCTTCCGGCGCAGACGCGCAGGCCGTTGGCGGGCGGGCCTCCCGGCGGAAGAGACGACAGCGGCGGAAACGCGCACAGGCGCAGCTGCGTCCTCTGGCTCCGGGCCCGGCTAGCTTCGCTCCA
>ENSG00000116151:1:2310006:2316006:-1:3195
CACCCCGAGCTCCCGCGGGCCGCGTCGGGACCCGCCTAGGCGGCCGCCCCGGAACGGTAACGACTGCGGGCCACGGGACAGGTCGCTGGC
>ENSG00000116151:1:2310006:2316006:-1:3412
CTCGCCGTGCGCCTCGGGCTCGGCTCGCACCCTTCCCCGAGCCC
>ENSG00000116151:1:2310006:2316006:-1:3484
GGGGTCGCCCCCCGCGGGCTCCTAGCCGGGAAGACCGGGTTCCGGCCGCAGCC
>ENSG00000157916:1:2310127:2316127:1:2345
GGCTGCGGCCGGAACCCGGTCTTCCCGGCTAG
>ENSG00000157916:1:2310127:2316127:1:2597
GCCAGCGACCTGTCCCGTGGCCCGCAGTCGTTACCGTTCCGGGGCGGCCGCCTAGGCGGGTCCCGACGCGGCCCGCGGGAGC
>ENSG00000157916:1:2310127:2316127:1:2813
TGGAGCGAAGCTAGCCGGGCCCGGAGCCAGAGGACGCAGCTGCGCCTGTGCGCGTTTCCGCCGCTGTCGTCTCTTCCGCCGGGAGGCCCGCCCGCCAACGGCCTGCGCGTCTGCGCCGGAAGCGGAAAT
>ENSG00000157916:1:2310127:2316127:1:2989
GGCGGCGCCGCGGAGGACGGAGCGGAAGTGCTCGCTGCAGCTTCCCGGAGCCGGAGCGCAGCGCCTGCGGCCGCCCGTGCCCCGCCGTCCTCCTTCCCGCGGCCGTGAGGGAGACCGCGGCTCGGCCGTAGCGGAGCTGCGAGGTG
>ENSG00000157916:1:2310127:2316127:1:3148
CGTGGCGCGGGAACGGCCGGGCAGCGCCGCCTCCGCTTCTTCCGGGCTG
>ENSG00000157916:1:2310127:2316127:1:3215
GGGGCCGCGCTGAGGGCCGGGCGGGGAGGGCCGTCGGGGCCCGGGTGGCCGCGGGGACCGTGTTCCCGACCCGCGGCCCTGAGGGGTACGGGTCGCGCCT
>ENSG00000157916:1:2310127:2316127:1:3344
GGGTGCGGCGGAGCCCTGGGGCCTGCGAGGGTCGGGGGAGCGGGAGA
>ENSG00000157916:1:2310127:2316127:1:3465
GGAAGCGGGCAGTCGCGGCCCCCACAGCGCTGCGAGTTG
>ENSG00000157911:1:2330870:2336870:-1:864
CCCTCCGCTGTTTCGGGCAGATGGTCGCTCCACTTCGCCAGT
>ENSG00000157911:1:2330870:2336870:-1:965
TCTACCGGGGAGCCCGGTGGAGAGCAGACGGGCTGACGCTGCC
>ENSG00000157911:1:2330870:2336870:-1:1847
CGGGGCGCAGACGCCCCCTTGTCGTGCCC
>ENSG00000157911:1:2330870:2336870:-1:2026
CAGGCCGCAGACACCGCAGGCGACCTGCGTGGGC
>ENSG00000157911:1:2330870:2336870:-1:2478
CAAACCGACCGGCTCCCCGGAACTGGCCAACCCGCGCTGAGAGCCCGCGCAGCTCAAAGGGCGCGAGGGCGGGACCGCCGCGGCCGGCGCTGGGAGCTCGGCTTCCCGAAGACCCAAGCGAAAGC
>ENSG00000157911:1:2330870:2336870:-1:2630
TGCAGCGTCTCCACTCCGCAGCGCTGTCCCCAGTGGGAGGGCGGCCCGTGGACGTGCAG
>ENSG00000157911:1:2330870:2336870:-1:2738
CCACGCGGCCGCGAGCCCATCCCGCTGCCTCGCCAGCGCCCCTCGCGCGTGCCC
>ENSG00000157911:1:2330870:2336870:-1:2865
CGCCCCGCGCTGCGCTGGTTCGGACTCCAGCCCCGCTTCCGCCCGG
>ENSG00000157911:1:2330870:2336870:-1:2933
CAGTCCGGCCCCGCCCCAGCACCTTGACGCAGAGGTCTGCGCCGCACGCAGAGCCACGTCGTGCCGTCATC
>ENSG00000157911:1:2330870:2336870:-1:3042
CTGCTCGGGACCACCCGAACCCGCGGCCAT
>ENSG00000157911:1:2330870:2336870:-1:3103
ATCCGCGCGGCGCAGAAGGACGAGTACTACCGCGGTGGGCTGCGGAGCGCGGCGGGCGGCGCCCTG
>ENSG00000157911:1:2330870:2336870:-1:3189
CCGGGCGCGGCCGGACGTCCTCGCGAGCGGCCCA
>ENSG00000157911:1:2330870:2336870:-1:3388
CAGGCCGCAGACACCGCGGGGGACCTGCGTGGGC
>ENSG00000157911:1:2330870:2336870:-1:3571
CAGAGCGCCCGCGGCGCGAACGCCTCATACCTCGGTCCGGTTCA
>ENSG00000149527:1:2344279:2350279:1:5504
TCCTGCGTCTGGCTCGCCCGGTGCCGTGCTG
>ENSG00000149527:1:2344279:2350279:1:5565
TCCTCCGTGGCCTCGCCTAGGCTTGCGGCAGCCGACGTGGCGTTGTT
>ENSG00000149527:1:2344279:2350279:1:5660
CCTTGCGCCGGCAGACGTGTCGGGGCACGGCTCC
>ENSG00000149527:1:2344279:2350279:1:5727
CCTGCCGGTCTCCGGCTGGGACGGTGGC
>ENSG00000157881:1:2444899:2450899:-1:90
CGCCGCGCACCAGCCCGCCTGCGGCCTCTGGCGGCCCT
>ENSG00000157881:1:2444899:2450899:-1:198
GGAAGCGCCTTCCCGCCGTCGTCCGCCCCGGGCTTGGACGCGCCCTTCTCCGGAAGG
>ENSG00000157881:1:2444899:2450899:-1:791
AGTCACGTGGAAGCCACGGGACTGCTCCGAAGCCGCCATA
>ENSG00000157881:1:2444899:2450899:-1:2568
AAGAGCGCATCACATTCGCCCTGGCGTGCAG
>ENSG00000157881:1:2444899:2450899:-1:2776
TGATGCGCGATCTCTGGAGGATAACCGCCCGCCCGCCCGCAGCCCCGGGCCTCTCGGACCC
>ENSG00000157881:1:2444899:2450899:-1:3013
AATGGCGGAGTGTGGAGCGAGCGGCAGCGGGAGCAGCGGGGAC
>ENSG00000157881:1:2444899:2450899:-1:3083
CCCGACGAGATCTTCCGCAACCTGGAGAACGCCAAGCGCTTCGCCATCGACATA
>ENSG00000157881:1:2444899:2450899:-1:3183
GGCGCCGGCGGTGGGCCGGCGAGCGGGGGCGGCGGGAAGGACGAAGGGCGGGGGCGCGGGCCTCGCGCACAGCCTCACGGGCCTTGTAGTCCGCGGGCCCGCGCACAGCCTCACGGGCCTTGTAGTCCGCAGGGTCGCTGATGCGCGGGCTCGGGGCGACGGCCGGACTACAGCTACCGGCAGGCGCCGCAGGGACCAGAGCGGGGCCTGCCGGGCCTGGTAGTTCGCGCGGCCGTCCTG
>ENSG00000157881:1:2444899:2450899:-1:3441
TCCAGCGTTACCCGCCGCGAGGTGGGAGGGTCGGCGGAATTTTATGTCTTCGGCCACATCGGCATCTGGGCGCCCCGGCTCCGCCGCTTGG
>ENSG00000157881:1:2444899:2450899:-1:3566
CTGGTCGAGACGAGGACGAGCTCGGCGGGAAG
>ENSG00000157881:1:2444899:2450899:-1:3611
GGCCCCGAAAAGGCCGCGCGTTCCCGCGGCGTG
>ENSG00000157881:1:2444899:2450899:-1:3702
GACGCCGGGCGTGAGTTCAGGCGGCCGTGGACGTGGGA
>ENSG00000157881:1:2444899:2450899:-1:5711
AGGGCCGAGCGCGGGCAGCCCGGAGAGCCGCCAGG
>ENSG00000157881:1:2444899:2450899:-1:5865
CTGTGCGTGCCCCTCGCGCCTCAGGTCCCGTTTTG
>ENSG00000197921:1:2448544:2454544:-1:2099
AGAGCCGAGGCCTCCCGAGCTGCGTGGAC
>ENSG00000197921:1:2448544:2454544:-1:2841
TTTAGCGTGCGCTAATGGGCCGGCGCCTTTGTGCGGCCCGCCCGGCCATTGGCCGCGGAGTG
>ENSG00000197921:1:2448544:2454544:-1:2928
CCAGGCGCCAGGCCGCCGCCCGCGCCTATATAGGGCGTCGGCGCGCGGGGCCGGTGTCCGCGCCAGCCCGGGACGCGCTTGGCCTTGCCCGCGCCCGCTCGCCTCGTCTCGCCCGGCCTCCCCGCGTCGCCTCGTCGCCTGTTCCGCGCCAGG
>ENSG00000197921:1:2448544:2454544:-1:3145
AGACTCGCCCGGCGCGCTGTCCCCGCGGCCTCCGGTCCTCGGGGGTCCCTGCGCCGTGCCGGGCCA
>ENSG00000197921:1:2448544:2454544:-1:3225
CCTCCCGCAGCTGCGGAAGCCGGTGGTGGAGAAGATGCGCCGCGACCGC
>ENSG00000197921:1:2448544:2454544:-1:3464
CCGCCCGCTCACCGCCGCCGCGTCTCCCCGCAGCCTTCGTCGCCGCCGCCGGC
>ENSG00000197921:1:2448544:2454544:-1:3582
CCTGACGCTCCACGCCGCCAGCGACACGCAGAT
>ENSG00000197921:1:2448544:2454544:-1:3735
CGCCGCGCACCAGCCCGCCTGCGGCCTCTGGCGGCCCT
>ENSG00000197921:1:2448544:2454544:-1:3843
GGAAGCGCCTTCCCGCCGTCGTCCGCCCCGGGCTTGGACGCGCCCTTCTCCGGAAGG
>ENSG00000197921:1:2448544:2454544:-1:4436
AGTCACGTGGAAGCCACGGGACTGCTCCGAAGCCGCCATA
>ENSG00000205049:1:2475741:2481741:-1:2102
CCTGGCGGAACCACCGGAGCCCGGAGGC
>ENSG00000205049:1:2475741:2481741:-1:3096
CCCTCCGAGCATGCCCGCTCCACCCCGCCCTA
>ENSG00000205049:1:2475741:2481741:-1:3732
AGAGACGACGGCTGGGGACACGAGCCC
>ENSG00000205049:1:2475741:2481741:-1:5102
GCTCCCGACGCAGCGCCTAGCGCCCCC
>ENSG00000157873:1:2483613:2489613:-1:267
GACCCCGGAGCCGCCTCCTCACGCCTCC
>ENSG00000157873:1:2483613:2489613:-1:404
TGTCCCGTCCCCTCCCCGCTCACCAGCGGTGGA
>ENSG00000157873:1:2483613:2489613:-1:481
AGAGACGCGCAGCCCACCTCGCCCCCGCAGTT
>ENSG00000157873:1:2483613:2489613:-1:561
GTGTCCGCACCACACGACTGTAGACGTTTGG
>ENSG00000157873:1:2483613:2489613:-1:1088
AGGGACGGAGGGCCGAGGCGGGCGGATACGGGGAG
>ENSG00000157873:1:2483613:2489613:-1:3457
CTGGCCGTTGCTGGCTCCGGCGTCCAGCCCGTCCCC
>ENSG00000157873:1:2483613:2489613:-1:3682
CTGGGCGTCTCTGGGCGGGGCCCTCGAGCAG
>ENSG00000157873:1:2483613:2489613:-1:4937
CCTCCCGCAGACTTGCGAAGTTCCCACTCTCTGGGCGGCAGGTTATCGTGTGA
>ENSG00000157870:1:2505097:2511097:1:1342
GATCTCGCATTCTCGTTTCTGGGAACGTCTCT
>ENSG00000157870:1:2505097:2511097:1:2501
CCCACCGTACCCAGCCGCTCCCCGGCGCCCCCCGGGACGACCCCGAGCCGGCTGCCCGCCTCCCGCCGCATTCCGCACAGGCGCACCGCGCACCGAGGGCCGCACCGCCCAGCTCCGCCTGCTGCGCCAATGGCCGACGGGGTCCAAGTCGGCGGCCCAACGGAGAGGCGGGGCTAGGGGCGGGACCAGGACGCGGGACAGCAACTGTCCCGCAAGGCCCGGATTG
>ENSG00000157870:1:2505097:2511097:1:2738
GGGACCGAAGCAGGCGGACCCAGGATTTGGCGCCGCGATCTCGAGGCT
>ENSG00000157870:1:2505097:2511097:1:2808
CAAGGCGGGACTAGGGGCGAATCCGAGGGG
>ENSG00000157870:1:2505097:2511097:1:2853
GGGTGCGGTCGGGGGCGTGGCCGGGGCGCGCTGCGGCCAT
>ENSG00000157870:1:2505097:2511097:1:2907
CGGGGCGGAGACGAGCCCGAAGGGGCGGGGCCTCGGCGGCAGCAAGAAAGGCGGGACCGGGGCA
>ENSG00000157870:1:2505097:2511097:1:3105
TTGCTCGCGTGGGCGCGTGCATCCTGAAGCATGCGGTGACCGGGGAGGTGAGGCCGGGTGGACGCAGGGCGGTGGGCGCGTCCCT
>ENSG00000157870:1:2505097:2511097:1:3283
CCGCCCGGCAGGCCGTGGAGCTGCGGAGCCTGTGGCGGGAGCACGCGTGCGTGGTGGCCGGGCTGCGGCGCTTCGGGTGCGTGGTGTGCCGCTGGATCGCCCAG
>ENSG00000157870:1:2505097:2511097:1:3474
CTGGACGGCGACTACTTCGCGGGAGGTGCGTCCTGTTCCCCGCCGCGGCGGCGCACAT
>ENSG00000157870:1:2505097:2511097:1:5710
TGTTCCGGAGGCGCTGGGTCGGGATGCCGAACCTCTCCTGATCCGCCGGCAGCAACGAGCCA
>ENSG00000157870:1:2505097:2511097:1:5789
GACCACGCACTGCTTCGCAGGCTCCGAGCCC
>ENSG00000142606:1:2551289:2557289:-1:196
AGGCCCGGCTGTCGTCCCAGCAGCCGGAAAG
>ENSG00000142606:1:2551289:2557289:-1:5528
CAGAGCGCACACACACGTTCACGCTCAT
>ENSG00000169717:1:2924907:2930907:1:421
AGCATCGGAGCACGTTCCTCTCAGCTCAGCCCCGAGTATTGGGCGACACTGACGCACTT
>ENSG00000169717:1:2924907:2930907:1:1204
TTGCCCGTGCACGCTATCGAACAGGAGCGGGGTT
>ENSG00000169717:1:2924907:2930907:1:3583
ATGTTCGAGAACTTCGGCGTGCCCGCTTTCTACCTGTCGGACCAGGCGGTGCT
>ENSG00000169717:1:2924907:2930907:1:3934
CTGCCCGACGGGAACATCATCAGCCTCGGGGACCCGCTGCACCAGGCGCCCGA
>ENSG00000169717:1:2924907:2930907:1:4338
AAGGCCGCTTCTCGTTGGGTACCGTGGGG
>ENSG00000177133:1:2967210:2973210:-1:2303
GCTTCCGGGGACCGGCTTGCACGATGCCGTGGCC
>ENSG00000177133:1:2967210:2973210:-1:2690
ATAAACGGAATCGGTTTCACACGCTTTC
>ENSG00000177133:1:2967210:2973210:-1:2787
TCAGCCGTGTGTTCACGCGCGCCCGCAGCCGTGGAGTGGCGGTCCCTCCTGCCGCCCGCAACCCCGGGGCCGCCGGTCTGCGCACACCGGGAGCAACTTCGTTACCCACAGCGCCCGCGTCCTGCGGCTCGCGCGGAACTGCGCGCGGGAAGGTGGCAGAGCGACGCTCCAGAACGCTGCTTGCGTAGACGCTGCCGCTGCC
>ENSG00000177133:1:2967210:2973210:-1:3029
AGCAACGAAAATGGCGAGCCTCGTAGCCTTCCGGGCCCGGCGGCCACATTCCGGGAGTCGCCAGG
>ENSG00000177133:1:2967210:2973210:-1:3209
AAGCCCGCTCCTGCCGTCTCTCCGCAGCGCGCCCTG
>ENSG00000177133:1:2967210:2973210:-1:3490
GGCCTCGTTTGCTGAGCGGGGGTCAGAGGCGTGCGGGACAGGGCGCGCCCCACGGCGGCTCTGGAGGCGGCCCGGCCCGTCCCT
>ENSG00000177133:1:2967210:2973210:-1:3595
TCCCCCGGCCTTCCCGGAACTCTCCTCGCCCGCTGGGTGGAGGAGGGGCGAGGGCCGACTCCGCCGCCCCT
>ENSG00000177133:1:2967210:2973210:-1:3744
AAGCCCGGAGGTTTCGCGCAGACTCGAACCT
>ENSG00000177133:1:2967210:2973210:-1:3931
TACAACGAACCTCGCGGGAGGGAATACGCCATCCCCGTACCCACTTCCGAGGACGTAGGTCTTTTGGCACCGGCGGCAGCCGCGTTCCCACACATCTGGGCGGGGCCCCGCAGCA
>ENSG00000177133:1:2967210:2973210:-1:4519
CCTCACGGGTGCCGTGCTGTGGGGCGCCCTC
>ENSG00000177121:1:2971193:2977193:-1:15
TGGGACGAGCCGGGCGGGCCCCGAGCCGAGGGAGCGGAGCTTCGGAAAACCGCCGCGAGTCCCGCGCGCACCC
>ENSG00000177121:1:2971193:2977193:-1:143
GGCCCCGGAGGCGCGGACGGAACGGCGTGGGTCGGGCGGGGACCTCGAGGGGAGCGGCCCGGGCGCCTCTTCTGCGGGTGG
>ENSG00000177121:1:2971193:2977193:-1:263
GGCGGCGCCGATTCCGCTCCGCGCGGCGCTGGCCGCTTCGCTGCAGCCGGGGCTTCGGCGGGGCTGCGGGAGCCGCGCTGGCCGGGCCGCGGCTCCGCCTGT
>ENSG00000177121:1:2971193:2977193:-1:383
CTCACCGCGGATGGCGCCGGCGACCGGGGCTGCGGGGTGCGCGCGGGCTGCTCGGAGGCGCTGTGGCGGGCGAGGGCGCGGGT
>ENSG00000177121:1:2971193:2977193:-1:480
GCCCGCGGCAAGGACCGGCTGGCGGCAGG
>ENSG00000177121:1:2971193:2977193:-1:527
GGGCTCGGCCGAGACGGAGCGAAAGAGAAAGTAAGACCGAGGACCGGGCAG
>ENSG00000177121:1:2971193:2977193:-1:642
CCACGCGGGCCCGAGGGCGGCAGCGGCGGGTCG
>ENSG00000177121:1:2971193:2977193:-1:844
GGCTGCGGCTGTCCCGCCGTCGCCACC
>ENSG00000177121:1:2971193:2977193:-1:955
GCGCCCGGCTGGCGGACGCCAAAGGCGGTGCTCTAGCGCCCAC
>ENSG00000177121:1:2971193:2977193:-1:1230
GGTTCCGCGGGGAGGGGGCCGGCGCCTTCGGGGAGCGCGCGG
>ENSG00000177121:1:2971193:2977193:-1:1359
GGGCCCGGAGCCGCAGGCGCGCCGGCCGCGCCCCGACGCGCACCC
>ENSG00000177121:1:2971193:2977193:-1:1485
TTCCTCGCCCTCGCCTTGGATCGCATGGTGTCGGCTCGCGGAATC
>ENSG00000177121:1:2971193:2977193:-1:1735
CTCCTCGGCCTTCTCGGTCTTCGTCTCA
>ENSG00000177121:1:2971193:2977193:-1:1828
CATTCCGTGTTCGGCGCTCCCGCCCGGGGCCCGCACCCCGGACAC
>ENSG00000177121:1:2971193:2977193:-1:1929
TGCGTCGCGGCGCGTCGCGCTGCTGCTCCCGCCCCAGCCGGGGCCGAAGATGGGGCGGCGGCTGCGGTTTTCCACACGACTTCCTTGGATCTCGGGGCACACGCGCCGATAGTTCGGACGCGAGTCCGGGCTGGTTTTGCTCCGTTTTACTGCGTTTGA
>ENSG00000177121:1:2971193:2977193:-1:2103
CTTTGCGTTCCCCGTCGCCCCGGCCCGCTTTT
>ENSG00000177121:1:2971193:2977193:-1:2160
GTCCCCGCCCTGCGATCGCTGGAGGGGGCGTCGGGGCTCGCGCGCCAGAACCCGGCTCCTCCGAAGCCCCCTCCGGGCCCCACCGCCCCCCTCGCGCCTCCCGGCCCC
>ENSG00000177121:1:2971193:2977193:-1:2290
CCCAACGGCTGCTGCTTCGGGCTTCGCGGCTCAAAAACAACAGCGGAGGCGCCGCCAGCTCCGCGCTCCGCCACTGCCCAGGCCGGCGGGCGGCACTCGGACCCGCCGCCCTCGGTCCCTCGCGAGGCC
>ENSG00000177121:1:2971193:2977193:-1:2474
CCAGGCGTCCTCGGCTGGTCGTCCCAGGGCGCCCGCACCTCTCCGCCCGCGCTCTC
>ENSG00000177121:1:2971193:2977193:-1:2553
GTACCCGGCTGCGCGAGCGCCCGAGCTGGGCCACCTTCGGGGACCCGGGCCA
>ENSG00000177121:1:2971193:2977193:-1:2638
AGGTGCGTAGCGGGCGGAAAGGCCAGCGGCGCAGGTGGAGCAGCTCGGACGGGAGCCGACCAGACGCTTCC
>ENSG00000177121:1:2971193:2977193:-1:2728
AACTCCGAGGCGCTGCGGCGGAGGGGCCGGGCTGAGCGCAGGC
>ENSG00000177121:1:2971193:2977193:-1:2883
TGCCCCGCACCCTTCCGGAGCACCGAAGTCCTGCCCGGCAACGGGACT
>ENSG00000177121:1:2971193:2977193:-1:2968
GGTCGCGCCCGCGATGCGGGGTCTCTGCGCCGCCCCG
>ENSG00000177121:1:2971193:2977193:-1:3073
CCACACGTGCAACTCCGCGCCTCCGCGTTAAA
>ENSG00000177121:1:2971193:2977193:-1:3272
TCCTCCGCGGTCGGCACCGCTTCCCTGCTCAGATTCGAACCCAGATTCGGCTCC
>ENSG00000177121:1:2971193:2977193:-1:3364
CAGCTCGCCGCCCGAGCCCCGGATGGAGGAAGCGCTCACTGGCCGCTACC
>ENSG00000177121:1:2971193:2977193:-1:3482
CCTGCCGTCCTTTCGAGGGTCTATCGACCCC
>ENSG00000142611:1:2972621:2978621:1:1062
GGGGTCGATAGACCCTCGAAAGGACGGCAGG
>ENSG00000142611:1:2972621:2978621:1:1161
GGTAGCGGCCAGTGAGCGCTTCCTCCATCCGGGGCTCGGGCGGCGAGCTG
>ENSG00000142611:1:2972621:2978621:1:1470
TTTAACGCGGAGGCGCGGAGTTGCACGTGTGG
>ENSG00000142611:1:2972621:2978621:1:1565
CCTCGCGGGGCGGCGCAGAGACCCCGCATCGCGGGCGCGACCCCTGCCTCGGGCTC
>ENSG00000142611:1:2972621:2978621:1:1644
AGTCCCGTTGCCGGGCAGGACTTCGGTGCTCCGGAAGGGTGCGGGGCA
>ENSG00000142611:1:2972621:2978621:1:1804
GCCTGCGCTCAGCCCGGCCCCTCCGCCGCAGCGCCTCGGAGTT
>ENSG00000142611:1:2972621:2978621:1:1866
GGAAGCGTCTGGTCGGCTCCCGTCCGAGCTGCTCCACCTGCGCCGCTGGCCTTTCCGCCCGCTACGCACCT
>ENSG00000142611:1:2972621:2978621:1:1970
TGGCCCGGGTCCCCGAAGGTGGCCCAGCTCGGGCGCTCGCGCAGCCGGGTAC
>ENSG00000142611:1:2972621:2978621:1:2045
GAGAGCGCGGGCGGAGAGGTGCGGGCGCCCTGGGACGACCAGCCGAGGACGCCTGG
>ENSG00000142611:1:2972621:2978621:1:2156
GGCCTCGCGAGGGACCGAGGGCGGCGGGTCCGAGTGCCGCCCGCCGGCCTGGGCAGTGGCGGAGCGCGGAGCTGGCGGCGCCTCCGCTGTTGTTTTTGAGCCGCGAAGCCCGAAGCAGCAGCCGTTGGG
>ENSG00000142611:1:2972621:2978621:1:2314
GGAGGCGCGAGGGGGGCGGTGGGGCCCGGAGGGGGCTTCGGAGGAGCCGGGTTCTGGCGCGCGAGCCCCGACGCCCCCTCCAGCGATCGCAGGGCGGGGAC
>ENSG00000142611:1:2972621:2978621:1:2487
TCAAACGCAGTAAAACGGAGCAAAACCAGCCCGGACTCGCGTCCGAACTATCGGCGCGTGTGCCCCGAGATCCAAGGAAGTCGTGTGGAAAACCGCAGCCGCCGCCCCATCTTCGGCCCCGGCTGGGGCGGGAGCAGCAGCGCGACGCG
>ENSG00000142611:1:2972621:2978621:1:2702
GTGTCCGGGGTGCGGGCCCCGGGCGGGAGCGCCGAACACGGAATG
>ENSG00000142611:1:2972621:2978621:1:2812
TGAGACGAAGACCGAGAAGGCCGAGGAG
>ENSG00000142611:1:2972621:2978621:1:3045
GATTCCGCGAGCCGACACCATGCGATCCAAGGCGAGGGCGAGGAA
>ENSG00000142611:1:2972621:2978621:1:3250
CCTCCCGCGCTCCGGGGCGACCGGGCTCGGCGCGGAGGCTCGGGGCGCCCGGGCCGCGCGCTCCCCGAAGGCGCCGGCCCCCTCCCCGCGGAACC
>ENSG00000142611:1:2972621:2978621:1:3577
GTGGGCGCTAGAGCACCGCCTTTGGCGTCCGCCAGCCGGGCGC
>ENSG00000142611:1:2972621:2978621:1:3704
GGTGGCGACGGCGGGACAGCCGCAGCC
>ENSG00000142611:1:2972621:2978621:1:3884
CCACCCGGCCACCTCCCGACCCGCCGCTGCCGCCCTCGGGCCCGCGTGG
>ENSG00000142611:1:2972621:2978621:1:3997
CTGCCCGGTCCTCGGTCTTACTTTCTCTTTCGCTCCGTCTCGGCCGAGCCCCGGGCTCCGCGCGCCCCGCCTGCCGCCAGCCGGTCCTTGCCGCGGGCCG
>ENSG00000142611:1:2972621:2978621:1:4109
ACCCGCGCCCTCGCCCGCCACAGCGCCTCCGAGCAGCCCGCGCGCACCCCGCAGCCCCGGTCGCCGGCGCCATCCGCGGTGAG
>ENSG00000142611:1:2972621:2978621:1:4210
ACAGGCGGAGCCGCGGCCCGGCCAGCGCGGCTCCCGCAGCCCCGCCGAAGCCCCGGCTGCAGCGAAGCGGCCAGCGCCGCGCGGAGCGGAATCGGCGCCGCC
>ENSG00000142611:1:2972621:2978621:1:4335
CAGGCCGCCCGCCCGCCCACCCGCAGAAGAGGCGCCCGGGCCGCTCCCCTCGAGGTCCCCGCCCGACCCACGCCGTTCCGTCCGCGCCTCCGGGGCC
>ENSG00000142611:1:2972621:2978621:1:4489
GTGCGCGCGGGACTCGCGGCGGTTTTCCGAAGCTCCGCTCCCTCGGCTCGGGGCCCGCCCGGCTCGTCCCAACAGCTGCCCCGCGGCCGTAGGCCCCGCGCTCTG
>ENSG00000142611:1:2972621:2978621:1:4611
GCTCCCGAGTTTGTGCCGGACGCTCCTGCGCCCCGCCATCGGCCGTTCCCGGCCCC
>ENSG00000142611:1:2972621:2978621:1:4746
TGGTGCGAACAAGACCGGGCGTTTCGCCGCCGACGCGAAG
>ENSG00000142611:1:2972621:2978621:1:4795
GTGCGCGGCGTTGCGGGCCCTCCGCGCGT
>ENSG00000142611:1:2972621:2978621:1:4880
AGAGTCGGGACCACCGGGCTGCGTGTGGGCCGCCAGG
>ENSG00000142611:1:2972621:2978621:1:4962
GAAACCGGCCGCGCTGACGCCGGGGCCTTCGCTGCAAGCGAGAGGCGGACTCGGCGCACCCGCGCGGCCCT
>ENSG00000142611:1:2972621:2978621:1:5149
GAGGCCGGAGAGCCGGGCCCAGCGGGAGCGCCGAGCGCTGGC
>ENSG00000130762:1:3357850:3363850:1:1826
CCCTCCGGCAGGCCGGGCCTCGTCGGTGCA
>ENSG00000130762:1:3357850:3363850:1:2214
CAACCCGCAACGGGATCTCACGGCCGCCCAG
>ENSG00000130762:1:3357850:3363850:1:2954
GCAGGCGACTCCCGGGCCGGCCTCGAGGGG
>ENSG00000130762:1:3357850:3363850:1:3001
GAAGGCGCAGGCACCGGGCGGCGGCGGCTCGGCGGGAATCGAGAGGCGCGATCCA
>ENSG00000130762:1:3357850:3363850:1:3166
CCGCCCGGGCCCTCGGACCCGGAGCAGCCCCGCCCGCCCAGCGCCCACCTGCGGGGCCGCAGCCGCCGCCCTCCAGCCAGACCGCGCAGGAAGCGGAGGAGGCGCCCCGGGCCGGACCGCGCTGCCGCAGGAGCGAAGCG
>ENSG00000130762:1:3357850:3363850:1:3340
TGCACCGCCAGCGCGCCGCCCCTCCGTCCCT
>ENSG00000130762:1:3357850:3363850:1:3496
CCCCTCGCTTTTCCCGCAAGCCCCGCCCCGGCAGCCGCAACAACTTCGCGACCCTCCTGGGGCTCCGCCGGGGCGGGAGAGGCGGGGCTCGCGGGCTGAGCCGGATGCGACTTT
>ENSG00000162591:1:3514919:3520919:-1:2453
CAGGGCGAAGGTGGACGGAGCGTCCACGGGCAG
>ENSG00000162591:1:3514919:3520919:-1:2657
CTTTCCGCATGAGACGAGCAGGGAGCGCAAAG
>ENSG00000162591:1:3514919:3520919:-1:3025
GGACCCGGCGATCAGGTCTCCGCGGTGCCACTTTGGGCGCGGGCGGGAAGCCGGGACGCTCCGCACCTGCAGCGACCTTGGGCTCCGCGGAGCGGGCGC
>ENSG00000162591:1:3514919:3520919:-1:3165
GGCTCCGGGGAGCCGCCGGGGCCGCCTGTGAGCCGGAGAGCGGAGGAGGCACCGGCGCGCACGATGTCGTTCCT
>ENSG00000162591:1:3514919:3520919:-1:3297
CCCGCCGTGCCCGTGGGCGCCAGCGTTCCGCCGCGGCCCCTGCTCCCGCTGCAGCCCGGCATG
>ENSG00000162591:1:3514919:3520919:-1:3417
AGGCCCGTGGTGGACCGAGCTCCGAGGCT
>ENSG00000162591:1:3514919:3520919:-1:4672
GAAACCGTCAGCGACCTTCCTGGGCCCGCTGCCGGACTC
>ENSG00000162591:1:3514919:3520919:-1:5025
CAGATCGTCCACCAGCGAGAGTCTGAGTTCTGTGACGGTGGCAGGCGTGCCT
>ENSG00000162591:1:3514919:3520919:-1:5415
TGGCACGGGGCAGCGGCACCCCCGCTGGC
>ENSG00000162591:1:3514919:3520919:-1:5523
GGAGACGCTGTCGGAGGCAGCGAGGGG
>ENSG00000158109:1:3528416:3534416:1:1992
CTGCCCGGTTCTCATCCCGGCGATTCTAAACCGTCCAT
>ENSG00000158109:1:3528416:3534416:1:2208
CTCTGCGCCTCCTTCCCGCAGCCTCCACCAGATTGCGGGTCCGTTCACCGCCCCCCTCCACACGCGCTGGG
>ENSG00000158109:1:3528416:3534416:1:2323
CACCTCGAACTGCGAGCGCTGACCGGGATC
>ENSG00000158109:1:3528416:3534416:1:2464
GGATCCGTCACGAATAAGCCGTGTGTGAAGAACGCCAGGTCCCGGCAGAAGATCGCTGCCCGGCGTGCGAACTCCCCCACGGTGCA
>ENSG00000158109:1:3528416:3534416:1:2583
CTCCCCGGCACCGCGACCCTCCGTGCAGTGCGAGCCCCCGATGGG
>ENSG00000158109:1:3528416:3534416:1:2677
CAGGGCGGGTCACCCGCTTTCCCCGCGGGCCA
>ENSG00000158109:1:3528416:3534416:1:2739
CCAGCCGCTCCGCGACACCCTGGCAACCGGCTTCGGCCCCGCCCCTTCTCGTTGTG
>ENSG00000158109:1:3528416:3534416:1:2811
CTGCGCGTGACGGTCGCTTCCGGCCCGGCGAGGGGCGGGAGCGATTGTGAACGGCGGCGGGGCAGAGCCAATCGCGGAAAACGGCAGG
>ENSG00000158109:1:3528416:3534416:1:2908
AATCCCGAGGGTCGGCGGACGCGGGAAGGGGCGGAGCCAGAGGCGGGGCCGGCAAGGCGGAGCCAATCGCGGCGGTCCGCGGGG
>ENSG00000158109:1:3528416:3534416:1:3024
GGCTGCGGCGACGGCGGTCGCGTCGGCGTCAGGGTCGGGGTCGGTAAGGGGTGCGGCAATGCTGCAACTGCGGGACTCGGTGGACTCGGCCGGTACGAGCCCCACGGCGGTGCT
>ENSG00000158109:1:3528416:3534416:1:3356
GGCGCCGGGCGGTCCCGCAGGGAGCGAGCTG
>ENSG00000158109:1:3528416:3534416:1:3414
CACCCCGCAACCCGCCCAGCCCGGCAGCATCGAGCAG
>ENSG00000158109:1:3528416:3534416:1:3517
CTTACCGAGTAAGCCGGGGCTGCGCTCTC
>ENSG00000158109:1:3528416:3534416:1:3569
GCCGCCGCGCAGCACCTTGCGAGGACTTCCCGGGGTGCTCGTGCCACGCTCAGGCGCCCCGTGCCGCCCCT
>ENSG00000158109:1:3528416:3534416:1:5747
CTGTCCGGCGGCCACGCGGAGCTGCCGAGCAC
>ENSG00000116213:1:3553511:3559511:-1:155
CCTCCCGGAACCCCTGCGGGGCTGTCTTTGGCGCCAAAGGCGGCCGGCGCTGAGGGCAGGACCCGCGTCTCCTCGCAGGC
>ENSG00000116213:1:3553511:3559511:-1:254
CCTCTCGCGAGCGCCAAGTCCCAGGGGCCGATCCAACTCCGAGGGA
>ENSG00000116213:1:3553511:3559511:-1:404
CCGCCCGCGGAGCCGAACCGCCCCCCGGCCCT
>ENSG00000116213:1:3553511:3559511:-1:449
GCAGCCGTCGCAGCCCCGGGCATCGGCGTCCGTCCCGGCTGGCCTGGCGCGGGCCCCGGTTTCGCTGCGTCCCCTTCGCGGGCGCGCGAGCCTCCGGGCGGGTGCGCGGGC
>ENSG00000116213:1:3553511:3559511:-1:717
CCTCCCGGCGCTCCGCCTCTCCAGCTGGCCGCGTCCAAGTCGGGGTCCCGGGCGCGCTCTG
>ENSG00000116213:1:3553511:3559511:-1:790
CCCGCCGCCTTTTGGCGCGCGTCGCTCCTGCAGAGCCCGGCGAGGCCGCCCACGCAGGGCCGAAGCAGGTCCGGCGCCAGGGCCCCTCCCGCGGGCCAGACCCGACCGCGATCTTCGGCAGAGCTGGGGACGCCGGTGCCGACTCTGTGCCCGACGCCTGCGTTTCCCCCGGACTC
>ENSG00000116213:1:3553511:3559511:-1:1379
GATCCCGTTCGGTGTTTGGAAGGAGCTCGCGGGCGTCGGTGCGCTTGGAGTTGTTCTCTGCGCGCACCA
>ENSG00000116213:1:3553511:3559511:-1:1573
GGACCCGACATGCTGGGCGAGTTCCGAGCGGCTCT
>ENSG00000116213:1:3553511:3559511:-1:1701
AAAGTCGCGTCAGTGAAGCCCGTGGCTTCGCGAGCGAGCCG
>ENSG00000116213:1:3553511:3559511:-1:1763
CTGGCCGCAGCGGGTCCGCGCCTGACGGGGAGGGTCCGGCTGACTCGCACAT
>ENSG00000116213:1:3553511:3559511:-1:1908
AAGGCCGGCACCGCCGGAGTAGGACGCGCGCGCACCACCATCCATTCGGCCGGGGAGGTTGGGGCGTCCGCGGGGAG
>ENSG00000116213:1:3553511:3559511:-1:2112
CCTGGCGCGGACTACTAGCGGCCTGCGGGAGC
>ENSG00000116213:1:3553511:3559511:-1:2175
AGGACCGGGGTCCGGAGTGGGGGTGAGAACGAGGCACGCCCCTGAGCCTGCGAAACCTGCGGACCGAGCGCCCGCGCAGGAGCTCGCTCCC
>ENSG00000116213:1:3553511:3559511:-1:2284
AGACCCGCACGATTCTTCGCCCGGTGCCAGCCCAGATGCGCGCGGGTGATGAACGGGCGGTGGCCGCGATCCACGCGCTCGCTCTGCCCAGTCAGCGGCAAATTCGTTCTC
>ENSG00000116213:1:3553511:3559511:-1:2849
GTTCTCGGGTCGGAAATCCCTGGTCGGAAGAAACGTGGGCGTTTCC
>ENSG00000116213:1:3553511:3559511:-1:2931
AATGCCGCGCGGAAGCCGGCGGCGCTGAT
>ENSG00000116213:1:3553511:3559511:-1:2986
ACTTCCGGCCTCGGAGGCCGGCGTCGGCTGT
>ENSG00000116213:1:3553511:3559511:-1:3191
ATCCTCGGTGCCAGCGTCCCCGGCGGGCAG
>ENSG00000116213:1:3553511:3559511:-1:3265
AGGTGCGGTGCCCGGACAGGTGCGGGGCCCGGGCAGGTACCCGGGGCA
>ENSG00000116213:1:3553511:3559511:-1:3487
GACCCCGGCAGGTGCCCGGGCAGGTGCGGGACC
>ENSG00000116213:1:3553511:3559511:-1:5615
CACATCGAGTGGTCGGCAGACTCGCTCTT
>ENSG00000078900:1:3555944:3561944:1:257
TGCCCCGGGTACCTGCCCGGGCCCCGCACCTGTCCGGGCACCGCACCT
>ENSG00000078900:1:3555944:3561944:1:349
CTGCCCGCCGGGGACGCTGGCACCGAGGAT
>ENSG00000078900:1:3555944:3561944:1:553
ACAGCCGACGCCGGCCTCCGAGGCCGGAAGT
>ENSG00000078900:1:3555944:3561944:1:610
ATCAGCGCCGCCGGCTTCCGCGCGGCATT
>ENSG00000078900:1:3555944:3561944:1:1175
GAGAACGAATTTGCCGCTGACTGGGCAGAGCGAGCGCGTGGATCGCGGCCACCGCCCGTTCATCACCCGCGCGCATCTGGGCTGGCACCGGGCGAAGAATCGTGCGGGTCT
>ENSG00000078900:1:3555944:3561944:1:1304
GGGAGCGAGCTCCTGCGCGGGCGCTCGGTCCGCAGGTTTCGCAGGCTCAGGGGCGTGCCTCGTTCTCACCCCCACTCCGGACCCCGGTCCT
>ENSG00000078900:1:3555944:3561944:1:1426
GCTCCCGCAGGCCGCTAGTAGTCCGCGCCAGG
>ENSG00000078900:1:3555944:3561944:1:1587
CCCCGCGGACGCCCCAACCTCCCCGGCCGAATGGATGGTGGTGCGCGCGCGTCCTACTCCGGCGGTGCCGGCCTT
>ENSG00000078900:1:3555944:3561944:1:1755
ATGTGCGAGTCAGCCGGACCCTCCCCGTCAGGCGCGGACCCGCTGCGGCCAGAGAACCCAGTCTGCGCCAGCCCGGCTCGCTCGCGAAGCCACGGGCTTCACTGACGCGACTTT
>ENSG00000078900:1:3555944:3561944:1:1962
AGAGCCGCTCGGAACTCGCCCAGCATGTCGGGTCC
>ENSG00000078900:1:3555944:3561944:1:2122
TGGTGCGCGCAGAGAACAACTCCAAGCGCACCGACGCCCGCGAGCTCCTTCCAAACACCGAACGGGATC
>ENSG00000078900:1:3555944:3561944:1:2604
GAGTCCGGGGGAAACGCAGGCGTCGGGCACAGAGTCGGCACCGGCGTCCCCAGCTCTGCCGAAGATCGCGGTCGGGTCTGGCCCGCGGGAGGGGCCCTGGCGCCGGACCTGCTTCGGCCCTGCGTGGGCGGCCTCGCCGGGCTCTGCAGGAGCGACGCGCGCCAAAAGGCGGCGGGAAG
>ENSG00000078900:1:3555944:3561944:1:2792
CAGAGCGCGCCCGGGACCCCGACTTGGACGCGGCCAGCTGGAGAGGCGGAGCGCCGGGAGG
>ENSG00000078900:1:3555944:3561944:1:2911
AAAGGCGCTAACGCCCGCGGCCGCCTAC
>ENSG00000078900:1:3555944:3561944:1:3008
CCGCCCGCGCACCCGCCCGGAGGCTCGCGCGCCCGCGAAGGGGACGCAGCGAAACCGGGGCCCGCGCCAGGCCAGCCGGGACGGACGCCGATGCCCGGGGCTGCGACGGCTGC
>ENSG00000078900:1:3555944:3561944:1:3134
AGGGCCGGGGGGCGGTTCGGCTCCGCGGGCGG
>ENSG00000078900:1:3555944:3561944:1:3270
TCCCTCGGAGTTGGATCGGCCCCTGGGACTTGGCGCTCGCGAGAGG
>ENSG00000078900:1:3555944:3561944:1:3335
GCCTGCGAGGAGACGCGGGTCCTGCCCTCAGCGCCGGCCGCCTTTGGCGCCAAAGACAGCCCCGCAGGGGTTCCGGGAGG
>ENSG00000078900:1:3555944:3561944:1:3669
CTAAGCGGTTTCGATGGTTTCCCGAGGGA
>ENSG00000078900:1:3555944:3561944:1:4739
GTGAACGGAAGGCGGACCTGAGCGGGGCT
>ENSG00000187648:1:3649627:3655627:-1:1793
GCCCTCGCCCAGCCGCGACCCCGCGCTTCCGGATCCGGGTTGTTGCGGGATC
>ENSG00000187648:1:3649627:3655627:-1:1998
CCAGGCGGGCCGGCCCTGCCCGTCCACCGGCCGCCGAGAGTCCCCGGCCTT
>ENSG00000187648:1:3649627:3655627:-1:2133
CTTCTCGCCCGCGAGGCTTCTCCGGGTGGGATCGTCCTG
>ENSG00000187648:1:3649627:3655627:-1:2187
GGATCCGCCCCCTCCGAGCATCCGCCGCCCCTCGGAGACCACTCCAGCTCGGACGGACCCACTCCAGCCCCCGCTGCACGCGGAAGCGCTCAT
>ENSG00000187648:1:3649627:3655627:-1:2359
GGCTCCGACACGAACGCCTCTGCTCGCAGGGCGGTGAGCGCAGATCCCACGGGTCCCTCGGTCGGGGGTCGAGGCTGCTTCCGTTTCCATCCCGGACCCGACAATGGGCGGGAAA
>ENSG00000187648:1:3649627:3655627:-1:2585
GCCTGCGAGCTGCCCGTGCGCGTGCGGAGGGACCGCATCC
>ENSG00000187648:1:3649627:3655627:-1:2766
AAGTACGTGGACAGGCCGCCTGATGACACTACGTTTACGGGATC
>ENSG00000187648:1:3649627:3655627:-1:3057
ACACCCGTGCCACCCGCCCTTGCCCCGTCAGC
>ENSG00000187648:1:3649627:3655627:-1:3343
CTCCCCGGAGGAGGCCCGAGATGCTCTCGTGACT
>ENSG00000187648:1:3649627:3655627:-1:3888
ATGGCCGTGGGGGCATCCGGGGACGAGCAC
>ENSG00000204999:1:3676485:3682485:1:1925
CTTTACGCACGGGAACGGTGTCTGTGGTCCCCGACGCTTCCCCGGCGCCTCT
>ENSG00000204999:1:3676485:3682485:1:2161
CCAGACGCGCCCAGAGCCTCCCGCAGTCTCGTCGGCGCTGCAGCCGGGTCCCCGCGGGGCTGGGAGGCTCGTGGCGTCGGAGGG
>ENSG00000204999:1:3676485:3682485:1:2389
CCTTCCGGACGAGGCGTCTCCCGGCCCCACTCGCCCCG
>ENSG00000204999:1:3676485:3682485:1:2732
AGGCGCGCGGGGTCCGGGCTGCGGCTTCCCGGTGCGGCCGCAGTGGGCAGGTGCGACTGTGCGCGGCCTCGCTGGC
>ENSG00000204999:1:3676485:3682485:1:2847
CCCACCGGCCTAACCCGCGGTGCGGGGCCAGGGCCGGAACT
>ENSG00000204999:1:3676485:3682485:1:3001
AGGCTCGAGGCGTCTGCCGCACCTCAGCCCACGACCTGCCCCGCTGGGAGGTGCGGGCCGCTGGC
>ENSG00000204999:1:3676485:3682485:1:3516
TGCTGCGTGGATGTCGGGTTGCAAGGCGGCTGC
>ENSG00000204999:1:3676485:3682485:1:5272
CCCACCGAGAAGGCCCCGCCCCTCCCGCTGCA
>ENSG00000204999:1:3676485:3682485:1:5866
TGCCCCGCATGCACGCGGGGGGCTGGCCGCACACGTGAGA
>ENSG00000204999:1:3676485:3682485:1:5951
AGACACGGACCCTGCGGCACACACAGCGCACAGGGCACACGCGCTGGC
>ENSG00000130764:1:3699928:3705928:-1:2155
TGCTTCGGGCAAATCGGCCTCCCGTCTTA
>ENSG00000130764:1:3699928:3705928:-1:2832
ACCCGCGGAGAGAGCGAGCCGCTCTCCAGCCCCTCCCCGGCTCTACGCAGGA
>ENSG00000130764:1:3699928:3705928:-1:2948
TTTTCCGGCACAGGTCGGAAGTGGCGCGCGCTGCCCCGGAAGC
>ENSG00000130764:1:3699928:3705928:-1:3020
TGAGGCGCCATGGCGGCGGCAGCGGTGTC
>ENSG00000130764:1:3699928:3705928:-1:3263
AGCCTCGTGCTGCGGCGCAACGCGCTGGG
>ENSG00000130764:1:3699928:3705928:-1:3302
AGCCCCGAGCTCGGGCCGCTGCCTGCCCTTCGGGTGCTCGACCTGTCGGGCAACGCGCTGGAGGCGCTGCCGCCGGG
>ENSG00000130764:1:3699928:3705928:-1:3389
GGCCCCGCCGAGCCGCCGGGCCTTCCGCAGCT
>ENSG00000130764:1:3699928:3705928:-1:3434
CTCAGCGGCAACCGGCTGCGCGAGCTGCCAGCCGACCTGGCGCGCTGCGCCCCGCGCCT
>ENSG00000130764:1:3699928:3705928:-1:3530
TTTCCCGCCGAGCTCTTTCGCCCCGGCGCGCTG
>ENSG00000116198:1:3760638:3766638:-1:1439
TCTTCCGTCAGCTCCGTGCCATCCTCGTACAGGCACAGCCGGGAACCGCGCTCAG
>ENSG00000116198:1:3760638:3766638:-1:1656
GGGAGCGGGAGCAAGGGCGCCTGACTGCGGGCCGTTCTAAAATACGAAGAG
>ENSG00000116198:1:3760638:3766638:-1:1854
ACAGCCGCCAGAGCGGTGCTGGCACACGAAGGAGAACGGTTGG
>ENSG00000116198:1:3760638:3766638:-1:2452
CCACACGCCTCCCCGACGGGCCGTCCCCGCCTAGCCCAGCGGGCAC
>ENSG00000116198:1:3760638:3766638:-1:2536
AGCTCCGGCCAGCCACGCCGAACTTCCTCGGGCTGCGCAGGGCCCGCAGCTTCACGCTCTT
>ENSG00000116198:1:3760638:3766638:-1:2672
AGATCCGTCCTCGCCCTGGCCGCAGGG
>ENSG00000116198:1:3760638:3766638:-1:2784
AGGCCCGACGCGGTCTTGTGCGCAGGCGTCGCCCCACGGACAC
>ENSG00000116198:1:3760638:3766638:-1:2945
TTGTGCGCAGGCGCGGCCTGGGGTGGGGCGGGGTCGCGCACGCGCAGAG
>ENSG00000116198:1:3760638:3766638:-1:3108
CAAGGCGGCCTGGGGCGGCGGAAGGGGCGCCCCC
>ENSG00000116198:1:3760638:3766638:-1:3159
AGCGGCGGCTGCCGAGGAAGTCCACGAGAGCCGGGTCCCGCACGCCCCTGGGGTCCGGGTGCTGAGGCGCCGCCTGG
>ENSG00000116198:1:3760638:3766638:-1:3245
CGGGCCGCGGCACCGCTCCGACCCAGCCGCCCTCTCCACCGGGGCCGCGGCAGCGCCAGTCGGGGCC
>ENSG00000116198:1:3760638:3766638:-1:3330
CCTTCCGGGCCGCTGCGGCGCCGGCCCAGGGCCGGAGTG
>ENSG00000116198:1:3760638:3766638:-1:3446
GTGCGCGGTGCAAGCGCGGACGGTGTGGAGTTAGATGCCGGCCTTGCTGTCGCCGAAGAGCCGGCGCGGCCCCGTCGTGCCGTATGCCGGGGAG
>ENSG00000116198:1:3760638:3766638:-1:3555
GGGACCGCCTGCCCCGGCCGGGACGGCCCATTTAGCGTGGAA
>ENSG00000169598:1:3760705:3766705:1:2339
TTCCACGCTAAATGGGCCGTCCCGGCCGG
>ENSG00000169598:1:3760705:3766705:1:2396
CTCCCCGGCATACGGCACGACGGGGCCGCGCCGGCTCTTCGGCGACAGCAAGGCCGGCATCTAACTCCACACCGTCCGCGCTTGCACCGCGCACCC
>ENSG00000169598:1:3760705:3766705:1:2567
CACTCCGGCCCTGGGCCGGCGCCGCAGCGGCCCGGAAGG
>ENSG00000169598:1:3760705:3766705:1:2624
GGCCCCGACTGGCGCTGCCGCGGCCCCGGTGGAGAGGGCGGCTGGGTCGGAGCGGTGCCGCGGCCCGGGGAGGCGGCCAGGCGGCGCCTCAGCACCCGGACCCCAGGGGCGTGCGGGACCCGGCTCTCGTGGACTTCCTCGGCAGCCGCCGCT
>ENSG00000169598:1:3760705:3766705:1:2794
GGGGGCGCCCCTTCCGCCGCCCCAGGCCGCCTTG
>ENSG00000169598:1:3760705:3766705:1:2942
CTCTGCGCGTGCGCGACCCCGCCCCACCCCAGGCCGCGCCTGCGCACAA
>ENSG00000169598:1:3760705:3766705:1:3109
GTGTCCGTGGGGCGACGCCTGCGCACAAGACCGCGTCGGGCCT
>ENSG00000169598:1:3760705:3766705:1:3237
CCCTGCGGCCAGGGCGAGGACGGATCT
>ENSG00000169598:1:3760705:3766705:1:3339
AAGAGCGTGAAGCTGCGGGCCCTGCGCAGCCCGAGGAAGTTCGGCGTGGCTGGCCGGAGCT
>ENSG00000169598:1:3760705:3766705:1:3438
GTGCCCGCTGGGCTAGGCGGGGACGGCCCGTCGGGGAGGCGTGTGG
>ENSG00000169598:1:3760705:3766705:1:3530
GGCGGCGCCCGGGGCGGGTAGTTTTCGTTCGCCTCAGCCGCTAGG
>ENSG00000169598:1:3760705:3766705:1:4039
CCAACCGTTCTCCTTCGTGTGCCAGCACCGCTCTGGCGGCTGT
>ENSG00000169598:1:3760705:3766705:1:4229
CTCTTCGTATTTTAGAACGGCCCGCAGTCAGGCGCCCTTGCTCCCGCTCCC
>ENSG00000169598:1:3760705:3766705:1:4442
CTGAGCGCGGTTCCCGGCTGTGCCTGTACGAGGATGGCACGGAGCTGACGGAAGA
>ENSG00000198912:1:3803709:3809709:-1:917
GACTGCGCAGCCACCTGCGGGCGGAGAG
>ENSG00000198912:1:3803709:3809709:-1:1356
CTGGGCGACATAGCGAGACTCCCGTCAAA
>ENSG00000198912:1:3803709:3809709:-1:1860
TAGGGCGCGGCCATTGGAGGAGGCGTGGCCGCTGCGGGTCC
>ENSG00000198912:1:3803709:3809709:-1:1932
AAAGGCGTGGCCCCTGCGAGTCCACGTTGGCCCCGGAGAGTAACGGGACGGCGGAGGGGTCATTTCCCGCCTTGCACGTAACGGGGGACGAAAACCGGCCCCCAGCCCGACGCCGGACCC
>ENSG00000198912:1:3803709:3809709:-1:2149
CAAAGCGGCATGTCGCGGGGCAGCACAGCCTGCGACAAGCGCGCAAAGCTCCCCAGCGGGACCGCAGCACGGGCAG
>ENSG00000198912:1:3803709:3809709:-1:2234
TCCCTCGCGCTGCTCAAGGCCGCTAACCGGCACTCAGAAACCAGCGCTCTGCGGCACT
>ENSG00000198912:1:3803709:3809709:-1:2352
CCTCACGGACGTCCCGCCCGCCCCTCTCAAACATGGCGGCCACAGGCGCACCA
>ENSG00000198912:1:3803709:3809709:-1:2689
GGAAGCGCCGTTCACGAACATGGCCGTCTGC
>ENSG00000198912:1:3803709:3809709:-1:3029
GACTCCGGGTCGCCGCTCCGCCGGGACGCGTTGGCCGGGGCGCGCGGTG
>ENSG00000198912:1:3803709:3809709:-1:3125
GGTCCCGGCAGCAGCTGCGCCGGGCAGGGCGGGGAC
>ENSG00000198912:1:3803709:3809709:-1:3217
AGGAGCGGCCTCCGCTTGGGCCTCGCCCCCGGCAGT
>ENSG00000196581:1:4611652:4617652:1:891
GGAGCCGACACGGTCCGGTCCGGAGCC
>ENSG00000196581:1:4611652:4617652:1:1047
TTCCCCGCCGGCCGCCATAGGCCCCGCTGGT
>ENSG00000196581:1:4611652:4617652:1:2194
AGCTGCGCTGGGCGATGAGGGACCGTTGGG
>ENSG00000196581:1:4611652:4617652:1:2237
AGGACCGGGCTTCGCTGGGTTCGGGGCAGAAGCGCCGAAGCTCCGACCCGGAACGCGGTGACTTCATCAACGCAGAAGCCCGCGCAGCCGAGCAGAGGAGTCCCTCGTAGGCGACCCTCGGACAGACGCTCCTGCGCGGCCCGCGTGG
>ENSG00000196581:1:4611652:4617652:1:2405
CTTTTCGCGCAGCCCCCGCTCCATGCGCCCCC
>ENSG00000196581:1:4611652:4617652:1:2489
CTGGGCGCCCCCGTAACCGGGTCGGAACCTCGAACGGCTTCGCGTGCCATCCGGTTAC
>ENSG00000196581:1:4611652:4617652:1:2557
CCATCCGGCGGCGCCCGGCGGTCCAATCCTAGCCTGCGGCCTCTCTCGAGCCTTTCGCAAGGTGGGGACCGGGACGCGACCGGGGAT
>ENSG00000196581:1:4611652:4617652:1:2770
GGGCTCGAGCTCCCGTTCGAGGGGCGGGGAAGGCGGGTGA
>ENSG00000196581:1:4611652:4617652:1:2825
GCGGGCGGAGTTGGGACCGGCTCCGGGAGGCGGGGGCGAGCGCGCGGAGAGGCAGACGCGAGGAG
>ENSG00000196581:1:4611652:4617652:1:2901
AGCAGCGCGGGCGGCTCTGCGGCGGGCGC
>ENSG00000196581:1:4611652:4617652:1:2957
ATCCCCGCGCGCCTCCTCCGCGCGGCGCCGCCGCCGCGCGTCCCCACGCCCCGCGCTCCACGGCGCCCTCGCCCCGCGCGCCTCTCGTGCCC
>ENSG00000196581:1:4611652:4617652:1:3060
GTCTCCGGGCCGCGGCCGTCTGCAGAGCGAGCGCTCAGACGGAGCC
>ENSG00000196581:1:4611652:4617652:1:3159
CGACCCGGCAGCGCGGAGGGGACTCGCGTCCGTCCGCGTCGCGTCACC
>ENSG00000196581:1:4611652:4617652:1:3220
AGCGCCGCCCCATCGGCGCGGAGCTCCGGCTGG
>ENSG00000196581:1:4611652:4617652:1:3274
AGACACGCACCGTGAGCGGCAGCGCCGCCGGCCTCCCTCCTCGCCGCCCCGGAGGGCGAAGCCGCGGCT
>ENSG00000196581:1:4611652:4617652:1:3354
TGCTGCGCCGCGACAGCGCCGGAACACGCCCCGCCTCGCTGCCGCCTTCGCTGTGCCGCCGGCGGAGGGGGCCGCGAGCCCCGCGCCCCGGCCGGAGGATGTGCGCCCCCGCGGGCCGCCCAGCCTGAGCCATGCGCCCCAACGGCGGCGGCGCGCCGGC
>ENSG00000196581:1:4611652:4617652:1:3524
CCCCGCGCGGCCGCGCTCTGACTCGCTGTGCGCCCCG
>ENSG00000196581:1:4611652:4617652:1:3580
GGCGGCGGACCGAGAGCCGGAGACCGGCGCCGCGGGACGGAAGCGAGCGG
>ENSG00000196581:1:4611652:4617652:1:3819
CTCTTCGCTTCCCGCAAGCGGGCAACGGGGTGCACCGGTAGCCGGAAAG
>ENSG00000196581:1:4611652:4617652:1:3892
AGCACCGCGGCCCTGGCGGGGAGCGGCCGGGTCTCCAGGGTTCCGCGCGTCCGGGGTC
>ENSG00000196581:1:4611652:4617652:1:4135
AGCTCCGGGCTCCCAGCGAGAGCTTCGCAGGCGGAGTT
>ENSG00000196581:1:4611652:4617652:1:4275
GTTTGCGGGTGACCTCCGGGCCCGACGGGCGCTCAC
>ENSG00000196581:1:4611652:4617652:1:4613
GCCCTCGCCCTCCTGCCGGGGCATTCACCGAGCTCGTGCATTTGGGTCCCGGGTTGGAACCGCGAGCGGGGAG
>ENSG00000196581:1:4611652:4617652:1:4695
GGAGGCGGAGAGCAGCGTGCGGTTCTCGAGTTT
>ENSG00000196581:1:4611652:4617652:1:4741
CACTGCGCTCCCGCGTTGGGGACGAAAAG
>ENSG00000069424:1:5971113:5977113:1:1361
AAGGACGTGCATACGCCAGTCGACCCT
>ENSG00000069424:1:5971113:5977113:1:2895
TGCAACGAACGGAGCCCTGGGTTAGGACCGGGAGGCGCTGCC
>ENSG00000069424:1:5971113:5977113:1:3066
AGACACGAGGAATCTCGGGCAGCGAGGTG
>ENSG00000069424:1:5971113:5977113:1:3141
GGGCACGCGGGAGCGGGTGGCGCCTTCCGGGCCGGGTCGGCCGGGAGG
>ENSG00000069424:1:5971113:5977113:1:3203
AGGGGCGCAGAAGGCCGGGACGGCGCCGGGTACAAAGCCTCGCAGGGACGCCCGAAGGCCGCAGAG
>ENSG00000069424:1:5971113:5977113:1:3323
AGGGGCGGAGGGGCGCGGCCAGGCGGGGTCCGCGGACTCCGGCCTGGGAAGGATGCGCGCGGACTAGGGCGCGGGG
>ENSG00000069424:1:5971113:5977113:1:3514
ACCCACGTAGCCAAACGGCACCCAGCGGCCCCGACCCC
>ENSG00000069424:1:5971113:5977113:1:3568
GGGGACGCCTGCGACTAACGCGGGGACAGCCCCCGCCGCGCGCCACCGCCGCACCC
>ENSG00000069424:1:5971113:5977113:1:3707
TGCCTCGAGGCCGCGTCCAACCTCCCCCGCGGCGCCGGCCCA
>ENSG00000069424:1:5971113:5977113:1:3842
CCACTCGACGGACCCAGAGGCCCGGCGGCCGGTGCTCAACGGAGCC
>ENSG00000069424:1:5971113:5977113:1:3897
AGGACCGAGGACTGGCCGAGGGGCGCGCCCCGTCCGCTGCCACCCGCGGGAGGAGCCTCGGAAGGCGGCGCACCGCGCCGCA
>ENSG00000069424:1:5971113:5977113:1:3996
CGCCTCGCGTCACTGTCGCCGTCAGGGCCGCGGAG
>ENSG00000069424:1:5971113:5977113:1:4043
CAAGTCGAGGGCTGCGCTTTGCGAGCGCCAGCCAATCGGTGCGGCGGCGGG
>ENSG00000069424:1:5971113:5977113:1:4175
AGAGGCGTGGCCCCGGGCGTCCCACGAGGTG
>ENSG00000069424:1:5971113:5977113:1:4233
GCTAGCGGGATTCGGGGGCGCTAAAGTCGCAGGG
>ENSG00000069424:1:5971113:5977113:1:4382
GGCGGCGGGTATCCGCGAGGCCCGCGCTGCGGCAGGCGCCGCGGTCCCGTCTCCATCTCTTCTTCCCCGGCCCTGCGTCCCTGCCTCCGCCGCTGTC
>ENSG00000069424:1:5971113:5977113:1:4783
TCATCCGTCGTTCTCGCTGCCTGTCCCTGTGTCGCTCCGGTCCC
>ENSG00000131697:1:5972120:5978120:-1:2183
GGGACCGGAGCGACACAGGGACAGGCAGCGAGAACGACGGATGA
>ENSG00000131697:1:5972120:5978120:-1:2531
GACAGCGGCGGAGGCAGGGACGCAGGGCCGGGGAA
>ENSG00000131697:1:5972120:5978120:-1:2592
CCTGCCGCAGCGCGGGCCTCGCGGATACCCGCCGCCGCCGTCCCGGAGCAGCTTGGTGGAAAGCGCGCCCCG
>ENSG00000131697:1:5972120:5978120:-1:2743
CCCTGCGACTTTAGCGCCCCCGAATCCCGCTAGC
>ENSG00000131697:1:5972120:5978120:-1:2804
CACCTCGTGGGACGCCCGGGGCCACGCCTCT
>ENSG00000131697:1:5972120:5978120:-1:2919
GCCGCCGCACCGATTGGCTGGCGCTCGCAAAGCGCAGCCCTCGACTTG
>ENSG00000131697:1:5972120:5978120:-1:2979
CTCCGCGGCCCTGACGGCGACAGTGACGCGAGGCG
>ENSG00000131697:1:5972120:5978120:-1:3031
TGCGGCGCGGTGCGCCGCCTTCCGAGGCTCCTCCCGCGGGTGGCAGCGGACGGGGCGCGCCCCTCGGCCAGTCCTCGGTCCT
>ENSG00000131697:1:5972120:5978120:-1:3122
GGCTCCGTTGAGCACCGGCCGCCGGGCCTCTGGGTCCGTCGAGTGG
>ENSG00000131697:1:5972120:5978120:-1:3389
TGCGGCGGTGGCGCGCGGCGGGGGCTGTCCCCGCGTTAGTCGCAGGCGTCCCC
>ENSG00000131697:1:5972120:5978120:-1:3464
GGGGCCGCTGGGTGCCGTTTGGCTACGTGGGT
>ENSG00000131697:1:5972120:5978120:-1:3611
CCCCGCGCCCTAGTCCGCGCGCATCCTTCCCAGGCCGGAGTCCGCGGACCCCGCCTGGCCGCGCCCCTCCGCCCCTCCTCCCCGCCCCCCGGCTCCAGCTCCGGCTCCGGCTGT
>ENSG00000131697:1:5972120:5978120:-1:3741
CTCTGCGGCCTTCGGGCGTCCCTGCGAGGCTTTGTACCCGGCGCCGTCCCGGCCTTCTGCGCCCCT
>ENSG00000131697:1:5972120:5978120:-1:3821
CCTCCCGGCCGACCCGGCCCGGAAGGCGCCACCCGCTCCCGCGTGCCC
>ENSG00000131697:1:5972120:5978120:-1:3915
CACCTCGCTGCCCGAGATTCCTCGTGTCT
>ENSG00000131697:1:5972120:5978120:-1:4073
GGCAGCGCCTCCCGGTCCTAACCCAGGGCTCCGTTCGTTGCA
>ENSG00000131697:1:5972120:5978120:-1:5622
AGGGTCGACTGGCGTATGCACGTCCTT
>ENSG00000116254:1:6159770:6165770:-1:2096
CTCTGCGACAGGTGTCGCTTCTGAGCGGGAGT
>ENSG00000116254:1:6159770:6165770:-1:2365
AGGAACGTGCCGAGGCCGGAGCCGGGAGC
>ENSG00000116254:1:6159770:6165770:-1:2414
TGAACCGAGTGGGGGAGCGGGCCGCGCGCTGCC
>ENSG00000116254:1:6159770:6165770:-1:2484
CCCAGCGCCTTCGCAGGCGAGCGGCGGCGGCTGGCTCTGCCCGGGGTGCGCGGGGGCGGTGTTTCCTCGCCTCC
>ENSG00000116254:1:6159770:6165770:-1:2568
GGGCTCGCCAAGCCCCGACTGCCCGCTCGGCCGTCGGGTCCGCGGGCGCGCGGACGCCTCGACGGCTCC
>ENSG00000116254:1:6159770:6165770:-1:2763
CTGGACGTCACAATCCGGGCATGTGTGCCGCCCCCCCGCCGTGCCGCCGTG
>ENSG00000116254:1:6159770:6165770:-1:2834
ACCCTCGGCCGGCTGCGGGACTCGGGCTG
>ENSG00000116254:1:6159770:6165770:-1:2972
GCGGCCGCCATCTTCTCGCCGAGGCCGCCTCGCCCGCCGCGCGCGCCGGTCCGGCAGCGCACGGGTTA
>ENSG00000116254:1:6159770:6165770:-1:3298
GCACCCGGGTTGCGGGGCTGCGCTCCCGCCCTGCTGGCGCCGCGCGGCCAAGGGCGAAGGC
>ENSG00000116254:1:6159770:6165770:-1:3371
CGGGCCGGCGTGAGGGCGGCTAAGGGCGGGGTGCGATCCGGGCCC
>ENSG00000116254:1:6159770:6165770:-1:3514
GGGGGCGGGAATCGCGCTAGCTCCCGGAGCGGCGCACCCCGCGCTCGCGTCCCGCCGCCGTGCGCCTCTGGCCTCGCTGCGGGCAGGCGGGACC
>ENSG00000116254:1:6159770:6165770:-1:3657
AGGGGCGAGGACCGGCGGTGCTTGGGGACGCGTTGAGCGCCCAG
>ENSG00000116254:1:6159770:6165770:-1:3731
GACTCCGCTCTGGGACGCACGGGCTCGGACCC
>ENSG00000116254:1:6159770:6165770:-1:3814
TTACCCGGGCCGCCGGCGTCCTTCTGGCGCGACCTAGCGCCCGCCGCTGTC
>ENSG00000116254:1:6159770:6165770:-1:4457
GGCAGCGAGCGTGCTGGGGACGGGGAA
>ENSG00000116251:1:6179266:6185266:-1:2970
CCCTGCGTGCCTTGCGCGCTGCGGGCTCTTTGCGTCTGCGTAGTTCGCTCAC
>ENSG00000116251:1:6179266:6185266:-1:3096
AGGCACGTGGGCCTCGCCGAGCCCGGCATCTACCCAGGCTCGCTGGGGACGGCGCCCTGCAGCGTCCTG
>ENSG00000116251:1:6179266:6185266:-1:3179
CAGGTCGGCCGGAGCGGGCCAGAGCCCCTGCCGATCCCAGCACGTTGTA
>ENSG00000116251:1:6179266:6185266:-1:3242
CGGCCCGAGGCTCGTGAGGGAGATCCGGGAGGTCTCGGAGGCCCGGGGCC
>ENSG00000116251:1:6179266:6185266:-1:3424
GGAGCCGCGCATTCGGAAGTCCACGGCCAAGACTCGGGGACGAATCCGCGGAAGGGCGGCTTGGTCGGCGTGCTTTCGGAGAG
>ENSG00000189429:1:6185122:6191122:1:2500
CACGTCGACCTAGCAAGCGAGCGCACGCTGGAGAAAACGCTGGG
>ENSG00000189429:1:6185122:6191122:1:2835
CAGGGCGTCTCACTCCGCCTCCCAAGCGCTGGAAAGTCGGTGGAGGGGCGTCCGCTGCT
>ENSG00000189429:1:6185122:6191122:1:3303
TCCTCCGGCCCCGCTCTGCGCGGCGCTCTG
>ENSG00000189429:1:6185122:6191122:1:3459
CGGGCCGGAACCAGTGCGCAAAGCAGATGGCGAGCGCGGAGGTCGGTTCGGCCCCGCCGCGCCT
>ENSG00000189429:1:6185122:6191122:1:3551
GATGCCGGAAGAGGCGTCGCCTGCGGGTCA
>ENSG00000189429:1:6185122:6191122:1:3671
ACCATCGCCCGGTGCGGGCCTGAACTTCCAGGGCCGGCTACTCCTCGGCAGAGCGACCGCGCGGTGTCTCAGAGCGCGGCCCGGAGCCGCACTAAGAGCGCTGGACGGCGGGAGAGAGGCTCGGAGGACCGGTAGCTCCCAGCAAAGCGGCCCAGCGGGTAGGTACAAGGCCCCGCCCCTCGCCAGT
>ENSG00000189429:1:6185122:6191122:1:3941
CTGGACGCCCAGTCGGGTCCAGGCGCGATAGG
>ENSG00000189429:1:6185122:6191122:1:4010
TCAAGCGGGGCTCCGTGCGTGCCCCAGCCGCCCGCTTGCGCTGTCGCTGCAGATGTCGGGAGC
>ENSG00000189429:1:6185122:6191122:1:4109
TGCCCCGAGCATCCACCCGCTGGTGTGCCCGCTGTGCCACGTGCAGTACGAGCGCCCGT
>ENSG00000189429:1:6185122:6191122:1:4182
TTCCACGACTTCTGTGCCGGCTGCCTGCGTGGCCGCGCGACCGACGGCCGCCTCA
>ENSG00000189429:1:6185122:6191122:1:4927
CCCAGCGGGCTCCCGCCGGTGGACCGGCTGC
>ENSG00000158286:1:6188265:6194265:1:160
TCCTCCGGCCCCGCTCTGCGCGGCGCTCTG
>ENSG00000158286:1:6188265:6194265:1:316
CGGGCCGGAACCAGTGCGCAAAGCAGATGGCGAGCGCGGAGGTCGGTTCGGCCCCGCCGCGCCT
>ENSG00000158286:1:6188265:6194265:1:408
GATGCCGGAAGAGGCGTCGCCTGCGGGTCA
>ENSG00000158286:1:6188265:6194265:1:528
ACCATCGCCCGGTGCGGGCCTGAACTTCCAGGGCCGGCTACTCCTCGGCAGAGCGACCGCGCGGTGTCTCAGAGCGCGGCCCGGAGCCGCACTAAGAGCGCTGGACGGCGGGAGAGAGGCTCGGAGGACCGGTAGCTCCCAGCAAAGCGGCCCAGCGGGTAGGTACAAGGCCCCGCCCCTCGCCAGT
>ENSG00000158286:1:6188265:6194265:1:798
CTGGACGCCCAGTCGGGTCCAGGCGCGATAGG
>ENSG00000158286:1:6188265:6194265:1:867
TCAAGCGGGGCTCCGTGCGTGCCCCAGCCGCCCGCTTGCGCTGTCGCTGCAGATGTCGGGAGC
>ENSG00000158286:1:6188265:6194265:1:966
TGCCCCGAGCATCCACCCGCTGGTGTGCCCGCTGTGCCACGTGCAGTACGAGCGCCCGT
>ENSG00000158286:1:6188265:6194265:1:1039
TTCCACGACTTCTGTGCCGGCTGCCTGCGTGGCCGCGCGACCGACGGCCGCCTCA
>ENSG00000158286:1:6188265:6194265:1:1784
CCCAGCGGGCTCCCGCCGGTGGACCGGCTGC
>ENSG00000158286:1:6188265:6194265:1:3139
GGCTGCGTTTAGCTGCGCACCCGGCCACGGCTGGGACAAACACGCGCAGTGACACGCGGCGGCTGCGGTTCCCGCGCTGGCCGCGGTCGGGCTCTGGCGCTCCTGAGCCCGCGCTCGGCCCGCAGGACGTGGAGACCACGTACTT
>ENSG00000158286:1:6188265:6194265:1:3308
ATGCGCGCGCTGCCGCGACGAGACGCACCGAGCACGCATGTTCGCGCGCCACGACATC
>ENSG00000158286:1:6188265:6194265:1:3552
GCATCCGCTGCTTCCGCGACATGCAGAAGTGCGTACAGGGGACGCGAGGGG
>ENSG00000158286:1:6188265:6194265:1:3653
AGAGCCGGGCACACTGCGTGGACCTGGAATCGGCTTACGTGCAGGGCTGCGAGCGGCTGG
>ENSG00000158286:1:6188265:6194265:1:3742
TGGCGCGCGGGGCCGCGCGGCGGCGATCGCGAGCCTGACCACGCCCTG
>ENSG00000158286:1:6188265:6194265:1:3861
AGGTGCGGCACAGCGCCGCCGAGGAGGAGGACGCTATCCACGCCCTCTTCGGCAGC
>ENSG00000158286:1:6188265:6194265:1:5414
ACCACCGAGCTGAATTCGCGCGCTGTC
>ENSG00000116237:1:6215619:6221619:-1:981
TCTGGCGTCTGTTCCTCGCAGCCTCCTCGCCCTGCCGCCCTC
>ENSG00000116237:1:6215619:6221619:-1:2327
GAGGTCGCCGCACTTGGCCCCGCGCCCCAGGGCGTCTGGTTTTCGGGGACGACGCAGGGCCGGCGAGGGTGCGGCCGTTTCA
>ENSG00000116237:1:6215619:6221619:-1:2769
AGACGCGGGCGGCGACTTCTCCCACCACTTCCCGGCCCCCGCCCGGCACA
>ENSG00000116237:1:6215619:6221619:-1:2831
GAGCCCGGATGTCCCCGAGGGGCGGGGAGGGGCGGGCGGGCGGGGCGCTCCCGCCAAATTCCGGACAGCAACAGGGCGGGCCGGAGTTCTCGCGAGAACTGGCAGGCGGCGCGCAGCTGCGGGCAGCTGCCCTTCCCGGGCCGGCATCGGCGGCACAGTGCGCAGGCGCAGCCGGCGCGTTTCTCCGGGCTACAGCCGGCGCCGCCGCCCGCTAGTCCGCCGCCCGGCGCCATGGCGGGCTGCGCGGCGCGGGCTCCGCCGGGCTCTGAGGCGCGTCTCA
>ENSG00000116237:1:6215619:6221619:-1:3133
CGCCTCGGTGCTCGCGCTGCCGCTGCT
>ENSG00000116237:1:6215619:6221619:-1:3177
AGGGCCGCACCGGGCTGGCGCTCTACGTGGCCGGGCTCAACGCGCTGCTGCTGCTGCTCTATCGGCCGCCTCGCTACC
>ENSG00000116237:1:6215619:6221619:-1:3332
CTCCCCGGGCCCGCAGTGGCCTCCCACGCGCGCGCTCTTCATCCGCGAGTTCAGGTCGCAGGA
>ENSG00000116237:1:6215619:6221619:-1:3406
CTCTCCGGGCTCGGGCGCCCTGCACCCGAGGAG
>ENSG00000116237:1:6215619:6221619:-1:3563
GGCCCCGCAGTGACGTGGGTGGGGCTGGGCGCACAGGCCCGGGTGC
>ENSG00000181563:1:6217455:6223455:1:558
GCACCCGGGCCTGTGCGCCCAGCCCCACCCACGTCACTGCGGGGCC
>ENSG00000181563:1:6217455:6223455:1:659
ACTCGCGGGCTCGCTCACTCCACCCCACGCGCACCT
>ENSG00000181563:1:6217455:6223455:1:728
CTCCTCGGGTGCAGGGCGCCCGAGCCCGGAGAG
>ENSG00000181563:1:6217455:6223455:1:846
CGCGCCGCGCCAAGCGGACCGCCGCCCGCCCCG
>ENSG00000181563:1:6217455:6223455:1:917
CGAGGCGGCCGATAGAGCAGCAGCAGCAGCGCGTTGAGCCCGGCCACGTAGAGCGCCAGCCCGGTGCGGCCCTGCAGGCCGGCGCGCGTGAGCAGCGGCAGCGCGAGCACCGAGGCGCCCAG
>ENSG00000181563:1:6217455:6223455:1:1056
TGAGACGCGCCTCAGAGCCCGGCGGAGCCCGCGCCGCGCAGCCCGCCATGGCGCCGGGCGGCGGACTAGCGGGCGGCGGCGCCGGCTGTAGCCCGGAGAAACGCGCCGGCTGCGCCTGCGCACTGTGCCGCCGATGCCGGCCCG
>ENSG00000181563:1:6217455:6223455:1:1210
CTGCCCGCAGCTGCGCGCCGCCTGCCAGTTCTCGCGAGAACTCCGGCCCGCCCTGTTGCTGTCCGGAATTTGGCGGGAGCGCCCCG
>ENSG00000181563:1:6217455:6223455:1:1758
TGAAACGGCCGCACCCTCGCCGGCCCTGCGTCGTCCCCGAAAACCAGACGCCCTGGGGCGCGGGGCCAAGTGCGGCGACCTC
>ENSG00000181563:1:6217455:6223455:1:3144
GAGGGCGGCAGGGCGAGGAGGCTGCGAGGAACAGACGCCAGA
>ENSG00000181563:1:6217455:6223455:1:5142
GGTCTCGAACACCTGACCGCGTGATCCGCTGGC
>ENSG00000173673:1:6223232:6229232:1:1047
TCCTGCGCGACCCTCGGCCAGTGTAAGGCGAGTAGCGGGCCA
>ENSG00000173673:1:6223232:6229232:1:1466
GGGAACGGCGGGTGTCGGGGTTCGGGCGG
>ENSG00000173673:1:6223232:6229232:1:1557
AGCGGCGGGCCGCGAGAGCTGCGCGGAGGG
>ENSG00000173673:1:6223232:6229232:1:1603
GCCCTCGAGTTGAAAGGCGCGGGCGGCGGTTTA
>ENSG00000173673:1:6223232:6229232:1:1665
TGCCCCGCTGCCCCGCAGCTCGAGAACGCGGGGAGGGGGAGGCCCGCCGGGGCGCGACGCGCGCCAGG
>ENSG00000173673:1:6223232:6229232:1:1759
AAGTCCGCGCCTGGCGGGGCGCCCGGAGTT
>ENSG00000173673:1:6223232:6229232:1:1908
TATACCGCGCCGCCACCGCCCCAAGCTCGGAGCGAGTCGCATGGAGGACGCCCCGGCCCGGCCGGTCCTGGCGCTTCA
>ENSG00000173673:1:6223232:6229232:1:2043
AGGCCCGGGTCGGCCCGGATCTGGCCCGCGGGCCCTGCGGTCCGGGCTG
>ENSG00000173673:1:6223232:6229232:1:2144
CGTGGCGCGATTCTCCACGCTGCTTGGCGCCTGGGAACGCCGCTATC
>ENSG00000173673:1:6223232:6229232:1:3952
ATGGTCGGGTAGATCCGGAAGCGCAAAT
>ENSG00000173673:1:6223232:6229232:1:4323
GGAGACGTTCGGGTCGTCTGACCTCCGCCCTC
>ENSG00000173673:1:6223232:6229232:1:4546
GGAGCCGAGCAACCGTCGGGCTTCCGCAGCT
>ENSG00000173673:1:6223232:6229232:1:4598
TCCTTCGGCGCGGAGATGAGGTCGGCAGCGGCCTGCGCTGCCCCCTGGTGCCCGAGAGCGCCGCCGGCAGCACCATGGACAGCGCCGGGTTG
>ENSG00000173673:1:6223232:6229232:1:4806
TGGCTCGTCCGCCAGCGTCCCCCCGCCGCAGCCAGCGTCGAGTCGCTGCGCCGAGAGTCCCGGGCTGGGCCTGCGCGTGTGGCGGCCCT
>ENSG00000173673:1:6223232:6229232:1:4994
CCAGTCGTCCGTTCTGGTCGTGGGGCGGGGGT
>ENSG00000173673:1:6223232:6229232:1:5035
AGGGCCGCGCACCCCGCAAGCGCAGGG
>ENSG00000173673:1:6223232:6229232:1:5132
ACACACGCCGGACCGCTCGCTCTCCGCCCATCCTCCGGAGGG
>ENSG00000173673:1:6223232:6229232:1:5303
CCCCTCGCAGCGAGGAGAATCGCTGCCCCGCCCCGGACCATTCAGCGGACCGCGGGCGCCCGGTTCCCACCGGCACAAAGCGCGCCTGG
>ENSG00000173673:1:6223232:6229232:1:5458
TCCTTCGCAAGCGGTGCTGCCCACCGGGCTGGCGCATTCCCCGAGGCC
>ENSG00000173673:1:6223232:6229232:1:5535
TGCACCGCCCCAACCGGACGCCCCGCCCACGCGGTTCC
>ENSG00000173673:1:6223232:6229232:1:5687
AAGCCCGGACCCCGTAGACCCCGCAGCT
>ENSG00000173673:1:6223232:6229232:1:5748
CTGGACGGCTCTCGGAGCGCGCTGCGCCACT
>ENSG00000173673:1:6223232:6229232:1:5955
GCCAGCGCGAATCTGCGAAGTCGGTATC
>ENSG00000158292:1:6240622:6246622:-1:630
TGGCCCGTCAACAGCTGCGGCCTCGCACAA
>ENSG00000158292:1:6240622:6246622:-1:1397
TGTGGCGTTTCTACCGTTTCACCCCGAGTCACAGGCGAGACA
>ENSG00000158292:1:6240622:6246622:-1:2285
CCACTCGGCAGCCCGGTGGCCCGTGCAC
>ENSG00000158292:1:6240622:6246622:-1:2336
AGGCCCGGGGAGCAGCGTGAATCCGTAACT
>ENSG00000158292:1:6240622:6246622:-1:2600
CCCGGCGTCCGAAGGCGGCGTCCGGAGTG
>ENSG00000158292:1:6240622:6246622:-1:2706
GCGGGCGGACGCGGGGACACGGGTGGGCTGCGTACGGACGGACTGACGGAAGGACGGACGGGCTGACAGACCGACAGACGGCCGCGCCTCTGAGCGGGCGGGGGCGGGGCGGGCCGAGGGGCGGTGCGGAGGCCCCGGCGGAGACATGCGCCCTGCTCCGCCCCC
>ENSG00000158292:1:6240622:6246622:-1:2880
CCGCCCGGCGCAGCAGCGGAGCGGCGGGAGCTGAGCGAAGCGCGGCG
>ENSG00000158292:1:6240622:6246622:-1:2973
CCTAGCGGAGCGCGCCGGCCGCCGGTGGCCGCCGCCAGCATGCCCCGGCCCGCGGGCCGCTCCGCCGCCAGCCACCCCCGCGGCCCTCGGCGGCCTGCGCTCGGCCCGGGGGCGCGGGAACCGCAGCCGGAGCCGGAGGC
>ENSG00000158292:1:6240622:6246622:-1:3129
AGCCCCGGGCGCTCGAATGCAGGGTGAGCGTCGCCGCCCTGGCCCGAGGGCGGACGGACGGGAGG
>ENSG00000158292:1:6240622:6246622:-1:3229
CTTTCCGCGCCCTATCGGTCGCGGGGTCCGTCCGAGGGCCCACGAGCGGCGCTTAGCGCTGGC
>ENSG00000158292:1:6240622:6246622:-1:3464
GGGGCCGCAGTCCCGCCAGGTTTCCCAGCCTGTCGCTCGGACGCGCCCTC
>ENSG00000158292:1:6240622:6246622:-1:3551
GCAGGCGAGAGCACGCGAGTCGGAGCGGGGATTGCGGGGGG
>ENSG00000158292:1:6240622:6246622:-1:3643
GGGGGCGTGCCGGAGATGTCCAGGCCTCGCGCTGCGCGTCCCTCCCTGGGCGACGGCCAGGCCGGGCCCCGTGGAACACATCGGCTGCAGCGCGGGCGGAGACCGGCGTGGGGGCGGAAGCCGGGGCGCAGCC
>ENSG00000158292:1:6240622:6246622:-1:3850
TGGCCCGGAGCTGTGACGTCACGCCCCGGCCCCGCCCGCATGTCTTGCGGAGGG
>ENSG00000204902:1:6246419:6252419:1:550
TACAGCGTGCTCGGAAGCATTCCCGAGGGTTTCTGCCCAACGCCTCCCGGCGCTCGGGACA
>ENSG00000204902:1:6246419:6252419:1:894
CAAAGCGCTTCTTCTCGTCCTCGGTCTCGGGCTG
>ENSG00000204902:1:6246419:6252419:1:1805
GTCGACGGGCTGCGATTATGAACGGCACC
>ENSG00000204902:1:6246419:6252419:1:4793
ACAGGCGCGATTTTCCCCACTCCCCGCCAAGAGGCGCTAAG
>ENSG00000204902:1:6246419:6252419:1:4893
CCCCACGCACGCGGCACGGCCCGAACGGCAGGGAGATCTCCGCCCAAGAGCGAGAAA
>ENSG00000204902:1:6246419:6252419:1:5004
TGGAGCGGAGCCCTCGAGTCCCCTAACGATCTG
>ENSG00000097021:1:6374038:6380038:-1:1283
AGAGTCGTGGGCGGAACCGGAGCTGCGAGCGGTGCTTGCGGGCCAGGGCGAGTTC
>ENSG00000097021:1:6374038:6380038:-1:1349
GGGCTCGGCGGGCCTCGCACTCGGAGCCGCGGCCGTCCCCGCCGGCCCCGGGCAG
>ENSG00000097021:1:6374038:6380038:-1:1468
TCCCCCGGGGCAGGGCTCGGGACCCGCAGCCCGCCATG
>ENSG00000097021:1:6374038:6380038:-1:3332
CACCTCGTGACGCTTTGTGCTGCGGAAGC
>ENSG00000097021:1:6374038:6380038:-1:3442
AGGGCCGATCTTAGCGAGAGCCGCGATGCGGGCGACTGGTGCCGGGGTG
>ENSG00000097021:1:6374038:6380038:-1:3577
CTGGGCGCGGCAGCGAATCGGCGGCGCGGGCGGCCGGGAACGCCCAGCACAAATATTTACCGCCGCGCGGAGAG
>ENSG00000097021:1:6374038:6380038:-1:3660
AAGTCCGCCCTGCTCCGCCACTTAGGCCGCCCCAGACGCTTCCCTCGGGGCTGCCACCGGGTCGGGCGCGGCTGCCGCGGCTAGCGGGCCTTCCCCGCACCGGCGCGGCCCAACCGCCACCGAACCT
>ENSG00000097021:1:6374038:6380038:-1:3814
CACGCCGCCAGAATCGTACGCCCGCGCGAGCTC
>ENSG00000097021:1:6374038:6380038:-1:3905
GTCGGCGCGGGGAGGCCGCGTTCGATTGCCCCCGGCGCGCAGGCCCCGCCTCA
>ENSG00000097021:1:6374038:6380038:-1:3992
TATGGCGCGGCCCGGGCTCATTCATTCCGCGCCGGG
>ENSG00000097021:1:6374038:6380038:-1:4088
CATGTCGGGCCCAGACGTCGAGACGCCGTCCGCCATC
>ENSG00000097021:1:6374038:6380038:-1:4146
GCCCGCGCGCAGCCTGCAGCGGCCAGGCGCGCCGGTCACCGCCCCA
>ENSG00000097021:1:6374038:6380038:-1:4219
CCACCCGCCGAGGCCGCCCCCGCCCGCCGATTCCCCGCACGGCCTTCCGCGCCGCC
>ENSG00000097021:1:6374038:6380038:-1:4378
GCGGCCGCGCCACGGGCCGTTTGGGCGAGAAA
>ENSG00000097021:1:6374038:6380038:-1:4456
CCCGGCGACCGGCGCCCGTGGGCCGCCCCGCCTCGGGCCTCGCCCGAGCATCCCGGAGCC
>ENSG00000097021:1:6374038:6380038:-1:4539
CTCCTCGAGGATTCGGGATCATTACCTCGGCGGTTGTGCTGCGCTAAC
>ENSG00000069812:1:6404317:6410317:-1:2461
GCAGGCGAGGTGGCCGGTGGCGGAGGCGTCGTGGGCCGGTGTGGCGCCGTTGCGGGCGC
>ENSG00000069812:1:6404317:6410317:-1:2577
CAGCGCGGGCCGCGTGGTGCACGGGCAGCGCGTCCAGCGGGTCGCGCAGCGAGGGC
>ENSG00000069812:1:6404317:6410317:-1:2644
TGCGGCGTGCAGCGACCTCAGCACGTCCAGCTCGCCCTGCCGCGCCG
>ENSG00000069812:1:6404317:6410317:-1:2718
TGCCGCGTGCGGCGCCGCGACTCCGCACTCAGCGCCTTCCCCAGGACGCCATGCACGTGTTCTTGCGGGCCAGAGGAGCCCGCGGTGCGGCCGTCGGGGATCTGCGGGCCGGGAGGCGGAGCGGCTGTGGGCCTGGCCTCCGCTCCGCGCTGCCTGGCGCTCCGCTCCGCCGCGCTCTGGGGCCGGAGCCCGCGGACGCCGGCTTAAGACTCGGGCCC
>ENSG00000069812:1:6404317:6410317:-1:3148
GTGCCCGCTAACTGCGGTTCCAGGCGCCGGCGACGCAATT
>ENSG00000069812:1:6404317:6410317:-1:3475
TAGTGCGCTGGGAACGCCATGGCCTCAGGCCGCCCGCAGCCGCTGTCGGTGTG
>ENSG00000069812:1:6404317:6410317:-1:3710
CCAGCCGTGGGAGCGGCTAGTGCCCAAAGGACGCGAGGAA
>ENSG00000187017:1:6404435:6410435:1:2135
TTCCTCGCGTCCTTTGGGCACTAGCCGCTCCCACGGCTGG
>ENSG00000187017:1:6404435:6410435:1:2357
CACACCGACAGCGGCTGCGGGCGGCCTGAGGCCATGGCGTTCCCAGCGCACTA
>ENSG00000187017:1:6404435:6410435:1:2697
AATTGCGTCGCCGGCGCCTGGAACCGCAGTTAGCGGGCAC
>ENSG00000187017:1:6404435:6410435:1:2949
GGGCCCGAGTCTTAAGCCGGCGTCCGCGGGCTCCGGCCCCAGAGCGCGGCGGAGCGGAGCGCCAGGCAGCGCGGAGCGGAGGCCAGGCCCACAGCCGCTCCGCCTCCCGGCCCGCAGATCCCCGACGGCCGCACCGCGGGCTCCTCTGGCCCGCAAGAACACGTGCATGGCGTCCTGGGGAAGGCGCTGAGTGCGGAGTCGCGGCGCCGCACGCGGCA
>ENSG00000187017:1:6404435:6410435:1:3180
GCAGGCGCTGCAGGCGGCGCGGCAGGGCGAGCTGGACGTGCTGAGGTCGCTGCACGCCGCA
>ENSG00000187017:1:6404435:6410435:1:3252
GCCCTCGCTGCGCGACCCGCTGGACGCGCTGCCCGTGCACCACGCGGCCCGCGCTGGG
>ENSG00000187017:1:6404435:6410435:1:3365
GCGCCCGCAACGGCGCCACACCGGCCCACGACGCCTCCGCCACCGGCCACCTCGCCTGC
>ENSG00000171680:1:6499708:6505708:-1:2932
GTAACCGGCCCTGAGGCGGCTGCGGTGCT
>ENSG00000162408:1:6534182:6540182:-1:192
TGTCCCGAGTCTCTCAACGGAGGGTTCGTGCCT
>ENSG00000162408:1:6534182:6540182:-1:2839
ATTTGCGTAACGTAAATGGAGTCCTCCGTGGAGCCCCTCGACCAGATCGGCTGG
>ENSG00000162408:1:6534182:6540182:-1:2976
CGGGGCGGACCGACGGGATCTCGCGAGATTCTCGCGCGGTAGG
>ENSG00000162408:1:6534182:6540182:-1:3083
GGCTGCGGGTCCGCAAGGCCCGGCCCC
>ENSG00000162408:1:6534182:6540182:-1:3149
GCCTGCGCTGGTGCGGTCGGCGGCGCCTACGGTGGC
>ENSG00000162408:1:6534182:6540182:-1:3268
AACACCGCGACCCCCAGCCCGATCCCTAGCCCGACCCCGGCCTCCGAACCCGAGTCCGAACCCGAACTCGAATCCGCCTCG
>ENSG00000162408:1:6534182:6540182:-1:3372
CCCACCGGTGCGGCCCGTGGGCCCCGGCCGCGCGTTGCTGCTGCTGCCGGTCGAGCAG
>ENSG00000173662:1:6534828:6540828:1:2008
CGAGGCGGATTCGAGTTCGGGTTCGGACTCGGGTTCGGAGGC
>ENSG00000173662:1:6534828:6540828:1:2172
GCCACCGTAGGCGCCGCCGACCGCACCAGCGCAGGCTCCCGAGCCG
>ENSG00000173662:1:6534828:6540828:1:2247
GGGGCCGGGCCTTGCGGACCCGCAGCC
>ENSG00000173662:1:6534828:6540828:1:2340
TACCGCGCGAGAATCTCGCGAGATCCCGTCGGTCCGCCCCG
>ENSG00000173662:1:6534828:6540828:1:2413
CGAGCCGCCGGCGCCCTCTGCCGGCAACCTCCGGAAGC
>ENSG00000173662:1:6534828:6540828:1:2464
CCAGCCGATCTGGTCGAGGGGCTCCACGGAGGACTCCATTTACGTTACGCAAAT
>ENSG00000173662:1:6534828:6540828:1:5132
AGGCACGAACCCTCCGTTGAGAGACTCGGGACA
>ENSG00000204859:1:6559695:6565695:1:2580
AGGGTCGAAGGTCGAGCAGGCCGGGGGTGTCCGGGAGG
>ENSG00000204859:1:6559695:6565695:1:2808
AACTCCGGAGGCGGGCCCAGCGCCAAA
>ENSG00000204859:1:6559695:6565695:1:2844
CGAGGCGTCGTCCCCGCATCCCATTGGCCGTTCTCTGCGGGGCC
>ENSG00000204859:1:6559695:6565695:1:2914
CTCTACGCTTCCGAGGCGCACCTCCTGGCCTGCACGCTTTGACGTCACGTCCGGCGCGGAGACGGTGGAGTCTCCGCACTGTCGGCGGGGTACGCATAGCCGGGCAC
>ENSG00000204859:1:6559695:6565695:1:3141
CCTTCCGCTCGGCCGCTCGGGACCTGTGGGCGCGGCGTGGGCTTCGCTCACCTGTCCCCGGCTGCCGCCCTCCGCCGTCCGGGATCCTCTCACTGTGCCGGGCCAGTCCGTTCGCTCTC
>ENSG00000204859:1:6559695:6565695:1:3635
TACTGCGACGCCACTCTGGACGTGGGG
>ENSG00000162413:1:6582648:6588648:-1:2364
TAGGGCGGGCAGCCCCGGAGCCTGCAGCTGCGACGCAGACTCGGAAACTACAACTGCGCGTGAAGCCGACTAA
>ENSG00000162413:1:6582648:6588648:-1:2501
GAATCCGGCCCCGGGTCGCTTATAAATGCGCCAAGAAAAAAACGTCACCGAAAAACTTTATACGCGTTCTT
>ENSG00000162413:1:6582648:6588648:-1:2754
AGGGCCGAGCTCGCCTCTCCCGGGTTG
>ENSG00000162413:1:6582648:6588648:-1:2890
CCGGGCGTCAGCGGGGAGACGCAGAAGGGCGGAGGGAGGGAGCCGGCCGCGGACAGCGGTGAC
>ENSG00000162413:1:6582648:6588648:-1:3043
GGGGGCGGTGCAGACGTCTCCCCGCCCATCCCGCCCCTCGAGAGCCGCGGCGCCCCGCCCTATTTATAGCAGCGGTGCCTAGCGCGCCGCGTCTCTCCGCAGGCCCCGGCCGCGGCGTCCTCGACAACCTATCGAAGGCGCCATGGAGCGACCGGCGCCCCTGGCCGTGCTTCCCTTCTCGGACCCCGCGCACGCCCTG
>ENSG00000162413:1:6582648:6588648:-1:3312
GCGGGCGCGACTTCCCGGCGCACCGTGCGGTGCTGGCCGCCGCCAGCCCCTACTTCCGCGCCATGTTCGCGGGGCAGCTGCGCGAGAGCCGCGCCGAGCGGGTGCGCCTGCACGGAGTG
>ENSG00000162413:1:6582648:6588648:-1:3466
CTACACGGGCCGCGTGGCGGTAAGCGGCGACAACGCTGAGCCGCTGCTGCGCGCCGCCGACCTG
>ENSG00000162413:1:6582648:6588648:-1:3631
CTGCTCGGGACTGGCGAGCGCGGCGCAGCGGTTCATTCTGCGCCACGTGGGCGAGCTGGGCGCCGAGCAG
>ENSG00000162413:1:6582648:6588648:-1:3715
ACTGGCGCGCCTGCTGCGCTACCTGCGGGACGACGGGCTG
>ENSG00000162413:1:6582648:6588648:-1:3823
CGCCGCGCACTGGCCGCAGCTGCTGGAGGCCGTGCGCCTGCCCTTCGTGCGCCGCTTCTACCTGTTGGCGCACGTCGAGGCCGAGCCGCTGGTGGCGCGCTGCC
>ENSG00000162413:1:6582648:6588648:-1:3942
TGCTGCGCGAGGCGCGCGACTTCCAGGCGGCGCGCTACGACCGCCACGACCGCGGGCCCTGTCCCCGAATGCGTCCTCGCCCGTCCACCGGTCTCGCCGAGATCCTCGTGCTCGTGGGCGGCTGCGACCAG
>ENSG00000162413:1:6582648:6588648:-1:4105
CAACCCGCAGACGGGTCAGTGGCGCTACCTGGCCGAGTTC
>ENSG00000162413:1:6582648:6588648:-1:4244
AACCTCGCCGGTACGGGAGCCCAGCTATTCGCGGGGGAAGCGCACAG
>ENSG00000162413:1:6582648:6588648:-1:4552
AGGGACGGGCAGGAGGCCGACGCCCGGTGAG
>ENSG00000162413:1:6582648:6588648:-1:5030
ATGTTCGCGAGAGAGCCCACTCTGGGACGTGCTCCGAGTTC
>ENSG00000116273:1:6593332:6599332:1:2102
CCACACGTACAGCTGTCGGATACTCTGCGGTCCAGCGTTTAC
>ENSG00000116273:1:6593332:6599332:1:2181
CCAGTCGATGCCAGCGCCAAACACCGCGTCTCCGCCTCGCCCTGCGGGCCGGAGGA
>ENSG00000116273:1:6593332:6599332:1:2326
GACAACGCTGGCCCGGTGTTTTTAATGCACGAACCCGGCCACCTCGAGTGAATCCCGCAGAT
>ENSG00000116273:1:6593332:6599332:1:2398
GAGCCCGGTCCAGTCCCGGCCCCGCGGGCCCGGAGCAGGGAGCCGCACGAAGCCCGCAGCCGCGAAAACAACTTCGCTGAGCCCGGCCTGGAGCGGGGGCCGGGCGGCGACTCCGCCCTCAGCGGGGAGCGGGGAGCGGGGAGCGATGCCCGGGGCGGCCGCGACGTCAGCGTCCCC
>ENSG00000116273:1:6593332:6599332:1:2673
GCCGCCGCCCTTCGCAACCCGGGCCGTCAGCCCCGCCCCCACCGCCGCAGCGACTCC
>ENSG00000116273:1:6593332:6599332:1:3020
TTTCCCGACAGGCCTCCCGGCTCTCCCGCCCTCCCTCCCGAGACACGAGCCGAACTGGGCGTCAGGTCGGGGAGCCGGTCGGGTTCCCGCTCACCGCCGCC
>ENSG00000116273:1:6593332:6599332:1:3142
TCTCCCGCCTCTACCGCCGCGGGAGCTGCATCGTCCACTCCGGTCGGCGGTGGAACCGCCAGTCCGGGGTC
>ENSG00000116273:1:6593332:6599332:1:3274
GGGTCCGCCCTCGCCCTGCGCAGCCGCCCGAGCCCCCAGCCCCGGGCGGCCCCGCTCCA
>ENSG00000116273:1:6593332:6599332:1:3432
CTGTGCGTCCGAATCGCCCCCGACCACCCCCTCCGCGATCCTGCCGTCCTC
>ENSG00000116273:1:6593332:6599332:1:3493
ACCCCCGGTCGCCCGGAGCGCCGCCCTC
>ENSG00000116273:1:6593332:6599332:1:3574
CTGCTCGGGCCCGCGCTCGGTCCTCTCCGCCGGGCCTCGCCTCCGCGTCCCCTCCGCGGACCTCCGCGTCCTCCCCGCGCCCTTTCCCCAGGGCCGTTGCGCCTATTTCTCTCCCCCGGGCCGCCCCTCTCCGGCCTCGCGTCGACCTG
>ENSG00000116273:1:6593332:6599332:1:3769
TTCCCCGCCCCCGGGGACGCGGTCCGAGCCGCCGCCCGCCCCTGGCTCCGGTTGCTCTCGAGGAG
>ENSG00000116273:1:6593332:6599332:1:3843
CCCCTCGGACCGGGGTCGGCTCCCGAGGCC
>ENSG00000116273:1:6593332:6599332:1:4171
CCAGCCGAGGCTCGTTGGGGTCGGGGGTGCGGGTCCGGCGACCGCGGGCGG
>ENSG00000116273:1:6593332:6599332:1:4235
GGCGGCGCCGGAGCCCGCCGGTCTCGCTGCCGCCCCC
>ENSG00000116273:1:6593332:6599332:1:4337
ATACTCGCGGGATGGGCCCCGCACCTTCGGGGGCCGAGTGTCGCGGGGGGCGGCTGCCGCGGGAGGGCGGGTGGGGGCCGCTCCGCCATC
>ENSG00000116273:1:6593332:6599332:1:4584
TTCCCCGCCGAAAGAAAAGTTCTTCGCGGGAGTTGGAGGCCCGGGTGGCGGCCCGCGGTTCCCGTGGCTGGGCAGGCTCGCCAGTGCGGGGAGCGCGGTCAACGCGGGCCTTCGCCTCCGCTCCGTGGGCGGCCCT
>ENSG00000116273:1:6593332:6599332:1:4785
GGCACCGACTTTCTCGAAAGAAAACCCGCGGGCCGCACGCCTGC
>ENSG00000041988:1:6604513:6610513:1:3162
CGTGGCGCCCCGGGTCCCGTCCGACCCT
>ENSG00000041988:1:6604513:6610513:1:3219
ATGAGCGCGCCCTGGAGGCGAGCCAGGCCCGTCACCACCTCCCAGCGGCCCCGCCCCTCCCCGCAGGT
>ENSG00000041988:1:6604513:6610513:1:3345
TGGCTCGAGATGCCGAAGTCGTGCGCGGCCCGGCAGT
>ENSG00000041988:1:6604513:6610513:1:3596
GGATGCGGGGAGTGGCGGACGGAGGGGCAGCGGCGCACCTGGCGGGGCCAGGGCCGGGACG
>ENSG00000041988:1:6604513:6610513:1:5384
CTTATCGGTTCCGCAGGGTTGGCCGCCACA
>ENSG00000007923:1:6681571:6687571:-1:2849
GCCCCCGAGGACGCAGCCACGCCGCGTGCCACGCGTCCAT
>ENSG00000007923:1:6681571:6687571:-1:2937
GGCGCCGCGTCCCGCCCTAGGCCGCGCGGGGGCGCAAAGCGCAGGCGCACTCCCGCCGGGCGCGGACGGCTCCGGGCCGCCAGGGGCCGCTGTGGCGCAGCCGGGCTGGCCCGCGCTGTCCCTGACGCGGATCA
>ENSG00000007923:1:6681571:6687571:-1:3083
GAGCACGGCCTTGCCGGTTTGGCGGGGTGAAAGGTTGCGAAGATGGCGACGGCCTTGAGCGAGGAG
>ENSG00000007923:1:6681571:6687571:-1:3169
TTACTCGTTGCTGAACGTGCGCAGGGAGGTGAGGCCAGCGGCTGGACGCTCTG
>ENSG00000007923:1:6681571:6687571:-1:3234
GAGCCCGGTCGTTCGGGAGGGCCGGGCTGGCGGTGGCCGCCCCACCCCCGCCACGGGAGGCTCGGGTCCGTCGGGGAGGCCGCGTGACCCCGGCGACGTGCACGCCAGCCGCCCGATGGAGGCGTCCCCACCGCCCAG
>ENSG00000007923:1:6681571:6687571:-1:3659
TTTTCCGGTTCCCGAGTCTTTCGTGGGGACGCTCTG
>ENSG00000171735:1:6764971:6770971:1:1965
CCACCCGCACGCCTAGCCGCCCCGAGAGCCGCACTCGGCGGACCCGGTTCCTAGGCTCGTTCCCGGGGCA
>ENSG00000171735:1:6764971:6770971:1:2059
GGGCACGTGCTCCCGTACGCAGCGCGAGGGCAGCGGGTGC
>ENSG00000171735:1:6764971:6770971:1:2529
CCCACCGGCAGCGGCGGCGGGCTGCGGGATCCCGGAGAT
>ENSG00000171735:1:6764971:6770971:1:2586
GCCACCGGGACCCCACGCGCCAGCAGCGGCTTCCCCGGGAACGTCCTTCAGCCCCGGGAGCACGCGGGAAA
>ENSG00000171735:1:6764971:6770971:1:2690
CATGACGGTCACGCTCGGGGGCGGGGCTTCCCTTCGCCGCTCCCGAGTTCCGGGAAC
>ENSG00000171735:1:6764971:6770971:1:3031
TGGTGCGGGGCGATTGGCGGCGGGAGCGATGAGTGGCAGCCGCACGGCCCAACGGGAGCTGTGCGTGGGCCGCGGGG
>ENSG00000171735:1:6764971:6770971:1:3148
GCCGGCGGCGGCGGCGGTACGAGGCGCGCGCTCGGGGTCCCGGTCGCGAGGAG
>ENSG00000171735:1:6764971:6770971:1:3231
GCTGCCGAAAACAAGCCGGAAGGTAAGAGCCGGAGCGCGAGGGG
>ENSG00000171735:1:6764971:6770971:1:3306
GGCCCCGCCGGACATCCCGGGCATCGGCGGCGCCGGGCGGGAGC
>ENSG00000171735:1:6764971:6770971:1:3552
GCCGGCGGAGGGCCGGCGCCTCCCCCACCCGGACCGGGCATCCCCGCCGCTCCCGAGCCCGCTGCGCGGCCCC
>ENSG00000171735:1:6764971:6770971:1:3708
TGCTCCGGGCCGGTCCCCGTCGGGCGGCAGCGGCCGGCGCTCAG
>ENSG00000171735:1:6764971:6770971:1:3874
GACCCCGTCCTGCCGAGCGTCCCTCGGCCGAAGGGCCTCGTGTGACCCCTCCCCCTTCGCTTCCCGGGAAGGGAAGGGGGCCTGCGCAGCATCCCCGCCCCTCGCAGTCGTTCAC
>ENSG00000171735:1:6764971:6770971:1:4385
CTGGACGTTCACCGTGCTCCTTTCGCCATT
>ENSG00000171735:1:6764971:6770971:1:5430
ATGTGCGAAGCGTACAGTGCCTGCCCATACGCATCGCAACTTTGGCGGTCTG
>ENSG00000175861:1:7031351:7037351:-1:1872
CAGCACGGAGGAGGGTCGAGGGACAGCACGGAGGA
>ENSG00000175861:1:7031351:7037351:-1:2408
GGTGTCGTCGGAGAGAACGACACGAAACA
>ENSG00000175861:1:7031351:7037351:-1:3810
CAAGACGAATGGCCAGCGCTCCTGTGCACGGCTCC
>ENSG00000175861:1:7031351:7037351:-1:4491
CAGGCCGGGAACAGCCGCCTGAGTCCTCCGTGGCCCTGCCGGTCACTTCCCCGGCCTC
>ENSG00000204819:1:7367483:7373483:-1:760
AGAGCCGTCCGGCAGGGAAGCGGCAGG
>ENSG00000204819:1:7367483:7373483:-1:3918
CTGAACGTCACCAGCGGAGACTGCCGTGAGA
>ENSG00000049245:1:7750916:7756916:1:2762
GACCACGTCCCCAAGCGCCAGCGCGGACGGCGGTGCGGACAG
>ENSG00000049245:1:7750916:7756916:1:2816
ACCTGCGTTCTGCGTTTCAGAGCCCGGACCGCCCTG
>ENSG00000049245:1:7750916:7756916:1:2881
GACCTCGTCCGGGGAGGGGACGTCTCGCTCTGACCCCGCCCTGGACGCACCC
>ENSG00000049245:1:7750916:7756916:1:2985
TCCCCCGGCTCCGCCTAGTGACGTCTTT
>ENSG00000049245:1:7750916:7756916:1:3080
TCTCTCGTCGCCGCTGCCGCCGCCGCAGCT
>ENSG00000049245:1:7750916:7756916:1:3121
AGTGACGCTACGCGACGCGGGCGGCTTCGGGCCCCGCAGGCGGCAGCTCGCGCTGGGACCGCCATA
>ENSG00000049245:1:7750916:7756916:1:3197
GCCGCCGGCCGCCACTCGGACGCAGGCCGGGGCTGCGCGGGGAT
>ENSG00000049245:1:7750916:7756916:1:3270
TGGGTCGCGGGCTGCAGACGGGCCGGGCGGGTCCCGCGGCCATCGGGCGGACGCGGAAGGGGCAAGGGCGGGGCGGCGAGACGCTTCCCGGAGGA
>ENSG00000049245:1:7750916:7756916:1:3449
TGGTTCGGGAGCGCCCGCTCTCGGCCCGGTGCTGCGCTGGG
>ENSG00000049245:1:7750916:7756916:1:3590
TTAACCGTGGGCCTTCGCTCTCTTAAGCGAAAGCACGTTGCA
>ENSG00000049245:1:7750916:7756916:1:3719
CTCACCGTCGGAGGAAGCCCCGGGTTT
>ENSG00000049246:1:7763967:7769967:1:2131
ACGGGCGGTGAAAACCGTGGGAACCCAGAAAGACGGCCAAAGCACGATGAGGACCGCTGCCGGCAGCCCGCCCCA
>ENSG00000049246:1:7763967:7769967:1:2261
GGACTCGACCCCAGAGCGCTGGCCTGAGCCGCCCCTGCTCGCCCCC
>ENSG00000049246:1:7763967:7769967:1:2339
GCCCTCGACACCGTCGCCCCCCCGCCCCTGCCTCTCGCTCCCCACGTCTCTCGGCACCCCCGCTCCCATCCGCCCCCCCGTCCCCGCCTCTCGCCCCCATCCGTCCCC
>ENSG00000049246:1:7763967:7769967:1:2633
TTCTGCGCTGGCTTCAGCGGCTCCGCCCCGGCGCCGTGCCA
>ENSG00000049246:1:7763967:7769967:1:2764
CCGAGCGCCGGCCTCCGCCCGAGCCCGCGCGTTATGTAACGCGCCCCG
>ENSG00000049246:1:7763967:7769967:1:2886
GCCTGCGGAGTCGGCCCCGACGACCAATCGCACGGCCCGGGGGCGGGACCGGTCACGCGGCG
>ENSG00000049246:1:7763967:7769967:1:2970
CTGACCGGCACGCGGCGAGCCTCGAGACTGCGCGAGGGCGGCCCCGGGGGCGAGCGGCTGTGCGCGGGG
>ENSG00000049246:1:7763967:7769967:1:3240
AGGACCGCGCGGTCGGGGCGCCCCAGCCAGCCGGGCCGCTGGCGTCGGACTG
>ENSG00000049246:1:7763967:7769967:1:3441
ACTAACGCCATGGCGGGGACCGGAGTG
>ENSG00000049246:1:7763967:7769967:1:3511
GGCTGCGGGCCGTCCCAGCACGACGTGGAGCCCCGCGGAGACCTCGAGATGCCCCGCGGGGAA
>ENSG00000049246:1:7763967:7769967:1:3601
AAGGACGAGGCCCTGGGCGAAGAATCGGGGGAGCGGTGGAGCCCCGAGTTC
>ENSG00000049249:1:7920513:7926513:-1:1277
AAGGGCGGGAGGGTCGGACACGAAGCC
>ENSG00000049249:1:7920513:7926513:-1:1385
GGCGGCGGCAGAACGTCCGCATCTGTCCGCATCTCAGCGCTGTCCCCCAACCGAGTCGCGCCGCGTTTTCCTCTTCTGTCGGGAGAGCTCGTGCTG
>ENSG00000116288:1:7941310:7947310:1:2591
AAATGCGGCAGAGTCGCCCGAGATCGGGAGA
>ENSG00000116288:1:7941310:7947310:1:2673
AGAGGCGAAACGGGAAGGCGCGCCAGA
>ENSG00000116288:1:7941310:7947310:1:2940
CAGTCCGAGGTAGACTCGGCCGGACGTGACGCAGCG
>ENSG00000116288:1:7941310:7947310:1:3018
GAGGCCGGACGGCGCGCGTGCGTGCTGGCGTGCGTTCAT
>ENSG00000116288:1:7941310:7947310:1:3103
GCGTCCGCAGGAAGAGGCGCGGGGTGCAGGTCAGCGCCAGCGGGGGCGCGGCGCATGT
>ENSG00000116288:1:7941310:7947310:1:3249
TGGGTCGGGGCCGCCCTCGCTTCCGGCCTCCCAGTCGGGCCCTGTCGCTGGCGTTGGA
>ENSG00000116285:1:8005955:8011955:-1:2359
CTCATCGTCCCGCACTGTCCCTCACCGTCCCACACCGTCTCTCATCGTCCCGCACTGTCCCACACAGTCGCTCACCGGTCCACACGGTCCC
>ENSG00000116285:1:8005955:8011955:-1:2510
TCCCACGCCGCAAGCCCAGTCGAGAGCGGCTCC
>ENSG00000116285:1:8005955:8011955:-1:2561
TTCTTCGGCCCACACGGCCAGCGGCGGCCCGCGGAGAG
>ENSG00000116285:1:8005955:8011955:-1:2680
AACAGCGGCCGAGGCCCGGGTCGCCGCG
>ENSG00000116285:1:8005955:8011955:-1:2746
GCTGCCGCACGGCTCAGGCAGAGGAGCGGAGCTGCGGCCGCGGTCAGCCCGGAGACGCCTCTCCGGGAGA
>ENSG00000116285:1:8005955:8011955:-1:2833
AGCGCCGCGATACGCCACGGTGGGCCCGGCGCAACGCCTCGGCCACGGCATCGCCCCTTTAAGCGGCGCGCGCCCTG
>ENSG00000116285:1:8005955:8011955:-1:2991
AGCCGCGGCGACGGCGGTCCGGTGCGAGGCAGAGTGCTAGCGGGAGCGCGAGCCAGCAAGAGGCGCCTGCGCGATGTCCGGGCCC
>ENSG00000116285:1:8005955:8011955:-1:3100
CGGGACGGACATGCGCGGGAGGGCGCCGCGGGGCAGCCGCCGCTCCTCCGGGGTAAGGGGCCTGGCGCGCTGAG
>ENSG00000116285:1:8005955:8011955:-1:3261
GGGGGCGTGGAGGGCGCGGGGAGGGTCGCCGCGACGCG
>ENSG00000116285:1:8005955:8011955:-1:3377
CCCGGCGGCGCAGCCCGGGCCTGGGGACGCCGCGAAGTGCCGGCGCCCGCCGCCTTC
>ENSG00000116285:1:8005955:8011955:-1:3449
GTCGTCGCGCGGCCCCTCGGCTGGCCGGGGCCATGCACCCGAGCGCCCGGGATACGTCCCCGCAGCACCGGGACCGCAGGAGCGGACGGGGGTTCGGGAGCGGCGAGCAT
>ENSG00000116285:1:8005955:8011955:-1:3596
CCCGGCGGGGATGAGCGTCTTCGGGCCT
>ENSG00000116285:1:8005955:8011955:-1:3748
GGTACCGGTTCTCTGGCGGTCAGCCCCGCTCCC
>ENSG00000116285:1:8005955:8011955:-1:3793
CACAGCGACGATGGTAATGCCGAAATC
>ENSG00000162426:1:8297756:8303756:1:2671
GCACACGCACTGCGGCATTCACGTATCCGCGAACAC
>ENSG00000162426:1:8297756:8303756:1:2827
CAGACCGCGCCGTCGTGCGCGAAGCACCGGGACGGGCCTCCCGCGGGAAG
>ENSG00000162426:1:8297756:8303756:1:2920
AGACGCGGCGCCGCTTTAAGGCTCCGGGCCCCGCGCGGATGCGGAGGCTGCGGCCGTGACGTCAGCGCCCCG
>ENSG00000162426:1:8297756:8303756:1:3081
ACCACCGTCTCCTCCGCGCCCTCCGCCCGCTCTC
>ENSG00000162426:1:8297756:8303756:1:3164
GGCGCCGAGACCGGGACCCGAGGCCGGCACGGAGAC
>ENSG00000162426:1:8297756:8303756:1:3234
GTCCACGGAGCTCCCCCGTCTCGCCCCTCCGAGGGC
>ENSG00000162426:1:8297756:8303756:1:3502
CTTAGCGAGGGCACCGAGGACTCCCCTTTCCCGAGCGAGTCAGCACCAAGGGGAACGCGCTGAG
>ENSG00000162426:1:8297756:8303756:1:5847
TTGGGCGGAGTCCGATCCAACCGTCCAC
>ENSG00000212118:1:8360732:8366732:-1:1611
GCATGCGCGCTCTCTCATGCACACGCACGCATGCGCACGT
>ENSG00000142599:1:8797111:8803111:-1:2451
AGGGCCGGCCTCGCACTCTCACAAAGACGCGCCCGC
>ENSG00000142599:1:8797111:8803111:-1:2500
CCCACCGCCTCTGGCCGCCGCCTGCAGCGCGAGCCCTCGAGCCCCGGGCCGCGGCGTTGTCAAGGCTCGGCCTCTCTCCGCCTTC
>ENSG00000142599:1:8797111:8803111:-1:2686
GGCCGCGTCACACCGCGCTGTACCAATGGAGGGGCGCGATACTGCGAGGTGGGCCGGGCCCGAGCGGGGAG
>ENSG00000142599:1:8797111:8803111:-1:2778
AGCTCCGCCGCGGCTCCGCCACCATCGCGGAGGTGCCGCTGTTCCCACAGACGCTCGCGAGCAACCCTCCGCGCTCCGGAGCC
>ENSG00000142599:1:8797111:8803111:-1:3170
CCCCGCGGGCCGCCCCTCTCGGCCCTGCGCCCCGCGGCCCCGCAGCCTCCGCGCGGCCTCCCGCCCCATCCCCGCCACTTTCCCCGGAGCTGGGCCGCGAACAC
>ENSG00000197241:1:9005991:9011991:-1:4267
TACAGCGGCTCCAGCCGACGCTGTTGCTGGCGACACTGAGCGCGGCCTT
>ENSG00000142583:1:9049362:9055362:-1:682
GGACTCGGGCAAAGGCGGAGGGGAACCCGGGCTG
>ENSG00000142583:1:9049362:9055362:-1:862
CCACCCGGAGCCCGCAGGCCCGCCAGG
>ENSG00000142583:1:9049362:9055362:-1:901
CTGAGCGGCCCGCAGCCTGGCGTCATGACGGCCTC
>ENSG00000142583:1:9049362:9055362:-1:970
CAGGGCGGAAGCACGGGTCGAGCGTTGGTGACGCCATGGCTGTGCTTGCGACGCCCTG
>ENSG00000142583:1:9049362:9055362:-1:1037
GGAACCGGGTACTGCGGCCCGCAGCTCCCGGGATG
>ENSG00000142583:1:9049362:9055362:-1:1103
GTCCCCGCTTCCCCGGGCTGGGCCGTCAAGGCGGGGACTGGGAGTGTCCGCGTCCCCCCCAGCGACCCCCGGTTTT
>ENSG00000142583:1:9049362:9055362:-1:5576
AAATGCGGGGGCAGGCGAAGGCTACAGAGGCTGCGCGGTCCGGGGAGGAGGGCGTCTGG
>ENSG00000180758:1:9108837:9114837:-1:2786
ACGGGCGGGGGGGGGGCGTGTGGGCGGGAAGGGCATGTGGGCCGGGGGACGTGTGTCCGGGGCTCGGATTG
>ENSG00000180758:1:9108837:9114837:-1:3131
CCTCGCGGCGCTCCGGCTCCTGGCCCCCCACGCCATGCAGCCGTCCCCGCCGCCCACCGAGCTGGTGCCGTCGGAGCGCGCCGTGGTGCTGCTGTCGTGCGCACTCTCCGCGCTCGGCTCGGGCCTGCTGGTGGCCACGCACGCCCTGTGGCCCGACCTGCGCAGCCGGGCACGGCGCC
>ENSG00000180758:1:9108837:9114837:-1:3483
AGCATCGTCCGCGCCGCGCGCGGGCCTCGCACAGATCGCCTGC
>ENSG00000180758:1:9108837:9114837:-1:3578
GCCCCCGACACAGGCCGACCCCTCCCGGTCTT
>ENSG00000180758:1:9108837:9114837:-1:4003
CACTCCGCCACTCCCGAGCTGCCGTGTCT
>ENSG00000180758:1:9108837:9114837:-1:4748
GGCCCCGAGTACACGGGAGATCGTGTGT
>ENSG00000204772:1:9161932:9167932:-1:421
GCTGTCGGTGTACACGAGGACACACGCTCAGCATGCGTAAGC
>ENSG00000204772:1:9161932:9167932:-1:1547
TCCCCCGTTCTCACCCCGGGGAGCGGTTGCCTCGTGAGTCCAAGGAGAATCCGCCCTTTCGTTTTGCGCAGGTGGAGATCTCGCGGGCCCAGTTCGGAGTC
>ENSG00000204772:1:9161932:9167932:-1:1798
TGTCCCGGAAGGGCGCGGGGCGCACTG
>ENSG00000204772:1:9161932:9167932:-1:1931
AAGGGCGCCCGACCGTGCGCGCAGGGCAGCGTGGAA
>ENSG00000204772:1:9161932:9167932:-1:2196
CCCCCCGGGACCCGAGAGCCGTGCGGGGCCGAGCCTCGTGCCCCGAGGCACGCCGAGCCA
>ENSG00000204772:1:9161932:9167932:-1:2403
CCCTCCGAGCTCTCCGGACTGGCAACGTCGCAGAG
>ENSG00000204772:1:9161932:9167932:-1:2591
TGTCCCGGCCCCACCCGGGCCTTGGTCCCACCGCGAAGGGGCGAGGAGTCCCCGGAAGGGTCGCGATGGCCGGGGAGTCCGGGACCTCGGCTCTGGGTAGGCGCGCCCCGCGACCCAGCGGCGGCGTGGGCGAGGGGCGCTGCGCAAACTACGCGCTCTCGCTGGGGAAACGCCAGC
>ENSG00000204772:1:9161932:9167932:-1:2811
GTGCCCGGCGGGACTGGCCCCGCACCCCACGCCGCCCCCCTGCGGTGCGCACCGCATCTGCGCCCTAGGCCGAGGCCAGGCTCCGACCCCTCCCCCGCACCGACGTGATTCGGATCGCGCGGTGCTGGCGCCGCCTTCATGCGCCCTG
>ENSG00000204772:1:9161932:9167932:-1:3035
CTCCCCGGATCCCGGGCTGGAGAGACGCGTCGCGGCC
>ENSG00000204772:1:9161932:9167932:-1:3156
CTTCTCGGTGACCACGCAGATCGGGGGC
>ENSG00000049239:1:9214450:9220450:1:2535
CTGTGCGCGGAGGCGTGGCCAGCGTGTGCGCTCCGACTTC
>ENSG00000049239:1:9214450:9220450:1:2596
GAAGACGGGAAAGACCGAGCCGCTCAT
>ENSG00000049239:1:9214450:9220450:1:2704
CTCCACGACACAACCACGTCCCTCGGCCACTTCTGGGTCCCGCGCGCGTCTCGGACGCGGCA
>ENSG00000049239:1:9214450:9220450:1:2869
CCCGGCGGCCGCCAGCGGAGGGCGTGGCCTCGCCGGCGCC
>ENSG00000049239:1:9214450:9220450:1:3074
GGCTCCGCGGGCGGTATCGGAGTGTCGTGCGGCGCGTGGCCGCGTGACACGCGCACTTGTCGGAGTGACGGGCCCTGCGGAAGAGGAGGTGCGGCCCAGGGCGCAGGG
>ENSG00000049239:1:9214450:9220450:1:3209
AGCGCCGCCCCGGCCGTGTCCCGGAGGAGCGGCCTG
>ENSG00000049239:1:9214450:9220450:1:3311
CAACCCGCGCTGCCGCCGGGCCCGAGGCCGCGCCGAGCCCCGGAGCCTGCGCTGCC
>ENSG00000049239:1:9214450:9220450:1:4766
AAAATCGCTTGAACCGCCCTGCCTCCGGTGAC
>ENSG00000171621:1:9272528:9278528:1:2201
AACTACGGAAGCCCCGCTATTTGTTTCGGCTCC
>ENSG00000171621:1:9272528:9278528:1:2507
GGCACCGAAACGCGAGCGGCCGAAACAGCGCTGCA
>ENSG00000171621:1:9272528:9278528:1:2711
CCCTGCGCCACGCGTTTCCCAAAGACGCCTCCGGAGGGACCCGAGCTTCGGGCCGGCAAC
>ENSG00000171621:1:9272528:9278528:1:2820
GCGGCCGAACCAGCGCCGGGCTGACGCGCCCCG
>ENSG00000171621:1:9272528:9278528:1:2941
AGGGACGGCCCCGCCCACCGGCGCTTTT
>ENSG00000171621:1:9272528:9278528:1:2986
AAAGCCGTCGGTTGCTTTTTCTCCTCCGCACAGAAGTCGCGCTCGGGCAGCCTGCGCGCTCGCAGCA
>ENSG00000171621:1:9272528:9278528:1:3098
GGAGGCGACTTCGCTCCCTGCGGCGGGCGCGGCCCGGGCGCCCGAGCCTCCTCGGCCTT
>ENSG00000171621:1:9272528:9278528:1:3426
AGGCCCGCCCCGCGCTGCCGCCGCTGCA
>ENSG00000171621:1:9272528:9278528:1:3500
GGGACCGTCGCAACGAGTTGCGGTCCCGAGGAGGGGCTGGGGCGCTCCGGGGCCGCCGACCCGTCCCCCCTTTAGCCCGGGGAAAGCGGGACCCCGCTCGGCTGAGTTAGTTTCGCTTTTCCCGCCAGTCCGAGTCGGGATTGGCGGCGCGGCCCGGTCCCCCGTCGGGGCGCCCCC
>ENSG00000171621:1:9272528:9278528:1:3705
CCTGCCGGGGACACCCGAGCGCCGCCCTC
>ENSG00000171621:1:9272528:9278528:1:3820
AAGGGCGGCCTGGGCCCGCGGGAGGAACCGCGGATGGGTCACCGTCCCCGGGCGTGTACTGGGCTCGGTGGCGTCCAGGTTCCGGTGAGGACGGGACGGCCCCGAGAGG
>ENSG00000171612:1:9519128:9525128:1:633
GGGGTCGCAGTGAGCCGAGAACGCACCA
>ENSG00000171612:1:9519128:9525128:1:2806
TCATTCGCTCGGGGCTGGCTCCGCCCCAGAACTGCGCAACCTCCCCGCCCACATCCGCGTCCTAACCAATGAGCGCTCGAAATT
>ENSG00000171612:1:9519128:9525128:1:2899
ACCCCCGTCACGCCCCGCCCCAGACTCGCGCGCCCGTGACGTCACGGTCCGGCCCC
>ENSG00000171612:1:9519128:9525128:1:2989
CCCGCCGGGCTCGCGCCGCAGAGGCCGGTGAGGCGCCGGCGGCCACGCCGCGGAAGGCGCGGGCCGAGCAGAGCCGGGCGTTGGAGCCCGCGCGCGCATGGAGGCGTTGCCGGCAGC
>ENSG00000171612:1:9519128:9525128:1:3132
CCCGGCGACCTCGCGCATCCCTCGAGCCGCCACGCGCTCTCGCCACCGGGCGGCGACGGGCCGCGGAGCCGGCGCGGCCATGGCGACGGGCGGCCAG
>ENSG00000171612:1:9519128:9525128:1:3253
CTCTTCGCCGGCGGGTGAGTTCCCGGGCCCAGCCGCGCGCGCCCCACCGCCTGCGGTCCCCTCGGCCTTCGCCCCGGGCGCGGCCCCAGCCTCCCGCGGCGGTTACCGGCCTTCCCCGGGCTACGGCGCCGGCGCTCGG
>ENSG00000171612:1:9519128:9525128:1:3458
CCCTACGTCCTGACCGCAGCCCCGAGGGCGGCTGT
>ENSG00000171612:1:9519128:9525128:1:3567
CTCGGCGGCGGTCCAGCCTGGACGCTGTGGCGCGGCCCC
>ENSG00000171612:1:9519128:9525128:1:3634
TCTCCCGAAGCGCAGCGCCTCAGAGCCCGTGGTAGGATCGCTGATGCTCGGGTGTGCCCGAGGTTCCTCAGGGCAGCGCGGGAGGTCATCCGGACGGGCAAAAAGGTCTGCGGACGTTGGACGTCAGC
>ENSG00000171612:1:9519128:9525128:1:3780
GTGAACGGTGATGCTTGCGGCCACACGCGGGGTG
>ENSG00000171612:1:9519128:9525128:1:3865
CTTCTCGCCGGCTGGTAGACGCTTCCAACGCCAGAGACCGCAGAA
>ENSG00000188807:1:9568567:9574567:1:2603
ACCTCCGGGCCTGGCGGCTGGCGCGGGA
>ENSG00000188807:1:9568567:9574567:1:2690
ACCTCCGGCCGCGCGGGGGCGCTCCCCGGCCGGCTCTGTCGCTTCCGCCGCCGCC
>ENSG00000188807:1:9568567:9574567:1:2811
GGGCCCGCGCCCGCTACAAAGCGGCGAAGGTCACGGCGCGAGGAGGCGCGCGTCGCCGCCCCGCGTCCCGCCTGCGGCCCG
>ENSG00000188807:1:9568567:9574567:1:2913
CTGCCCGCCTGCCCGCCTGCCCGCCTGCCCGCCTACCCGCCTACCCGCCTACCCGCCTACCCCCCTGCCGGCCTGCCGTCCTTCCACGCGGAGAG
>ENSG00000188807:1:9568567:9574567:1:3104
TCTACCGGATCGCGCGGAGGTGAGTGCATGGTTCGGCCCCACGCGGCCCTCTGCGCCGCCCGCCAGGCCCGCCCCC
>ENSG00000188807:1:9568567:9574567:1:3205
TCGGCCGGGACCCGGGCTGCCCGCGGGCGCGCGGAGAC
>ENSG00000188807:1:9568567:9574567:1:3284
GCAGTCGGGAAGCGGCTGCGGAGTCGAGTGGAGCGGCGGGGACTCCGGGAACGTGGGGCGCGGGCGAGAGCGCCGCGCGG
>ENSG00000188807:1:9568567:9574567:1:3376
TCCTCCGGGAGCCGCGGGGGGCTGGAGCCGGTGCGCACGGGCCGCCCCTGCCCTCAGCCCCGTGCTGGGCCCCGGTGCACGGCGATGCTGGCGATCGCGGCTGGCGGTTGCTGCTCGGCATGTGACGTCCCGGGCGTTTTTCTACACGCCTCGCATCCGCGCGTTTCA
>ENSG00000188807:1:9568567:9574567:1:3737
CTGCCCGGCTCACGGGCCATGCGGGCCC
>ENSG00000188807:1:9568567:9574567:1:5895
ACCGCCGCACCCCGGGCATACGTTGGG
>ENSG00000188807:1:9568567:9574567:1:5971
CAGGGCGACCGCAGATGCCCCGCTTAT
>ENSG00000171608:1:9631390:9637390:1:2685
TCCTGCGTGAAGGCGGAGCGCTTAAAGGCGCCTAG
>ENSG00000171608:1:9631390:9637390:1:2974
TCCCTCGAGGCTCACTCGCGCCCAGCGCAGTCGCTCCGAGCGGCCGCGAGCAGAGCCGCCCAGCCCTGCCAGCTGCGCCGGGACGGTAAGCGATCGCCGCTGGCTGCGTCAGG
>ENSG00000171608:1:9631390:9637390:1:3158
GCGGGCGTCTCTCCGGCACACACAGCCCGTGCGCCCTGGCCCTGGGCGCCTCCCCGAGTCTAGCGAGCCG
>ENSG00000171608:1:9631390:9637390:1:3344
CACTGCGCGCCTTGCCCGCCTGGCCCGGCAGCGGGGTTTCAGCTGCGCTCACAGCGGCGGTGCGGCCTCCGGTGCGCCGGCTGAGGCGCGAGGATACTGGAAGCGCTCAGCGCGTGCGCCCGCTCCGAGCGCTGAC
>ENSG00000171608:1:9631390:9637390:1:3552
CCTGGCGCGGAGAGAGGGCTGCGCACAGTTCGCCGGCGCCCGG
>ENSG00000171608:1:9631390:9637390:1:3705
AGTCCCGGGCCTCCCGCGTTGCTCGCCGCGTTTGCTGCAGCGGCGCAGGCGAGATCAGCTCCGGATCTGCGGCCGAGCCGGGGTTACGCCGGCAAAACCGCCCCC
>ENSG00000171608:1:9631390:9637390:1:4015
AGAACCGGGGAAGGGCCGCTGGGAGGTCCCGAAAAGTGCGCTGTG
>ENSG00000171608:1:9631390:9637390:1:4083
AGGGGCGAGATTTCCGGGGTCGCGGGTGGGGGGCGCCCTGGAGCGGCCAA
>ENSG00000171608:1:9631390:9637390:1:4172
GTTTGCGGATGGAGCGCGGGGCTGATCGGGCAG
>ENSG00000171608:1:9631390:9637390:1:5734
TTGTGCGAAAGCCAGCCCGCTTTCGCACAACTGTCCGATGGA
>ENSG00000179840:1:9634231:9640231:-1:3068
TCCATCGGACAGTTGTGCGAAAGCGGGCTGGCTTTCGCACAA
>ENSG00000179840:1:9634231:9640231:-1:4639
CTGCCCGATCAGCCCCGCGCTCCATCCGCAAAC
>ENSG00000179840:1:9634231:9640231:-1:4689
TGCCACGCGAGGACCCTGCACCTTGGCCGCTCCAGGGCGCCCCCCACCCGCGACCCCGGAAATCTCGCCCCT
>ENSG00000179840:1:9634231:9640231:-1:4784
CACAGCGCACTTTTCGGGACCTCCCAGCGGCCCTTCCCCGGTTCT
>ENSG00000179840:1:9634231:9640231:-1:5034
GGGGGCGGTTTTGCCGGCGTAACCCCGGCTCGGCCGCAGATCCGGAGCTGATCTCGCCTGCGCCGCTGCAGCAAACGCGGCGAGCAACGCGGGAGGCCCGGGACT
>ENSG00000179840:1:9634231:9640231:-1:5296
TCGGGCGACATCACCAGCGCGCTCTCTGTGGACCCCGCTGCCGTACAG
>ENSG00000179840:1:9634231:9640231:-1:5364
GTCAGCGCTCGGAGCGGGCGCACGCGCTGAGCGCTTCCAGTATCCTCGCGCCTCAGCCGGCGCACCGGAGGCCGCACCGCCGCTGTGAGCGCAGCTGAAACCCCGCTGCCGGGCCAGGCGGGCAAGGCGCGCAGTG
>ENSG00000179840:1:9634231:9640231:-1:5611
GGACCCGGCTCGCTAGACTCGGGGAGGCGCCCAG
>ENSG00000179840:1:9634231:9640231:-1:5757
CCTGACGCAGCCAGCGGCGATCGCTTACCGTCCCGGCGCAGCTGGCAGGGCTGGGCGGCTCTGCTCGCGGCCGCTCGGAGCGACTGCGCTGGGCGCGAGTGAGCCTCGAGGGA
>ENSG00000171603:1:9804171:9810171:-1:2147
CAGGACGCTTACGGGGAACACGGCTCA
>ENSG00000171603:1:9804171:9810171:-1:3106
TGGGCCGCACTGCTCCGCCGGGGTCTGCGCTCCTCGGCGGAGCGGGTGG
>ENSG00000171603:1:9804171:9810171:-1:3183
AGGAGCGGGTCCCCGGGTACCGCTCACCCGGCCTTAGGAGCCCGGGAGCGCGCGTAGGGACGCGGAG
>ENSG00000171603:1:9804171:9810171:-1:3303
CCGGCCGCTCGGAACCCACCCCAGGCGCGTCCCCGCGGGCGCGCGCTCCAGGCGGGGCCGACGGGCTCGGAGGCGCGCGCCCGCTGCCGGGTCCGCCGCGCGCGCTCCCTCCGCTCCTCTCCCCCGCCCCTCCCGGGCCCGCGCGCTCCC
>ENSG00000171603:1:9804171:9810171:-1:3723
AGCCCCGAGAGCTCCGAGAGCTCCGCTCGGCGTCCCGCGCGCCTCCCTGCCGCTCCCGCCCCGGGCTGGCGATGCTGCGCCGCCCCGCTCCCGCGCTGGC
>ENSG00000171603:1:9804171:9810171:-1:3842
CTGGCCGGGCTGCTGTGCGGCGGCGGG
>ENSG00000171603:1:9804171:9810171:-1:3888
AGCCCCGGGGCTGGGCCGGGCCGCTGGGTCGGTGCGGGATTCGGGTCCGGGTGCAGGATTCGGGTCCCGGTGCGGGGATTCGGGTCCGGGTGCGGGAGTAGGGCCGGATGCCGGGATTCGAGCCGGGATGCGGGGAGTCGGGTCCGAGCGCAGGGAGCCGGGTCAGGGCGTGGGGTTCGGGTTGGGGGTCGGGCTCGCGGAGCC
>ENSG00000171603:1:9804171:9810171:-1:4115
GGGCGCGCGCTGCAGGCGTCCCGGGGAA
>ENSG00000171603:1:9804171:9810171:-1:4423
TGCACCGCGGACACCACGACTTCGCCCCTTTCCGCCTCC
>ENSG00000171603:1:9804171:9810171:-1:4547
GAAATCGCGATGAGATTTGCGACCGCGGGCTC
>ENSG00000204749:1:9807879:9813879:-1:5855
CAGGACGCTTACGGGGAACACGGCTCA
>ENSG00000178585:1:9889981:9895981:-1:2767
CCACCCGCCCACCGCATGGCCCCGTCCCTATGTCGCTGGTCTCGCCCCC
>ENSG00000178585:1:9889981:9895981:-1:2831
ATGAGCGTTCACATGCGCCACAAGGCCCCGCCCCGCACCGCGCAGCCCCGCCCAC
>ENSG00000178585:1:9889981:9895981:-1:3073
CACCGCGGTGACTCTCGGAGCGGGAGG
>ENSG00000178585:1:9889981:9895981:-1:3132
ACTGCCGCCGCCGCAGCGGCTGCTCGGGCTGAGCACGCCCCGGAACAGGCCGCCGCGCGCTGCGCGCCGGACCCGCTGCCCCTGCCGGCCCGGCCGGGTCGGGCGGCCCAGGTAAGCGCCGAGGCCGGGCCGCGCCTGC
>ENSG00000178585:1:9889981:9895981:-1:3340
GGCCGCGGAGAGCGCCCCCGACCCCGCTCGGACCC
>ENSG00000178585:1:9889981:9895981:-1:3527
GTCATCGCCCGTCCGCCCTCCCGACCTC
>ENSG00000162441:1:9923052:9929052:-1:2594
TCTGACGCCCAGCCGTCCCCCGTTAAG
>ENSG00000162441:1:9923052:9929052:-1:2876
CCTTGCGGGGAGCTTACCGCGCCCTCACTGTCCGCCGGCCCG
>ENSG00000162441:1:9923052:9929052:-1:2934
ACCAGCGGCCCGGACGCCAGCGAGTGGAACATCTCGGTCGCACTC
>ENSG00000162441:1:9923052:9929052:-1:2992
GGGGCCGGAAGTGCGTGCGTCCAGCGGAAGTGCTCCCCCGGCGCGGTCCGCCAGG
>ENSG00000162441:1:9923052:9929052:-1:3235
GCCGCCGCGGGACCTACGTGCCGGACTT
>ENSG00000173614:1:9923073:9929073:1:2719
AAGTCCGGCACGTAGGTCCCGCGGCGGC
>ENSG00000173614:1:9923073:9929073:1:2935
CCTGGCGGACCGCGCCGGGGGAGCACTTCCGCTGGACGCACGCACTTCCGGCCCC
>ENSG00000173614:1:9923073:9929073:1:3003
GAGTGCGACCGAGATGTTCCACTCGCTGGCGTCCGGGCCGCTGGT
>ENSG00000173614:1:9923073:9929073:1:3064
CGGGCCGGCGGACAGTGAGGGCGCGGTAAGCTCCCCGCAAGG
>ENSG00000173614:1:9923073:9929073:1:3361
CTTAACGGGGGACGGCTGGGCGTCAGA
>ENSG00000162444:1:9976842:9982842:1:2570
AGAGACGAAGCTGCGGCGTTACCGAGGTGCGAATCA
>ENSG00000162444:1:9976842:9982842:1:3044
TGTCCCGCGATCCCCGACCATGCCCGCCGACCTCAGCGGTACT
>ENSG00000162444:1:9976842:9982842:1:3217
AGGTACGTCCTCTGTCCGTGCCTCCGCCCTGCTGCGCCCACCGTCGCCCAGTCGCCCCCGAGTCCGCTGGTCCTTGGCGCCTCCGTCCATCGGGCGCGGGA
>ENSG00000162444:1:9976842:9982842:1:3373
CCCCACGGCCGTCTCTCCACGCCCTCTGTTCCCCCGGCCGTCGGTCCCCCACCCGTCCGTCCCT
>ENSG00000162444:1:9976842:9982842:1:3457
ACGTCCGTCTCTACCCGCACGCGGCACACCTGCGGAGACTGCAGACTCGGGGTCCGGCCGG
>ENSG00000162444:1:9976842:9982842:1:3611
CCGGGCGCGCTCCCGCAGCGAAGTCCCAGCAGCCTCGGCGCACCCGGAGCGGGTCG
>ENSG00000162444:1:9976842:9982842:1:3685
GCCAGCGGACGACCCTTCAGGTCCGGGCACCCGCGGGAGTGCAGAGCCTGGTTCGGCCCGGGGCGTGCCCCGACCGCCGCCTCCCACGAGGGC
>ENSG00000162444:1:9976842:9982842:1:3821
CTTCCCGCCCTCATCGCGGTGCCAACGGTGCGCGGACTC
>ENSG00000130939:1:10012630:10018630:1:2486
ATGAGCGCTCAATACGGTAGATCACGCTCCCGGGGTCAAGGAGACGTTTTCCGTTTTCTTTTCCCTCGCTTAGGCGGCGGGCGCGCACAG
>ENSG00000130939:1:10012630:10018630:1:2769
CAGCGCGGTCGCCGTGGCAACGCCCCG
>ENSG00000130939:1:10012630:10018630:1:3192
CAGGACGGCTGTGGGGTCGCCTTACCTCGGGGTATCCACTCTGCAGTCGACCAGTTCCCGCCAGG
>ENSG00000130939:1:10012630:10018630:1:3291
AGGAACGCAGCTACCGCGCCACTATCACGAAGAAACAGCAGGCTCGGGGCACGAGACGAACTGGAGACCGCGCTGCC
>ENSG00000054523:1:10190418:10196418:1:2181
CATTCCGCCTTCTCTCCCGAGGTGGCGCGTGGGA
>ENSG00000054523:1:10190418:10196418:1:2253
CTTCCCGCGGGATGCGCTCATCCCCTCTCGGGGTTCCGCTCCCACCGCGCCGCGTTCGGCCGGTTCCGCCTGCGAGATGTTTTCCGACGGACAA
>ENSG00000054523:1:10190418:10196418:1:2441
GTCCCCGTATAAGGCGGATTATCGGGGTG
>ENSG00000054523:1:10190418:10196418:1:2680
CAGCCCGTGTCCGTCGCGGGCGCCGGGGCGGATACGAGGTGACGCGCAGAG
>ENSG00000054523:1:10190418:10196418:1:2747
TGTCCCGCGCCGGCGACTGCGGGCGGAGTTTCGCGAGGGCCGAAGCGGGGCAGTGTGACGGCAGCGGTCCT
>ENSG00000054523:1:10190418:10196418:1:2845
CTCCCCGTCCTCCGCAGCCGTCACCGCCGGCCGTCGCCGCGCCCTGGCCTCCCGCACTCGCGCACTCCTGTCCGCCGCCCACCGCCCAC
>ENSG00000054523:1:10190418:10196418:1:2943
CGATGCGGTGCCGGGCTGCTGCGTGATGGGGCTGCGGAGCGGCGCCCTGCGGCTCGCGGCGGCCGCTGCTCGCGCTGAGGTGCGTCGGTGCC
>ENSG00000054523:1:10190418:10196418:1:3070
TGACCCGGTCCGCCCGTCGGTCTGCAGCGCGGCTGA
>ENSG00000054523:1:10190418:10196418:1:3121
CTGGCCGCGGTTGGCGCCGCGGTCGCGGGGTTGGGGAGGGGGCCGCTTCCGCGGGGAGGAGCGGCCGG
>ENSG00000054523:1:10190418:10196418:1:3217
GGTAGCGCGGGACGGGCGCCGGGTGCGGGAGC
>ENSG00000054523:1:10190418:10196418:1:3283
AGCAGCGAGTCCCGGGCCGGCGTCCAGCGGTCGGCTGG
>ENSG00000054523:1:10190418:10196418:1:3337
TGCACCGGCCCTCCGTTTCCCCCGCGCTGCC
>ENSG00000054523:1:10190418:10196418:1:3395
AGACCCGCCGCTGCCTGGCCGTTCCCTGGGCTCCGCGCACGTTGCAGCCCGGGGGG
>ENSG00000054523:1:10190418:10196418:1:3573
GTCATCGCTTGGCGCTGGGGGAGCCGAGGGCTCGAGGCC
>ENSG00000142657:1:10378672:10384672:1:2460
TACCCCGCCTGCGCTGTCTGCGCCTGG
>ENSG00000142657:1:10378672:10384672:1:2549
TTCCCCGGCCCCATTCCGAGTGCGCACAGGACTGAACGAGCACGCCCGGTCCCTGCTCCGGAGCGGAGGACACGACGCGGACCCGCACGGTGCACCGCAGTG
>ENSG00000142657:1:10378672:10384672:1:2660
AGGAGCGACGGGCGCTCGCGCCAAAGGCGTCCGA
>ENSG00000142657:1:10378672:10384672:1:2783
TGGGACGAGCGGAAAGCTCTGCGCGTGGGCGGGGAGCCCGGAGCCTCGCCGGGGCA
>ENSG00000142657:1:10378672:10384672:1:2963
CCATTCGATTGGCCGGCGCCGAAAAGCCGGGCGTGAGCGGCCGCAGTTTCTGGAGGGAGCCGCTGCGGGTCTTTCCCTCACTCGTCCTCCGCGCGTCGCCGCTCTTCGGTTCTGCTCTGTCCGCCGCCATG
>ENSG00000142657:1:10378672:10384672:1:3155
GGGGTCGAGATCTCCCTCGTTCTCTCCGACGCC
>ENSG00000142657:1:10378672:10384672:1:3342
AGGCGCGGCCAGGCCTCGCCGAGTCTGCAGGGACACCTGCGGGACGCGTGCCAGCGGGAGC
>ENSG00000142657:1:10378672:10384672:1:3448
TGCAGCGTGCGCGCCCGGCTTCTGGGGGCCCGCGGGAGGCGCGGAGGA
>ENSG00000142657:1:10378672:10384672:1:3606
GACATCGCGCTGATCGGATTGGCCGTCATG
>ENSG00000142657:1:10378672:10384672:1:3714
CCGGGCGCTTTAGCCGAGGCCGGCGATAGG
>ENSG00000142657:1:10378672:10384672:1:4161
GCCTTCGCCTCGGTTGTCCGCCGTTTTC
>ENSG00000175279:1:10409746:10415746:1:3038
TAAATCGTGGGCTACGCATCCTCTACACCCGACTGGAACACGCTTTG
>ENSG00000175279:1:10409746:10415746:1:3183
CCCCGCGTCGCCCGGCCACCTCCGCAGAG
>ENSG00000175279:1:10409746:10415746:1:3235
GAGGCCGACGGCGGAATCCCCTCAACGGAGCGCCGCCAGGGGGCGCGCGAGGCAGGGCGGAGCTGCGTACTTTGTCCGCCCGCGCGGCCCGTCGCTCGCGCCGCGGCGGGAAAATCCGACCTGGCCGCGCACCACCGCCCCTTCTCGGCCCTCCTGCGTTTGCCCAGGGTCGGCCCGCAGTG
>ENSG00000175279:1:10409746:10415746:1:3544
CCCGGCGGCTTCTCATCGGCACCCCGCCCCCGGGCGCCCCCCGCGGCTGCGCATGCGTTGGC
>ENSG00000175279:1:10409746:10415746:1:3628
GGAGGCGGTTTCCGCGGCAACGCGGCT
>ENSG00000175279:1:10409746:10415746:1:3818
GGTGACGCCCGTACGCGGTGGGCGGTTCGGGCCGGAGCT
>ENSG00000175279:1:10409746:10415746:1:3873
GGAGGCGTCGACCCCTCGTTACTGATGCAGGGACGCGGTGCGGACCA
>ENSG00000175279:1:10409746:10415746:1:3975
GTGATCGTATCGACTCGGCCCAGACGCAATT
>ENSG00000160049:1:10452200:10458200:-1:452
AGCTTCGGAGACTCGGGGTCCCTACCCGGCTCCCAGCCGTATGCTGAGCGCCCCC
>ENSG00000160049:1:10452200:10458200:-1:610
TCAACCGCCGCTGGGCGAGGTTTCTCCCAGGCGCCCTCGCTCTCGCCCTCCCGCCCAG
>ENSG00000160049:1:10452200:10458200:-1:2856
TGAATCGCGCGATAGAACGAAAGCGGCTTT
>ENSG00000160049:1:10452200:10458200:-1:2902
GTTTCCGGCATGCTTCGACGCCACACGTGATTAGCGGCAAC
>ENSG00000160049:1:10452200:10458200:-1:2985
TGCTGCGGAACGAACTACATCTCCCGGCAGGCTGCGGAAGGGGGTCGAGTAGAAGGACCGCCGCTCCGGCCTCCCGCGACTTCTCGAAGGT
>ENSG00000160049:1:10452200:10458200:-1:3132
TCTGGCGAGATCCGGACTCTAAAGCCGTGTCTGCTGCGCCGCAACTACAGCCGCGAACAGCACGGCGTGGCC
>ENSG00000160049:1:10452200:10458200:-1:3272
AGGGCCGGGTGAGGACGTCCGGCGGGGGC
>ENSG00000160049:1:10452200:10458200:-1:3396
TAAGGCGCTTGAGCGTAATTAATCTCGTGTGA
>ENSG00000160049:1:10452200:10458200:-1:3703
AGTGACGGAGCCGACGGAAGTTCCGAGCCC
>ENSG00000142655:1:10454531:10460531:1:244
TCACACGAGATTAATTACGCTCAAGCGCCTTA
>ENSG00000142655:1:10454531:10460531:1:365
CGCCTCGCCCCCGCCGGACGTCCTCACCCGGCCCT
>ENSG00000142655:1:10454531:10460531:1:468
GGCCACGCCGTGCTGTTCGCGGCTGTAGTTGCGGCGCAGCAGACACGGCTTTAGAGTCCGGATCTCGCCAGA
>ENSG00000142655:1:10454531:10460531:1:596
ACCTTCGAGAAGTCGCGGGAGGCCGGAGCGGCGGTCCTTCTACTCGACCCCCTTCCGCAGCCTGCCGGGAGATGTAGTTCGTTCCGCAGCA
>ENSG00000142655:1:10454531:10460531:1:729
GTTGCCGCTAATCACGTGTGGCGTCGAAGCATGCCGGAAAC
>ENSG00000142655:1:10454531:10460531:1:786
AAAGCCGCTTTCGTTCTATCGCGCGATTCA
>ENSG00000142655:1:10454531:10460531:1:3133
TGCCCCGCTGTGCGGCGGAGACCCCGGCTGGAGGGGGCGCTCAGCATACGGCTGGGAGCCGGGTAGGGACCCCGAGTCTCCGAAGCT
>ENSG00000204668:1:10617438:10623438:-1:277
GAAGCCGGGTAGCCGGCGGGAAAGGAGCCGGCCTG
>ENSG00000204668:1:10617438:10623438:-1:786
ATCATCGAGGACATGTCGCCCTTCGGCAAGCGGCGGAAGACGGCGTCCTCCCGGAAGA
>ENSG00000204668:1:10617438:10623438:-1:871
GCTTCCGGCGCTTCGACCTTTACGAGGAC
>ENSG00000204668:1:10617438:10623438:-1:949
GCACGCGCGAGAACTGCGGCTACAAGTTCTGCGGGCGCACGCACAT
>ENSG00000204668:1:10617438:10623438:-1:1123
GCCTGCGCTGCCGCTTCCGCTGCACCGACAGCACCAAGGTCACGGCGCATCGCAAGCACCACGGCAAACAGGACGTGATCAGCGCCGCGGGC
>ENSG00000204668:1:10617438:10623438:-1:1230
TCCAGCGCCGACTGCGCCGTGCCCGACTGC
>ENSG00000204668:1:10617438:10623438:-1:1295
CTTCCCGGGCTGCCGCCACACGGTGGTGGGCATGTCGCAGATGGACTCGCACAAGCGCAAGCACGAGAAGCAGGAGCGCGGCGAGCCCGCGGCAGA
>ENSG00000204668:1:10617438:10623438:-1:1500
CTGGGCGACGCGGGCGACCCCGGCCCGCCCGACGCCGCCGCC
>ENSG00000204668:1:10617438:10623438:-1:1635
GAGGCCGAAGACGACGAGGACGAGGACGACGACGAGGACGACGACGACGAGGACGACGACGAGGACGACGACGACGAGGACCTGCGCACCGACTCGGAGGAGTCGCTGCCCGAGGCGGCGGC
>ENSG00000204668:1:10617438:10623438:-1:1772
GGGCGCGCGGACCCCGGCCTTGGCGGCGCTGGCGGCCCTGGGCGCCCCC
>ENSG00000204668:1:10617438:10623438:-1:1841
CTCCTCGCCCTAGCGGCGCCCGCGGGT
>ENSG00000204668:1:10617438:10623438:-1:2005
TGCTCCGCGGCCGAGGACACAGGCGGCGGC
>ENSG00000204668:1:10617438:10623438:-1:2121
CCGGGCGAATGCGGCGCAGCTCCCGGCCGCTGCCCCGGCGCCCCTCCCCGCGGCCGATTCGGCCCCGCGACCAT
>ENSG00000204668:1:10617438:10623438:-1:3980
CAGAACGTGAAACCCGAGCTGAACAGCGTGTGC
>ENSG00000204668:1:10617438:10623438:-1:4617
AACGGCGCGTACCCGGATCCAATCCGGATGCTGGCGCGACTCC
>ENSG00000204668:1:10617438:10623438:-1:4861
ATGGCCGGCTCCTCACGACACCACATCGTGAGA
>ENSG00000130940:1:10776294:10782294:-1:2605
GGAACCGAACTCGGGCTCTCTCGGGGTT
>ENSG00000130940:1:10776294:10782294:-1:2759
TCCTCCGCAGGCCGTGCGACTCGCCGCGCGCACACGCTGAG
>ENSG00000130940:1:10776294:10782294:-1:2940
CACAGCGGGCGAGAGCGGAGACTGGGAGCGAAAAATCCGGGATCCGGCAACTTTGGGCAGCGCATGCGCGCCCGCGGCGCT
>ENSG00000130940:1:10776294:10782294:-1:3093
AGACTCGGCGCTCCCTCCGCCGCGGCC
>ENSG00000130940:1:10776294:10782294:-1:3224
GCGGGCGAGCGAGCGAGCGAGCGAGCCAGCCAGCCAGCCTGCGATCGGCGGCTGCCACCCAACTCCGGCCGTGCGGAGGC
>ENSG00000130940:1:10776294:10782294:-1:4034
GGTCCCGGGGAAAGTTCGGGCGAGTTGTTGCCGGCTGT
>ENSG00000130940:1:10776294:10782294:-1:4090
AGTTGCGCCCGGGGACGTGGGACGCTGGGCTGGCGGGCTAGCGGGCTG
>ENSG00000130940:1:10776294:10782294:-1:4343
AGAGCCGGTTTCCCGGTCACTTAGGGTCCGGCTTAACGGCAAAGGAGAGCGTGGTGACTGACGGAGGAGCGTCGGGGAGCGGGGAT
>ENSG00000130940:1:10776294:10782294:-1:4489
GGGGCCGATTCGTGCGCCCGGGGTGAGCCGGACGGGCGGAGCGGCGGCCGGTTTA
>ENSG00000130940:1:10776294:10782294:-1:4699
GGTGGCGAGGTGCGGGCAGAGGCGCGCTGGGGCCGCTGGC
>ENSG00000130940:1:10776294:10782294:-1:4762
GCGGGCGGTTGCTGGGCCGCTGCGGAGCGTTTGGGCGAATGT
>ENSG00000130940:1:10776294:10782294:-1:5104
CGGTGCGGGTGCGGGTGCGTGCCCACCGGAAAAGCGGCAGTAGCGCCTCT
>ENSG00000130940:1:10776294:10782294:-1:5246
TTGTGCGTAGTTGTCCCGCCGACACCCGGTACA
>ENSG00000130940:1:10776294:10782294:-1:5337
TAGGACGTCTCCGAGCTGGTACAGGCGCGCGGTGAGAGCGCACGA
>ENSG00000130940:1:10776294:10782294:-1:5601
TGAGCCGGGGCTGCGCTCCACGTGCCCGGAGGGGGCGCTGGGCCGTTCGGCGCCCGAGCGCAAAGCGCCGGGTTTGCGTCCTGGTGGCGACCAGGCGGTGCGTCCCGGGCGGGCGTCGCGACCTGCGCAATCTCCGGCCGCCCGCGCCACTCCCCCGACCCCCAGCCGCTTTC
>ENSG00000175262:1:10943845:10949845:-1:2758
AGCTCCGTGTTGGTGTCGACCTTGGTCTCGTTTCC
>ENSG00000120948:1:10992266:10998266:1:2717
TCTCGCGCGCTTTGAAAGTGCGCGAGCTCCGACCGAGACCTGGGCCGGCGGTTGGTCGGCCGAAACCATCTGCTACGTTACGTGGGG
>ENSG00000120948:1:10992266:10998266:1:3059
GGCTGCGCTTGGGTCCGTCGCTGCTTCGGTGTCCCTGTCGGGCTTCCCAGCAGCGGCCTAGCGGGTGAGTCGCGGAGCCTTCTCACTGAGGACGCCGTAGGTGCCTCGGCTTCTGCATTGGGGCGGCCCGAGGCAGACGCAGCGGCTTCGGACCCTGCCCCGGGAAGTCAGCCGTGAGACCGGGCCTAGTCCTGCCCGAGCGGGCTCGCGCGGGAGCGTCGTTAGGTCCTGGCACGGGGAGGCCGGTGGCGCCGAAACGGGGGGCCGGGCCCGCGGTGCCGCGTAGCCTGAGGCGGAGGTTGGCCCCGGACCCGGACAGTGCCGGAGCCTTCGGTACTTTGTACTTCGAGGGACGCTGCC
>ENSG00000120948:1:10992266:10998266:1:3435
TCCTGCGCCCCACCCCGGGCCGCGCCGAG
>ENSG00000120948:1:10992266:10998266:1:4117
ATATTCGGGTAACCGAAGATGAGAACGATGAG
>ENSG00000120948:1:10992266:10998266:1:4160
ACCATCGGAAGACGATGGGACGGTGCT
>ENSG00000009724:1:11026877:11032877:-1:3320
CTCTGCGAGTACGACTTCGTCAAGGTGCCGTCAGGACGGGAGG
>ENSG00000009724:1:11026877:11032877:-1:3613
CCTTCCGCTCCGACTACTCCAACGAGAAGCCGTTCAC
>ENSG00000009724:1:11026877:11032877:-1:4779
CCTGCCGCGCAGGCTACGTCCTGCACCGTAACAAGCGCACCT
>ENSG00000116649:1:11039678:11045678:-1:2645
AAGCCCGAGTCCCGCAGCCCCTCGAGGCCCTCGGTGCC
>ENSG00000116649:1:11039678:11045678:-1:2747
GGACCCGGACCCCTTCCGCCGGCCCAGCCCGCCCCGGAACCCGACCCG
>ENSG00000116649:1:11039678:11045678:-1:2829
TGGAGCGGGCCGCACTACCCTGCTGCCGCCGACGGACGGCGCGCCACAGCCACTCTGCGCCGCTCTGCGAGCCGGTGGCCAATGAGCGCCAGGCGAGGCCGCTTTG
>ENSG00000116649:1:11039678:11045678:-1:3008
GCGGGCGGAGCTGGTCCCGTTGTGCTGCGGCGCCGCGCGGCCTG
>ENSG00000116649:1:11039678:11045678:-1:3101
GGCCCCGACGGCCCCGCCGCCTCCGGCCCCGCCGCCATCCGCGAGGGCTGGTTCCGCGAGACC
>ENSG00000116649:1:11039678:11045678:-1:3216
ACCACCGGCGCTCGCGCTACCAGGACATCCTCGTCTTCCGCAGGTACCGCCGCTGCCCGCAGGC
>ENSG00000116649:1:11039678:11045678:-1:3531
CCCGGCGGCCCGCCTGCCGTTCCTCGCCACG
>ENSG00000116649:1:11039678:11045678:-1:3909
GCTAGCGAGGCCAGGGGCGTCCCGCGGAGGGGTGGGGGCCGACACTGACGCGGCCTCGGAATC
>ENSG00000116649:1:11039678:11045678:-1:4007
GACACCGGCACGAAAGCGTTTCCGAGGGT
>ENSG00000116649:1:11039678:11045678:-1:4224
GAGATCGACGAGGTGAGTGCCGGCGTAGAG
>ENSG00000116649:1:11039678:11045678:-1:4670
GGTCTCGGACCTGGCGACCACAGGTGATCCGCCAGCCTCGTCCTC
>ENSG00000171824:1:11079530:11085530:-1:2587
AAACACGAGGATAAGCGGGGATCGTGGCCCTCGCCTGG
>ENSG00000171824:1:11079530:11085530:-1:2951
TCAGACGCCCCGCCCGCCGCTTCGACCTGGCGCATGCGTGGTGCGCACGCGTCCCGTCTCCTCGGCCGACAAGCTCTCGCGAGACGAGCCG
>ENSG00000171824:1:11079530:11085530:-1:3088
CCTGTCGGCGACCAGCGCAACCAAATCCGACGGAGAG
>ENSG00000171824:1:11079530:11085530:-1:3199
TCGCCCGCGGCCGCCGGAAGCCGACTGG
>ENSG00000171824:1:11079530:11085530:-1:3243
ATGCCCGCCCGCCGTAGTGGAGCCCGAGCGAGGGTCGCGGGGCCCCTGTCCGCGCTGGGCGCAGAC
>ENSG00000171824:1:11079530:11085530:-1:3332
GGCCTCGGAAACGGACACTGAGGGGCGTCCCGCTTGCGAGCCT
>ENSG00000171824:1:11079530:11085530:-1:3452
CCTTGCGACGTCGCGCTCGCCACGCCCTAGCCACCCGACCAGCTCTCCGCAGGGGCTCGGCTTCTTCGCGCTCCC
>ENSG00000171819:1:11168985:11174985:1:2635
AGTAGCGTCTCTTTCGCCTACCTTACGCTCAC
>ENSG00000198793:1:11242176:11248176:-1:2652
CTAGCCGCTCTCGCTGCGATCCGGAGAT
>ENSG00000198793:1:11242176:11248176:-1:3203
ATTGCCGGCCCCACGACCTGGGCACCGTCTGA
>ENSG00000198793:1:11242176:11248176:-1:3249
CCCCTCGAGGCAACGCCCACCTCCCCGGGACC
>ENSG00000198793:1:11242176:11248176:-1:3298
CCCTTCGGCCCGCGGTACGTCCGCCCGAAGGCCGGCCCA
>ENSG00000120942:1:11252850:11258850:1:2572
AAGTGCGCCCGGTAAGTCCTAAAGCAACACGCCTTCGAGTTC
>ENSG00000120942:1:11252850:11258850:1:2720
TGGCCCGTCCCCGCTCCCGGTCCATTCCCGCCCCG
>ENSG00000120942:1:11252850:11258850:1:2764
CCTCCCGCCCCACCACCGGTCTGGCCCCGCCCCT
>ENSG00000120942:1:11252850:11258850:1:2904
CTCACCGCCCTTCTCCCCGCCTCTGGCTCGGCCCC
>ENSG00000120942:1:11252850:11258850:1:2962
CCCTCCGGTCCAGCCCGCGCCGCCGGC
>ENSG00000120942:1:11252850:11258850:1:3015
GCCGGCGCACAAGATGGCGGCTCTGGCGGCCTA
>ENSG00000120942:1:11252850:11258850:1:3105
GACTTCGCCCAGGTGACGGGTAGTAGGGGCGGCGCCGCTTGG
>ENSG00000120942:1:11252850:11258850:1:3211
TGGGGCGGAACCGAAGGAAGGTCGGGCCC
>ENSG00000120942:1:11252850:11258850:1:3398
GGACCCGCTGGGGAACGACTGTCCCGAGCAA
>ENSG00000120942:1:11252850:11258850:1:3704
GGAGCCGCAGGATGTCGTCCGGTTCGGAGTC
>ENSG00000204624:1:11480910:11486910:1:3053
AGATCCGCAACCACGAGGCCTCACAGCGTTTCGACGCTCTC
>ENSG00000204624:1:11480910:11486910:1:3125
GGGGGCGGAACCGGCGCGATTTGGCCGACTTCACCTCCGAGACGCTTCAGCGCCTTA
>ENSG00000204624:1:11480910:11486910:1:3205
CATCTCGGCAACCGCTCGCGGCAAGCCTCCCGAGCCCCCCGCGTCATCCCCGCGGCCTCACTCGGTGGCCCAGGCCCTTACCGGGACACTTCCGCGGCTCA
>ENSG00000204624:1:11480910:11486910:1:3317
CCAATCGGAGCGGGCGACTTCGGCGTGAGACCCCGCCCCT
>ENSG00000204624:1:11480910:11486910:1:3432
CATCCCGCCCCACGCGGCAGTCGCGGCCAATCAGAGCCGTGCCCGCCGAG
>ENSG00000204624:1:11480910:11486910:1:3528
TCAGACGCACGCGCACTGGCGCATCGAGCTCATCTTCCTGGCGCGCGGCGACGCGGAGCGCAACA
>ENSG00000132879:1:11634019:11640019:1:2420
CCCAACGCTCCCTCACCGCTAGTCGGGTCC
>ENSG00000132879:1:11634019:11640019:1:2812
GGCTTCGCTGGCGTGAAAGTTTGCCGCGCCAGGTCTCCGGGTCCCCTCGCTCTCTGACGCCCCTCTGTGCAGCGCTCGCCCGCCGACCCCATCTCCCCTCCCCGCCGCAGCGAGCGGTCCAGGCGTCGGCTACCTGGGTCACCGTCTCCGTCCATCGCTGCGGAGGGCGGTCGCGAGAGGAGGAGCCGGAGCGCTGCGGGCTGCGCGAGTCCCGGGGCGGCGAGTCCCGGCGCTGTCCGCGTCTGTGTCGGTCCCGGCGACCGCGCCT
>ENSG00000132879:1:11634019:11640019:1:3154
CTGCTCGAGGCCCGGGGCTGCGGGTTCCTCAGCGGACCGAGGAG
>ENSG00000132879:1:11634019:11640019:1:3538
TTGGGCGGCCCAACGGATCGTGCCGCGGCGGCCGAGCGCAGGTGACCGGCAGG
>ENSG00000132879:1:11634019:11640019:1:3654
GGTTCCGGGTCGCGCCGCAGTTGCCGAGGGA
>ENSG00000132879:1:11634019:11640019:1:3725
GGCTGCGCTGCGCGGCTGCGAACGGGGGCTGGGGTCGCCATCGATGTA
>ENSG00000116661:1:11634326:11640326:-1:2537
TACATCGATGGCGACCCCAGCCCCCGTTCGCAGCCGCGCAGCGCAGCC
>ENSG00000116661:1:11634326:11640326:-1:2625
TCCCTCGGCAACTGCGGCGCGACCCGGAACC
>ENSG00000116661:1:11634326:11640326:-1:2719
CCTGCCGGTCACCTGCGCTCGGCCGCCGCGGCACGATCCGTTGGGCCGCCCAA
>ENSG00000116661:1:11634326:11640326:-1:3112
CTCCTCGGTCCGCTGAGGAACCCGCAGCCCCGGGCCTCGAGCAG
>ENSG00000116661:1:11634326:11640326:-1:3228
AGAGGCGCGGTCGCCGGGACCGACACAGACGCGGACAGCGCCGGGACTCGCCGCCCCGGGACTCGCGCAGCCCGCAGCGCTCCGGCTCCTCCTCTCGCGACCGCCCTCCGCAGCGATGGACGGAGACGGTGACCCAGGTAGCCGACGCCTGGACCGCTCGCTGCGGCGGGGAG
>ENSG00000116661:1:11634326:11640326:-1:3411
GTCGGCGGGCGAGCGCTGCACAGAGGGGCGTCAGAGAGCGAGGGGACCCGGAGACCTGGCGCGGCAAACTTTCACGCCAGCGAAGCC
>ENSG00000116661:1:11634326:11640326:-1:3860
GGACCCGACTAGCGGTGAGGGAGCGTTGGG
>ENSG00000116663:1:11643768:11649768:1:2976
TAGTGCGGAGGTCCGGGGAGCGGCCGCGCGTTCGGGAGCTTCGGCCCTGCGTAGGA
>ENSG00000116663:1:11643768:11649768:1:3163
CGGGCCGAGAGGGACGGCAGCGGGGTCCGGGGCG
>ENSG00000116663:1:11643768:11649768:1:3237
CCCAGCGACAACGAAGCCGAGGCCGTAGGCTCGGGCCGACCTGGAGCTCCGCCGCTGCGCCCAGGTCGCGTCCCCGGGGGGACGGGCGGCGGGCGAGTGG
>ENSG00000116663:1:11643768:11649768:1:3346
GTCTCCGGCGCCTGGGCGTTCACGGAGCC
>ENSG00000116663:1:11643768:11649768:1:3497
CATCCCGAGGCCGGCGCCGGGTTCGGAGAA
>ENSG00000116663:1:11643768:11649768:1:3549
CCACACGCCTGCGAGATCCGGCGCTTGC
>ENSG00000116663:1:11643768:11649768:1:3650
GGGTGCGGAGAAGGCGAGCACGAGACGCCGGGCCG
>ENSG00000116663:1:11643768:11649768:1:5171
GCACTCGCCACTATGCCCGGCGAATTT
>ENSG00000116670:1:11671294:11677294:-1:2052
TACCCCGGCCCCGAAGGCGGCTGAGACCCTTGACGAGCGGACGGAGAA
>ENSG00000116670:1:11671294:11677294:-1:2489
GGCGGCGAGGGCGCGCGCGAGGCCGAGTGTCAGAGCGTGGAAAAGTGGGCGTCCAGCGGTAGGTGGACGGATGG
>ENSG00000116670:1:11671294:11677294:-1:2614
GGCGGCGGAAGGACTGGCGGATAGACGGGTCCGAGGGC
>ENSG00000116670:1:11671294:11677294:-1:2679
AGCCTCGGGACCCCGCGCACCCCGCCCCTGGGCGCGCCAGG
>ENSG00000116670:1:11671294:11677294:-1:2730
TTGTCCGGGCTCGCAGCCAGGTGGGGCGGGAGGGGCGGAGCCAGGGGCGGGCCGAGGCCGTGCCT
>ENSG00000116670:1:11671294:11677294:-1:2832
GGGGCCGAGCGCCCGCGGGAGCCGAGCGCAGCCGAGGGCGAGCCGCGGAACGGGGCCGGCGTGGAGAGGTGCGCGGGCAGCCGGAGGATGTGCCCGGGCTGAGCGGGACT
>ENSG00000116670:1:11671294:11677294:-1:3078
GCCAGCGCGCCCTCGCCAGCTGCGCTCTG
>ENSG00000116670:1:11671294:11677294:-1:3232
CCTCCCGGTGCGTAAGAGCCGCCTCGGCGCGGCCCAGGGCGCGTGGGACGGGAGGGGCTCCGGCAGTTGTGGCGCCTCTGGAGCGGCCCCGCGCAGGGCGGGCGACAAAGGGCCGCGGCGGGCGGTCCTCGGTGGA
>ENSG00000116670:1:11671294:11677294:-1:3377
TGGAGCGAGGCTGCGCGCTCAGCTGCGGCCGCGTCTGT
>ENSG00000116670:1:11671294:11677294:-1:3498
CGGGACGGGGAACGGCGGGGCCTTTGTAGCCGCAGAAAGTGCGCAGAG
>ENSG00000116670:1:11671294:11677294:-1:3776
CAGACCGGCCCAACCCGGACAAAGCCAGCGCTGGGGCCGGCTCA
>ENSG00000162490:1:11671373:11677373:1:2126
TTGTCCGGGTTGGGCCGGTCTGAGAAGCTTCAGGCCGGCTTTGGACGGGGCGTGGCGAGAGCCGCGCCGCGTGT
>ENSG00000162490:1:11671373:11677373:1:2378
CTCTGCGCACTTTCTGCGGCTACAAAGGCCCCGCCGTTCCCCGTCCCG
>ENSG00000162490:1:11671373:11677373:1:2509
ACAGACGCGGCCGCAGCTGAGCGCGCAGCCTCGCTCCA
>ENSG00000162490:1:11671373:11677373:1:2556
TCCACCGAGGACCGCCCGCCGCGGCCCTTTGTCGCCCGCCCTGCGCGGGGCCGCTCCAGAGGCGCCACAACTGCCGGAGCCCCTCCCGTCCCACGCGCCCTGGGCCGCGCCGAGGCGGCTCTTACGCACCG
>ENSG00000162490:1:11671373:11677373:1:2763
CCCCGCGCCCTCGCGGCGGCGGCGCCTAG
>ENSG00000162490:1:11671373:11677373:1:2817
CAGAGCGCAGCTGGCGAGGGCGCGCTGGC
>ENSG00000162490:1:11671373:11677373:1:2982
AGTCCCGCTCAGCCCGGGCACATCCTCCGGCTGCCCGCGCACCTCTCCACGCCGGCCCCGTTCCGCGGCTCGCCCTCGGCTGCGCTCGGCTCCCGCGGGCGCTCGGCCCCGAGCCC
>ENSG00000162490:1:11671373:11677373:1:3129
AGGCACGGCCTCGGCCCGCCCCTGGCTCCGCCCCTCCCGCCCCA
>ENSG00000162490:1:11671373:11677373:1:3204
CCTGGCGCGCCCAGGGGCGGGGTGCGCGGGGTCCCGAGGCT
>ENSG00000162490:1:11671373:11677373:1:3272
GCCCTCGGACCCGTCTATCCGCCAGTCCTTCCGCCGCC
>ENSG00000162490:1:11671373:11677373:1:3361
CCATCCGTCCACCTACCGCTGGACGCCCACTTTTCCACGCTCTGACACTCGGCCTCGCGCGCGCCCTCGCCGCCCTC
>ENSG00000162490:1:11671373:11677373:1:3748
TCCCCCGACGGCGCTGGTCTTTCGCCTGT
>ENSG00000162490:1:11671373:11677373:1:3824
TTCTCCGTCCGCTCGTCAAGGGTCTCAGCCGCCTTCGGGGCCGGGGTA
>ENSG00000177674:1:11715728:11721728:1:2952
CCAAGCGGCGGTCACGTGACCCGCTCCAGCCCGTTTCACGTGGTC
>ENSG00000177674:1:11715728:11721728:1:3060
TTCCCCGAGTTCGGAGCCTAGGAGCCCCCCGCGGCTGCGGCGCAGGTGCCCTCGGCCTGAGTCGGGATG
>ENSG00000177674:1:11715728:11721728:1:3389
AGGGCCGCCCCCTCCCGGACTCAGACCCTCCCAGCGGGCAGCGCCGGTCCC
>ENSG00000177674:1:11715728:11721728:1:5946
CTCTACGGCTCTTCGAGATCCTGACGGTGTA
>ENSG00000177553:1:11746386:11752386:1:292
ACATCCGGGTAGGCGTGGAGGAGGTCGCTGGA
>ENSG00000177553:1:11746386:11752386:1:4515
TGGTCCGGAGCTTCCGAGAGGTCAGCGGTCTC
>ENSG00000177000:1:11785702:11791702:-1:2627
TGGCCCGGCCCCACCCCCGGCAACGCCTCT
>ENSG00000177000:1:11785702:11791702:-1:2721
GGGTGCGGGTCTCACGCTCACCGCAGCA
>ENSG00000177000:1:11785702:11791702:-1:2926
GCAGACGGGTGGGGCGAGGACTCGCGTCACATGACGATAAAGGCACGGCCTCCAACGAGACC
>ENSG00000177000:1:11785702:11791702:-1:3094
CACTGCGTTCCCCGCCCCTGCAGCGGCCACAGTGGTGCGGCCGGCGGCCGAGCGTTCTG
>ENSG00000177000:1:11785702:11791702:-1:3175
AGTGACGGCGAGGCCGGGGTCGCCGGGAGG
>ENSG00000177000:1:11785702:11791702:-1:3240
AAGGACGTGCTTGTGGGCGGGGAGCGCTGGAGGCCGGCCTG
>ENSG00000177000:1:11785702:11791702:-1:3431
GGTGACGATCCCGCCCCTCTGACCGGCCCAGGCCCGTGTCCTCGCCCCCATCGGTGAC
>ENSG00000177000:1:11785702:11791702:-1:3603
CACTGCGGTCCCTGGCGCCCACTGCGTCCCGCTGCGCACGGGGGTCCGCCGGGACC
>ENSG00000177000:1:11785702:11791702:-1:4052
ATTAACGAGGTGCGCCCTTAAACGCTGGA
>ENSG00000011021:1:11785855:11791855:1:1769
TCCAGCGTTTAAGGGCGCACCTCGTTAAT
>ENSG00000011021:1:11785855:11791855:1:2194
CCCGGCGGACCCCCGTGCGCAGCGGGACGCAGTGGGCGCCAGGGACCGCAGTGCCCCGGGCCCAGCGCTCTT
>ENSG00000011021:1:11785855:11791855:1:2361
GTCACCGATGGGGGCGAGGACACGGGCCTGGGCCGGTCAGAGGGGCGGGATCGTCACC
>ENSG00000011021:1:11785855:11791855:1:2569
CAGGCCGGCCTCCAGCGCTCCCCGCCCACAAGCACGTCCTT
>ENSG00000011021:1:11785855:11791855:1:2645
CCTCCCGGCGACCCCGGCCTCGCCGTCACT
>ENSG00000011021:1:11785855:11791855:1:2697
CAGAACGCTCGGCCGCCGGCCGCACCACTGTGGCCGCTGCAGGGGCGGGGAACGCAGTG
>ENSG00000011021:1:11785855:11791855:1:2862
GGTCTCGTTGGAGGCCGTGCCTTTATCGTCATGTGACGCGAGTCCTCGCCCCACCCGTCTGC
>ENSG00000011021:1:11785855:11791855:1:3101
TGCTGCGGTGAGCGTGAGACCCGCACCCCCGAGGAG
>ENSG00000175206:1:11827989:11833989:-1:3216
TTCCCCGCACGGGTACCAGCGTCGAGGAG
>ENSG00000120937:1:11838575:11844575:-1:2446
CACCACGGACAGCGGCCAGGGCGCCCCCGAGGACCCGCAGGC
>ENSG00000120937:1:11838575:11844575:-1:2498
CACAGCGGCGAGCAGGTGCTGCGCTACGTGCGGGCCA
>ENSG00000120937:1:11838575:11844575:-1:2607
CACCCCGTGCTCCCCGCGCTCACGTCGGTCCTCGGAAAGCCGGGGTC
>ENSG00000120937:1:11838575:11844575:-1:2814
AAGGTCGGCTCTGCCCGGTCTCCACCTCCCACGTCGCAGGCGCGGAGGG
>ENSG00000120937:1:11838575:11844575:-1:3166
GAGGTCGTTCCCACCCGCTGGGCAGCCCCGGTTCAGCCTCGGACTTGGAAACGTCCGGGTTA
>ENSG00000116685:1:11906072:11912072:-1:2847
TCTTCCGGCCTGGGAACGAGTGGTCCCGCCCCCGGCAGCTTTTGTCCCGCCCTCGCCGTGGCTCCGCCCCC
>ENSG00000116685:1:11906072:11912072:-1:2979
CACGGCGACGCTTGACCGCCGGCGTCGTTTGACGGCTGG
>ENSG00000116685:1:11906072:11912072:-1:3140
GGCGGCGGGCCCGGCGGCCGCCCTCGCACCCTTGCCCGCGCCTGGCGGCCCGATGTG
>ENSG00000116685:1:11906072:11912072:-1:3346
GGTCCCGCGGTGAGCCGGGCGCCGCCGAGCCGTCTGC
>ENSG00000116685:1:11906072:11912072:-1:3397
CCACCCGCGCCTGGCGCGGCCTGCGGGAGCGCGGTGAG
>ENSG00000116685:1:11906072:11912072:-1:3519
ACTCCCGGGGAGCGGGAGCCCGCCGTGGCGCCGGACTTTGTGCCCTTCGTGCAGCTGCGCCCGCTGAGCGCGCTGGC
>ENSG00000116685:1:11906072:11912072:-1:3722
TGCCGCGGGGTCCGGCCGCGACTGCGTGCTG
>ENSG00000116685:1:11906072:11912072:-1:3767
TCTGGCGCACAGGGGCCGACCCCACGTCTAC
>ENSG00000116685:1:11906072:11912072:-1:3821
CCCCACGGAGCGCGTGGCCGCGCTGCA
>ENSG00000083444:1:11914333:11920333:1:2501
GGCCACGTAGGGGTGTCCGTGTCTCTGAACGCATCCGTGCCC
>ENSG00000083444:1:11914333:11920333:1:2623
AAGTGCGCTACAGGTAACGCCATTAACCCGTGCAA
>ENSG00000083444:1:11914333:11920333:1:2947
AGGCGCGGGGGAGGGCGTGGAGGGGCGGGGTGGTGCCGCCCCCGGGGCGGGCCCAGTGCGTGGCAGCGGGACCTGCGGCCCCGTCGCGAAGTTTCCAGCCCTGCGAGCGCCGCCGGGTCGGCCGATCGTCCCCCATACCTCGGCCATGCGGCCCC
>ENSG00000083444:1:11914333:11920333:1:3134
CTGGCCGAAGCGAAGGGCGACGCCAAGCCGGAGGGTGAGGGAGCGAAGGCCGGGGGCGGGAGCGCGGATCCGGGCGG
>ENSG00000116688:1:11959956:11965956:1:2882
GAGTCCGAGCCTCTGCGTCGTCCGCTTGGGACGCGCCGGCGGAGGAGTGGCGCGCGGAGGAGTGGCGCGCTGAGACGCCGCTCGAAGCGCCGAGTCGCGGGGCA
>ENSG00000116688:1:11959956:11965956:1:3118
GCGCTCGCTGGTGACGTAGTGAGTGTGATGGCCGCCGCGAGGCCGGGAAG
>ENSG00000116688:1:11959956:11965956:1:3504
GTCCACGTTCACCGCGGGAGCGCCCTG
>ENSG00000116688:1:11959956:11965956:1:4429
AAACCCGCACATGGCGGAATACGTGTGC
>ENSG00000116691:1:11999099:12005099:1:2305
TCTGGCGCAAAGCGGGCACTCGCTAAA
>ENSG00000116691:1:11999099:12005099:1:2736
TACCCCGCCGTTCCGGACTGCCGCCTGCGCCGAGCCTAGGCCGCCCAG
>ENSG00000116691:1:11999099:12005099:1:2835
CCAATCGGAGCTCGCCCTTCCGGGGCCCGCCCCATTCCAGGAATCGACCTCCGCACCGGCCTCGAAAAT
>ENSG00000116691:1:11999099:12005099:1:2958
CACTTCGGATCGCCGAGTAACGCTCACCAGACGTCCCGGCCCT
>ENSG00000116691:1:11999099:12005099:1:3023
ACGGCCGGCCGAGGCCCCTGGAACGGCTCAGGCGGCTGCGGCTGCTACGGCGGCGCA
>ENSG00000116691:1:11999099:12005099:1:3229
CGCCTCGGCGTCCGCCCGCTCGCCCTCTGTTACTTCTGCGGCCCCGGTGTTTCTGGAGCGTCGCTTTCCCGGTGTCTCCGCTCAG
>ENSG00000116691:1:11999099:12005099:1:3495
ATCTCCGTGCCCCCCGGCCCTGCGGGGTA
>ENSG00000120949:1:12043021:12049021:1:3053
CTTCGCGGCGTGCGTTGGGTGCGGACTA
>ENSG00000120949:1:12043021:12049021:1:3131
AGAACCGCCGGGACCGCACGTGGGCGCCGCGCGCTTCCCCCGCTTCC
>ENSG00000120949:1:12043021:12049021:1:3261
GGGGGCGCTACGAGCCTTCCCACAGGTAAGCGGGTGACGGGCGCCTGG
>ENSG00000120949:1:12043021:12049021:1:3555
CCATACGCGGGAGGCGCTCTTTAGCCCGCCTACCTGCGGGCCCGTCGGGGTC
>ENSG00000120949:1:12043021:12049021:1:3676
TTGGTCGTCCGCGCTCTACCCTGTTGTGTGCGCGGTCCCGTTTGC
>ENSG00000120949:1:12043021:12049021:1:3825
CAATCCGCGTCCGGCAAAGCAACGCTGTG
>ENSG00000028137:1:12146647:12152647:1:2829
AGTGACGCTGGAGGTATCGGCCCAGCGATGCT
>ENSG00000028137:1:12146647:12152647:1:2897
AGGGGCGTGGGGGAGGCGTGTCCAAGGCCGGCTGG
>ENSG00000028137:1:12146647:12152647:1:2959
TGGCCCGCTGGGGCGCGGGCTTTCGCTTTCAGTCGAGGGCTAGCGAGCGCAGCG
>ENSG00000028137:1:12146647:12152647:1:3024
GAAGGCGCTGGGCTGCGAGGGCGCGAGGGCGCGAGGGCAGGGGGCAACCGGACCCCGCCCGCACCCATGGCGCCCGTCGCCGTCTGGGCCGCGCTGGCCGTCGGACTGGAGCTCTGGGCTGCGGCGCACGCCTTGCCCGCCCAGGTGGGTGACTCGCGCGGCCCACGGGGGACAGCCGCCCCGCATGTCCACCCGGCTGGTGCGCAGCCTTCGGGTGC
>ENSG00000028137:1:12146647:12152647:1:3319
ACACGCGCGCCTCTGGGGACCCGCTGGGGACTCCGGGCCCGGCACACGTGCGCTCGG
>ENSG00000028137:1:12146647:12152647:1:3404
TTACCCGCGTCGTGACAGGGGCGCACCCTGGTTCCTCCGCGAGCGCAGGCCGGGGCA
>ENSG00000028137:1:12146647:12152647:1:4745
CCCCACGACCCCACCCGGACTATTGCCGCAGCC
>ENSG00000048707:1:12209700:12215700:1:2684
CCAGACGGACGGCCAATCGCACCTTTCGCTTGG
>ENSG00000048707:1:12209700:12215700:1:2873
AGGAGCGGCCGCCGGCGCCAGGGGGCGCCTCCTCGATAACTCGGCGCTCGGCTGGCCAGGCACCGGCGCGTCGGCCGCTCGATTGGTCGGGTCGGGGCCGGCCTGAGCGCCGCGGGCCTGCGCCATTGAGGAGCGGCGGGGAGGAAACGCCGCGCAGCGCCGGGCTGGGGCGGGCGGCCCGGGACACCGACAGGTAGGGGCCGAGCGGCTCCGTGCCGGGCGG
>ENSG00000048707:1:12209700:12215700:1:3115
AGGGCCGGCGCGGACCCGCGGGCCGCCGCTAGGGCTCCGCCTGG
>ENSG00000048707:1:12209700:12215700:1:3276
AAGCCCGCCACCTCCGGGGACCCCTGCGTCCGAGTCCCCGCGAGCTC
>ENSG00000048707:1:12209700:12215700:1:3869
GGGAGCGTCGCCTTCCGGGCAGTGCCGTTCCTGTGGGGCCACCGGTCGCACAGCCGTCCCCGCCCCG
>ENSG00000162496:1:12597381:12603381:-1:827
TTCTTCGCAGGCCTGGCGGACACCAGCCGCTGCT
>ENSG00000162496:1:12597381:12603381:-1:1352
CTCCCCGCAGATCAGCGTTTTTCGAAGTG
>ENSG00000162496:1:12597381:12603381:-1:1465
GGAATCGCCGTCTGAACAAGTCGCGGGCTGGAAACGGCTGC
>ENSG00000162496:1:12597381:12603381:-1:1528
TGCTTCGCTCTCGCTCCTCCGGCCCCGGGAACGTGCAG
>ENSG00000162496:1:12597381:12603381:-1:2242
CGGCTCGCCGGAGTCGGTTCCAGCGTGTTCGAGTTA
>ENSG00000162496:1:12597381:12603381:-1:2335
AGTCCCGGGAGAGCGCGAGTCCCGGCGAGCCCGAGTGCGCGCCTTATGCGCGCTCCCCGCGACGGCGCAGGG
>ENSG00000162496:1:12597381:12603381:-1:2511
GGGGCCGCCCTCTCCGCGACGCGGCTGCCCGGGGAGCGAATGAATAGGGCCGCGCAGACCAAGGCGTCCGATCCACGCGCGCTCCACACCCGGACCC
>ENSG00000162496:1:12597381:12603381:-1:2718
GGAGCCGGAGCGAGCGAGCGCGCGCGAGGGCGAGCGCTGCACGTAAAG
>ENSG00000162496:1:12597381:12603381:-1:3407
AGTTTCGCCCCCTGCCCGGCTCCGCGGCGCGGAGGATGGTGTGGAAACGGCTGGGCGCGCTG
>ENSG00000162496:1:12597381:12603381:-1:3508
GCAGCCGTCGGACTGGTGCTGCCCGCCAAGCTGCGGGACCTGTCGCGGGAGAACGTCCTCATCACCGGCGGCGGGAGAGGCATCGGGCGTCAGCTCGCCCGCGAGTTCGCGGAGCGCGGCG
>ENSG00000162496:1:12597381:12603381:-1:4797
AAAGCCGATCCGATTAACTCTTCCCTAGCCGGGCTGGCCGGAGCC
>ENSG00000204518:1:12624153:12630153:1:5241
TGTGGCGTCCTCTCTCGATCCCTCCGGCACT
>ENSG00000179172:1:12828165:12834165:-1:3090
TCAGCCGGTCTAGAACGGTGACAGTGCAGCCTACGACGGCACA
>ENSG00000179172:1:12828165:12834165:-1:3705
TGAACCGAGGAAACGCAGGTGTGAAACGATCAGCAGCGGAGATGTACGGCTCC
>ENSG00000204478:1:13606494:13612494:1:2921
AGCAGCGGATACGTGGAGGGGCGTGGGT
>ENSG00000162494:1:13710130:13716130:-1:2986
CAGGGCGCACGCCCGGGACACGCCTTA
>ENSG00000162494:1:13710130:13716130:-1:3117
GGGGCCGCGTTTTGGCGACGGCCACTCGGCCAC
>ENSG00000162494:1:13710130:13716130:-1:3280
CAGTCCGTCCGCGCCGCGCTCCATCGCCCCCGCACGCCCGGGCGCACGC
>ENSG00000162494:1:13710130:13716130:-1:3380
CACCGCGCCGTCCCGCGCCAGGGCTCGCTCCGAGAGCCGCTTCC
>ENSG00000162494:1:13710130:13716130:-1:3516
CTGCTCGCGCCCGGGCACGCGTGCCCCGCGGGCTGCGCCTGCACCGACCCGCACACCGTGGACTGCCGCGACCGCGGGCTGCCCAGCGTGCCA
>ENSG00000162494:1:13710130:13716130:-1:3722
CAACTCGCTGCGCTCGCTGGAGGAGGGCACGTTCAGCGGCTCGGCCAAGCTCGTGTTCCTCGACCTC
>ENSG00000162494:1:13710130:13716130:-1:3813
GGCGCCGGCGCCTTCCGCTCGGCCGGGAGG
>ENSG00000162494:1:13710130:13716130:-1:3943
ACCTGCGCAGCCTCAGCGTGGCCGCCCTGGCCGCGCTGCCCGCGCTGCGCTCCCTGCGTCTGGACGGGAAC
>ENSG00000162494:1:13710130:13716130:-1:4449
GGAAACGGCCGTATTCTCAGTACCGTGCACGGGGAG
>ENSG00000162493:1:13779814:13785814:1:2376
TTTGGCGACCAGACGGGTCACCGCTTGGCCCGGCCTAATCCAACTGCGCACGTCGGTGGG
>ENSG00000162493:1:13779814:13785814:1:2556
CCCCCCGGAGCCCGCCCGCTCCGGTCCCCGGGACAAGGGCGCAATTGACCAGCGCGGGCCGCCTCT
>ENSG00000162493:1:13779814:13785814:1:2907
GGGCCCGCAGTCCTGGCGGCCCCCGCAGCTGCGGCCCT
>ENSG00000162493:1:13779814:13785814:1:2999
GAGGGCGGGCCTAGCGCGCCCGGACGGAGACCACCTTGCGGCCGACCCCGCTCCC
>ENSG00000162493:1:13779814:13785814:1:3393
CCTGCCGTCGCTGATGGGGACGAGCGAGCAG
>ENSG00000162493:1:13779814:13785814:1:3490
GTGTGCGTGTCAGGCGGCTGAGCGCCGGAGGAGGAGAGGCAGCGGCTTAGTCGGTGCCAGGTCCCAAAGACGCAGCTGCGCGGGTGTGCCGGGAGGAGCCCCGGAATC
>ENSG00000162493:1:13779814:13785814:1:4921
GATGGCGTTAAAACCGAAAAACCATCGTTGGT
>ENSG00000116731:1:13896322:13902322:1:2743
GGGTGCGGTCGGACTTGCCGCGACGCCAGCCGCCGGGGTTCCTTCCCGAGGCGCCGCCATGGGATCCGCGGTGACCTACGAGGGGCGGCTGG
>ENSG00000116731:1:13896322:13902322:1:2933
CTCGCCGCCCGACGTCACTTCCGACTGG
>ENSG00000116731:1:13896322:13902322:1:2994
GGGGCCGGCGAAACAGCGGCGGCGGCGGCGGCCCTCGGTGCTCTGAGGCGCTGGCGCGGCGGGCGCGGGTAAGGAGTGGCGCGGGTGGGCGGCCTC
>ENSG00000116731:1:13896322:13902322:1:3163
CCCGGCGCCGCAGGGATGGCCGGGTCGGCGGACGCGCCC
>ENSG00000116731:1:13896322:13902322:1:3295
CTTGTCGGCCGTGGGGTCCCTGCGGCGAAGTTCGGGATTCGGTTTGTCGCCGTGAAGAGCCGCGCGCCCCG
>ENSG00000116731:1:13896322:13902322:1:3771
ACCTTCGTGGTTCTTTCGATCCACGCGTGAGCCACCGACCCTCCGGGCTT
>ENSG00000204468:1:14089718:14095718:1:2076
TTTATCGCAGGCAGTCGGGTCTCCCGTGCCT
>ENSG00000204468:1:14089718:14095718:1:2334
TGAGCCGGAGACGCCTGCGGGTCCGGAGCTGCACCGCGCCCGTGCGGCCCG
>ENSG00000204468:1:14089718:14095718:1:2452
CGCGGCGCTCGCGCGGGGACGCGGGAGCCCAGGGTCGGCGCTGCA
>ENSG00000189337:1:14794787:14800787:1:431
TACTACGGGCTAGGGCGGCAAGGACGCAAAG
>ENSG00000189337:1:14794787:14800787:1:2407
AGAGGCGGGAGCACCAGCGGCCCACGCCGAGGAA
>ENSG00000189337:1:14794787:14800787:1:2541
GATTTCGTACTCGCAGTTTAAGGAACCGGTGGAGCACGAACTC
>ENSG00000189337:1:14794787:14800787:1:2761
AGGGCCGGCCTCGGTCCAGGCGACCCCTGCCCCTCGCCAGGGGCGCCACCTTGGCCCCCTCCCGACTGCCGTCCGCCGCC
>ENSG00000189337:1:14794787:14800787:1:2903
GCCTCCGACCGAGACCCCCTCCCGAGCCGGCGGCGAATGG
>ENSG00000189337:1:14794787:14800787:1:2997
CTCGGCGCCCGCCCGCCGGGGTCTCGGCGATCGCTGCT
>ENSG00000189337:1:14794787:14800787:1:3132
TGTGCCGGAGGAACCGGCGCTGCCGGTGCC
>ENSG00000189337:1:14794787:14800787:1:3171
GGGCGCGGGCGAAGCCGGGCCGCGGAGGA
>ENSG00000189337:1:14794787:14800787:1:3313
CAGCTCGCGCTCCGCATCGATGGGGCGGTCCAGTCGGCCAG
>ENSG00000189337:1:14794787:14800787:1:3368
ACCTGCGAGCCGAACTCACGGCCACCAACCGGAGACTGGCGGAACTGAGCGGCGGCGGCGGCCCCGGCCCGGGCCCGGGAGCCGCGGCCAG
>ENSG00000189337:1:14794787:14800787:1:3645
CTTTCCGCCCGGCGGTGGCCACCGCTGCTCTCCGGCTGG
>ENSG00000189337:1:14794787:14800787:1:3735
TCACACGGTCACACCGGCCCCGGCCAGCCTGAGCGAGGCGCAGCCGGCGGG
>ENSG00000198215:1:15306070:15312070:1:5449
GCATCCGGGAGGCTGAGCGTTTTGGAACGCCCCC
>ENSG00000181952:1:15310805:15316805:-1:3154
GTCATCGTCTCCGCAATCTTCGTTTTG
>ENSG00000181952:1:15310805:15316805:-1:5255
GGGGGCGTTCCAAAACGCTCAGCCTCCCGGATGC
>ENSG00000175147:1:15348547:15354547:-1:782
AGGCGCGCCGGGCCAAGCGCCTCCCGTTTGTGCGCTGAT
>ENSG00000175147:1:15348547:15354547:-1:852
AGGCCCGGTAACGTAACTTACCGCTGAG
>ENSG00000175147:1:15348547:15354547:-1:1159
AACCACGCGCTGAAAGCGCTTCTGGCGAAGCCAAGGGTTCGAAGCCCGCCGGGCGGATAG
>ENSG00000175147:1:15348547:15354547:-1:1324
GGGCGCGGCCGCAGAGGGTGCGGGGTGCGGAGTCCTCCCGGTGGTCGACCCCAGGCGGGAAGCGCTCGGCGGACAGACGGACGGACAG
>ENSG00000175147:1:15348547:15354547:-1:1453
GGAACCGACAGCGCGCCGCGGGAAGCAGCGGGCGCAAGGCGCGGCG
>ENSG00000175147:1:15348547:15354547:-1:1523
GGGTCCGGCTCCGTCTCGGCTGGGCGGTCCGGGACTGCGGGCTTCGCGACCCCCGCGCCCCA
>ENSG00000175147:1:15348547:15354547:-1:1686
GGGACCGGGTTGGGGACGCAGGAAGCGCGGCCTGGGAGCGCCGGCGTGCGGGAGG
>ENSG00000175147:1:15348547:15354547:-1:1759
GAGGGCGGTGCCGGCCAGGAGCGGCCTCCAGCCCGGAGAAGCACCGCCCACCGGCCGACCCTCCCTCCCGGCCCTCGGCACCACCCCCGGGCCCGAGGCGAGGGATCGCAGCTGAGCGAGGCG
>ENSG00000175147:1:15348547:15354547:-1:1893
CCCAGCGTATGCCGCTGGAGCGCGCTGAGCGTGTGC
>ENSG00000175147:1:15348547:15354547:-1:2163
CCAGGCGCAGACGCCGAGGCACAGCTCCGCCAGCCGCCCCGCCTTT
>ENSG00000175147:1:15348547:15354547:-1:2392
CAGGGCGCCCTCGGGATCGCACGCCCGAGTCCCGGCCCA
>ENSG00000175147:1:15348547:15354547:-1:2440
CATTCCGGGTTCTTGCGCGCGGGCAATGGATGGGGGCGCGCTGCACCGGGAGC
>ENSG00000175147:1:15348547:15354547:-1:2520
TTTGCCGAGAACTTTCCCGGCGAGGCACCGGCTGGCGTTTTCCCAGCCTGCGAGTGGCAGGCGGGCAG
>ENSG00000175147:1:15348547:15354547:-1:2712
GCCCTCGGAACTGCGTTGCTCTGGCGCCCGAACTA
>ENSG00000175147:1:15348547:15354547:-1:2934
GCTGGCGTCACAGGATCGAGCCGAGGACTGAAGGCGCCTCCTACCGGGAAT
>ENSG00000171729:1:15348649:15354649:1:2916
ATTCCCGGTAGGAGGCGCCTTCAGTCCTCGGCTCGATCCTGTGACGCCAGC
>ENSG00000171729:1:15348649:15354649:1:3154
TAGTTCGGGCGCCAGAGCAACGCAGTTCCGAGGGC
>ENSG00000171729:1:15348649:15354649:1:3339
GAAAACGCCAGCCGGTGCCTCGCCGGGAAAGTTCTCGGCAAA
>ENSG00000171729:1:15348649:15354649:1:3408
GCTCCCGGTGCAGCGCGCCCCCATCCATTGCCCGCGCGCAAGAACCCGGAATG
>ENSG00000171729:1:15348649:15354649:1:3470
TGGGCCGGGACTCGGGCGTGCGATCCCGAGGGCGCCCTG
>ENSG00000171729:1:15348649:15354649:1:3965
GCCCCCGGCACACGCTCAGCGCGCTCCAGCGGCATACGCTGGG
>ENSG00000171729:1:15348649:15354649:1:4019
CGCCTCGCTCAGCTGCGATCCCTCGCCTCGGGCCCGGGGGTGGTGCCGAGGGCCGGGAGGGAGGGTCGGCCGGTGGGCGGTGCTTCTCCGGGCTGGAGGCCGCTCCTGGCCGGCACCGCCCTCCGCCTCCCGCGGTCCCTCCCTCCCGCACGCCGGCGCTCCCAGGCCGCGCTTCCTGCGTCCCCAACCCGGTCCC
>ENSG00000171729:1:15348649:15354649:1:4316
TGGGGCGCGGGGGTCGCGAAGCCCGCAGTCCCGGACCGCCCAGCCGAGACGGAGCCGGACCC
>ENSG00000171729:1:15348649:15354649:1:4402
CGCCGCGCCTTGCGCCCGCTGCTTCCCGCGGCGCGCTGTCGGTTCC
>ENSG00000171729:1:15348649:15354649:1:4489
CTGTCCGTCCGTCTGTCCGCCGAGCGCTTCCCGCCTGGGGTCGACCACCGGGAGGACTCCGCACCCCGCACCCTCTGCGGCCGCGCCCCGCCGGCGCGGGACGCTCCC
>ENSG00000171729:1:15348649:15354649:1:4682
CTATCCGCCCGGCGGGCTTCGAACCCTTGGCTTCGCCAGAAGCGCTTTCAGCGCGTGGTT
>ENSG00000171729:1:15348649:15354649:1:5021
CTCAGCGGTAAGTTACGTTACCGGGCCT
>ENSG00000142621:1:15432808:15438808:1:1454
ACATACGCTCCTACGTTCATCGCAGCA
>ENSG00000142634:1:15605978:15611978:1:2329
TCATCCGTGTGATGGTGCGGGGCCTCGGGAGA
>ENSG00000142634:1:15605978:15611978:1:2625
CTTCACGGCGTGGGGATTCCGGAGAAGGGGGTGGGGCGGCGCCCCCCCTCGCTTCCCCGCCCCCCGGCAAGCCCCGCTCCT
>ENSG00000142634:1:15605978:15611978:1:2841
GCAGACGACGGCGGGCGGGGCGCGCAGAGTACACTCGACCCCCGGCGGCCGGGAGCGATCACGCGCACGCCGCGCGGGCCC
>ENSG00000142634:1:15605978:15611978:1:3010
AAGAGCGCGGCCGGCGGCGCTGCGCTGAGAGCAGGGGCCCGGCCAAGGCGAGTGCCGCGCGGGCCACCATGGCCACGGACGAGCTG
>ENSG00000142634:1:15605978:15611978:1:3126
GAGGGCGAGGGCGGCGGCGAGACCCCGGAGCAGCCCGGGCTGAACGGGGCAGCGGCGGC
>ENSG00000142634:1:15605978:15611978:1:3222
GGCAGCGCGGACTGCGAGCTGAGCGCCAAGCTGCTGCGGCGCGCAGAC
>ENSG00000142634:1:15605978:15611978:1:3418
CCCCGCGACCCGGTCTCGGGCCCCGAACCCCCCGATCCCCGGATCCCGCTCCGCCCCG
>ENSG00000142634:1:15605978:15611978:1:3544
CAGATCGAGACCCGGCATCTCACCGCGCACGTTAGT
>ENSG00000142634:1:15605978:15611978:1:4204
CCTCCCGCTCCTGCCCGCCCCACCCCCGTGCAC
>ENSG00000142634:1:15605978:15611978:1:4847
GGATGCGGCAAGGCCGGCTCCCGCTTGG
>ENSG00000142634:1:15605978:15611978:1:5652
ACACCCGCTTCCGTGTTCGTGGCGGATTG
>ENSG00000162438:1:15634525:15640525:1:1272
ATCACCGCTATGAATGGCGGGGTGCGTAGTG
>ENSG00000162438:1:15634525:15640525:1:4136
TGTCTCGCGGAACAGCACGTGTTCTTGACCGCTCCA
>ENSG00000132906:1:15720527:15726527:-1:150
ACATGCGAGATAGACGGCGCCGACCTCGGAGCA
>ENSG00000132906:1:15720527:15726527:-1:278
CGCCTCGCGCTCCTGCCGGAGGTCGCAACC
>ENSG00000132906:1:15720527:15726527:-1:449
GCGTCCGCGGTTCCGCGCGTCACGCCGGGAAG
>ENSG00000132906:1:15720527:15726527:-1:496
TACACCGGCCCAACCGGCTGCAGCTCCGTGCTCCAGTTAGTTCGCCGGGCCG
>ENSG00000132906:1:15720527:15726527:-1:607
AAGCCCGAGGGGAGTCACGTGACGCTTAAAGGTCTATCGCACTGAAGGCGAGGACCGAACAGGTCGAGGGCGTCTACTGGGCGAATCT
>ENSG00000132906:1:15720527:15726527:-1:803
CAAAACGTGCCTCCTAGCGAGGCGAAGTCGCTATG
>ENSG00000132906:1:15720527:15726527:-1:2278
CGGGGCGAGTCGCGGAGGTGCCGCCTTGGGGCGGGGCG
>ENSG00000132906:1:15720527:15726527:-1:2740
CGAGGCGCGGAGGCGTCCTGAAGGCGAGGCGGTGACGCAAGAGCGAATCCTTGGGGCGGGGCGAGGCGTTGGAGATGCGTCCTGCGGGCGGGACGGTAACGCGGGG
>ENSG00000132906:1:15720527:15726527:-1:2866
CAGTGCGGGGATACGGGGCGGGTTCTGGGGCGGGGACGCAGTGGTGGATTCTGGAGCGGGGCGGTGACGTGGGGCGGGTTCTGGGGCGGGGCGGTGACGCGGAGCGTGTTC
>ENSG00000132906:1:15720527:15726527:-1:3019
CGAGGCGCAGAGGTGCGTCCTGAGGGCGGGGCGGTGACGCAAGAGCGACTCC
>ENSG00000132906:1:15720527:15726527:-1:3185
GCGGGCGGCCGAGGCCCGGAAGCGGACTGAGGCGGCCTG
>ENSG00000132906:1:15720527:15726527:-1:3237
CTACTCGCCATGGACGAAGCGGATCGGCGGCTCCTGCGGCGGTGCCGGCTGCGGCTGG
>ENSG00000116138:1:15722895:15728895:1:340
CCAGCCGCAGCCGGCACCGCCGCAGGAGCCGCCGATCCGCTTCGTCCATGGCGAGTAG
>ENSG00000116138:1:15722895:15728895:1:411
CAGGCCGCCTCAGTCCGCTTCCGGGCCTCGGCCGCCCGC
>ENSG00000116138:1:15722895:15728895:1:487
CCCCGCGTCACGGCCCCGGGTCAGTCTTCGCTCCCCACCGCCTCCGGACGCATCT
>ENSG00000116138:1:15722895:15728895:1:564
GGAGTCGCTCTTGCGTCACCGCCCCGCCCTCAGGACGCACCTCTGCGCCTCG
>ENSG00000116138:1:15722895:15728895:1:726
CACTGCGTCCCCGCCCCAGAACCCGCCCCG
>ENSG00000116138:1:15722895:15728895:1:789
CCCCGCGTTACCGTCCCGCCCGCAGGACGCATCTCCAACGCCTCGCCCCGCCCCAAGGATTCGCTCTTGCGTCACCGCCTCGCCTTCAGGACGCCTCCGCGCCTCGCCCTG
>ENSG00000116138:1:15722895:15728895:1:1001
GGATTCGCTCTGCGTCATCGCCCCGCCCTCAGGACGCACCTCAGCGCCTCGCGCCGAC
>ENSG00000116138:1:15722895:15728895:1:1329
CAAGGCGGCACCTCCGCGACTCGCCCCG
>ENSG00000116138:1:15722895:15728895:1:2797
CATAGCGACTTCGCCTCGCTAGGAGGCACGTTTTG
>ENSG00000116138:1:15722895:15728895:1:2940
AGATTCGCCCAGTAGACGCCCTCGACCTGTTCGGTCCTCGCCTTCAGTGCGATAGACCTTTAAGCGTCACGTGACTCCCCTCGGGCTT
>ENSG00000116138:1:15722895:15728895:1:3087
CGGCCCGGCGAACTAACTGGAGCACGGAGCTGCAGCCGGTTGGGCCGGTGTA
>ENSG00000116138:1:15722895:15728895:1:3157
CCCGGCGTGACGCGCGGAACCGCGGACGC
>ENSG00000116138:1:15722895:15728895:1:3327
GGTTGCGACCTCCGGCAGGAGCGCGAGGCG
>ENSG00000116138:1:15722895:15728895:1:3452
TGCTCCGAGGTCGGCGCCGTCTATCTCGCATGT
>ENSG00000116771:1:15781192:15787192:-1:3032
CGGCTCGGGTTCCGGCTCTGGCGCGTGCACACTCGCCTCGCCGTTCGGGACCAGCCAGATCGCGGCGGCCTCGCGGGCGGTTTGGTCGGTGAG
>ENSG00000116771:1:15781192:15787192:-1:3186
CCCGGCGTGGGCGCGCGTCCTGCCGCAGGGCTCTTTCATCCGGGGCGCCGCCAGAGCCGCCAGGCTTCCGACGCGCCCCG
>ENSG00000116771:1:15781192:15787192:-1:3397
CCAACCGGCCTGGGGCGAGGTAAGGCCGGAAGGACGGGGGCCGGGTACACGTGGAG
>ENSG00000116771:1:15781192:15787192:-1:4714
AGATTCGGACCTCGCCGCATCCGGGAAG
>ENSG00000197312:1:15813582:15819582:1:2836
CCCCCCGCTGCGTTGCGAAGGCGGGGAA
>ENSG00000197312:1:15813582:15819582:1:2875
CTTTACGGCAGCCGCGTTGCGGCGGGGCGGGGCGCCGGGCGGCCGGCGCGCTTGGCGGCAGCCGTGGGAGGCAGGCCGGCAGGCAGACGGACTCGCAGGCGTGTGGCGGCGGCCGTGCTT
>ENSG00000197312:1:15813582:15819582:1:3041
GGGAGCGAGCGAGCGAACGAGCAGCCGGCGCCGTCCTCCCGCAGCA
>ENSG00000197312:1:15813582:15819582:1:3229
CAGGTCGACGCCGACTTCGAGCTGCACAACTTCCGCGCGCTGTGCGAGCTCGAGTCTGGCATCCCCGCAGCCGAGAGCCAGGTACGCCGGGCAGCGAGCCGGGCCTGCCCCGGAGCT
>ENSG00000197312:1:15813582:15819582:1:3534
CTGACCGCAGACGCACCCACTGCAGCGTGAGGGGCGCGTGG
>ENSG00000116786:1:15880414:15886414:1:2893
CTGTGCGGGTCTCCGGGTCCCCGGAGTC
>ENSG00000116786:1:15880414:15886414:1:3007
TTCCCCGCCGGCCGCGCTCCGGAGCCTCCGGGCCGCGGTGGAGCGAGGGCCCAGGCGAGGCGAGGGCCGGGCGG
>ENSG00000116786:1:15880414:15886414:1:3096
GCGGCCGGCACGACGGAGCCCCCGTACGGCCGGCGGCAGCGGTTGGCGGCGGCCCC
>ENSG00000116786:1:15880414:15886414:1:3334
CCCCACGCCCTCCGGCGGCGCTCTCCCGGGCCG
>ENSG00000116786:1:15880414:15886414:1:3383
CCCTCCGCGACCCGGGGGGCGACGAGCGGCCGG
>ENSG00000116786:1:15880414:15886414:1:3439
AGCGGCGCCGCTCACGTGAGCGCCGCGGCCTCGGAGCT
>ENSG00000162461:1:15932396:15938396:1:566
GGCAGCGGAGCGACAGTCTCTGCCGCGGCCGAGCCTCCCGAGACC
>ENSG00000162461:1:15932396:15938396:1:819
CTGCCCGACAGGTAGCGAATGGAGGTCGCTGGG
>ENSG00000162461:1:15932396:15938396:1:876
CTCTGCGGATGCACGCCCTCCTCCCGGGCCT
>ENSG00000162461:1:15932396:15938396:1:1595
GCCACCGCTGCCGGGCGGACTCACCGTCTGC
>ENSG00000162461:1:15932396:15938396:1:2922
GGAGGCGCGTCCCAGGCTCCGGCAGACCGCTGGA
>ENSG00000162460:1:15938504:15944504:1:3599
TGACCCGCAGCGGCGACCCGAAAAGGAGCGGCTTCGGGCCC
>ENSG00000162460:1:15938504:15944504:1:4032
TGCGCCGAGTGCACCGTGTGCATCACGTAATC
>ENSG00000162460:1:15938504:15944504:1:4708
CATCTCGGCCCCTCTTCGGCACTCCCCGCAGGG
>ENSG00000162460:1:15938504:15944504:1:4911
TCCACCGCCACGTCTGCCGCCTCTACGAGCTG
>ENSG00000162458:1:15952741:15958741:1:271
TGATTCGCTGAGTGGACGGTCTGGCCGTGGGA
>ENSG00000162458:1:15952741:15958741:1:2967
CCTGCCGATCGGTGACATCGACACCCGAGCTGCTGCGGGCCAGGACGAATCC
>ENSG00000162458:1:15952741:15958741:1:4021
CACCCCGCAGATGGCGCTGGGTCCAGCGCTCCT
>ENSG00000162458:1:15952741:15958741:1:4315
TGGAGCGGCCTGTCCCCCGGGACACCGGGACC
>ENSG00000162458:1:15952741:15958741:1:4580
GGTGGCGTGACTGCTCCGGGTCTCACGCTTAGTAAACGGCCGCAGAACCCTGGTCGGTTTGACGCAAGA
>ENSG00000162458:1:15952741:15958741:1:4990
GGGGCCGCTTCCGCGGGGCGGGAATCCCGCGCCC
>ENSG00000162458:1:15952741:15958741:1:5096
GAGGGCGGACGGGCGGAGGGGACGGGAGGCCCAGCGGCTCCGGGCTCCGCTGGCTCGGGCGTCGGATCGGAGCCGCCGGG
>ENSG00000162458:1:15952741:15958741:1:5213
GGTCGCGTCCCTCCGTCCCTGTCCCCGGTGCACACAGGTGACAGCGCCGGCAGTGCTCGGCCGGAGCCTGCTCGGTCGCCAGCCGGGACC
>ENSG00000162458:1:15952741:15958741:1:5339
GGGTGCGGTCCTCACGCCCTTTGCGTCCCA
>ENSG00000162458:1:15952741:15958741:1:5431
GCCGGCGGAGGGCCGAGTCCCAGCCCGGGAGCGGGAGCCGGGGACCCGGCGCGCAGGGCGGAAGCTCCCGCACAAAAGGCCGGAGTCCCGCACATGGATCGAATTAAAGCTCCGGCGGCGCCCAGCGGTGACCCCGGCGGCCGCCCTGCTCGGCTGCCTGCGGAGGGTCCCGCGTTTCCGGAGCC
>ENSG00000065526:1:16043946:16049946:1:2301
GGATGCGTTTCTGAAGCCGTCGCTGTT
>ENSG00000065526:1:16043946:16049946:1:2390
GTGTCCGGAAACGCCAGGAGCTGGCCGCCAGGTGAGCGGAGGACGAAGGG
>ENSG00000065526:1:16043946:16049946:1:2596
CGGCGCGGGAACCCGACCGAGAGCCCGCCAAGCAGCGGGACTCCACTAGCAGCTGCGCGCCTGCGCACCGGGGCCGAGCGCGCGAGCGTTCCTTCCCCGCCTGTAGTCCCTCACTTCGTCGCCCGGTCCGCGCGCCTGCGCGCCGGC
>ENSG00000065526:1:16043946:16049946:1:2811
CAGTGCGGCGGCGGGAGTCGGGCCGCGCGCGCCAGTGGGAAGCGTCCGGCTGCCACAGCGCCAGCTCCGTCGTAGTCGCTGCCGCCCGTGTCCCGCTCGCCCCTCCTCCCGCTCCCCCGCCCGCCCCTGCCCGGGCGCATGCGCTGCCGGAGCGCGAGGGTCGGCTTCGGGTGT
>ENSG00000065526:1:16043946:16049946:1:3129
CCTCCCGGCGCTGACGGTCTCGTACGAAGCCGGCGAGGGGGAGCCAGCAGCGGCGGTCGCCGGCACGCCGCC
>ENSG00000065526:1:16043946:16049946:1:3281
TCAAACGGTGAGTGACACGAGGCCCGCGGCCGCGCTCGCTCCTCGGGCGCCGCTTCCCGCCCCGGCCCGTTGCCGGCCCCTCCCGGAGCGCGGAGCT
>ENSG00000065526:1:16043946:16049946:1:3387
GACTCCGGCCCGGACCCACGGGCGCTGTGGGACCTCGTCAGCCGCTCGGCCCGCGTCGCGGCGTTGGGCCTCGGGTGTCGGCGGTGCGGGCGGCCAAGCCGCGCCGCCTTCGAAGAG
>ENSG00000065526:1:16043946:16049946:1:3514
CCCGGCGGCCGCGTCCGTGACGAGGGAGGTGACCGAGGCTCGGCCTCCACGCAGCCGGCGCCCCGGGGCTGCCCTCGCGTCAGCCCGGGAGTCGGTGGGAGATGCGCTGGGCGGCGGGGTCGCGTCCTTGCGCGCAGTGCCCGGCCCGGAGCAGCCGGGACCCGAGCCCGCCCGACAGCCGGGTCCGGCGCCGCCACTCCAAGCTGCTCTGCGGGCGCTCGGCAATGTCTGACTTCGGGAGGGTTCCGTGCGAAGGGAAAGGCGGTGCGAAAAC
>ENSG00000065526:1:16043946:16049946:1:3884
GCAAACGTTTCTCGTTTTTGCGGGGCT
>ENSG00000065526:1:16043946:16049946:1:3936
TGGTGCGCCCGTTTGGGCTTCCTCGTCCCCGGCGGAGGAGACCGCGTCTGA
>ENSG00000065526:1:16043946:16049946:1:4467
GATTGCGTCGCTCGCTTTGAGCCGCTTGG
>ENSG00000065526:1:16043946:16049946:1:4587
ACCCTCGCCGCTGGAGCGCGCGTCTGCGCGTGTCCGCGTGTGAAAAGGAGCCGGGAATCGTGGGG
>ENSG00000065526:1:16043946:16049946:1:4674
GTCCTCGGCAGGCCGGGGGGAGGTGCGCGCTTCCAGGGACTCTCCCGGTGTTTACTACGTCGTGCCT
>ENSG00000179743:1:16044229:16050229:-1:1545
AGGCACGACGTAGTAAACACCGGGAGAGTCCCTGGAAGCGCGCACCTCCCCCCGGCCTGCCGAGGAC
>ENSG00000179743:1:16044229:16050229:-1:1634
CCCCACGATTCCCGGCTCCTTTTCACACGCGGACACGCGCAGACGCGCGCTCCAGCGGCGAGGGT
>ENSG00000179743:1:16044229:16050229:-1:1790
CCAAGCGGCTCAAAGCGAGCGACGCAATC
>ENSG00000179743:1:16044229:16050229:-1:2299
TCAGACGCGGTCTCCTCCGCCGGGGACGAGGAAGCCCAAACGGGCGCACCA
>ENSG00000179743:1:16044229:16050229:-1:2375
AGCCCCGCAAAAACGAGAAACGTTTGC
>ENSG00000179743:1:16044229:16050229:-1:2498
GTTTTCGCACCGCCTTTCCCTTCGCACGGAACCCTCCCGAAGTCAGACATTGCCGAGCGCCCGCAGAGCAGCTTGGAGTGGCGGCGCCGGACCCGGCTGTCGGGCGGGCTCGGGTCCCGGCTGCTCCGGGCCGGGCACTGCGCGCAAGGACGCGACCCCGCCGCCCAGCGCATCTCCCACCGACTCCCGGGCTGACGCGAGGGCAGCCCCGGGGCGCCGGCTGCGTGGAGGCCGAGCCTCGGTCACCTCCCTCGTCACGGACGCGGCCGCCGGGGCCCCGCGGGCTCTTCGAAGGCGGCGCGGCTTGGCCGCCCGCACCGCCGACACCCGAGGCCCAACGCCGCGACGCGGGCCGAGCGGCTGACGAGGTC
>ENSG00000179743:1:16044229:16050229:-1:2908
AGCTCCGCGCTCCGGGAGGGGCCGGCAACGGGCCGGGGCGGGAAGCGGCGCCCGAGGAGCGAGCGCGGCCGCGGGCCTCGTGTCACTCACCGTTTGA
>ENSG00000179743:1:16044229:16050229:-1:3085
GGCGGCGTGCCGGCGACCGCCGCTGCTGGCTCCCCCTCGCCGGCTTCGTACGAGACCGTCAGCGCCGGGAGG
>ENSG00000179743:1:16044229:16050229:-1:3182
GGCTGCGGCGGTGGCGTCGGCAGCGGCGGCGGCTCCTCCGGCTCCCCCCCGTGCAG
>ENSG00000179743:1:16044229:16050229:-1:3301
ACACCCGAAGCCGACCCTCGCGCTCCGGCAGCGCATGCGCCCGGGCAGGGGCGGGCGGGGGAGCGGGAGGAGGGGCGAGCGGGACACGGGCGGCAGCGACTACGACGGAGCTGGCGCTGTGGCAGCCGGACGCTTCC
>ENSG00000179743:1:16044229:16050229:-1:3543
GCCGGCGCGCAGGCGCGCGGACCGGGCGACGAAGTGAGGGACTACAGGCGGGGAAGGAACGCTCGCGCGCTCGGCCCCGGTGCGCAGGCGCGCAGCTGCTAGTGGAGTCCCGCTGCTTGGCGGGCTCTCGGTCGGGTTCCCGCGCCGGG
>ENSG00000179743:1:16044229:16050229:-1:3846
CCCTTCGTCCTCCGCTCACCTGGCGGCCAGCTCCTGGCGTTTCCGGACAC
>ENSG00000179743:1:16044229:16050229:-1:3958
AACAGCGACGGCTTCAGAAACGCATCC
>ENSG00000116809:1:16172208:16178208:-1:2965
ATGGGCGCTCTCCTAGCGAGGACGCTGCGCATGCGCCGGAAGTTGCAGCCGGGAAGCCTGCGAGGTCGGTTCCGCCCGACTCTAACATGGCGGCGCCCTT
>ENSG00000116809:1:16172208:16178208:-1:3077
AGTGCCGTCCCCGGCCTTCTCGCGGCCGTGATGCACCTCCCTCTGCGGTGGGGTCCGGGACA
>ENSG00000116809:1:16172208:16178208:-1:3211
GGGCGCGGTGGGACGCCGGTGACGGTTGT
>ENSG00000116809:1:16172208:16178208:-1:3264
TGGGACGCCAACCGGGGCTGAGGGGACACCGCTGGGCGGGAGA
>ENSG00000116809:1:16172208:16178208:-1:3429
ATCTCCGCCCCCGCCGCACGGCTGTCACCGCCCCTTGACCCCGCGCGCTGTCGAGGGTGGGCGTTCTGCGGCCGCGAGGGAGCGCAGTGCCGGGGCA
>ENSG00000116809:1:16172208:16178208:-1:3677
TAGAGCGAGTGATGCGGGCGGACTCGATCCT
>ENSG00000183888:1:16200318:16206318:1:3052
GGCGCCGAAGTAGCCGCATGGCCCCGTCAGA
>ENSG00000173641:1:16215676:16221676:-1:1089
GCCCACGGAAATCCCACGAGGCAGGCAGCGTGATCCCGTTGTA
>ENSG00000173641:1:16215676:16221676:-1:3615
ACTTACGCAACTGCGAGCCCCGCCCTTTCCAAGAGGCTTCGCTTCCCCGTCCGTAACA
>ENSG00000173641:1:16215676:16221676:-1:4526
TAAAGCGGCCGCAGTCGGAGCCTGGCACGCTCGCCCAG
>ENSG00000173641:1:16215676:16221676:-1:4720
CCTCCCGTGCTCTCCCGGCCCAGGACCCGCCCAT
>ENSG00000173641:1:16215676:16221676:-1:4887
CAGGGCGCCACCGAAGGCGCTGTGGCTGCCGGTCGGCCTG
>ENSG00000186510:1:16217953:16223953:1:53
TGTTACGGACGGGGAAGCGAAGCCTCTTGGAAAGGGCGGGGCTCGCAGTTGCGTAAGT
>ENSG00000186510:1:16217953:16223953:1:2594
TACAACGGGATCACGCTGCCTGCCTCGTGGGATTTCCGTGGGC
>ENSG00000184908:1:16239859:16245859:1:15
CAGCCCGGAAGCATCCCGCCAGCATCGCACGTACTG
>ENSG00000184908:1:16239859:16245859:1:2110
AGCTGCGGATGTGACGCTTCTGACACGTTGCA
>ENSG00000184908:1:16239859:16245859:1:2523
TACAACGGGATCACGCTGCCTGCCTCGTGGGATTTCCGTGGGC
>ENSG00000184908:1:16239859:16245859:1:3790
GTCCCCGCATCCGCCGAGGCATCCGAGGTG
>ENSG00000184908:1:16239859:16245859:1:4522
GGATGCGGAGGGTCGGCAGGTCAACGGCTTT
>ENSG00000185519:1:16269708:16275708:-1:2687
TCTTGCGCGCACCCCTCCTCGCTCCCAAGCCTTCGTGCCCAGTCGTCGTTGGT
>ENSG00000185519:1:16269708:16275708:-1:2872
TCCCGCGCGCTGCGGCCACAGGTGTGCCCGAGCCTCCCGGCTGCGCTCCCCCGGGCCC
>ENSG00000185519:1:16269708:16275708:-1:2941
CCCCGCGGTGTCGCCCTCCCCTGGCAGCGGCGGGCACTGCGCGGGAGG
>ENSG00000185519:1:16269708:16275708:-1:3106
AGCCCCGGGCCCGCGGAGACATGAACGCCCCG
>ENSG00000185519:1:16269708:16275708:-1:3247
GGACCCGCGCAGTCCCCTCGCCGCTCGGAGAC
>ENSG00000185519:1:16269708:16275708:-1:3291
GCTGGCGACCCGCCCTTCACGGCCCCGCCGCACCC
>ENSG00000185519:1:16269708:16275708:-1:3378
GGCAGCGCAGAGAGCGCACGTGCAGAGGTCACCGCATCCCCGCCCCAGTTTGCAGCCCCGCAGGTGACACGAAGCAGGGTCCCGTGCCGTGCCGCGCTCTC
>ENSG00000185519:1:16269708:16275708:-1:3538
CTTCCCGGAGGAACTGCGGGCACCGGGAGA
>ENSG00000142627:1:16352169:16358169:-1:2796
TAATCCGTAGGGGCGCTGGCGCTTTGAGACGCTCAA
>ENSG00000142627:1:16352169:16358169:-1:3047
AGTTGCGCGCAGGCCGGCGGGCGGGAGCGGACAC
>ENSG00000142627:1:16352169:16358169:-1:3127
GGGATCGGACCGAGAGCGAGAAGCGCGGCATG
>ENSG00000142627:1:16352169:16358169:-1:3169
CAGCCCGCGCCTGCTTCGCCCTGCTGTGGGGCTGTGCGCTGGCCGCGGCC
>ENSG00000142627:1:16352169:16358169:-1:3335
GGTGTCGCCCAGTCCCGGCGAACTGGAGTCCGGAGGGCGCACGGGCTGCGATCGAGGCGAGCCC
>ENSG00000142627:1:16352169:16358169:-1:3422
GGCTCCGGAGAATAAGCGGTTTCAGCTTGGTCGCACGGGCCTCGGAGGCTGCGGAGAA
>ENSG00000142627:1:16352169:16358169:-1:3623
TAACCCGCTTGCCGAGGTTTTGCGGAGAA
>ENSG00000142627:1:16352169:16358169:-1:5806
AGCCTCGGAGGCTGCGGAGAAGGACCGGAGACCGGGAGT
>ENSG00000204378:1:16413241:16419241:-1:2343
GCTTTCGTCTCGCCTTCATCTCGGACTTCTGCCGCATATCCCGTAACAGTACGAACAC
>ENSG00000204378:1:16413241:16419241:-1:2804
TGCCCCGGACAAATGCGCGGAGCCGGCTAG
>ENSG00000204378:1:16413241:16419241:-1:2883
AAATGCGGGGTTCGGAGTCGAGATCCGAGAGC
>ENSG00000204378:1:16413241:16419241:-1:3575
CCCAACGACCGGCTCGTGCCCGATGTG
>ENSG00000204378:1:16413241:16419241:-1:3981
ATGTCCGCACAAGGGACGCAGGGGCGTCCAGGACGCAGGGGCGAGTGA
>ENSG00000204377:1:16425681:16431681:-1:1490
TAATCCGCTCGCCACAGCCTCCGAAAAT
>ENSG00000204377:1:16425681:16431681:-1:4148
CAAGACGGCGATGACGCCACCGACAGGACGACGACTGTGTCTCGCGCCCTGCGGCGGCATT
>ENSG00000204377:1:16425681:16431681:-1:4356
CTCCCCGAGGAATCCCGCAGCGTCTCT
>ENSG00000204377:1:16425681:16431681:-1:4612
GGCGGCGGGAGAGAGGCGACTCCGGCAGCGGCGCTGGCGCGAGAAT
>ENSG00000204377:1:16425681:16431681:-1:4681
GAGCACGGAGCCGGCGGGCTGCGAGACCCGAGGCCGAGCGCAGACGCCCCT
>ENSG00000204377:1:16425681:16431681:-1:4897
TCAGTCGCTATACGACGCGGCCCACCCGGCGTCTGTCTCCGCGTTTGAAAAACGAAGGTGTTCGTTTTC
>ENSG00000204377:1:16425681:16431681:-1:4998
CAAAGCGCTTTTGAAGGCGGAAAGGACCGACGCGAAAAA
>ENSG00000204377:1:16425681:16431681:-1:5430
TACCCCGGCATAGCGCCGCACCCTTCGCCGAGCTGAGCGCGCCTGGGAGCCGCTGTGCTACGCCGAGGAA
>ENSG00000204377:1:16425681:16431681:-1:5533
TGGGGCGGGGTCCGCCAGGGGCGGAGTC
>ENSG00000204377:1:16425681:16431681:-1:5619
GGGCTCGGCGGAGCCACGGCGACGCCTGCGCCTGCGCAACC
>ENSG00000204377:1:16425681:16431681:-1:5678
CCAGCCGGCCGTAGGATTCGTGCGCCTTCCGCAGCTCGGAGCCGGACAA
>ENSG00000204377:1:16425681:16431681:-1:5819
TTCCTCGGCGTGCCTCAGAGGCAATTCCCGCCTCACTCGCTTTA
>ENSG00000132881:1:16433178:16439178:-1:2792
CCGCGCGGCGCAGGCTGCGGACGTTGTAGGAGGGACGAACGCCTCCCGGAACCCGCCCAA
>ENSG00000132881:1:16433178:16439178:-1:2880
ACCTCCGCACATGCGCCGCGCGCACCTGCGCCGGAGCTGCCAGCACGCGCAGAAGGCGGACGCAGGCGGGGCGGAAGT
>ENSG00000132881:1:16433178:16439178:-1:2974
GGCGGCGGGAGTGCGGGTGGGCGTTTAAAGGGGCCTTCGGCACCCAGGTCGGTTCGCCGCCGGGACTGCTGACGGGGAG
>ENSG00000132881:1:16433178:16439178:-1:3437
TTCTGCGCAAGAACCGCCGGCGGGTGT
>ENSG00000037637:1:16548536:16554536:-1:2766
GGGTGCGGCTATCAGGTCGACGCTAGAGACGCGGCGAAGGCGGGTGCGGAGGCCTAGCTCCCCCGAGCGCATTC
>ENSG00000037637:1:16548536:16554536:-1:2883
CACTGCGCCGCCCCCTGGCCGCCCCTCGCCATCCCGCCGCGCTGACGTGAGT
>ENSG00000037637:1:16548536:16554536:-1:2958
CCCGGCGCATGCGCGCTCTGCGCTGTC
>ENSG00000037637:1:16548536:16554536:-1:3082
AGCCCCGAGCACGGCTGTCGCGGCCTG
>ENSG00000037637:1:16548536:16554536:-1:3150
ATTACCGTCGCCAGCGGAGCGAACCCGAGAGCGTGGAGCGGGCTG
>ENSG00000037637:1:16548536:16554536:-1:3294
TCTGACGCAGGCCCCGTATCCCACGCGGGGGTCGGTCCT
>ENSG00000037637:1:16548536:16554536:-1:3351
GCTATCGCCGTCCTCGAGTGAGGCGAGGAG
>ENSG00000037637:1:16548536:16554536:-1:3824
GGGAACGAATTTGTAAGCGAAGAGAAAACGATTGT
>ENSG00000055070:1:16563325:16569325:1:2943
GCCCGCGACGGAGGCGCGCTTCAAAGCGCAGGCGCGGGGAG
>ENSG00000055070:1:16563325:16569325:1:3267
TGGTGCGCCTCCCTCCGCCCACTAACGCGCGCGTCACCCGGGGCGCCCCA
>ENSG00000055070:1:16563325:16569325:1:3470
GCTTGCGCGGACCAAGGAGGCATGTCCGGCTTCGCAGGAAAGCGGGAGG
>ENSG00000157191:1:16636806:16642806:1:2780
GCGGGCGCAGGGCGCTTTCTTTGCGTCGGAGGG
>ENSG00000157191:1:16636806:16642806:1:2898
GAGGGCGCACAAACGAGGCGGTGCTGAGGCCCGCGAGCTGCCGCTCTAGCCGAAACCTGGTCAGAGAGTCGCACCGCTTCCGTCCGTCGGACAGAGGAACGGTGGAAGTCGCCGGAAGTTCGGTGGG
>ENSG00000157191:1:16636806:16642806:1:3078
CCTGACGTCCACGTCTACCGCATCCCTCCGCGGGCTACCAACCGTGGCT
>ENSG00000157191:1:16636806:16642806:1:3174
TTCTCCGCCACCCGGACACACCCACTGCGGGAACCGAGGAC
>ENSG00000157191:1:16636806:16642806:1:3297
AGTTTCGCCCGTCTCAGTTCGACGCACGGGACT
>ENSG00000157191:1:16636806:16642806:1:3342
GAGGGCGTTAAAGCCGTATCTAGCGCTTAG
>ENSG00000157191:1:16636806:16642806:1:3551
AGGACCGGTCCCGGGGAGCTTTAAGGTGACGGTCGAAGCC
>ENSG00000080947:1:16688691:16694691:-1:2440
TCCTCCGTGCCTCTGCTCGGTAACCATAGCGATCTT
>ENSG00000080947:1:16688691:16694691:-1:4934
GGACACGCAGCCGCAAGGAGCTGGAGCAGCGGGAGGCGGCATG
>ENSG00000197511:1:16731867:16737867:1:1657
CCCGCCGCCTCTGCCGAGTCTGCGCACTT
>ENSG00000197511:1:16731867:16737867:1:2015
AAATTCGCGGGCATCGCCTCCGGTCGCCTCTTCCCAAGGCCTAACGAGCGCCTTCGCTGGCAACGGAGGT
>ENSG00000197511:1:16731867:16737867:1:2164
TTATTCGCAGCTCAGCCCGATGGGCGTCTCCGGGGTGGCGACGGGAAA
>ENSG00000197511:1:16731867:16737867:1:2307
TCCCGCGGATGACGGACACGGAGACAAATAGGAACGGTGTGTCGTGAGA
>ENSG00000197511:1:16731867:16737867:1:2378
TCCTTCGCCCGGCTTTAACCCCGCTGCGGAGAC
>ENSG00000197511:1:16731867:16737867:1:2499
CTGACCGGGAATCGAACCCGGGCCGCGGCGGTGAAAGCGCCGAATCC
>ENSG00000197511:1:16731867:16737867:1:2717
GCAAGCGACACACCGAGGGCTCCGCGAGGGACACCGAGGCCACGAGTCCGAAGGCCTGGAGCGAGTTGCAGCGACCCGGCCGCAGCT
>ENSG00000197511:1:16731867:16737867:1:2849
CCAGTCGGTCGTGCGTCGCCAGGTCCGGAGCCGCGCACCA
>ENSG00000197511:1:16731867:16737867:1:3112
TTAGGCGATGGCAACGCCACCCTTCCGTTTGCTCCGGGCAAAACTTCGAGAGT
>ENSG00000197511:1:16731867:16737867:1:3700
GCAGACGGCTGGGTTCGCTCAACGAGGCTCCTCTCGGCCCT
>ENSG00000197511:1:16731867:16737867:1:3843
GACTGCGGTTCTCGACCCCCGGCGACCAACCTCCACCCCGGTGGGCGCGCTTTT
>ENSG00000197511:1:16731867:16737867:1:4173
CCTCCCGTGGCTGGCGATGGTGAATCGAGTTTCCGTCTCCAGTTTGCCAAGGCGGACAAAGCCGACACA
>ENSG00000179571:1:16788103:16794103:-1:1418
AAAGCCGTTGATACGTCTTAAAGCGGTTTC
>ENSG00000186543:1:16840754:16846754:-1:113
ATTCTCGCTCGATCTGCGGATCCGTAGTGTAGCACCATGGCCGCTCGGAGCCGTCAGGATTCCGGCAAT
>ENSG00000186543:1:16840754:16846754:-1:316
TAGCCCGGCCCCCAGGGCGCCGATACCGCCTACGCGTACTT
>ENSG00000186543:1:16840754:16846754:-1:395
CCCAGCGCTGGCACTCGCGCCCTGACTCGGTGCGGTCTACCGCGCCGCGGTATTCCTCGCCATT
>ENSG00000186543:1:16840754:16846754:-1:542
CCCGGCGCCGCTTACCCACCCGGCAGG
>ENSG00000186543:1:16840754:16846754:-1:1223
AGGCCCGGGCACCACCGCTTGTAGCGGCGCTGTA
>ENSG00000186543:1:16840754:16846754:-1:2671
GGAACCGCCTTTCAGACGTTTTCAGGACCGTCTGAGCGGGGCC
>ENSG00000186543:1:16840754:16846754:-1:2746
GATTCCGGTTAGCACGTCGCGTTCTGCCGCAGCA
>ENSG00000186543:1:16840754:16846754:-1:2930
CAGCGCGCGAGCGTGCGCGTGATTTGGCCCTGAACGGACGCCGTAGCCGAGAGGTTGGGCGGATGT
>ENSG00000186543:1:16840754:16846754:-1:3055
CCTGGCGGGTTCCGGCTATTCCCTTCGCGGTCCA
>ENSG00000186543:1:16840754:16846754:-1:3242
GAGCCCGGATACCCCGGCGAGGTTGGACGGGATAGCCGTGACA
>ENSG00000186301:1:16840841:16846841:1:2827
TGGACCGCGAAGGGAATAGCCGGAACCCGCCAGG
>ENSG00000186301:1:16840841:16846841:1:2920
ACATCCGCCCAACCTCTCGGCTACGGCGTCCGTTCAGGGCCAAATCACGCGCACGCTCGCGCGCTGAGCCTCCAGCCGCGCACGCGCACCGGCCCGCGCCC
>ENSG00000186301:1:16840841:16846841:1:3075
AGCTTCGCCGAAAGGCCTCACCACCTCCGACCTCCGCCTGCCCCGGGGAT
>ENSG00000186301:1:16840841:16846841:1:3136
TGCTGCGGCAGAACGCGACGTGCTAACCGGAATC
>ENSG00000186301:1:16840841:16846841:1:3202
GGCCCCGCTCAGACGGTCCTGAAAACGTCTGAAAGGCGGTTCC
>ENSG00000186301:1:16840841:16846841:1:4659
TACAGCGCCGCTACAAGCGGTGGTGCCCGGGCCT
>ENSG00000186301:1:16840841:16846841:1:4902
CCACACGAGGCTGCGGCATTCTGGGCGCTGTG
>ENSG00000186301:1:16840841:16846841:1:5457
AATGGCGAGGAATACCGCGGCGCGGTAGACCGCACCGAGTCAGGGCGCGAGTGCCAGCGCTGGG
>ENSG00000186301:1:16840841:16846841:1:5559
AAGTACGCGTAGGCGGTATCGGCGCCCTGGGGGCCGGGCTA
>ENSG00000186301:1:16840841:16846841:1:5734
ATTGCCGGAATCCTGACGGCTCCGAGCGGCCATGGTGCTACACTACGGATCCGCAGATCGAGCGAGAAT
>ENSG00000186715:1:16954954:16960954:-1:1618
AATGGCGAGGAATACCGCGGCGCGGTAGACCGCACCGAGTCAGGGCGCGAGTGCCAGCGCTGGG
>ENSG00000186715:1:16954954:16960954:-1:1720
AAGTACGCGTAGGCGGTATCGGCGCCCTGGGGGCCGGGCTA
>ENSG00000186715:1:16954954:16960954:-1:1895
ATTGCCGGAATCCTGACGGCTCCGAGCGGCCATGGTGCTACACTACGGATCCGCAGATCGAGCGAGAGT
>ENSG00000186715:1:16954954:16960954:-1:2148
GCTGTCGCTCGGGGCCCGACCTATCTCGGTCCA
>ENSG00000186715:1:16954954:16960954:-1:2275
CACCGCGGCGTACCTTGCCAGCGTTGGGACGCGCAAATCCCACATCAGCACCGATTTACGCCAGA
>ENSG00000186715:1:16954954:16960954:-1:2368
GGGGGCGGGCGTTGGGACGTGCTGCTGCGGGTGAGACGGGAGG
>ENSG00000186715:1:16954954:16960954:-1:2569
AGATCCGGCGTTGTACAGACGACGTGCGGCCCC
>ENSG00000186715:1:16954954:16960954:-1:2771
GCCAGCGCTGGTCCGCTGAGACGCCGCACAA
>ENSG00000186715:1:16954954:16960954:-1:3320
TGGATCGGCTGGATCAGCGTCGTTCCAAGCTGCGCGTGGCT
>ENSG00000186715:1:16954954:16960954:-1:4285
AGCACCGAGGACATGTGCGGGAGAGCGAGATG
>ENSG00000117122:1:17176917:17182917:-1:3014
ACAGACGTGAGGACGGCCCCGGGCGCCTCTACCCCGGGGAC
>ENSG00000117122:1:17176917:17182917:-1:3084
GGGCACGGCGTGGCGGCCCATGCGGGCAGCTCGCGTTAGG
>ENSG00000117122:1:17176917:17182917:-1:3157
AGCCCCGTCGGGGGCCCGGAGGGGGACTCGGAGCGGGCCAAGGGGCGGCTCCGGCGGGCGGACTCGGAGCGGGCGGCGGA
>ENSG00000117122:1:17176917:17182917:-1:3440
GAGAACGCGAATTGGGAAGGGCGGGGAGCCCGAGTTT
>ENSG00000117122:1:17176917:17182917:-1:3617
AGAGACGGGAGCGCGAGGGCGCGCGGAGCAAGTTTCCGCGGCTGA
>ENSG00000117122:1:17176917:17182917:-1:4135
AGCAGCGGGGGCTCCGACCGACCTGACGGATGG
>ENSG00000159363:1:17207997:17213997:-1:2854
GTCTCCGGTCGCCCCGCCCCCGGTGTGTGCGGAGGA
>ENSG00000159363:1:17207997:17213997:-1:2906
AGTCCCGGCAGCCCCGGCGCGGGCGCTGCGAGGGCCGCAGAGGGCCGGGCGGGGCTTGCGGCGCGCACGGAGGGACTGCGGCAGTGTCGGAGCCGCGCCGAG
>ENSG00000159363:1:17207997:17213997:-1:3048
AGCCCCGCGCTAGCCCAGCGCCCCTCGCCCCGGGCCGTCCGGACCGCGCCCCCGCCCAGGGCCTTGCGCACGCCGGGGCCCAGGCCGAGGGCCGCAGCGCCGGGGCCGGCGATGAGCGCGAGGAGCCGGCATGAGCGCAGGTGAGTGCGGAGTCCGGGTCGGCCCCGAGCCCGGCGCGGTCCCCGGCCCGCCAGTTGTCGTCACC
>ENSG00000159363:1:17207997:17213997:-1:3511
CCCCACGCCCACTTAATCGGATCCCACCCCGAGTGACGGATGT
>ENSG00000117118:1:17250252:17256252:-1:2939
GCATGCGCCGCTACTGCGCTATTGCGCACGCTCGCTGTGCTTGCCCCGCCTTCCCTCCGCCCACCCGGGAAACCGGAAGCCGCCTCCCACTTGGTTGCTCGTACGCGGCTAG
>ENSG00000117118:1:17250252:17256252:-1:3075
GGCGCCGCGATGTTCGACGGGACACCGGCGGAGAGCGACCTC
>ENSG00000117118:1:17250252:17256252:-1:3154
GGCGGCGGTGGTCGCCCTCTCCTTGAGGCGCCGGTTGCCGGCCAC
>ENSG00000117115:1:17315517:17321517:-1:317
GCAACCGTGATGCATGCGACCTCCGGCCCT
>ENSG00000117115:1:17315517:17321517:-1:565
TGTCTCGTTTAATACCGTCCTTACACCGTGCTG
>ENSG00000117115:1:17315517:17321517:-1:2380
TTTCACGAGCACACCCGACCACGGCTCGCGGAGAC
>ENSG00000117115:1:17315517:17321517:-1:2763
CTGGGCGCCCACCGAAGGTTTGTCGAATGA
>ENSG00000117115:1:17315517:17321517:-1:2852
CTCAGCGGGGCGGGACGAGTTAGGGGCGGGACCACGCTTGACGGACAGGCCCGCAGCCCACTGCGAGAGG
>ENSG00000117115:1:17315517:17321517:-1:2941
CCCACCGGCCGCTGGATAAGGCTGCGCGCGGGGCCGTGGGGCGCAGGC
>ENSG00000117115:1:17315517:17321517:-1:3026
CGCCCCGGACCAGCGAGCGCGGGCACTGCGGCGGGGAGGATGCTGCGCGAGCGGACCGTGCGGCTGCAGTACGGGAGCCGCGTGGAGGCGGTGTACGTGCTG
>ENSG00000117115:1:17315517:17321517:-1:3208
TGAGACGCGCTCAGACTCGGGGACGTGGAC
>ENSG00000117115:1:17315517:17321517:-1:3574
TTCAGCGGAGCTTCCGCGGAGACTTGCCGGGGAC
>ENSG00000142619:1:17445180:17451180:1:4380
CAGGGCGAACTTAGTCGGGAGCAGCGATGGG
>ENSG00000179051:1:17635807:17641807:-1:1915
TCACCCGTCCCAGGACACGCGAACGAGATC
>ENSG00000179051:1:17635807:17641807:-1:2075
GATCTCGAAATGTGGAGCGTCCCGTTCAC
>ENSG00000179051:1:17635807:17641807:-1:2756
CCTGACGCGCAGGCCGCACTGCGTGGAAGGCCCAAAGCGCGCTCGCGGGCCCGCGAAAGGCGCAGGAGCAGCGGAGCC
>ENSG00000179051:1:17635807:17641807:-1:2909
GGCGCCGGCAACGGGTCCGCCGGCCGG
>ENSG00000179051:1:17635807:17641807:-1:2975
CGCCGCGCGCTCGCTTGCCGCGCGGCCGCACAT
>ENSG00000179051:1:17635807:17641807:-1:3086
GCCCTCGTCTGGGCCGGAAAAAAAAAAGCCCTCCGATCCGTCTTT
>ENSG00000179051:1:17635807:17641807:-1:3451
GCAGTCGAATCGGAGACCGGCCGGGCCGCACGGCCGGCAAG
>ENSG00000179051:1:17635807:17641807:-1:3994
CCCTGCGGGATTCCCCGAAGGAGCCGCGCCG
>ENSG00000179051:1:17635807:17641807:-1:4054
CAACTCGCCCCCTCTCCGCCCACCCTGCGGCCGC
>ENSG00000179051:1:17635807:17641807:-1:4116
GAGGCCGGGTGGCTCGTCTCCGCTCCC
>ENSG00000179051:1:17635807:17641807:-1:4161
TAACCCGTCCATTGTGCGCCGCTGCCCCGTGTCT
>ENSG00000179051:1:17635807:17641807:-1:4246
GGAGCCGAGCTCGGGCAACGGCACTGCCCGCGCCGGGCCCAGGAAACGCGGCGGCCCGGCGGGCAGGAAGCGCGAGCGGCCCGAGCGCTGCAGTAGCAGCAGCGGCGGCGGCAGCAGCGGCGACGAGGACGGCCTGGAGCTCGACGGGGCC
>ENSG00000179051:1:17635807:17641807:-1:4463
ATCACCGAACCCGAGCACACCAAGGAGCGCGTCGTGAGT
>ENSG00000179051:1:17635807:17641807:-1:4512
GTAGACGGGTGGGCGCAGGGCCGGGGCCGGCGGGCTCAGCGACGCGGCACGGCGCGCGTTCCAGCCGGGGGCCGCCTCGCGTCACGCTCCCTCCCGGCGGCCGGGCCGGCGCAGGCCGCGGGCTG
>ENSG00000179051:1:17635807:17641807:-1:4686
CGGCCCGCGGCCTACCCGACCCCGGGCACCGCGCGGGCGGTTGGCGGTTGGGGCGCGCGC
>ENSG00000179051:1:17635807:17641807:-1:4850
GACCTCGGTAAGTTCGCCCGGCCTGGAAGAGGGGGCGGCCAGCGGGCCCCACACGTCCGTGGCCGCCGCT
>ENSG00000179051:1:17635807:17641807:-1:4944
GCGGCCGGCGCTCTGCGGGGAGCGGCCGTTTGCGCCGGGGCT
>ENSG00000179051:1:17635807:17641807:-1:5031
CCTGACGGCCGCCGCGCATGCTCCGCAGAG
>ENSG00000179051:1:17635807:17641807:-1:5091
CTGAGCGGTGCTCGGGCTTTGTTTGCCGCCGGTGGTCCGAAGCT
>ENSG00000074964:1:17735917:17741917:1:2530
CCCTGCGCGCCTGCGGGGTCTCCCCGCGGAGAACCGGGGAAGGAGAACCGGGAGGCGGGAAG
>ENSG00000074964:1:17735917:17741917:1:2688
GGGGCCGGTGGGCTGCCGGGACCGCTGGGGGCTCGCAGCGGGTCG
>ENSG00000074964:1:17735917:17741917:1:2914
GCGGGCGCAGTCCCGGCGGGCCCGGACCTCGCGGGCGG
>ENSG00000074964:1:17735917:17741917:1:2985
GGCTGCGGCGGTGGGGGCGCCGTCCCGGCCAT
>ENSG00000074964:1:17735917:17741917:1:3045
AGGCGCGGCGCCGGCCGCCAGGCGCCTTTGTGAGCGGCGCGGACGACAAAGGCGCGGGCCCGGGCAGCCGAGGTG
>ENSG00000074964:1:17735917:17741917:1:3144
CTCCGCGGGATCCTCGCGTGTGCCGGAGTCTGCGAGTGCGCGGGAGGCGCTCCAGGCGCCAGG
>ENSG00000074964:1:17735917:17741917:1:3565
ACCCCCGCCCAGAGGCGGAACGGGACGGCCTC
>ENSG00000074964:1:17735917:17741917:1:3648
GGCTGCGGAGCCGCCAGTCCCGGATCC
>ENSG00000117154:1:18303827:18309827:1:2656
AGTAGCGGGGAGGGCGATGGTAATCCCGGGGAT
>ENSG00000117154:1:18303827:18309827:1:2862
TAAATCGGCTTAGCGGACGAGAGCCGAACAG
>ENSG00000117154:1:18303827:18309827:1:3018
GCCGCCGGGAGAGGCGAGCGCGAGGCAGAGAGCGCGATTCGGCTCCAAACTCCGGCGCTGCAGCCGATCGGACTC
>ENSG00000117154:1:18303827:18309827:1:3123
GGAGCCGAGAACCGCGGCGAGCCCCGAGGACGCCCAGAGCGCGAGGGTCGCTGCGCCTCGCAGAGCCGGAGCCGAGTCGAGCCG
>ENSG00000117154:1:18303827:18309827:1:3237
GGGGGCGCCCCCGCGGCTCTCCGCGCTGCCCGCCACCGCCTCGGCCAGTGGCCGGAGGCAGGAGCGCGTCTGA
>ENSG00000117154:1:18303827:18309827:1:3361
ACCGCCGCCAGCTCCCGGGCACCATGCGAACCGCCCCGAGCCTCCGCCGCTGCGTCTGC
>ENSG00000117154:1:18303827:18309827:1:3469
CCTGGCGGGAGCCGAGCGGTGAACGTGCGCGGGGAC
>ENSG00000117154:1:18303827:18309827:1:3517
GAGGGCGCTGGCCGGGGTCGCTCCGAGAGGCTCGGGCTACGAGCACCGGTCCTGCCCGGGGTC
>ENSG00000117154:1:18303827:18309827:1:3984
TTTGGCGTTTCACGTGTGTCCCGAGTGT
>ENSG00000117154:1:18303827:18309827:1:4160
GTATGCGTGCCATGGAGCGTGTGGTTATCGTGTGCAGGGAGGTATGGACGCTTCCGGGGCT
>ENSG00000117154:1:18303827:18309827:1:4486
GGAGGCGGGACCAGCGAAGAGCCGCAGGCACCGAGACT
>ENSG00000117154:1:18303827:18309827:1:5308
TGACCCGGCATCCTGACGCCTCAAATCCCTTTGCCCGCCTCTGCGGGCTGCGGGAGG
>ENSG00000117154:1:18303827:18309827:1:5386
GTGAGCGCATCTGGGCCGGTGCAGCCAGCGCGGCCTCGGAGCTCCGCTGCT
>ENSG00000117154:1:18303827:18309827:1:5448
AAGAGCGCAGACGCGGATCGCGAATGGGAAACTTTCCGCGTCTGGGGCGCAGAG
>ENSG00000117154:1:18303827:18309827:1:5606
GGGTGCGAGAAGAGTCCGTGAGAGACGCAAGAGGCGGGCTGTGCCGGAGGAGGGCGCCCTT
>ENSG00000117154:1:18303827:18309827:1:5719
GCCTCCGAGGGCGCAGAGAGGAGCAACCCGCGCCGGCCTTCACGAACGTACTGGCGGTCACTGCTCGGGGAGGGGCACGGCCAGAACGCCCTCGCCGGTTCT
>ENSG00000179023:1:18677453:18683453:1:3083
TCCCCCGCTTGGGCAGCGAACCGAAGAG
>ENSG00000179023:1:18677453:18683453:1:3634
GCAGCCGAAAGAGCCGCCTCCCCGCAGACAGGGCCGTGGCC
>ENSG00000179023:1:18677453:18683453:1:4004
TGCTGCGCAGCCCGGACATCTACGGGTGCCTGAGCGGGGCAGAGCGCGAGCTGATCCTGCAGCGCCGGCTCCGGGGCCGCCAGT
>ENSG00000179023:1:18677453:18683453:1:4296
CAACCCGCTCACGGGGATCTGGAGCGAGGTGTGCCCGCTGAACCAGGCCCGGCCGCACTGCCGGCTGG
>ENSG00000179023:1:18677453:18683453:1:4387
GCCATCGGCGGAGAGTGTCTGAACTCGGTGGAGCGTTACGACCCCCGCCTGGACCGCTGGG
>ENSG00000179023:1:18677453:18683453:1:4470
TGACACGTTCGCCCTGGCGCACACGGCCACGGTGCGTGCCAAGGAAATCTTCGTCACCGGCGGCTCGCTGCGCTTCCTGCTGTTCCGCTTCTCTGCGCAGGAGCAGCGCTGGTGGGCCGGCCCC
>ENSG00000179023:1:18677453:18683453:1:4607
AGGACCGCACGGCCGAGATGGTGGCGGTCAACGGCTTT
>ENSG00000179023:1:18677453:18683453:1:4675
GGCATCGCCGTGTACCGCTGCAGCGCCAGCACCCGGCTCTGGTACGAGTGCGCCACGTACCGGACGCCTTACCCGGATGCCTTCCAGTGCGCCGTGGTG
>ENSG00000179023:1:18677453:18683453:1:4856
AGCTGCGGAGTTTCCCGGCCCCGCAGGG
>ENSG00000009709:1:18827087:18833087:1:1776
TGTGGCGTCCTGCCCCGCTGGGAGGGCGTTTCGCCCCC
>ENSG00000009709:1:18827087:18833087:1:2687
ATATTCGTTGGCGATTTCTTTTCGTTATTGGTCCTCCGCTCCCTTGCGCCCTG
>ENSG00000009709:1:18827087:18833087:1:3095
AAATACGAGAACGAAATCCACTCCGCAGTCTCCGGGCTCGGAAACTTTGGCCCCGAGCGCCAGAGCGCCAGAGCGCGAGAGCGCGGCGCTCGC
>ENSG00000009709:1:18827087:18833087:1:3197
GCTGGCGGCCTCGATTCCGGCCGCGTTCCCCCGGCCCC
>ENSG00000009709:1:18827087:18833087:1:3267
CCAGGCGCATCAGCCCGCACAACTTCTGGCCGAGGCCAGCCGGCAGAGGCGGACTT
>ENSG00000009709:1:18827087:18833087:1:3541
GGGAGCGGACGGGAAGCGATTTTTGCCGACTTTGGATTCGTCCCCGGCGTGCGCAAGAATGGCGGCCCTTCCCGGCACGGTACCGAGAATGATGCGGCCGGCTCCGGGGCA
>ENSG00000009709:1:18827087:18833087:1:3704
CTCGCCGCGACTCCGCCGCCCGGAACT
>ENSG00000009709:1:18827087:18833087:1:3855
TTGTCCGCTTCTGCGTGGGTTTCACTGCCCGGCGGCCTTCGTTTCGCAGGTCGCTAGCTGCCGGTCTTTACCCGCAGGG
>ENSG00000009709:1:18827087:18833087:1:4434
AGACCCGATAGGACGGGCGGCGGCGAACCGGGTCC
>ENSG00000009709:1:18827087:18833087:1:4486
GGGAGCGCACAGCGGAGAGACCCGCTCCT
>ENSG00000009709:1:18827087:18833087:1:4793
AGAGGCGAAGAGAGCGGCTCCGTGATCAAGTGCGCGCCGGCAGCCACGCAGGCGGGAGAGCGCGCAAACCCGGGGAT
>ENSG00000009709:1:18827087:18833087:1:5048
TATCCCGCCACGGAGACCGAGTGACTCCGACTTTGCGACGCACGATTTC
>ENSG00000009709:1:18827087:18833087:1:5149
GGGACCGGGAGAGCGAGGGAGGGGGCGGTAGGAACGGCCCAGCAGCGGAGCC
>ENSG00000009709:1:18827087:18833087:1:5308
GGGATCGAGGCCGGATTAGTGCGCTGGG
>ENSG00000179002:1:19055763:19061763:-1:1357
ACACACGCAGCAGGATCCGGTTAACGGTGTA
>ENSG00000159423:1:19098862:19104862:-1:2734
GCCACCGGCAGCCCGAGAGAAGTCAGTCGGACTCCCATCGAACCCGGGGCGCACGCCAGAGGGCCGGACGCAGCGAGTCCTTCTGCCCCGCTTCAGCACGTGTCCCATTTCGGTTAT
>ENSG00000159423:1:19098862:19104862:-1:3125
GATCCCGAGCTCGGAGGACAGCCGGGGTGATCCGTTTCCCCCCGAGGATCGAGGTGGTGCGCTCTGGACGGGGTT
>ENSG00000159423:1:19098862:19104862:-1:3217
CCGGGCGGACGATCCAGCGAACAGCCCCGCTTCTAACCCGAGATGCTGCTGCCGGCGCCCGCGCTCCGCCGCGCCCTGCTGTCCCGCCCCTGGACCGGGGCCGGGTGA
>ENSG00000159423:1:19098862:19104862:-1:3553
CTTCCCGAATCCTGCGACCGAGTAGGGTGCCTCGGTGGCCCTGCCGGTTCCCACGCTCGGAAAG
>ENSG00000169991:1:19151930:19157930:-1:1002
AAATGCGGAAATGGACACGAGGCCCGAGGCC
>ENSG00000169991:1:19151930:19157930:-1:1743
AGAAACGGAGCCCTCTCGGCAGGCGACGTG
>ENSG00000169991:1:19151930:19157930:-1:1833
AGGCCCGGCTGGCTCTGCGGCGGTTCC
>ENSG00000169991:1:19151930:19157930:-1:1883
CTCTGCGGTCCGGGTCCCCCAGCAGAGAATCGGCACCCGGCGGGGAG
>ENSG00000169991:1:19151930:19157930:-1:1985
TGCTGCGGAGAAAGCGGGAGAACCCGGAGGTGGGCGGAGCCGAGGGT
>ENSG00000169991:1:19151930:19157930:-1:2063
TGGGGCGGAGCCTCGGGCTCGGGGAACGCCGCAGAG
>ENSG00000169991:1:19151930:19157930:-1:2154
GGGCCCGCCGCAGAAGGGGCAGTGCCGGCCGAGAGTCCTCTGCGTGCGGCTGCCGCGGCCCC
>ENSG00000169991:1:19151930:19157930:-1:2263
GGCCCCGCGCAGATACCGCGGCCTCCACCGCGTCCCGAGGAGCGGCCGAGTGCCCTCTCTCGCCTCGGCGCCCGCATCCGGGGCCATCCGTCCTGCCGTCTCTGCGGAGGCCGCATCTGGCGCGCATCTGGAACCGCCCGGCCGGCCGCGCTGGA
>ENSG00000169991:1:19151930:19157930:-1:2501
AGCCGCGCAGCCGGCGCATGGTGAACTCGCTGCTGTTCGGGGAG
>ENSG00000169991:1:19151930:19157930:-1:2622
AGGGCCGGGTCCGTCGCCGGTGACGGCGGCGCTGCGGGACGACCTG
>ENSG00000169991:1:19151930:19157930:-1:2728
GTGCACGAGCTGGAGCGGCGCAACCGGCTGC
>ENSG00000169991:1:19151930:19157930:-1:2782
CAGAGCGAGCGCGAGCGGCGGCTGCGCTACAAGACCTTCTCCCGCGAGCAGGCCGTGCAGACCGGGCCCGAGTTGCTGCGGCCCC
>ENSG00000169991:1:19151930:19157930:-1:2898
TGGCGCGGCGGCCGGCGCCAACGCCAATGCCGTGGCCCTGGGCGGCCTGCCCCCCGGCGGCGGCTCGCACCCGCAGCACTACGGCCGCCTGCCCGGGACCATCTGGAGCTACACGCAGGTGCGGCGCACGGGCGGCGGCGGCGTGGAGACCGTGCAG
>ENSG00000169991:1:19151930:19157930:-1:3079
CCCGACGGCGTGGGCGTGCAGATCGACACCATCACGCCGGAGATCCGCGCGCTCTACAACGTGCTGGCCAAGGTGAAGCGCGAGCGCGACGAGTATAAGCGGAGGT
>ENSG00000169991:1:19151930:19157930:-1:3234
GCTGCCGCGGAATGCGTATGCGGGACG
>ENSG00000127481:1:19406357:19412357:-1:2720
TTACCCGCTGCCCGGAAGCCAAGTCGCTACC
>ENSG00000127481:1:19406357:19412357:-1:2787
GTTAACGCTCTCCCGCCTTTCCCCGCTGCGCTACCTTCTGAGCAGGCGCAGCGTCTCCGATCCGTTCCCTCGCCGCGGCTCGACCCCGGTGAGAGCAAAGGCCGCTCCGCGCGTCGCGTTTTTGACCCATGACGGCGGCGCGCAGTCTGACGCGACAGATTGCGTCACTTCCGCCCCC
>ENSG00000127481:1:19406357:19412357:-1:3005
GGAGCCGCAGTAGTACGACGGAAGATGGCGACGAGCGGCGGCGAAGAGGCGGCGGCAGCGGCTCCGGCGCCGGGGACCCCGGCAACGGGGGCGGACACGACCCCGGGCTG
>ENSG00000127481:1:19406357:19412357:-1:3137
CTGTCCGCGTCCTACTCCGCCTTCGAGATG
>ENSG00000127481:1:19406357:19412357:-1:3194
GTCATCGAGAGGTACCGGGCGGCGGCTCTGGCGGGCGACGCTGTT
>ENSG00000127481:1:19406357:19412357:-1:3251
GATTTCGAGCCGGATCGTCTGGACCCGCTTTCCGGGCCG
>ENSG00000127481:1:19406357:19412357:-1:3571
TGGGCCGGAGCGGAGCCGTACGGTATAATTTAATAACGGTCTCCCCGCGGTGCT
>ENSG00000053372:1:19447620:19453620:1:2569
AAAATCGAACCTGACGAGGGAGGACGGGATC
>ENSG00000053372:1:19447620:19453620:1:2961
TCAGCCGCCATGATGCGAGCGCATGCACCACCCACCGCCGTCCCG
>ENSG00000053372:1:19447620:19453620:1:3055
TAGCGCGCGAGGCCCTCGGTCGGACGGGACGCTCGGGATTCAGGGACTGCCTCGGCACACGGGAAGTTGCCCTACAGGCGCGGGAGAAAGCGCAGGCGGCGGCTTG
>ENSG00000053372:1:19447620:19453620:1:3254
CCTAACGGGGTGCACCGTCTTCCGCCGCACGTGGATTCAGCGCGATGCCCAAATCCAAGCGCGACAAG
>ENSG00000053372:1:19447620:19453620:1:3432
ATCCTCGAGGTGTTCCGCTGCCTCGCTGCGAGCTG
>ENSG00000053372:1:19447620:19453620:1:3508
ACGCCCGGTCGGGTCTGGGGAGCGGAGACTCGTTTTG
>ENSG00000127463:1:19447633:19453633:-1:2471
CAAAACGAGTCTCCGCTCCCCAGACCCGACCGGGCGTCAGC
>ENSG00000127463:1:19447633:19453633:-1:2549
CAGCTCGCAGCGAGGCAGCGGAACACCTCGAGGAT
>ENSG00000127463:1:19447633:19453633:-1:2694
CTTGTCGCGCTTGGATTTGGGCATCGCGCTGAATCCACGTGCGGCGGAAGACGGTGCACCCCGTTAGG
>ENSG00000127463:1:19447633:19453633:-1:2855
CAAGCCGCCGCCTGCGCTTTCTCCCGCGCCTGTAGGGCAACTTCCCGTGTGCCGAGGCAGTCCCTGAATCCCGAGCGTCCCGTCCGACCGAGGGCCTCGCGCGCTATC
>ENSG00000127463:1:19447633:19453633:-1:2995
CGGCGCGGTGCATGCCGGGACGGCGGTGGGTGGTGCATGCGCTCGCATCATGGCGGCTGA
>ENSG00000127463:1:19447633:19453633:-1:3416
GATCCCGTCCTCCCTCGTCAGGTTCGATTTT
>ENSG00000211454:1:19470232:19476232:-1:2823
CAAGACGCGAGTCACCGGTACGAAGCCACAGCCATTTCGCTGCTTGCTCGGTGCA
>ENSG00000211454:1:19470232:19476232:-1:2900
GAGAGCGGAGTCCAGCGCGTGGGCGGCGTTGGGCACCTTTGGCCGCGCCCTCCGCTCCACCACCGGTGGGCGCGGCCCGAGCCAGTCCCTAAAGCCACGAGGCCGCCCGCTCCGAGCCTGGTGCTTCCGACCGCTGCGCGCGGCT
>ENSG00000211454:1:19470232:19476232:-1:3060
TCTCCCGTTGCCGCCGTCATGTCCCGGCAGCTGTCGCGGGCCCGGCCAGCCACGGTGCTGGGCGCCATGGAGATGGGGCGCCGCATGGACGCGCCCACCAGCGCCGCAGTCACGCGCGCCTTCCTGGAGCGCGGCCACACCGAGATAGACACGGCCTTCCTGTACAGCGACGGCCAGTCCGAGACC
>ENSG00000162482:1:19485331:19491331:-1:3158
AGCTCCGGGGCAAGGCCGAGGAAGGAGGGACGACGGGGCAGGGAGGCCCGAAGAGTCCCCGCCTTT
>ENSG00000162482:1:19485331:19491331:-1:3286
CAAGACGCGAGTCACCGGTACGAAGCCACAGCCATTTCGCTGCTTGCTCGGTGCA
>ENSG00000162482:1:19485331:19491331:-1:3357
GTAGCCGAGCGTGGAGTCGAGCTCGTGGGCGGCGTCGGGCACCTTCGGCCGCGCCCTC
>ENSG00000162482:1:19485331:19491331:-1:3456
AGCCACGAGGCCGCCCGCTCCGAGCCTGGTGCTTCCGACCGCTGCGCGCGGCT
>ENSG00000162482:1:19485331:19491331:-1:3524
TCTCCCGTTGCCGCCGTCATGTCCCGGCAGCTGTCGCGGGCCCGGCCAGCCACGGTGCTGGGCGCCATGGAGATGGGGCGCCGCATGGACGCGCCCACCAGCGCCGCAGTCACGCGCGCCTTCCTGGAGCGCGGCCACACCGAGATAGACACGGCCTTCGTGTACAGCGAGGGCCAGTCCGAGACC
>ENSG00000053371:1:19508227:19514227:-1:1639
AAGAACGCTACCACCGTCCTCTGCGACCAC
>ENSG00000053371:1:19508227:19514227:-1:2470
CCCCTCGCCCGGCCGGCCCGGGAAAAACGAAGCC
>ENSG00000053371:1:19508227:19514227:-1:2555
CAGCTCGAGAGGCCGCGCTGGTCGCCTTT
>ENSG00000053371:1:19508227:19514227:-1:2600
GGCTGCGGATTCCCGAGGGCCACCCAGTCCCGGCCCGGAGCCTCGTCCCACGATATCGCGCCACAAGGAGGGCGCAGGAGCCGGGACAGTCCAGCGGCCGGAGGA
>ENSG00000053371:1:19508227:19514227:-1:2844
CTGACCGCGCGCCACCGCCCCCGCGGGAACCGCAGGC
>ENSG00000053371:1:19508227:19514227:-1:2962
CTCCGCGCTCCTCCCCGGCATGGGCGGGGCCCCCGGCTCCCAACGCGCAGGCGCCGCTGCTATGCTGAGTGCCGCGTCTCGCGTAGTCTCCCGCGCCGCCGTCCACTGCGCGCTTCGCTCTCCGCCGCCCGAGGCCCGCGCGCTCGCCATGTCCCGGCCAC
>ENSG00000053371:1:19508227:19514227:-1:3162
TGGGGCGCCGCATGGACGCGCCCGCCAGCGCCGCGGCCGTGCGCGCCTTTCTGGAGCGCGGCCACACCGAACTGGACACGGCCTTCATGTACAGCGACGGCCAGTCCGAGACC
>ENSG00000053371:1:19508227:19514227:-1:3389
CCGCTCGGGCCCGGCCGCGGGCAGCACCGACGGATTCGTCCCTCGCTCCC
>ENSG00000040487:1:19508407:19514407:1:2384
GGGAGCGAGGGACGAATCCGTCGGTGCTGCCCGCGGCCGGGCCCGAGCGG
>ENSG00000040487:1:19508407:19514407:1:2548
GGTCTCGGACTGGCCGTCGCTGTACATGAAGGCCGTGTCCAGTTCGGTGTGGCCGCGCTCCAGAAAGGCGCGCACGGCCGCGGCGCTGGCGGGCGCGTCCATGCGGCGCCCCA
>ENSG00000040487:1:19508407:19514407:1:2675
AGCACCGAGGCGACCCGCGGTGGCGGTGGCCGGGACATGGCGAGCGCGCGGGCCTCGGGCGGCGGAGAGCGAAGCGCGCAGTGGACGGCGGCGCGGGAGACTACGCGAGACGCGGCACTCAGCATAGCAGCGGCGCCTGCGCGTTGGGAGCCGGGGGCCCCGCCCATGCCGGGGAGGAGCGCGGAGGC
>ENSG00000040487:1:19508407:19514407:1:2942
GCCTGCGGTTCCCGCGGGGGCGGTGGCGCGCGGTCAG
>ENSG00000040487:1:19508407:19514407:1:3135
TGTCCCGGCTCCTGCGCCCTCCTTGTGGCGCGATATCGTGGGACGAGGCTCCGGGCCG
>ENSG00000040487:1:19508407:19514407:1:3239
AAAGGCGACCAGCGCGGCCTCTCGAGCTG
>ENSG00000040487:1:19508407:19514407:1:4154
GTGGTCGCAGAGGACGGTGGTAGCGTTCTT
>ENSG00000204312:1:19595119:19601119:1:43
AAAGCCGCGACGGCAGAGGCCGTTGCCCCGCCTCT
>ENSG00000204312:1:19595119:19601119:1:1806
GGGCGCGCGCCACCCGAATGCGGGAGG
>ENSG00000077549:1:19681594:19687594:-1:2428
CGTAGCGAGCGGCAGCGCTGGGCTCCTGCCCCGCTCCCGGCGCGCTCCC
>ENSG00000077549:1:19681594:19687594:-1:2504
TGGGCCGGGCCGGTCCGCGCTCGGCGGCAGTTCCGGGTGCGCCGCAGGAGTGAGCGCGTGCACGGGGTGGGGCGCGGAGGGCCGGTCCCCTCCCAGCCGCGGTGCCTTCCGCATCCCCGCCCGCGGGGACTGTGGGGTGCGGTTCCCTCGCCGCCACTCGCTGCT
>ENSG00000077549:1:19681594:19687594:-1:2712
CTTTCCGCCCCGGCCCGCAACCCGTGCCGGGGACTCCCGGCAGCCGCGCCGCGCAGCGCCGCG
>ENSG00000077549:1:19681594:19687594:-1:2808
CCCGTCGGCGCCCGCCTCTCGCGCCGCTCTCCATACTTGGCGATCGCCGCAGCCCCGCGCGCTCATTGGCCGCGAGCTGGCGGCGTGGGG
>ENSG00000077549:1:19681594:19687594:-1:3037
ACTGACGCCGGGACCGGGACCGCCGCC
>ENSG00000077549:1:19681594:19687594:-1:3461
TCCCCCGTCTCTCCGGCCCAGGCTAGGCCGTCGTTTCT
>ENSG00000077549:1:19681594:19687594:-1:3745
CTTTTCGCCACTCCTAGCGTAACCTGCGTCAGCCCCGCTCGGTCCCCGCCCTG
>ENSG00000077549:1:19681594:19687594:-1:3973
GCCAGCGAGGGAAGGGCGGGCATCGGTGTGCCCAGAAGGCAGCGCGCTGCTCTGCGGGCCCTTCTCGAGGCTGCCGCCGTGGGTGCTGTGCGTGCGAAGCA
>ENSG00000173436:1:19793054:19799054:1:2034
GACTACGGTCGCATGCCACTGCGCTGGC
>ENSG00000173436:1:19793054:19799054:1:2488
AGTGGCGTTACCGGGAGTGAAACGAATAG
>ENSG00000173436:1:19793054:19799054:1:2934
AGCAGCGGATCATCTCGCGATATCTGGAGCGTCTGCGCCTGC
>ENSG00000173436:1:19793054:19799054:1:3079
TGAGTCGGAGCTCGGCAGGAAGTGGGACCGGTGTCTGGCGGATGCGGTCGTGAAG
>ENSG00000173436:1:19793054:19799054:1:3239
CCTCTCGGCCTTTTCCGGCCCCTCCGGCCAGGGCGAGCCGCCCGGGCCC
>ENSG00000173436:1:19793054:19799054:1:3484
TTCCCCGGCACGCGGCGGGGAACCGGCTCA
>ENSG00000158747:1:19839313:19845313:1:3526
CAGCACGGACTTGAACCGGGTCGCATGCCGGAGCGGACGGGATG
>ENSG00000158747:1:19839313:19845313:1:3698
TGGCACGGCCTGACGGCCCAGGCTCGGTAAAAGTCGGGCGGAGAGAGTGGAAGCGCAGAGAAACCCGGGGAGGGCGCTTAAGAACGGGCCAGGGCGCCCGG
>ENSG00000158747:1:19839313:19845313:1:3812
CCTCTCGGGCGCCGGCCAGGCGTCCCGGCCGCCCCACCACGCCGTCGGAGCGCGCCGAA
>ENSG00000158747:1:19839313:19845313:1:3965
CCGCCCGCTCTTTCTGCGCGCGGCCCTCCCCGCTGCC
>ENSG00000158747:1:19839313:19845313:1:4034
CCTGACGTCGGAGCCGCTCCCCCGCGCCGCGCGCCCGCCCGGGGCCGCAGACAGCGCGCAGCGCAGCCCAGCCGAGCGTCGCGGGGCCGCCCCCCGCCCTGCCGGCCGCCTCGCCGAGCCT
>ENSG00000158747:1:19839313:19845313:1:4188
AGCTCCGCAGGACCGGCGGGCGCGCGCGGTAAGTCCCGCCCGGGTCGGCACGCGGGCGCCCGG
>ENSG00000158747:1:19839313:19845313:1:4277
AGTGCCGCGCCCCCAGCCCGGAGCTGCGTCCCCCGGCGCGTCCGGCGGCCGCGGGCACCGGGTGGAGGCGCCGCCGCCGAGCTC
>ENSG00000158747:1:19839313:19845313:1:4380
GCGGGCGCCTCCGGACGCCGGCGCTGGG
>ENSG00000158747:1:19839313:19845313:1:4440
ACCGCCGCGTCCGGAGCCCGTCCCCAGACTCGCCCCAGGGTTCCGTTTCTGGATCGGAGTTTCCGCGGCCGG
>ENSG00000158747:1:19839313:19845313:1:4535
AGATGCGTGGCCGGGCGGGCCGGGCTCGCATGTCCCCCGGCCGTGCCCGGGCCTCGCCGCGCCGCGCCTCTCGGCTCTGGACGTTTCCGCCTCCCGCGGCCCC
>ENSG00000158747:1:19839313:19845313:1:4670
CTCTCCGTCGCTCCGTTTCCGCCGCTCAC
>ENSG00000158747:1:19839313:19845313:1:4710
CTGCCCGTCTCTTTCCGTTCCCCGCCTGCCTCCGTGTTCGGCTGCCCGCGTTT
>ENSG00000158747:1:19839313:19845313:1:5060
ACCCCCGCGAGGCCGGCTGGACGACAGG
>ENSG00000158747:1:19839313:19845313:1:5125
CGGGGCGATTCTGATCGTTTACAAGCGGCGGCAAA
>ENSG00000158747:1:19839313:19845313:1:5176
CTTGGCGTGGCCGGAGGTTGGCGGGCAT
>ENSG00000158747:1:19839313:19845313:1:5454
AAAGGCGAGGCTGCAGCGTTTCCTCGGTGAC
>ENSG00000158747:1:19839313:19845313:1:5653
AGGGTCGGAGGCTGCCGGAGCGGGCAG
>ENSG00000158748:1:19861367:19867367:1:2442
CCCCTCGCAGCTGGGGCGCTCTGATCTTCGGCCCA
>ENSG00000158748:1:19861367:19867367:1:2601
TCCTCCGCGCGTGCGGGCCCCTCGCGGCGCCTCCCGGGCTCGGGAGACCCGGTCCC
>ENSG00000158748:1:19861367:19867367:1:2686
CCTCTCGCAGCCCCGCGGCGCTTGCCGCAGTCGCAGGCGGCGGA
>ENSG00000158748:1:19861367:19867367:1:2826
TCCCGCGGGGCCTGGCGGCCCCGGCGAACCCCCGCGCCGCACAGGCCGTGTGCGCCGGATCCCGGTGCCTCCGCGCCAGC
>ENSG00000158748:1:19861367:19867367:1:2966
CCACACGCCCACCGGCCGCGGGGAGCCTGCTCCGGCCCGAGAGCGCCCAT
>ENSG00000158748:1:19861367:19867367:1:3357
TGAGTCGCGGTCTGTTCTCACGGACGGTCCCCGTCCAGCCTGCGCTTCGCCGGGGCC
>ENSG00000158748:1:19861367:19867367:1:3555
GCGGCCGCGCTGTGCGTGGTCATCGCGCTGACGGCGGCGGCCAACTCGCTGCTGATCGCGCTCATCTGCACTCAGCCCGCGCTGCGCAACACGTCCAA
>ENSG00000158748:1:19861367:19867367:1:3851
CCTCTCGCCGCTGCGCTACAAGCTGCGCATGACGCCCCTGCGTGCCC
>ENSG00000158748:1:19861367:19867367:1:3909
CTGGGCGCCTGGAGCCTCGCCGCTCTCGCCTCC
>ENSG00000162542:1:19995997:20001997:-1:2530
ATACACGTGCGGGAAGGCGGTTTCTGCGGCTGG
>ENSG00000162542:1:19995997:20001997:-1:2626
ACTCTCGGGGCCGAGTCCTTCGCGGGCAG
>ENSG00000162542:1:19995997:20001997:-1:2685
TCTCCCGCGCCGCGCTGTCTCGCTGCT
>ENSG00000162542:1:19995997:20001997:-1:2819
TGGGACGAGCCAGGTCGGGACCCGCAGCTGGCGAGTCA
>ENSG00000162542:1:19995997:20001997:-1:3010
GGAGCCGCTCGCCGGTTTTGCCGCCTCCGCCTTTGCCTTCGCAGCC
>ENSG00000178828:1:20011358:20017358:-1:3420
CTGCCCGCTGTGCCGCAAGGTCACCGCCGTCCCC
>ENSG00000178828:1:20011358:20017358:-1:3619
AACCACGTGGCAGCCCGGCGCCTGGCCGCGCACCT
>ENSG00000169914:1:20078498:20084498:1:2893
TATGGCGTCTGCTCGCCGAGCCCCGCAAAAGAGGCGGGGAT
>ENSG00000169914:1:20078498:20084498:1:2957
GGCGCCGGCGCAGGCGCGGTTGCTGCGTAGTCGTCGCCGGGCTCCGTTGCCCGCGCTGTT
>ENSG00000169914:1:20078498:20084498:1:3098
TGTCCCGAAAGCAGGCGGCGAAGAGCCGGCCGGGCAGCGGCAGCCGGAAAGCCGAGGCCGAGCGCAAGCGGGACGAGCGGGCGGCGCGCCG
>ENSG00000169914:1:20078498:20084498:1:3200
AGGAGCGGCGGAATCGGCCGGAGTCTGGCGGCGGCGGCGGCTGCGAGGAGGAGTTCGTCAGCTTCGCCAAC
>ENSG00000169914:1:20078498:20084498:1:3371
CCTGGCGACCGTTGCCCGCTCGCGTCCAT
>ENSG00000169914:1:20078498:20084498:1:3428
CCTCCCGCGAGCCAGCCACGCTCCGAGTGCAGGGCGTCCAGCTGCGAGTGAGGCGGACAA
>ENSG00000188784:1:20119697:20125697:-1:4218
TGCCACGCCCACGACTGCTGCTACGGGCGTCTGG
>ENSG00000188784:1:20119697:20125697:-1:4946
GTGGGCGGATGCTGCAGCGCGGAAGGATTCGGGAGGTCGCGGCAGA
>ENSG00000127472:1:20266288:20272288:1:3148
TGTTCCGACTGGAGACGGGGAGCCCGCGAGACCCGGGTCT
>ENSG00000162543:1:20382165:20388165:1:2904
CCCAGCGGCCCCCACCCGACCCCACCCGACCCCACCCGACCCAGGCCGGTTCCGGTCACGCCGGAAGCACGTGGCCCCCCACCCTGCGGCGTTGCCCGGGAGA
>ENSG00000162543:1:20382165:20388165:1:3041
GCAGGCGGCGGATGGAGCGGAACGGCTAGGTGAGAGCGGCTGCCCGATCCCGCGGCCTG
>ENSG00000162543:1:20382165:20388165:1:3473
ATTCTCGCTTTCTAAACGCTCTTTCTCGCCCCT
>ENSG00000162543:1:20382165:20388165:1:5793
CAACCCGAAGCAAACAACGACGACAAC
>ENSG00000162545:1:20682300:20688300:-1:517
ACTTCCGAAGCTTAGCGATTAATGAGCGAATAG
>ENSG00000162545:1:20682300:20688300:-1:2198
CCTCCCGGCATCGAGGAGCCCGCTCCT
>ENSG00000162545:1:20682300:20688300:-1:2692
GCTTCCGCCCTTCCCCGCGTGTGCGTCGTCTGTCCGCTCCC
>ENSG00000162545:1:20682300:20688300:-1:2796
GCGGGCGCGCACCAGCTCCGGGCCCCGTAAACACCCGTGAGCGGGACG
>ENSG00000162545:1:20682300:20688300:-1:2870
GCTAGCGGCAGCCCGGGCCGGCCGGCGCGGCCCCGTGACGTCGCTCCGCTCGCAGGGATCTCTCCCCGAGGCCCGCGGGT
>ENSG00000162545:1:20682300:20688300:-1:3355
CCCTCCGCCCCTCGCAGCCCCGCCGCTCGCAGCT
>ENSG00000162545:1:20682300:20688300:-1:3399
CTCCCCGAACCGGCGCCGCCGCCCGCACTCGCCGCAGGACCGGCCCGCCCGGCTCCCGGGGTGCGCCCTCCTCGGTCCCGCGCCCTCCGGGCTCGCAGGGACGTCTCC
>ENSG00000162545:1:20682300:20688300:-1:3577
CTGCTCGCCTCTGGCGGAGCAGCAGCCACTCGCGCGCGGAGCCGGAGCGCAGCGCAGCGCAGCCGCGGGCGCTCTCCGGGCCGCTCGCGCGAGTGCCGCGCTCTTGCCCTAGCGGCGTCCCCCGGCCTCTCGCCGGCGCCACCGCCGCAGCAGCCCGCGGGCCGTCCCC
>ENSG00000162545:1:20682300:20688300:-1:3830
CCGGACGCGACCATGTCGGAGGTGCTGCCCTACGGCGACGAGAAGCTGAGCCCCTACGGCGACGGCGGCGACGTG
>ENSG00000162545:1:20682300:20688300:-1:3944
TTCTTCGGCGCCGGGCAGAACAAGCGGCCGCCCAAGCTGGGCCAGATCGGCCGGAGCAAGCGGGGTG
>ENSG00000162545:1:20682300:20688300:-1:4136
GATCCCGCACTGCGGGTCCGGCTGAAGCGGGTCGCAGGAACGCGTCCCCCTAAGCCGGATCCCCGGCTGG
>ENSG00000162545:1:20682300:20688300:-1:4697
AGAGCCGAGGACGCGCGTTTGGGGAGGACGCAGAAGCCGCCGAAACAATAAGGGCGACCGACACC
>ENSG00000162545:1:20682300:20688300:-1:4781
GACCTCGATCGGCTGCCGGCCGTCGCGCCGAGGGACGATGGA
>ENSG00000162545:1:20682300:20688300:-1:4832
AAAGGCGAGGCTAAGTCGAGACGGTAAG
>ENSG00000162545:1:20682300:20688300:-1:5013
CCACCCGCTGCGCGTCGTGGGAACCGGTTTTGGCGTCCCCTCCTGGTTCCGCTCATCTCCGCACCTAGCCTTGCCCACCGGAGCTGCGCTCGG
>ENSG00000162545:1:20682300:20688300:-1:5181
TAGTGCGCCTGGTGCGGGGAGGACGCGGGCCAGTGCGCGCCCTG
>ENSG00000090432:1:20704241:20710241:-1:2767
AGGGACGGAAACCAGGGCGATGGGCGAGTCAGTCATGGCCAGTGCGCCGTGTTTCGAAGGGGACGGCCATGGAGCGGTGGGTGGTCGCTCAGCTCCCCAATCGCTCTCCGACACCCGGCTGG
>ENSG00000090432:1:20704241:20710241:-1:2970
TGCCCCGCTTCCGGTTCCGGCGTCGTGCGTCATCGCTGGGCGACTGATTTCGAGTTTCCGGTCAGGTTAGGCCGGGGGGGTGCGGTCCTGGTCGGAAGG
>ENSG00000090432:1:20704241:20710241:-1:3100
CTTGGCGCCACAGTCGGCCACCGGGGCTCGCCGCCGTCATGGAGAGCGGAGGGCGGCCCTCGCTGTG
>ENSG00000090432:1:20704241:20710241:-1:3201
ACCGCCGCCCTGTACTCCGTGTACCGGCAGAAGGCCCGGGTCT
>ENSG00000090432:1:20704241:20710241:-1:3418
GGATTCGGGCTCGGGATAACGGCTGCTCCGCTCCT
>ENSG00000183114:1:20748519:20754519:1:2799
GGAATCGTGGGGCGCGGGGGTTCCCGAATGCGCCAAG
>ENSG00000183114:1:20748519:20754519:1:2959
AAACCCGTTCCACCGCGCCTGTGCAGGGTCCCGGGCAGCGCGAGCCTGCGTGGGG
>ENSG00000183114:1:20748519:20754519:1:3150
GCAGCCGCCAGCGGCTCCGGCGACCCAAATTGCGGCGGCAGGGACCGCGGAAAT
>ENSG00000183114:1:20748519:20754519:1:3258
CTCCTCGCTTCCCAGACGGCTGGAGACACTCCCGGGAAAAGCGGTCCTCAGCCACTCGGCCGCCGTCCGCACCTCGGCTGCTGGCCCGGCTGGGCACCGGGCATCTGCGAAGCT
>ENSG00000183114:1:20748519:20754519:1:3427
CTTCTCGCGACTCCAGGGCGGTGGACTTCTGCGCGCCTTCCCTCCCCCGGTCTCCCGACAGGACGCCGGTGAG
>ENSG00000183114:1:20748519:20754519:1:3518
CCTTTCGCCGCCGCCGCGATGCTGCCCTGGAGACGTAACAAATTCGTGCTG
>ENSG00000183114:1:20748519:20754519:1:3611
GGGCTCGCCTACACGTCGCTGCTCTCCAGCTTCCTGCGCTCCTGCCCGGACCTGCTGCCCGACTGGCCGCTGGAGCGCTTGGGCCGTGTGTTCCGCAGCCGGCGCCAGA
>ENSG00000183114:1:20748519:20754519:1:3739
GGACCCGACCTACACCGTGTGGTACCTGGGCAACGCCGTCACCCTGCACGCCAAGGGCGACGGCTGCACCGACGACGCCGTG
>ENSG00000183114:1:20748519:20754519:1:3868
GCTGACGCTGGGGCCGCACGGCATCCGCATGCAGCCGTGCGAGCGCAGCGCCGCCGGGGGTTCGGGGGGCCGCAGGCCGGCGCACGCCTACCTGCTGCCGCGCATCACCTACTGCACGGCGGACGGGCGCCACCCGCGCGTCTTCGCCTGGGTCTACCGCCACCAGGCGCGCCACAAGGCCGTGGTGCTGCGCTGCCACGCTGTGCTGCTGGCGCGGGCGCACAAGGCGCGCGCCCTGGCCCGCCTGCTCCGCCAGACCGCGCTGGCGGCCTTCAGCGACTTCAAGCGCCTGCAGCGCCAGAGCGACGCGCGCCACGTGCGCCAGCAGCATCTCCGCGCTGGGGGCGCCGCCGCC
>ENSG00000183114:1:20748519:20754519:1:4262
AAGTGCGCCTACCGGCCGCCGCCGAGCGAGCGCAGCCGCGGGGCGCCGCGCCT
>ENSG00000183114:1:20748519:20754519:1:4582
AACCCCGGCCCTGCCCGCTTCGGCTGCCCCGGCCCCCGGCCCGTGTCTCCCCCGTGGTCTCCGTGTTGTCCGCCCCG
>ENSG00000183114:1:20748519:20754519:1:5053
TCTCACGCCCAAGCCCCGCCTCTCTACGCCTTG
>ENSG00000158825:1:20785028:20791028:1:1063
ATGAGCGCTGTCCTCACGTATGACCACGTGCAG
>ENSG00000158825:1:20785028:20791028:1:3964
AGCAGCGCCCTGCGGGGCGGGGGCGGGTAA
>ENSG00000158828:1:20829535:20835535:1:2930
CATAGCGCCCCCACGCGCCGAGTCGGGGAACTGCCGCGGGGGCCGGCCCCGCCCACCAGCGCCTGCGCCTGCGCAGAGGCACCGCCCCA
>ENSG00000158828:1:20829535:20835535:1:3094
CATGGCGGTGCGACAGGCGCTGGGCCGCGGCCTGCAGCTGGGTCGAGCGCTGCTGCTGCGCTTCACGGGCAA
>ENSG00000158828:1:20829535:20835535:1:3202
GGCGGCGGGCTGTGTCCGCGGGGAGCGTCCAGGCTGGGCCGCAGGACCGGGCGCGGAGCCTCGCAGGGTCGGGCTCGGGCTCCCTAACCGTCTCCGCTTCTTCCGCCAGTCGGTGGCCGGGCTGGCGGCGCGGTTGCAGCGGCAGTTCGTGGTGCGGGCCTGGGGCTGCGCGGGCCCTTGCGGCCGG
>ENSG00000158828:1:20829535:20835535:1:3436
ACAGGCGGAGAGCCGGCGGGCGGTCTC
>ENSG00000158828:1:20829535:20835535:1:3500
TAAGCCGAGCGGAGGACGGAGCTAAGCGCGGGGGC
>ENSG00000117242:1:20857587:20863587:-1:1675
GAGGGCGCTCCTGGCGGAGAGCGCTGCA
>ENSG00000117242:1:20857587:20863587:-1:2831
GAGGCCGGCCTGGGCGGAGCAAAGGGCGCTCGGCCTCGTTGATTGGCCGCGGCT
>ENSG00000117242:1:20857587:20863587:-1:2984
ACTTCCGGCGGCGCTCTCCGCGCCTTATCGCCAAAGCTGCGGCTCTGGACGCCCAGCCGCGGCGTATCCCGATCACTTCCGGGTAGTGCTCCACGGGCACGAGCCGCGATTGGGCTACCGTAGATGGGGTACTTCCGGTGTGCACGTGCTG
>ENSG00000117242:1:20857587:20863587:-1:3215
CTTGGCGCGGTTTGCGCCAGCGGACCCCGCACCT
>ENSG00000117242:1:20857587:20863587:-1:3266
CTCAACGTGCGGGAGACTCATTCGCTTTTCTTCCGGAGCCTGAAGGGTGAGAGCGGGGTCCGAGGGGGTAGCGTGTGG
>ENSG00000117245:1:20914097:20920097:-1:2752
TTAGCCGCAGCCTCGGGCAAGCTGCGTAACA
>ENSG00000117245:1:20914097:20920097:-1:2797
CTGTGCGGATTCGAGAAGGCAGCGGACGCGAAAGG
>ENSG00000117245:1:20914097:20920097:-1:2844
GCTGGCGCTTCCCGCAAGCGGCCGCGCGTGGCTGCGGGGATCACTCGGGCGAAGCTCGCGGGCCAGGCGGGGCGTTCCCGGGGCCGCTCTTGTGACGCCACGGGCGTTGCCCAGCAACCGCGAACGCCGCGGCG
>ENSG00000117245:1:20914097:20920097:-1:2999
TGGGGCGGCTCCGGGCTCGGGTTCTGCGGCGGCGCCTGCAGCGCGGATCCCCCACGTCCCCGCTCGGGCCGGGCCTCAGAAACGGGCGAGCCCGGGCGCGGGAGGAAGCGGCGGCCCCGGCTCGGGTCCTGCGACGCCCAG
>ENSG00000117245:1:20914097:20920097:-1:3337
TCGTGCGCTGCCGTCCCATGAACCAGCGGGAGCGAGAGCTGCGCTGCCAGCCCGTGGTG
>ENSG00000117245:1:20914097:20920097:-1:3435
CCGGGCGCCGCCGACGAGCCGCCCAAGCAGTTCACCTTCGACGGCGCCTACCACGTGGAC
>ENSG00000117245:1:20914097:20920097:-1:4566
CTTGTCGCTGTGTGCCCCGCCCCATAGCCCGCCACG
>ENSG00000117245:1:20914097:20920097:-1:5496
GCCTTCGAGCACGTGTTCGAGAGCGTCCAGGTACGGGCCTCGCAGAG
>ENSG00000189410:1:20928720:20934720:-1:2336
TACTGCGCTACGCACTTTGCTCGTTGGA
>ENSG00000189410:1:20928720:20934720:-1:2780
TGGGACGATAGCGCTCCCCGTCCCAGTGCCGTGGCT
>ENSG00000189410:1:20928720:20934720:-1:2860
GGCCACGGCCCATGTGCGGTGAGCAACGTTCCT
>ENSG00000189410:1:20928720:20934720:-1:3008
AGGGCCGGGCCCGAACCACCCTGAGCGCCTCCTCCGAGCCAGGCTCGATCCTTCACACTGGGAACGGAGACACTCCGGTCCA
>ENSG00000189410:1:20928720:20934720:-1:3203
CGGTGCGGTAGCCGCGGCTCGGATGACGCGGAGGA
>ENSG00000189410:1:20928720:20934720:-1:3292
AGGCGCGGGGGATTCAGCGCCCCCAGCCCGGGAGG
>ENSG00000189410:1:20928720:20934720:-1:3339
AGCTCCGGGCGAGCCCCTCCCGCCCTT
>ENSG00000189410:1:20928720:20934720:-1:3402
CCTCGCGGCCGCTGATTGGGTGGTGCGGCCGAGCGGAGCGGCTCCGCGGGCGCCGATTGG
>ENSG00000189410:1:20928720:20934720:-1:3471
CGGGTCGCCGCCGCCAGGTGATCCGGGGGTCGGTTCCCGCGGCCACGTGTGG
>ENSG00000189410:1:20928720:20934720:-1:3545
GGCGGCGGGAAGCGGGCACCCAGGCGCGGGGCTGCGGCGGCGGGAGACGCGGGGGTCGCGGGCCGGAGCGGCCGGGACCGGACTCGAGAGGCGGTGAGCGAGCGCCGGGAGCCGGGCAGGGGCGGGGGGCTTGGTACGCTGACACGGGCGCGGGA
>ENSG00000189410:1:20928720:20934720:-1:3714
AGGGGCGCCCGTCACCCGCTCCGTCGTCATC
>ENSG00000189410:1:20928720:20934720:-1:3828
CTGGCCGTTCCCCGCAGCGCCCCGAGCGAGGTAGCGCAGCGGGACCGGCAGCCCACTCTGGAGCGCTTCGCACCC
>ENSG00000189410:1:20928720:20934720:-1:3921
GGCCTCGGCCCACCCGCCCCTGGAACAGCGCTTCCCGCTCCCGTGTCGCCTGTTTCGAGAGGCCGTGAAG
>ENSG00000127483:1:20982768:20988768:-1:1776
TCCTTCGTATGTACGTTGTTTAAGTACGCTGATAGCAACGCAATA
>ENSG00000127483:1:20982768:20988768:-1:2160
GAAAGCGAAGGTTAGCGGGGGAAAGCGGCGCCCCTCCGAGGAAACCGACACCGCCCCGCCACGCCAAGGCAATGGGCGCCACCACGCAGCGCCGGGAACGCGCGCCGACGCCCCGCGCTCCGCCGGCGTCCGCCCGTCCCCGCGCGCCCCCTCGCACCCCACGCGCGGGAGG
>ENSG00000127483:1:20982768:20988768:-1:2406
GACAGCGGTGGCGGAGGCGACTAGCGGCGGCGGGAGCGGCGCCGAGAGGCCGTGCGGGACGCGGGCGCCAGGACCGGCCGAACGCAGAGGTAACGCAGGACCGAACAGGCGGCCGGGGAGTGGGCGCGGGCTCGCTGGGCCCCGAAGGCGAGTGGCGGAGGCCGCTCGCCCGGGGCGCCGACGCCGCTCCC
>ENSG00000127483:1:20982768:20988768:-1:2614
GCGCCCGGGTCCCCGGAGGTGGCGCCTTT
>ENSG00000127483:1:20982768:20988768:-1:2797
CTGGCCGTGCGACCCTGCGTCCCAGCGCGCCTGCGTCGGCGTCCTC
>ENSG00000127483:1:20982768:20988768:-1:2864
GGCTGCGCATGCTCCGAGGCCCGCCGCGGTCCGGCGTCCGCCCGCGCCC
>ENSG00000127483:1:20982768:20988768:-1:2930
CTCAGCGGTTTTCGGAGCCGGTTCGAAAGA
>ENSG00000127483:1:20982768:20988768:-1:3002
TTCTCCGCCCCCGCCGCCGCCATTACGGAGCT
>ENSG00000127483:1:20982768:20988768:-1:3045
GTGTGCGGAGCGCCGAGGCTCGCGTTCCGCCGCTGCTTCCGTCGCCGGG
>ENSG00000127483:1:20982768:20988768:-1:3157
TCATCCGTCGGTGTCCGCGGTCCGAGCTTTCCCCGCCTCGCTGGCGGCCCGCGCTCTCCCCCGCCGTGCGCGTTCGCCGCTGTG
>ENSG00000127483:1:20982768:20988768:-1:3250
TACCTCGCCTCGCTGCTTTGTCTCCGCTGCTCTTGCCGTCCTTCCCGCGGCCTTCTGCGGGCGGGGCTGTCGGCTGTCGCTTTGCTGCTCCGCGACGGCGGCCTTGAGTCTCGCTCCCCCGGTGGGAAACGTAGAA
>ENSG00000127483:1:20982768:20988768:-1:3422
GAGAGCGGTGCCTCGGTAGGTCGTCAGA
>ENSG00000127483:1:20982768:20988768:-1:3587
TCTCCCGTACGGAGACCGGACCGGGTGAACTGTGCTGCCGCATCCGCGTGCACGTTCTC
>ENSG00000127483:1:20982768:20988768:-1:3698
CAATTCGAAATAACGTCTAAAAATCGCCTGG
>ENSG00000075151:1:21372930:21378930:-1:2522
GGTTACGCGAAGTCCCCGCGGGGGGTCCCTATCCAACGGGTTCCATTCCGGTTAAGCGGTTCC
>ENSG00000075151:1:21372930:21378930:-1:2596
TTTTTCGCCTCGCCGCTGCCTCTCCGCCCCTGCGAGCGGGGCTCAGCGAACAGCCGACTCCGGGGCC
>ENSG00000075151:1:21372930:21378930:-1:2738
CGCCCCGCACCCGCGCCGCTGTAAGCCAGCGAAGCCTCCCTCGCCGATCTTTGCCGAGGAAGCGAGTTA
>ENSG00000075151:1:21372930:21378930:-1:2821
CCGAACGGCGGCCGAGGACGCACCCGAGCGTCTCCGAAGAATCCCGACCCCTAGCAGTCTCCGGAAAGAGCCGAAGAGGCTTCCCACCCTCGGTTTCCCGAGCCATTCCGAAAAAGTCCGAAGTTTTCCGAGCAGCCGTCCTGCCGGACTG
>ENSG00000075151:1:21372930:21378930:-1:3025
TCCACCGGCATCGCCTGAGCCCCGCTACCGAGAAGGGCGCCGCTTCCTCCGGGGAG
>ENSG00000075151:1:21372930:21378930:-1:3117
ATTGCCGTGAAAGGTCCGGTCTCTCCGCCTCC
>ENSG00000075151:1:21372930:21378930:-1:3177
GGGGTCGCGTTGTCACGGAGACCGGCAGCCGGTGGT
>ENSG00000075151:1:21372930:21378930:-1:3277
GGCGGCGTCGGGCGTGTGTGACCGGCCCC
>ENSG00000075151:1:21372930:21378930:-1:3510
GGAACCGGACCCGGCACCGGAGCGGCGGCGGCGGCGGCAGCAGCGGTACCGCCTCC
>ENSG00000075151:1:21372930:21378930:-1:3693
CCTGTCGGCCCTTCGGTTCTCGTCGTCGCAGTC
>ENSG00000117298:1:21541584:21547584:-1:2674
AAGGTCGCCGAGGCTCCCGGCGGCCCCACCGGACACAATCGAGCCTCTTCCCGGTTCTGCTAGCTCCCAACGCCGGTCTCGGCAAG
>ENSG00000117298:1:21541584:21547584:-1:2813
TTCCCCGCGCAGCCCGGGCAGCCGACTCCCAGCGCGCCAAG
>ENSG00000117298:1:21541584:21547584:-1:2941
CGCGGCGGCCCCGCCCCTCCGGCACTCGGCGCCGAAGCCGCGAGCTCGCCCGCTGGA
>ENSG00000117298:1:21541584:21547584:-1:3094
AGCTGCGCGAAGCCGGGGCGGAGCACGCGAGCTATGGTGAGTGCTGCGCGCGGAGGT
>ENSG00000117298:1:21541584:21547584:-1:3168
AGCCTCGACGGTCGCGGGCAGCGGTGCCGCGGGTGGCACCCGGGGCCGCCCTGGCTCGCGGGG
>ENSG00000117298:1:21541584:21547584:-1:3259
CCGCCCGGCTCTCGGAAGGCGTGGAGTCGGGGAGCGCCCGGGCAGAGCGCGGCTCTCCCGGCGGCGCTGCG
>ENSG00000117298:1:21541584:21547584:-1:3397
GTCCCCGGTTCGCTTTGGGGACGGTTGCTGCGGTCTG
>ENSG00000117298:1:21541584:21547584:-1:3484
GCAGCCGGGCTGGGTCGGGCTCGCGGGTGGCGGCGATTTCGAGGTG
>ENSG00000117298:1:21541584:21547584:-1:5836
TAATGCGGCGCGTTTGCAGGGCGTGTGT
>ENSG00000142794:1:21636217:21642217:1:297
TGTAGCGCCTGCGGGACAAGACCGAGGGC
>ENSG00000142794:1:21636217:21642217:1:335
GTCCACGAGGACGCCCAGCGCGAGGTGCAGCGGCTGCGGAGAG
>ENSG00000142794:1:21636217:21642217:1:2639
AAATCCGTGTGGGCACGCGGGGACGCTCCGGGCCTCCGAGGGG
>ENSG00000142794:1:21636217:21642217:1:2911
CCCGCCGCGCCTGCGCCTTGGGTTCTCCTGACGCGGCCCATCCGGACCC
>ENSG00000142794:1:21636217:21642217:1:3016
GGTGGCGGTTGAGACAGCGGCGGTACT
>ENSG00000142794:1:21636217:21642217:1:3155
GGCTGCGGGCCGCCGTCTGGATGGGAAGTTACGGCGAAGTC
>ENSG00000142794:1:21636217:21642217:1:3236
ACGGGCGGTGAATCCGGGACCGGCGGGCGCACACCTGGGTCGAGGCGCGGCCGTCGCAAGTTTTGTTGCGCGAGCGCGGGG
>ENSG00000142794:1:21636217:21642217:1:3474
AGGGACGGAGCAGCTTCGGGGGCACGTCCTC
>ENSG00000142794:1:21636217:21642217:1:3539
ACCCTCGAGGCCGGAAATCGGTTCCCTCTGCGGGCCTGAGAGGCGAGAGCGCTCGCGCCC
>ENSG00000162551:1:21705452:21711452:1:2091
GCTCCCGTCTATCCGGGATTTTAGCGTTTCC
>ENSG00000162551:1:21705452:21711452:1:2348
ATAGCCGGACACCTGCGGGCCCTTTACGTCTCT
>ENSG00000162551:1:21705452:21711452:1:2812
CGGGGCGGGCGAGGGACGCCAGGGCCGCGTCACCCCAGCCCGTTCCTAGCTCCGCTCCCGGCAGGGGGCGCCCTGGCCTCGTGGCACGACCGGCCCGCGGGG
>ENSG00000162551:1:21705452:21711452:1:2981
GGGGGCGGGCTGCCCGGGCCTCACTCGGGCCC
>ENSG00000162551:1:21705452:21711452:1:3090
GGCTCCGTGCTCCCACGCGCTTGTGCCTGGACGGACCCTCGCCAGT
>ENSG00000162551:1:21705452:21711452:1:3252
AGGGCCGGGGTCTCCAGCGCCACGCCGCCCACAGCAGCCCATTCGGGACGCCCTG
>ENSG00000162551:1:21705452:21711452:1:3381
CGTGGCGCCCGCGGAGCCGGCGAACTCAGGGGACCGCGCTCGGGACCGCCCTG
>ENSG00000162551:1:21705452:21711452:1:3575
GGCCTCGTGGCCTGGCGCCCTCCCAGGCGTCCCA
>ENSG00000076864:1:21865386:21871386:-1:2550
TTTCTCGCCCAGCGAAGCCTGTGCGCCTTCCTCCCGCGCCTGC
>ENSG00000076864:1:21865386:21871386:-1:2852
CTCCCCGCCGCTCCCGCGCCCGCGGCTTGGGCTCCGCAGTGAGTGGGGAGCGGCGCCGGGGAAGGAGCGCTCCGCGGTCATGTGACGTCCCCCTCCCCGAACTGCGGCGGCGGCGAGCGCCGGCCGCATCT
>ENSG00000076864:1:21865386:21871386:-1:3197
AGGGGCGAGGGGTGGGCGCAGCTGGGCTCGCGCAGCCCGGTCTT
>ENSG00000076864:1:21865386:21871386:-1:3595
CCCCGCGGCAGAGCGGGGCACACGCGTCACGAAGTTGGGCGCCCCCTCGTCGCC
>ENSG00000090686:1:21979686:21985686:-1:2051
TCACCCGTTAAAAGCGGGCTTCGGAATT
>ENSG00000090686:1:21979686:21985686:-1:2834
CACCTCGGACCCCCGCCCGCACAGTCTGCGGCGCACTG
>ENSG00000090686:1:21979686:21985686:-1:2923
CAGGACGCAGGGCATGCCGGGACACGTAGTCCCACCCTAGCACGGGAAAAGGCCGGAAGG
>ENSG00000090686:1:21979686:21985686:-1:3227
TGGTACGTAGTGCGCCGCCCTGAACGGGGGCTGAGACGCTGCT
>ENSG00000090686:1:21979686:21985686:-1:3287
GAGGACGTGGCAAGACCGCCTCGGACGTACGCTTCC
>ENSG00000090686:1:21979686:21985686:-1:3344
AGGGGCGCGGGAGGCGCAGAGGCTGCTGGGAACGCGCATGCGCTCAGCGCGGCGGG
>ENSG00000090686:1:21979686:21985686:-1:3409
TTTAACGTCCGCGGGCGCGGGGTGTGTCGGGTGTCGACGGCGGCGCTTTGCGGCCGGTCGTGCGGGTCGGGCGCGGGCGGGCGCGGCGGCAGTGGCGCGCACAG
>ENSG00000090686:1:21979686:21985686:-1:3787
AGGCCCGCGCACCGCGCCTCGCGGGCTCCTCGCGCCGGACCT
>ENSG00000090686:1:21979686:21985686:-1:3919
CTTTGCGCCGTCTGCGCGACCTGGGAAACGCAGGCTTCCCGGGCTGTGCGCGGAGGT
>ENSG00000090686:1:21979686:21985686:-1:5459
CCGCCCGCCAGGCCGATACTTTTTTTTTTTTCGAGACAGCGTCGTGAGACGCTGGA
>ENSG00000187942:1:22008345:22014345:1:5112
GTTTCCGTGCCTTCCGCTGCAGCCGACCTGGCGGAACTGTGCGGGCAGACGTGGCA
>ENSG00000187942:1:22008345:22014345:1:5182
TGCTGCGCTCGCACGCCGCATCGCGCAGGTTCTACTTCGTGGCTCCGGACACCGACTGCGGGCTC
>ENSG00000187942:1:22008345:22014345:1:5265
CCCGGCGACCGGATCCGCTTCCAGTTCCGCTTCT
>ENSG00000187942:1:22008345:22014345:1:5391
TTCTACGAGGGCCCGCCGGGGGCGCCCCG
>ENSG00000187942:1:22008345:22014345:1:5488
GCCTGCGCCTGGTCACGAGAGGCCGCCAGCCCCGCGTGGAC
>ENSG00000187942:1:22008345:22014345:1:5628
GGCCCCGGTGAGGGCCGCTGCCGACAGG
>ENSG00000187942:1:22008345:22014345:1:5933
ACATACGCACAACCCACGCACCTCATCGCCCCC
>ENSG00000142798:1:22133377:22139377:-1:2515
GTGCACGTGTGGCGCGGAGCGGCAGCTGCGTGCGTGTGAGCGTGGGA
>ENSG00000142798:1:22133377:22139377:-1:2584
AGCTGCGCGAGTGGAGTCGGCCGTGCGGGGCGTGCAGGGGCGTGGAAGTCGGCGGCGCGCGCGGGGAAGCGGGGGAGCCGGGGATCGGGGAGGCGAGAGC
>ENSG00000142798:1:22133377:22139377:-1:2980
AGGGCCGCGCTGTCCCGAGCTGGCCGGCGAGCGGGCGGCTGCGGGCGGCGCGGAGCGGGCGGCGCGGAGCGAGCGAGCGAGAGAGCGGCGCGGGCCGGGCCA
>ENSG00000142798:1:22133377:22139377:-1:3123
CTGCACGGGCGGCTGCTGGCGGTGAGTGTGCGGGGCA
>ENSG00000142798:1:22133377:22139377:-1:3189
AGGGGCGCCCCGGTCCCGCTCGCCGCCTCCCGCCAAC
>ENSG00000142798:1:22133377:22139377:-1:3374
TGGCCCGTGTGGGAGCCCGTGGGTCTCTCGGCCACGTTGCCGAGTGC
>ENSG00000142798:1:22133377:22139377:-1:4626
ATGCCCGGGTGCGGTAGGATGGCGGTGGG
>ENSG00000173387:1:22221271:22227271:1:3408
TTCCTCGTCCCCCGCTCCCCCGTCCTCCGAGGTGGCAGCTGCGTAGGTGAACGTTCCC
>ENSG00000173387:1:22221271:22227271:1:3660
ATTTCCGCACTCGGGCTAGGCCTTCGGAGCCGCGGCAGC
>ENSG00000162552:1:22339038:22345038:-1:2336
GCACCCGGAGCGCCAGCGCCTGGGTGCGCGCGAGTGGTAGCCGCGCTCCGGTGGGTCCGCCGCGGTCGGACCGGGGTC
>ENSG00000162552:1:22339038:22345038:-1:2456
GACAGCGAGGGCCGCGCTGCAGTGCCCGCAGCGGCGGGTTG
>ENSG00000162552:1:22339038:22345038:-1:2549
GTCGCCGCGCCTCTAGCCGGGCCGGGCTCGGCGGCGCGCAGCCAGGCGTGCCTGGAGCGGGCTCGGGCCCCAAGTCCTCCGGAGCGCCCAGCCGGGGAG
>ENSG00000162552:1:22339038:22345038:-1:2829
GCCGCCGCATCCCGGCTCTGGGGCGGCGCTGACAGTCTGGTCCGCGCCGGGCAGCGGGCGCAGCAGCGGGCAGGCTGCCGGCAGG
>ENSG00000162552:1:22339038:22345038:-1:3041
GTCCCCGCTCGTGCCTGCGTTCGCTGCGCCTCCTCGTCTTCGCCGTCTTC
>ENSG00000162552:1:22339038:22345038:-1:3209
CAGCCCGGCAGGTGTCTCGGCCGCGGGACCGGAGGCTCGCTCGCTCCGCTGCCGCCGCCACGGCCCGAACGTCCCT
>ENSG00000162552:1:22339038:22345038:-1:3348
TGTGGCGGCGTCCGCACCGGTAGGCGGCTCGGGGCTCTCGAGGGCGCCAGG
>ENSG00000162552:1:22339038:22345038:-1:3519
AATCCCGAGAAGTCCGGAGCGAGCTCCCAGCGCCGAGCTGCGCCGAGCTGCGCCGCGCTGCGGGCTG
>ENSG00000162552:1:22339038:22345038:-1:4332
TGTTCCGAGAGCAAACGACTCCAAGGCAGCCCGAAGTGGCTGCGGAGCT
>ENSG00000184677:1:22647947:22653947:1:2357
GGACGCGGCTCAGGTCGCCTCTCCGCCTCGCACGTGAAT
>ENSG00000184677:1:22647947:22653947:1:2991
CATTGCGCGCCGGCCTCAAGATGGCCGCCTTCTGGCGTCTCCGGCGCTGTT
>ENSG00000184677:1:22647947:22653947:1:3229
CCTTCCGCGTGGCGAACTCCGCGGGACTCGGCCGAATCACGGCCGCCTCA
>ENSG00000184677:1:22647947:22653947:1:3374
CAGGGCGCCAGGCCCGACCTGACACCGCCTGGGGCTCGCTGTCGCCCCGCACCTCCCTCTCGGCCCGTCCGGAGGC
>ENSG00000070886:1:22759591:22765591:1:1050
TGCCTCGCCTTGTCTGCGTTTTTCCGCCTCT
>ENSG00000070886:1:22759591:22765591:1:2605
CCACGCGAAGCACTCGGTGTTGGGGTCATGCGGGCAGGAGCGAGCATGCGGTGGATGTGCGGCCCGCGCGTGTGT
>ENSG00000070886:1:22759591:22765591:1:2716
GTCGCCGGGACGTCCCGATGGTGGCTTCGCGCACTG
>ENSG00000070886:1:22759591:22765591:1:2772
AAGTGCGCAGCGCGGGGCGCGCCCCCGAAGGTGCCCGCCGGG
>ENSG00000070886:1:22759591:22765591:1:2823
GCGTGCGCACGTGCGGCGGCGGTGGCCGCGGGCCG
>ENSG00000070886:1:22759591:22765591:1:2971
GTGCCCGCGTGTGCGCTGGGAGCCGCGTGTGCGCCGGGGTG
>ENSG00000070886:1:22759591:22765591:1:3025
GTGTGCGGAGAGCGAGGGAGCGCGCTCCCTCCCGACGCGCGGGCCGCAGCG
>ENSG00000070886:1:22759591:22765591:1:3152
CCCTGCGCTCTGGGTCGTCACGGCCGC
>ENSG00000070886:1:22759591:22765591:1:3717
CCAGGCGCTGAGAAACGGGACCCCGGAGAG
>ENSG00000070886:1:22759591:22765591:1:3887
AGCTTCGTGGGCAGCGGGAGCGGCTTG
>ENSG00000070886:1:22759591:22765591:1:5309
AAGGGCGAGAGTCCACGCCCTCTCCGATCAA
>ENSG00000173372:1:22832735:22838735:1:5274
CCCAGCGGCCCCCTCGGAGCCCGTGGCATCCCGGGAAT
>ENSG00000173372:1:22832735:22838735:1:5706
GAGGCCGACAGCGTCTTCAGCGGCTTC
>ENSG00000173369:1:22849061:22855061:1:509
CCCGGCGGGGACAGCGTGAAGGCCACGGCCAC
>ENSG00000133216:1:22907045:22913045:1:2362
CAGTTCGGTCCCTTTCGAAGCCGCAGGGACCCGGGTGG
>ENSG00000133216:1:22907045:22913045:1:2471
TCCCCCGCCCTCCCCTCCGTCCGCTCTC
>ENSG00000133216:1:22907045:22913045:1:2509
TCAGCCGCGCCAGACGCTCTCCGGCTTT
>ENSG00000133216:1:22907045:22913045:1:2885
CTGCGCGGTGGCGGCGGCTGTGTGTGCGCCGCGCCTTGCCGCCCCC
>ENSG00000133216:1:22907045:22913045:1:3715
CTCTCCGCCGCGCAAGGTCTCCGGGCAC
>ENSG00000133216:1:22907045:22913045:1:4687
TTTGGCGGCTGACTGCGGTTTCCCGGAGTG
>ENSG00000004487:1:23215533:23221533:1:2755
ATGAACGAACGCACGCATGCAAACCCGAAAGT
>ENSG00000004487:1:23215533:23221533:1:2923
AGCCGCGAGAACGCCGCTCTATGGCTGCGGGGGAGGGGCGGGGCTCGTGGGTGTCTCCGACCCT
>ENSG00000004487:1:23215533:23221533:1:3004
GGGAGCGCGCTTGGCGCGTGCGTACGCGACGGCGGTTGGCGGCGCGCGGGCAGCGTGAAGCGAGGCGAGGCAAGGCTTTTCGGACCCACGGAGCGACAGAGCGAGCGGCCCCTACGGCCGTCGGCGGCCCGGCGGCCCGAGATG
>ENSG00000004487:1:23215533:23221533:1:3226
GCAGGCGGCTCCGAGAACGGGTCTGAGGTGGCCGCGCAGCCCGCGGGCCTGTCGGGCCCAGCCGAGGTCGGGCCG
>ENSG00000004487:1:23215533:23221533:1:3311
GGGAGCGCACACCCCGCAAGAAAGAGCCTCCGCGGGCCTCGCCCCCCGGGGGCCTGGCGGAACCGCCGGGGTCCGCAGGG
>ENSG00000004487:1:23215533:23221533:1:3453
GACTCCGGAGGGGCGTCGGACCAGCCGGCGCAAGCGGGCGAAGGT
>ENSG00000004487:1:23215533:23221533:1:3515
TCAAACGACACCGCCTGGTGCCGAGCTTCCCCGAGGCTTCTCCGCCCTC
>ENSG00000169641:1:23364897:23370897:-1:2912
GACCCCGCCTTCCAGAACGCTGACGTCACA
>ENSG00000169641:1:23364897:23370897:-1:3003
CTGAGCGGCGGAACCCTTCGCTGGCGGGAGCGCGGTTCGGGGCCGCAGAG
>ENSG00000169641:1:23364897:23370897:-1:3389
AGAGACGCGGAGGAGACATTTTCGAGGGGGCGGCGAAGAGTTTCGGGGGT
>ENSG00000169641:1:23364897:23370897:-1:3465
CGGGCCGACAGGGGCGGGGGGCGACGAGGCGGCCGTGGAGGGGGCTGCGCGGGGCCCGGCGGGCACCGGAGGA
>ENSG00000169641:1:23364897:23370897:-1:3671
TCCCGCGGCCGCCGCAGCTGTCGGCCGCGCCGGCCCGCGTCCCGGGCGCTCTGCTGGTCTCGCAGCCAGACCGCTGGGCCGGGAAGGAATTCGAGGCATTCGCTTTG
>ENSG00000169641:1:23364897:23370897:-1:3880
CTTTCCGCAGCGCGGGGCCCGCCTCCCGGCGCACCC
>ENSG00000169641:1:23364897:23370897:-1:4031
CCTGGCGACCCGCAGCGGCCGCGCTGGGGCTTCGGAGCCCGGTTTA
>ENSG00000179546:1:23390809:23396809:-1:3950
GTAAACGCAGGACGGCTGGCCACGCGGCCAC
>ENSG00000179546:1:23390809:23396809:-1:4160
ATGGCCGGATCTACCGGGCTGCCCGGAACCGCATCC
>ENSG00000179546:1:23390809:23396809:-1:4252
TCTGCCGGGTCCTCGCTCTGCTCGCTCAA
>ENSG00000125944:1:23540402:23546402:-1:951
AAGACCGGCCAAGACCGGCCTGGGCAACATAGCGAGATTCCCTCCGCACCTCCCGTGTCT
>ENSG00000125944:1:23540402:23546402:-1:2465
AGAGGCGAAAAGATGACCGAAAGAGGCCCGAACGCGTGGCTATGGGCGTGTCTGGGGGGAACGCCGGCCGC
>ENSG00000125944:1:23540402:23546402:-1:2563
AAGGGCGGCCGGTGGCGGGACGCAAGCGCCATGGCGGAGCT
>ENSG00000125944:1:23540402:23546402:-1:2664
ATTTTCGGCCTCGCATCGGCGGCAGACGAAGAG
>ENSG00000125944:1:23540402:23546402:-1:2832
TCAGCCGGCAGCTTCATCGATTGGCTCTCGAGTCGTCCGGCGTGGTCCGTTTTG
>ENSG00000125944:1:23540402:23546402:-1:2918
CAGGCCGCCTCGCCAAGCGATTGCCCCGTAGCTCGGAGTC
>ENSG00000125944:1:23540402:23546402:-1:2967
AGTTCCGGGAAACCCCGCGTGCTGCCGGGATCGCGTCT
>ENSG00000125944:1:23540402:23546402:-1:3046
CTAGTCGTTTTCAAAGCGCCTCGCGCTGATTCTCACGGGCCCGGCTGCCGGCCCCCGCTCTG
>ENSG00000125944:1:23540402:23546402:-1:3150
AGCCCCGATGCGACCCGACTCAGCCCGGGCTCCGTGCCTGGTCCCGTTTCGTTTGCGCTCCG
>ENSG00000125944:1:23540402:23546402:-1:3230
GGGGACGGGCTGGGGGCGGCTTCGGTCTAGTCCGCCCGCGCGGCTGTGGGCCTAGCCCGGCCGAAACGCTTCTCGCCCTCGCTCTT
>ENSG00000125944:1:23540402:23546402:-1:3332
TAGCCCGCGGTCCGGCCCGCTGGGCGCTCTCCGCGCGGCCTGCTGGGGCCGGCCGTGCTTTTCCCGCCTCCGCTCGCTGCTCCATGCGGCCGGATCCCGCGAAGGGCCTGAGGCGCCCGCGGCCCTGCCGCTTCTCCCCGCCGGAGCCGCTTCGCTCCCGCCGCGGCCGGCCTAGCCCGAGAGG
>ENSG00000187251:1:23565047:23571047:1:2093
GACAGCGCTGAAGGAGGCGAAAAGCAGGGCGTGAGGCACGGAAAA
>ENSG00000187251:1:23565047:23571047:1:2227
ACCCTCGAGCGCGACCCGCCCTCTGCGTCTCCGCCACAGCGGGGTG
>ENSG00000187251:1:23565047:23571047:1:2876
AGACTCGGAGGCCGCGCTGGAACTTTGAGCCCCGCCCACGCACTACATCTCCCAACAGCGCCTGCGGCGGCGCGGCTCTGTACGCAATA
>ENSG00000187251:1:23565047:23571047:1:3044
GGCTTCGGCGCTTTAACCCTGTAGGGGCGTGCGACTGCGTCCTTCTCAAGGGGGCGCCCCTCGAGCGGCGGGCTGAGTGGCGTCCAGCGGCGGGGAGGCGAAAAC
>ENSG00000187251:1:23565047:23571047:1:3161
AGAAGCGGGTGGCGGTGTAGGGCGTGTAA
>ENSG00000187251:1:23565047:23571047:1:3363
GAAGCCGAAAACCCGAGTGGGGGACGAACAG
>ENSG00000187251:1:23565047:23571047:1:3449
GACCGCGAACGGGTTCCAGAGCCGCAGCGTTCTC
>ENSG00000187251:1:23565047:23571047:1:3730
TTCCTCGGAACGGGAGGACTCGCAGCT
>ENSG00000187251:1:23565047:23571047:1:4275
AAAGTCGATCCGAGGCTGGTCCGATGGT
>ENSG00000187251:1:23565047:23571047:1:5192
GGTGGCGCCCAGGACGACTCCCCGGGCTC
>ENSG00000125945:1:23565522:23571522:-1:2175
ACCATCGGACCAGCCTCGGATCGACTTT
>ENSG00000125945:1:23565522:23571522:-1:2721
AGCTGCGAGTCCTCCCGTTCCGAGGAA
>ENSG00000125945:1:23565522:23571522:-1:2995
GAGAACGCTGCGGCTCTGGAACCCGTTCGCGGTCTC
>ENSG00000125945:1:23565522:23571522:-1:3084
CTGTTCGTCCCCCACTCGGGTTTTCGGCTTC
>ENSG00000125945:1:23565522:23571522:-1:3288
TTACACGCCCTACACCGCCACCCGCTTCT
>ENSG00000125945:1:23565522:23571522:-1:3329
GTTTTCGCCTCCCCGCCGCTGGACGCCACTCAGCCCGCCGCTCGAGGGGCGCCCCCTTGAGAAGGACGCAGTCGCACGCCCCTACAGGGTTAAAGCGCCGAAGCC
>ENSG00000125945:1:23565522:23571522:-1:3452
ACTGCCGACCGCACTCCCGAGTCGCCCCG
>ENSG00000125945:1:23565522:23571522:-1:3513
TATTGCGTACAGAGCCGCGCCGCCGCAGGCGCTGTT
>ENSG00000125945:1:23565522:23571522:-1:4205
CACCCCGCTGTGGCGGAGACGCAGAGGGCGGGTCGCGCTCGAGGGT
>ENSG00000125945:1:23565522:23571522:-1:4340
TTTTCCGTGCCTCACGCCCTGCTTTTCGCCTCCTTCAGCGCTGTC
>ENSG00000204219:1:23620848:23626848:-1:2587
ACACACGGGATTCGAGCGCACCGAGTTG
>ENSG00000204219:1:23620848:23626848:-1:2714
ACCCTCGGGCGCCCTCCGCGCCGCGACCGCCGCCTGT
>ENSG00000204219:1:23620848:23626848:-1:3037
GCCCGCGCGGGTTGCGCGCCCTCCGCCTTCGCGCCTCC
>ENSG00000204219:1:23620848:23626848:-1:3243
GGAGGCGCGGGCAAGCCCCGGATTCCGGGGTGGGGACGTACTGGCGGGGCGCCATGGGGGCGCGTACGGGACTCGGGGACCCGAGGGAGGAGCGGCTGG
>ENSG00000204219:1:23620848:23626848:-1:3393
GTGTGCGTGGCCCAGGACGCCAGGGGGATCGTGCGGGTCCCGGAGGCGCGACTTGTGCACGTCCCTTTGGACGTGTAG
>ENSG00000204219:1:23620848:23626848:-1:3709
AAGGCCGTGGATCCTGCGACCCCACCGCTTGGTGCGTCAGGAGCGGTTCT
>ENSG00000204219:1:23620848:23626848:-1:3788
GGGTGCGGCCCGGACGGGCGGGGGCCGAACAG
>ENSG00000204219:1:23620848:23626848:-1:3867
TGCAGCGAGGGCGAGGGCGGAGGGAGGAGCGGGCTCGGCGGGAGG
>ENSG00000088280:1:23680285:23686285:-1:2171
AAAGGCGTGGGTGCGATCTATGGTCGGGTAA
>ENSG00000088280:1:23680285:23686285:-1:2212
GTACACGCACGTGTTCGGTTCTTCGCAACA
>ENSG00000088280:1:23680285:23686285:-1:2444
TGGGGCGATTCGGGGCGGAGCGAGGCA
>ENSG00000088280:1:23680285:23686285:-1:2814
GGAAGCGGCCTGACGCGGTGCGGGGCCGGGACCGGGGCCGGAGCC
>ENSG00000088280:1:23680285:23686285:-1:2913
AGGAGCGGAGAGCGGCTGGAGGGTCGGGGGCGGGGCGTGCGGAGGGGCGGGGCGTGTGGAGGCCGGGACGGCGCCCCCGGCCGGCGGTGAGGCCGGCTCAGCGCGGAGCA
>ENSG00000088280:1:23680285:23686285:-1:3038
CGCCCCGCTCCGGCAGCTCCACGCTCGCGCCCGCCATGCCGGAGCAGTTCAGCGTCGCCGAGTTCCTGGCCGTCACCGCGGAGGA
>ENSG00000088280:1:23680285:23686285:-1:3142
GCCGCCGCCTTCGCCGCCAAGATGCCCCGGTACCGAGGGGCGGCGCTGGCGCGGGA
>ENSG00000088280:1:23680285:23686285:-1:3260
ACAGGCGTGTCGCACCCGAGCTGCGATGGCCCTTCACCGCGCCCCGAAACC
>ENSG00000088280:1:23680285:23686285:-1:3332
AGGACCGAGCGCATCTCCAACAGCTGCGTCCTCACCGTCGAGGCGGGGGAAGGCCCGAGGGACCGTTTTG
>ENSG00000088280:1:23680285:23686285:-1:3436
CAGGTCGGGGGACGTACCCCAAGTGCCCCGCGTGACC
>ENSG00000088280:1:23680285:23686285:-1:3630
CCTCCCGCTTGCGGCTGGTTCGGAGAT
>ENSG00000007968:1:23727300:23733300:-1:2731
GTCTCCGTCTCGCCGGCTGCTAACTAGCGCGGCCGGCGGCTGGCGGCACC
>ENSG00000007968:1:23727300:23733300:-1:2827
ATCGCCGCCTCGAGGACGCGTTCTTTCCGGGGGG
>ENSG00000007968:1:23727300:23733300:-1:2895
CCAACCGGAGCGCGGCATTTTCCGCGGGAGATCCGAATTTCGCGGCACGACGTTTGGCGCTAAA
>ENSG00000007968:1:23727300:23733300:-1:3009
GAGAGCGAGCCGCAAGGAAGTCGGTGCAGTCGAGACC
>ENSG00000007968:1:23727300:23733300:-1:3057
CCCAGCGCATCGCGTCTCCGCCGAGCTT
>ENSG00000007968:1:23727300:23733300:-1:3203
ACCACCGCAGCCGCCGGGCGATCTCCAAGCGGCGATCTCTAAGCGCTGCT
>ENSG00000007968:1:23727300:23733300:-1:3281
GGGTCCGGCCTTGCCCCGCAGGCGTCCATTGGCGGCTTCCCCCGGCCTCCGCGCCATGCCGCGGGCCGTGTGAAAGGCGGCAGCACCGGAACCCGCAGGTGTCCGCGGGCGCGCCAAG
>ENSG00000007968:1:23727300:23733300:-1:3563
CACACCGCTGTACCCGCAGACGGCGCCTCCCGCAGCGGCGCCAGGCACCTGCCTCGACGCCACTCCCCACGGACCCGAGGGC
>ENSG00000117318:1:23755872:23761872:-1:182
CAAGCCGCTCGCGGTTGGGGCGATGCAGACCCCGCCCCTTTCTCGGGTGTCCGGCGCTCAT
>ENSG00000117318:1:23755872:23761872:-1:257
GTCGCCGGCCGGTGACTGCCCGAGGAA
>ENSG00000117318:1:23755872:23761872:-1:3069
GCTGGCGGAGAGGCCCGCCTCTCCCCGGTATCAGCGCTTCC
>ENSG00000117318:1:23755872:23761872:-1:3119
GAATCCGCGGCTCCGCGGTCTTCGGCGTCAGACCAGCCGGAGGA
>ENSG00000117318:1:23755872:23761872:-1:3177
TTAAGCGGGCTGTGAACGCCCAGGGCCGGCGGG
>ENSG00000117318:1:23755872:23761872:-1:3275
CGCCGCGGCGAGCGTGCGCGCGTTGCA
>ENSG00000117318:1:23755872:23761872:-1:3371
GAAGGCGCTGAGCCCGGTGCGCGGCTGCTACGAGGCGGTGTGCTGCCTGTCGGAACGCAGTC
>ENSG00000117318:1:23755872:23761872:-1:3577
TACAGCGCGTCATCGACTACATTCTCGACCTG
>ENSG00000117318:1:23755872:23761872:-1:3712
TGCTGCGGGACCCTCGGAGCTCCCGATTGCCTCGCGTAACT
>ENSG00000117318:1:23755872:23761872:-1:4293
GGCGCCGGCCAGTCTGCGGACGGCCCCCGCCTCGGCACGCTCGGCGGAAAC
>ENSG00000197880:1:23823411:23829411:1:3594
GCTTCCGCAATCTCACCGTCTCCACCGTTACT
>ENSG00000142676:1:23887856:23893856:1:162
CCCTCCGCCCAGCATCCGCCCCGTCTGCGAAGTG
>ENSG00000142676:1:23887856:23893856:1:559
GAAATCGGATGGTTGCCGTGTCTGCGTAGAAAGACGTAGAC
>ENSG00000142676:1:23887856:23893856:1:3182
AGAGCCGTTCGAGCCAAGGACGCAGGG
>ENSG00000142676:1:23887856:23893856:1:3230
GCCATCGTTTTAGGAGCGGCTCCGGGCACTTGCCCGGAGTG
>ENSG00000142676:1:23887856:23893856:1:3856
CCATGCGGGAACTTCGCATCCGCAAAC
>ENSG00000011007:1:23939510:23945510:1:2793
GGTGCCGGCGGCGGAGGCGCGTACGGCCCGAGCAG
>ENSG00000011007:1:23939510:23945510:1:2837
CCCAGCGCGCACACTTGGGCCAGGGGCGCGAGGAGTGCGCGGCCGCCGGGTGGGCGCTGGGGAGCGGGCCC
>ENSG00000011007:1:23939510:23945510:1:2946
CCAGCCGAGGCCCGGAAGGGGCCAGGCGCGCTTCCGTCTCCGCCGGGGATGCACGGAGGGCGGAGCTGCGGCCCGAGGACGCGACGCGAGCCCAGTTCCGGCGAGGAGGCCGCGCCAGTGACAGCGATGGCGGCGGAGTCGGCGCTCCA
>ENSG00000011007:1:23939510:23945510:1:3110
GCAGGCGCGCCTGGCCGCGAACCCGGACCCTAAGAAGGTAAGCGAGGGGGCGGCGCGTAGCGGGATGGGCGTTGGGTCGGTGAGGGCCCCGTAACGGTCGCGGCCCGAGCGTGGCGGGGTT
>ENSG00000011007:1:23939510:23945510:1:3267
GGGGTCGTGAAGTTCGCGGCCATTGACCGCTGCCCGCGCGTTGGGACCCCGTGCGTCGGGCGTCGGGACG
>ENSG00000011007:1:23939510:23945510:1:3360
CCTCACGGGCCCGGGATGGGGGCGCGCCCGGTGCGGACACCGCGTGCCTAGCGCTTCCTCCCAGAGGCGCTCCGTGGCGTCCCGAGCCAGCTGTTTCCTGCGGGAGAGCGTGCCCGGGGCG
>ENSG00000011007:1:23939510:23945510:1:3508
CCTCCCGGTGCCTGCGCTGGTGCCCGGCTCCCCGCGGAGCGGCGCGGACTC
>ENSG00000011007:1:23939510:23945510:1:3591
ACGGGCGCCCGAACGCTGCGGAGCCTGGACTCGCGGTCTGGTCCGCGCCTCTCGGAGACGCGGTTAC
>ENSG00000057757:1:23974470:23980470:1:2701
TTCATCGGCTCGCAAAGAAACGTGGCGATCAA
>ENSG00000057757:1:23974470:23980470:1:2909
AGGCGCGCGTCCTACGTCAGTTCCGCTCGACCCC
>ENSG00000057757:1:23974470:23980470:1:2967
CCCCACGCGCATGCGCCGCGCAGCGGCGCTTTTTACGACGCGGCAGGCGCGGCGCGCTTAGTTGCCGGAGCTGAACGGCGCGGAGCT
>ENSG00000057757:1:23974470:23980470:1:3090
GGGGCCGAGAGGACGCGCAGGTGGCGGCGTTGCCATGTCGCACGGTCAC
>ENSG00000057757:1:23974470:23980470:1:3155
GCTGCCGCTGCGCCGCCGAACGGGAGGAGCCGCCCGAGCAGCGCGGCCTGGCCTACGGCCTGTACCTGCGCATCGACCTGGAGCGGCTGCAATGCCTTAACGAGAGCCGCGAGGGC
>ENSG00000057757:1:23974470:23980470:1:3288
CAAGCCGTGGGAGGAGCGGACCGACCGCTCCA
>ENSG00000057757:1:23974470:23980470:1:3355
GGGTGCGTGTGGGGCCTCGGGCCGTCGGTCTA
>ENSG00000011009:1:23987047:23993047:1:3097
TCCAGCGAAGCCGGGTCCCCGCTTCCGGGTTCCGTACTGTCGGCCAGGCTACTTCCGGCAGCGCGATGGCTGGGTTCCCGGGACTCGAACGGAAGTTCCGGCGGGGGCGGCCGA
>ENSG00000011009:1:23987047:23993047:1:3289
GCCGGCGGCTGCGGAGGATGGGCGTGTAGGGGGAGGTCGGCCTCGGGAGGGTCCCGGAGAGCGGGGAG
>ENSG00000117308:1:23996881:24002881:-1:2245
CCTGGCGCTCCCGGGCCCGGGAGCGCTCACCTGTCGGTTCCCTGGACTCTGCGGGCAGGCGCTGGCTGATTCCCGGCTGCGCGGACACCTGTGCGCTCCT
>ENSG00000117308:1:23996881:24002881:-1:2772
TGGGACGAGCTAGCGCGGGGACCCGGGGCACCGGCAAG
>ENSG00000117308:1:23996881:24002881:-1:2832
GGCGCCGGCGGCGCCTCTCGCGGGGTGGCACCGCCCACTTCCGCCTTCCGCGGGCGCGCGCTGCGCAGTCTTCGTCACAGCGCGGAGGCCTTTTGTCCTCCCGCCCTCCCCGTAGTGGCCGTAACCCGAGTGA
>ENSG00000117308:1:23996881:24002881:-1:2976
GGGGGCGTGGAGGGGCGGGGTCGGGGCCGGAGTGGGCCGTCAGC
>ENSG00000117308:1:23996881:24002881:-1:3029
GCCCGCGGCTCGGGCGTAGGAGGCGGTGCCTCTGCAGCAAGCGTGGGGCGCGGGAACCCGAGCAGGTTCGGGAGACGGAATGAAGGGCCGGGTGGGCTCGCGAGGGGCCGGGGAGTCCGCGGGGAGCGAGGGAGTTTCCGAGGGGCGGGTCGTGTTC
>ENSG00000117308:1:23996881:24002881:-1:3229
TTCCCCGCTGCCCGGGCTGGGGCGGCCGG
>ENSG00000117308:1:23996881:24002881:-1:3333
CCAGCCGCCCTCGTATGCCCACGGCCTA
>ENSG00000117308:1:23996881:24002881:-1:3391
AAAACCGAGTGGGCGACGGCTGAGCAAGGTCACTCCGCTGTCGGGGGCGCAGCCGGCCTC
>ENSG00000117308:1:23996881:24002881:-1:3479
CTCTGCGACCACTTTCGGGGTCCGCGCCAGGCGCGGGGCGGGGGCGGGGGCGGCTTCGGCGCGGCGGGCAGAGTCCAGCGGGCAGCGGTGGG
>ENSG00000117308:1:23996881:24002881:-1:3594
AGGGCCGGGCTGCGAGCCTGGCGATCCAGATTCCAGCCCGCTGTCGCCAGC
>ENSG00000117305:1:24022264:24028264:-1:3061
AAGATCGTGATGCGTGAGTTAATCCGTGCTA
>ENSG00000117305:1:24022264:24028264:-1:3623
AGAGGCGCTCGGAATCAAAACGGAGAG
>ENSG00000117305:1:24022264:24028264:-1:3712
CCAGACGAGCCATCGGTCACGCGGGGCCCAGCTGGACTGCCGCGGGGGA
>ENSG00000117305:1:24022264:24028264:-1:3787
GAAGGCGCTTCCGCGGCGACTGGTGGGCTTGGCGTCCCTCCGGGCTG
>ENSG00000179163:1:24064371:24070371:-1:2790
TTATTCGTCCTTCAGCGAAGCGCTGTCAACGCCTCCCTGCGTCTTT
>ENSG00000179163:1:24064371:24070371:-1:2921
CCTTCCGGGCCAATCGTTAGTCAGAGTGGGCGGAGCCGCCCGCGGGCACCTGCGCGTTAAG
>ENSG00000179163:1:24064371:24070371:-1:3069
TTCCTCGGAGCGGCCGAGTCGGTGCGTCGGGCCC
>ENSG00000179163:1:24064371:24070371:-1:3142
ATTCTCGGCCGCTGCCGGCCTGGTTCGACGAAGCCAAGTTCGGGGTG
>ENSG00000179163:1:24064371:24070371:-1:3198
TGGGGCGTGTTCTCGGTGCCCGCCTGGGGCAGCGAGTGG
>ENSG00000179163:1:24064371:24070371:-1:3252
CAGGGCGAGGGGCGGCCGCAGTACCAGCGCTTCATGCGCGACAACTACCCGCCCGGCTTCAGCTACGCCGACTTCGGACCGCAGTTCACTGCGCGCTTCT
>ENSG00000179163:1:24064371:24070371:-1:3406
GGTCCCGGGGAGCGGCGCCCCTTCCCGGCTCGGGCGGCAAA
>ENSG00000179163:1:24064371:24070371:-1:3472
TGGGGCGCGCAGCTGCCGGTCGCCCCC
>ENSG00000189266:1:24155889:24161889:1:2482
AACCGCGGGGAGGCGCCGGCTTCGGACGCGGAG
>ENSG00000189266:1:24155889:24161889:1:2530
AGAGGCGACCCAGAAGCCGAGGCCCGAGGCG
>ENSG00000189266:1:24155889:24161889:1:2639
TAATTCGAGAACCAAACGTCCCCCGCCGGTCAG
>ENSG00000189266:1:24155889:24161889:1:2694
AAGGGCGGCGAGCCCGCGCGCACGAGAGCCGAGCGGTAGGAAGAGCCGAGAGCTAGCGGCCGGGGCCTCGGCGGGCCAGGGGCGCGGAGAGGCCGCCGGAGAAAGGACTAAGACACCGGTGGACCGAGCAG
>ENSG00000189266:1:24155889:24161889:1:2913
ACAGGCGGCGGCCCGCTTCTCATTGGCCAGGCCCGCGCTGTCGTGTTTTGATTGGCCGCGGAGCCTCCCGGCCCTGCTTCTGCAGTCGCTGCCGACTCC
>ENSG00000189266:1:24155889:24161889:1:3060
GTGGCCGGCAGCTCGCTCATCGGTGTTCGTGGGCTTTGTCGGTCCGTGCCTCGTCTCT
>ENSG00000189266:1:24155889:24161889:1:3135
GGCTTCGACGTCGAGAGGGAGCCGCTGCCGCGTTAGTTCCGAGCTT
>ENSG00000189266:1:24155889:24161889:1:3191
AGTAGCGGCTGCGCTAAGGGCGCGGCCAT
>ENSG00000189266:1:24155889:24161889:1:3292
GCGGGCGGTCACGGGCGGTCGCAGCGCCGCGACCCCTGCGGCTCCGGAGAG
>ENSG00000189266:1:24155889:24161889:1:3369
TGTGGCGTCGGAGGAGGCGTTTTCCGGGTTCGAGTTG
>ENSG00000189266:1:24155889:24161889:1:3628
TAAGACGGGGAGGAGGCGAGAGCGTTCAT
>ENSG00000188529:1:24177004:24183004:-1:429
ACTTCCGGGATGCGATGTTGCGCTTCC
>ENSG00000188529:1:24177004:24183004:-1:3409
GCCAACGAATGACACCGACGCTGAGGCGCGTGCGCCAGCCCTCCGCATGCGCAGGCGGACGCCTGGTGTTCTCGCGGGAAAGAACCGTTGCGCCCGACTTTGCGCGGAGGT
>ENSG00000188529:1:24177004:24183004:-1:3547
AGTCTCGCGAGAAGAGTCGGTTGCCGTAGCA
>ENSG00000188529:1:24177004:24183004:-1:3615
TGAGCCGCGGACGGTTTGCTGAGCCCGTTAGTGCGCCCGGCCGAGACACGCCGCCGCCATGTCCCGCTACCTGCGTCCCCCCAACACGTCTCTGTTCGTCAGGAACGTGGCCGACGACACC
>ENSG00000188529:1:24177004:24183004:-1:3754
TACTCCGGGCCTAGGCGGGGAGGCCGCAGGC
>ENSG00000188529:1:24177004:24183004:-1:3841
GATGGCGGGTCCCGCGCCCGCTTTGGCGCCGAACTAGGCCGCGCAGCGGGCCTCAGCCGCCGCGTGGGAGCGAGGGCGGCGCCTCTGCCTTCGCCGGGCCGCGTGGCG
>ENSG00000188529:1:24177004:24183004:-1:5119
ACTTGCGGCGTGAATTTGGTCGTTATG
>ENSG00000142661:1:24308252:24314252:-1:3015
TAAGACGGTGCAGTCTCCGGGATCGCATTCTTCTCCCGGTGCCCGCTGAGCCGAGGGC
>ENSG00000142661:1:24308252:24314252:-1:4146
GGCCCCGAGGTCAGGGACGAGCGCCAGG
>ENSG00000142677:1:24339198:24345198:-1:3405
TCCTTCGGTCCCTCAAACGGTGTCGGCACA
>ENSG00000142677:1:24339198:24345198:-1:4921
CTCCACGGCACAGCCGTCACCTTGCGTAGAG
>ENSG00000142677:1:24339198:24345198:-1:5086
TGCAGCGGGGTCGGACCATTCTTCCGTCCCCATCGGTCCTCGCCAAG
>ENSG00000142677:1:24339198:24345198:-1:5324
TCCCACGCCAGCCGGCCAGGGCCTCCGAGCTCCGAGCCA
>ENSG00000142677:1:24339198:24345198:-1:5812
ACAGACGCCAACCCGCTCTATCCGCCCCA
>ENSG00000185436:1:24384036:24390036:-1:1147
TAACTCGAAGCTATGCGTGGGCGGGGAG
>ENSG00000185436:1:24384036:24390036:-1:2968
CACCTCGGTGTCGATACACACCATTCGGCAACGTCCTCCTAAAGGGCCGCATAATATTGCGCGTCGTGGCGTGTGC
>ENSG00000185436:1:24384036:24390036:-1:3211
GGAATCGCGTGTGTAAGGCGCGGAGCTCAGCATCCGGCTCAGAAACGCGCTCGGATCCCGCCAATGGCATTGAGGCCGCGTAGCCAAACCGGCCTT
>ENSG00000185436:1:24384036:24390036:-1:3476
AGGTACGGGCGAGTTTCGAGCGCGGGGACCGGCGCGCTCCC
>ENSG00000185436:1:24384036:24390036:-1:3570
CTAGGCGGCAGGGACGGGCCCGCGGCTCTGCGGGCCA
>ENSG00000185436:1:24384036:24390036:-1:3683
CCGGGCGGGGACGCCGCGGCAGGAAGGCCATGGCGGGGCCCGAGCGC
>ENSG00000185436:1:24384036:24390036:-1:3813
CGGGCCGGGCCGCGCCTACCCTCGGACCCGGAGCTCCTGGGACAGGCACGGGGTCCGCAGCCACCCGAGCCGGGTGCGAATCGGCCCT
>ENSG00000185436:1:24384036:24390036:-1:4364
CTCACCGCCCACGACTCCAACCGAAGCA
>ENSG00000158055:1:24515468:24521468:1:3248
AAGAGCGGGGAGGCCGGCACCGGGATT
>ENSG00000158055:1:24515468:24521468:1:5318
CCATCCGCGCCCGCCCGGTGGCCAGGCCCCGGGTGTAAGGCGGCACTTCGAAGGC
>ENSG00000158055:1:24515468:24521468:1:5503
AGCCCCGGGCTACCGCAGGGCGCAAGGGATCCTGGGCTGCGGCCGAGGGCGCCGGAAGTCGCCGCCGACCGCCTGGGTCTCGCAGGAAAACAGCCGGCGCCCGCGAGCTG
>ENSG00000158055:1:24515468:24521468:1:5660
GGAGCCGCAGGCGACCTCCCCGGTGAC
>ENSG00000158055:1:24515468:24521468:1:5793
GGCACCGAGGCAGGAGCGTCCCCCGCGGCCTCGCTCCC
>ENSG00000158055:1:24515468:24521468:1:5911
AGAACCGTCGCAGTCCTGACCGCGGCCGC
>ENSG00000001460:1:24611174:24617174:-1:1544
CACCCCGTTTATCTCGATGACGGATTT
>ENSG00000001460:1:24611174:24617174:-1:1604
ACAGCCGTGGCTCATAGCGTCTGTATTCGAATTT
>ENSG00000001460:1:24611174:24617174:-1:1884
GCTGCCGCCAGGAAGCCCGAGCCGCTCGGCACGAAGAG
>ENSG00000001460:1:24611174:24617174:-1:4225
AAATTCGGCCGGCTTCTCTGCGGACTTTGAAACGCCTCT
>ENSG00000001460:1:24611174:24617174:-1:4321
TACCTCGCGGACGGCGGAAGGTGGACTCGCGAATGT
>ENSG00000001460:1:24611174:24617174:-1:4492
TCCTCCGCATGGGACGCCCGCGGAGAC
>ENSG00000001461:1:24611880:24617880:1:750
AATTCCGCAAGCACCCGGAGGCCGGGGGGTCTCCGCGGGCGTCCCATGCGGAGGACATGGTGCGCCGTGTCC
>ENSG00000001461:1:24611880:24617880:1:940
ACATTCGCGAGTCCACCTTCCGCCGTCCGCGAGGTA
>ENSG00000001461:1:24611880:24617880:1:1033
AGAGGCGTTTCAAAGTCCGCAGAGAAGCCGGCCGAATTT
>ENSG00000001461:1:24611880:24617880:1:2869
TGTCCCGCCTACTCCCCGTCCTCGCAGCCACTTGCCTGCGCGAAATG
>ENSG00000001461:1:24611880:24617880:1:3659
AAATTCGAATACAGACGCTATGAGCCACGGCTGT
>ENSG00000001461:1:24611880:24617880:1:3726
AAATCCGTCATCGAGATAAACGGGGTG
>ENSG00000117602:1:24698974:24704974:1:1914
GACTACGGGTGCGCACCACTGCGTGACTGCGCGTCCTT
>ENSG00000117602:1:24698974:24704974:1:2532
ATATCCGGGCCGCCGGTTGCCGGGAGGTGAACCGAGGTAAACTCGCCGCG
>ENSG00000117602:1:24698974:24704974:1:2680
GAGATCGGCTCTCTCCGCTCCCGGTGGAAAACGAGAAGGTCGCCAGA
>ENSG00000117602:1:24698974:24704974:1:2906
TCTGGCGCCTGCGCCGCCGTGCGCGCGCCCTG
>ENSG00000117602:1:24698974:24704974:1:3017
GGGGCCGCTCTCGCCGGCGTCGAGGGCGTGGCGGCGAG
>ENSG00000117602:1:24698974:24704974:1:3120
GGCCCCGCAGCTCGCGCCGTCCGGCTCCCCGCAGCCCCGTCGGGCAGCCCGGGCCCGTCCGCTGCCCTCCCGGCTCCCGTCCTGCGGCGGCGGG
>ENSG00000117602:1:24698974:24704974:1:3371
CACTCCGAGCCGCGGGACCGGGAGATGCTACCGCGCGCGACCTC
>ENSG00000117602:1:24698974:24704974:1:5251
GGCTTCGTGATAGCCGTTCAGAACTTCGCATTGACGATCCT
>ENSG00000184454:1:24752189:24758189:1:2834
AGGAGCGGGGACACCACGGGGAGGCGCCGCCACT
>ENSG00000184454:1:24752189:24758189:1:3016
CGCGGCGGTGCCGGCGGGAGGCCGAGCGGGGCTCGACAGA
>ENSG00000184454:1:24752189:24758189:1:3235
GTCTGCGCGGGAGGGCGTTGGTCCGGGGTG
>ENSG00000184454:1:24752189:24758189:1:3483
CCCTCCGGAAGATCTGCGATTCAGCGAGATG
>ENSG00000133226:1:24839179:24845179:1:1887
AGGGACGCCGGCTTTCCCTCCGAGAAAGGGAAGCGAGAAGGGCGAGAAGCGCTTGCGAAAAA
>ENSG00000133226:1:24839179:24845179:1:2432
CAGGGCGGCCAGGCGAGGCGCTGCGAGGAA
>ENSG00000133226:1:24839179:24845179:1:2511
GAGCCCGAGGACCACGGCTCTCTGGCGGGCGTCCTGCCCAGCGGCGTGATTACCGGGCCGCCGAAACCGAAACC
>ENSG00000133226:1:24839179:24845179:1:2730
CACAACGAGAGGGAAGCCGCAGGCCTCTCGTCGGCGCACGGGCCG
>ENSG00000133226:1:24839179:24845179:1:2851
CACTACGGGTCGAAGGATGGGTCACGTCACATTGCGCGAACAAGGATGGTCACGCGCCACA
>ENSG00000133226:1:24839179:24845179:1:3022
AAGCCCGCCCCCGCTGGCGCTCGTGCGCACGCGTGGCGGGCTCTCGGCGCACTGAGCAGGCGCGGCCTCGTGTCGGCCGGAGGGGGCGGGCGCAACGACGCGCGCTGCGTCCCGGCGCTCGGCTTTCCCTCCGCCGGTCCCGCCCTCCGTCGCGGCGGCGCGGTGTA
>ENSG00000133226:1:24839179:24845179:1:3240
TTTTCCGCGTAAGTAGAAGCGCCGGGCGC
>ENSG00000133226:1:24839179:24845179:1:3395
CCGTGCGCTGCGGCGGAGACCGGTGCGCCCCTGCGCAGTC
>ENSG00000133226:1:24839179:24845179:1:3457
CTACGCGGCGGCGACGGTGGCCGGAAAATGGCGGCGGGAATGGGCCGGGATGGTACCTCGCTGCCCGCCTGCCTGGCGGGGCCTGCAGGCCGAGCGCCGTGCGTGCCG
>ENSG00000169504:1:24941435:24947435:1:2393
AAGATCGAAACGATCAGGAGCGTCAAA
>ENSG00000169504:1:24941435:24947435:1:2652
AGCTGCGGAGGACGCGCAGGCGCTGCGGCGGGAGG
>ENSG00000169504:1:24941435:24947435:1:2751
AGAGGCGTACCCGGGTCCCGCCCGCCAGA
>ENSG00000169504:1:24941435:24947435:1:2826
TGGGGCGCCGCAGAGGTCCTTTCTTCGGCTCCGGAGCGGTCCCTCCGCCTTCCCCGCTCGAGGCC
>ENSG00000169504:1:24941435:24947435:1:2918
TTCCCCGGAGAGTCCCGAGGCGCCGCGCCT
>ENSG00000169504:1:24941435:24947435:1:2990
CCAGCCGTTTGAAGCGGCTCGGGCTGCGGCTGGCTCAGAGTGGCGCGGGGGG
>ENSG00000169504:1:24941435:24947435:1:3064
GAAGCCGTGGCCAGCTCGACGCCGGACAGTCCAGCGAGCAGCACGGCGGGAACCGGCAGCCGGAGCAGTCCCGGAGCA
>ENSG00000169504:1:24941435:24947435:1:3163
GCCCTCGCCGTTCGCGGAGCGCAGCCGAGCCGGCCATGGCGTTGTCGATGCCGCTGAA
>ENSG00000169504:1:24941435:24947435:1:3249
CTCATCGAGCTCTTCGTCAAGGTGAGCGCTCGCCTCGCGGTCCCGCCCGGCAGATCCCCCGGCTCCCTCCCGGCTGCGGGGAGCGGCGTCCCGGGGCTCTCCTGAGGCGCCCCCGCTCGGCGCCAGCACCCGTCCCGCTGCGGGCAC
>ENSG00000169504:1:24941435:24947435:1:3423
CCGCCCGCGCCTTCCCGCCTCCGAGGGCCCGTCGAGGGGTCCGGGTTG
>ENSG00000169504:1:24941435:24947435:1:3495
TCCAGCGCGTAGGCATCGGCGGACGCCAGACCAGCGTCCCGCGCCCGG
>ENSG00000169504:1:24941435:24947435:1:3649
CCACCCGCTCCCCAGCGCTCCGGTCCGCCGCCCGGAGCCCGAACTGCGGCCCGCCGCCCGATGAG
>ENSG00000020633:1:25161062:25167062:-1:3429
ATCTTCGACTCCTTCCCGACCTACTCGCCGACCTTCATCCGCGGTGAG
>ENSG00000020633:1:25161062:25167062:-1:5625
CTCCTCGGAGTTGCGTTTTTAAACGCGTAAGA
>ENSG00000117614:1:25428590:25434590:-1:2643
ATGAGCGAAGACAGCCGGCCTGCGAGGCT
>ENSG00000117614:1:25428590:25434590:-1:2848
GCCCACGCTACTTTTCGCGGCTGCGCAAGACCCTACGCAATC
>ENSG00000117614:1:25428590:25434590:-1:2919
ACTTCCGGAGACCTCCCGGAAGGGGCGGGGCT
>ENSG00000117614:1:25428590:25434590:-1:3311
GACAGCGCGGAGGAGGGGTCCCTCGCTGCGGCGGCGGAGCTGGCCGCTCAGAAGCGCGAACAGAGACTGCGCAAATTCCGGGAGC
>ENSG00000183726:1:25533995:25539995:1:2195
TCTTTCGGGTGCACCATCGGGTCAAAGCCGCAGCAACGCCGTC
>ENSG00000183726:1:25533995:25539995:1:2315
GCTACCGAGCACCTCCCGGACCGGCGGCTGCAGGATCGCGAGCGCCTCCGCTAGGGAGACCGCACGTTGCGCCTGTGCTTCCTGCGGTGGCGCCTTC
>ENSG00000183726:1:25533995:25539995:1:2545
GTCATCGTTGCTTCCGGCTTCTTACCGTTCTCCCCTTTGTAAACGGTTACCTCCCGAAAAC
>ENSG00000183726:1:25533995:25539995:1:2631
TCAAGCGAGGCGATCTTCCCCGGGAGG
>ENSG00000183726:1:25533995:25539995:1:3159
CAAGACGGGTACGAAGGCCAACGGACGCCTTC
>ENSG00000183726:1:25533995:25539995:1:3309
GCGCCCGGGCATGCGCAGACGCGTTGTTGTGGTGGGCGTGGCTCCCTCCGGACCCGGCGCCCCGCCCTCCGCCCCGTGTCCGCATGCGCGACTGA
>ENSG00000183726:1:25533995:25539995:1:3496
CGGCGCGACACCGGGCTCCGGAACCACTGCACGACGGGGCTGGACGTAAGTGTCGGGCGGGGAG
>ENSG00000183726:1:25533995:25539995:1:3594
GGCCTCGGAGCCGGGGCCGTCTGACGGGCTG
>ENSG00000183726:1:25533995:25539995:1:3638
AGGCTCGTTGCCGCCACCCTCCCGGAAGCCGCAGACCCGGGCTG
>ENSG00000183726:1:25533995:25539995:1:3726
GAAGGCGACGGCGTCCAGACCCCGCCAAGACGGAGAGGGGACCGCGCCCTCCCCCGGGACA
>ENSG00000183726:1:25533995:25539995:1:3834
CAAGCCGAAGCCCCGAGAAAGGAGCGTGACCCGGCCAG
>ENSG00000117616:1:25534243:25540243:-1:2379
CTGGCCGGGTCACGCTCCTTTCTCGGGGCTTCGGCTTG
>ENSG00000117616:1:25534243:25540243:-1:2464
TGTCCCGGGGGAGGGCGCGGTCCCCTCTCCGTCTTGGCGGGGTCTGGACGCCGTCGCCTTCTCCTGGCGCCGCCGGACCC
>ENSG00000117616:1:25534243:25540243:-1:2569
CAGCCCGGGTCTGCGGCTTCCGGGAGG
>ENSG00000117616:1:25534243:25540243:-1:2626
CAGCCCGTCAGACGGCCCCGGCTCCGAGGCC
>ENSG00000117616:1:25534243:25540243:-1:2691
CTCCCCGCCCGACACTTACGTCCAGCCCCGTCGTGCAGTGGTTCCGGAGCCCGGTGTCGCGCCGCG
>ENSG00000117616:1:25534243:25540243:-1:2847
TCAGTCGCGCATGCGGACACGGGGCGGAGGGCGGGGCGCCGGGTCCGGAGGGAGCCACGCCCACCACAACAACGCGTCTGCGCATGCCCGGGCGC
>ENSG00000117616:1:25534243:25540243:-1:3060
GAAGGCGTCCGTTGGCCTTCGTACCCGTCTTG
>ENSG00000117616:1:25534243:25540243:-1:3593
CCTCCCGGGGAAGATCGCCTCGCTTGA
>ENSG00000117616:1:25534243:25540243:-1:3645
GTTTTCGGGAGGTAACCGTTTACAAAGGGGAGAACGGTAAGAAGCCGGAAGCAACGATGAC
>ENSG00000117616:1:25534243:25540243:-1:3860
ACAGGCGCAACGTGCGGTCTCCCTAGCGGAGGCGCTCGCGATCCT
>ENSG00000117616:1:25534243:25540243:-1:4013
GACGGCGTTGCTGCGGCTTTGACCCGATGGTGCACCCGAAAGA
>ENSG00000188672:1:25626270:25632270:-1:1655
GGTCCCGGAAGCGGCCCTCCCGGCCCAGCGGCATGGCCGGGATGCTGAGGAACGCCGGGCTG
>ENSG00000188672:1:25626270:25632270:-1:1740
CCCGGCGGGCCCGGCGCTTCCAACGGCGGCGCG
>ENSG00000188672:1:25626270:25632270:-1:1816
CGGGCCGACCCTCGCCACGCCCCGCGCACCCGGGGCGGACCCCGGCGGGCGGGCCAGCGGCTCC
>ENSG00000188672:1:25626270:25632270:-1:1907
CGGCGCGGGCGTGCGGCCTACTCGGGGTT
>ENSG00000188672:1:25626270:25632270:-1:2003
GCAGCCGCTCACCTGCCGTAAATGCCCTCGGTGATCCGGTTCCGCTTTA
>ENSG00000188672:1:25626270:25632270:-1:2256
GGGCTCGGAGCCTCCTCCGCCTTCGGAAAC
>ENSG00000188672:1:25626270:25632270:-1:2683
GAAATCGGAAGGCCCGGGTTTGCGGCATGTGCGGTGTCTGCGCTGACGTGCGCTTCAGCCAGTCGCGTCATT
>ENSG00000188672:1:25626270:25632270:-1:2808
GAGCTCGGCCAGGCCGACCGCGTCAGCGCGCACCG
>ENSG00000188672:1:25626270:25632270:-1:2915
CAGCGCGCCGGCCAATCGGAGGTGGCGGCCCCGCCCCGGGTTACGCCACGGGGCGGAGCCGTGGGGGCGCGCGACGTAGCGCAGAGATGCCCGGGGCGTGTGCGGCGGTGCGGCCCG
>ENSG00000188672:1:25626270:25632270:-1:3070
GCGGGCGCCGAGTCCGCAGGACCCGCGAGGGCACTACCGCGAAGCATCGGCCTCCGGGCCG
>ENSG00000188672:1:25626270:25632270:-1:3154
CTCGGCGGGTCCGGGCTCCTGCAAGGCGGGGACGCGGGGCCGGCGACCCTTCACGCTTCGTACTCATTGAGCGCCGATTTT
>ENSG00000204178:1:25626998:25632998:1:2040
AAAATCGGCGCTCAATGAGTACGAAGCGTGAAGGGTCGCCGGCCCCGCGTCCCCGCCTTGCAGGAGCCCGGACCCGCCGAGCAGGCTCCCGGTCCGGCCCGGCCCGGCCCGGAGGCCGATGCTTCGCGGTAGTGCCCTCGCGGGTCCTGCGGACTCGGCGCCCGC
>ENSG00000204178:1:25626998:25632998:1:2243
CGGGCCGCACCGCCGCACACGCCCCGGGCATCTCTGCGCTACGTCGCGCGCCCCCACGGCTCCGCCCCGTGGCGTAACCCGGGGCGGGGCCGCCACCTCCGATTGGCCGGCGCGCTGTC
>ENSG00000204178:1:25626998:25632998:1:2419
TCATTCGTACCCCCGGTGCGCGCTGACGCGGTCGGCCTGGCCGAGCTC
>ENSG00000204178:1:25626998:25632998:1:2520
AATGACGCGACTGGCTGAAGCGCACGTCAGCGCAGACACCGCACATGCCGCAAACCCGGGCCTTCCGATTTC
>ENSG00000204178:1:25626998:25632998:1:2902
CCTCCCGGGCCGTCCGTCGGAGCCGAGGAG
>ENSG00000204178:1:25626998:25632998:1:2989
GTTTCCGAAGGCGGAGGAGGCTCCGAGCCC
>ENSG00000204178:1:25626998:25632998:1:3092
AGGCCCGACGCGGGGCGGGCCAGCGGCGGCGGC
>ENSG00000204178:1:25626998:25632998:1:3223
TAAAGCGGAACCGGATCACCGAGGGCATTTACGGCAGGTGAGCGGCTGC
>ENSG00000204178:1:25626998:25632998:1:3339
AACCCCGAGTAGGCCGCACGCCCGCGCCG
>ENSG00000204178:1:25626998:25632998:1:3380
AGGAGCGCTGGCCCCGGAGCCGCTGGCCCGCCCGCCGGGGTCCGCCCCGGGTGCGCGGGGCGTGGCGAGGGTCGGCCCG
>ENSG00000204178:1:25626998:25632998:1:3499
CGCCGCGCCGCCGTTGGAAGCGCCGGGCCCGCCGGG
>ENSG00000204178:1:25626998:25632998:1:3558
CAGCCCGGCGTTCCTCAGCATCCCGGCCATGCCGCTGGGCCGGGAGGGCCGCTTCCGGGACC
>ENSG00000157978:1:25739658:25745658:1:2856
TCTGGCGCCTTCGGGCGGCCTCGGAAAC
>ENSG00000157978:1:25739658:25745658:1:2917
CCGGGCGGGGCGAGACCGGCCGTCGGGGGCGCGGCCCG
>ENSG00000157978:1:25739658:25745658:1:3026
AGGAGCGCGCAGCCCGCGCGCCGCAGGGCCGGGCGGAAAG
>ENSG00000157978:1:25739658:25745658:1:3104
GCGGCCGGAGCGGGCCATGGACGCGCTCAAGTCGGCGGGGCGGGCGCTGATCCGGAGCC
>ENSG00000157978:1:25739658:25745658:1:3193
GTGGCCGGCACCGCAGTGAGTGTGCGCGCGTCAGCCGGGCCGGGCCGGGATCGGGCAGAGGCGCGCGGGGCCTCCGCGGGCGCCCGGAGTGCGGCCAAGTTGGGCAGAGGCGGGGCCTCACCGGCGCTCCGGTCCCGGCGTGGCCCTTTCCCGGCCCTGCGGGGCA
>ENSG00000157978:1:25739658:25745658:1:3387
CTACTCGCCGGCCGCTCGATGCCGCTGCGAGGAG
>ENSG00000157978:1:25739658:25745658:1:3608
GAAGACGCCCCCGTCCCGCACCCCTGCGCCCCAGCCAGCAGCTGCGGCGGTCAGGAGCCCACTGGCCCGTTCTCCCGCCCCCTGCCCGACCCACCGGGCCA
>ENSG00000157978:1:25739658:25745658:1:3753
GGGGTCGCAGGTACGTACTTGAAATTGGGAACGAGGCCCCGCCTGG
>ENSG00000117643:1:25813546:25819546:1:1764
CAGCCCGGCGTTAGCGCTGAGAAGCCCGGGGCAGCCGCCAGGGCGCGGGCTG
>ENSG00000117643:1:25813546:25819546:1:1892
AACACCGTCTCCGGCCCGCTTCCGGGGGCCACCAACCCGAGCCTCGCGGGCGGGCTG
>ENSG00000117643:1:25813546:25819546:1:2012
CCCAACGGGGATCCCTCGGATGCAGCCAATGCCCTCGTTGCGCTCTCCGCCCCCGCCCTCGCCTGCCCCGCGCCGCT
>ENSG00000117643:1:25813546:25819546:1:2153
TGGAGCGGGCTGCGCTCCCGCCCGCGCTCGG
>ENSG00000117643:1:25813546:25819546:1:2194
GCCCCCGGACGCGCGGCCCTCAGCCGGCTGCGGCGCG
>ENSG00000117643:1:25813546:25819546:1:2392
TGGGGCGCAGGCTCGGCGGCAGCGGCCGGTCTGGAGCGGCCGCTGCGAGGAAGACAGCTGCAGCGGGGGAGGCGCGGCCAGGGCTGCGCGCTCCGCGGAGCC
>ENSG00000117643:1:25813546:25819546:1:2527
CCCCGCGCCCTGCCGAGTTCGAGGGGCGGGAGCCCGCGCTCCCGGGCGCATCTGCAGCCGCCCAGCCGCGGCTCCGGACCC
>ENSG00000117643:1:25813546:25819546:1:2705
CCCGGCGCCCTCTCCGCGGCGGAGAAAGTTGTGGACGTGTCCCGATAGTCGAGCCCGGGCGCTGTCGCGACCGGGCCGGGTGTGCGCGCGCTCGGGGCGGCGCTGACACGCCAGC
>ENSG00000117643:1:25813546:25819546:1:2906
GAGGGCGGCTTGGTGCGGGCCTGCGGGCGCCCCTCGGCGCGGACAGCCGGGACGCCGCGGACGGCATGTGACGGTCCCGGCGGCCGCAGCGCGGGAAGGCGCGGGCCC
>ENSG00000117643:1:25813546:25819546:1:3049
TGCGGCGCGCGGCCGGTCGCTGCGGGCCCGGGCCCCAAGCCGTGCCGCTCCGCTCGCCCGGGCCCCGCCGAGGCCGCTGCG
>ENSG00000117643:1:25813546:25819546:1:3239
CCGGGCGGCGCTCCGGACGCCCTCCCCTCACCGCGCCCCCGCAGACACGTGCCT
>ENSG00000117643:1:25813546:25819546:1:3532
GAAATCGCCGGCCATGCCCCGGCCCGCGAGCAGGAGCCGCCTCCCAACCCGGCCCC
>ENSG00000117643:1:25813546:25819546:1:3727
AGGCCCGGGGACGAGGGCGTCCCTTTCCGCTTTGACTTCAACGCATTCCGGAGCCGTCTCCGCCACCCGGTCCTGGGAACGAGGGCCGATGAG
>ENSG00000162430:1:25996254:26002254:1:423
ATTCTCGAGACGCTACGGATACTCCATCGAGTTT
>ENSG00000162430:1:25996254:26002254:1:2771
GGGAACGGAAGCACGGGAAGGGGCGCGGAGAG
>ENSG00000162430:1:25996254:26002254:1:2829
GTGGCCGGGACTACGGACCCGACCGCATAGACGCGATCAGCCCCTCTTGGCGTTCCGGTGTA
>ENSG00000162430:1:25996254:26002254:1:2910
CTGGCCGGGCTGCGAAGCCGGGAACCAGCGACCCCCCGC
>ENSG00000162430:1:25996254:26002254:1:3004
CGCCCCGCTCTTTCGCTTCCCGGGCCGCCGGCAGCCGCCGCCAGCCGCAGCCATGGGCCGGGCCCGGCCGGGCCAACGCGGGCCGCCCAG
>ENSG00000162430:1:25996254:26002254:1:3129
GCCGCCGCGCCCGTTCCCTGGCGCTGCTCGGAGCCCTGCTGGCCGCCGCCGCTGCCGCCGCCGTCCGGGTCTGCGCCCGCCACGCCGAGGCCCAGGCGGCCGCGCGGCAGGTCCGGGCCCGAGCTG
>ENSG00000117640:1:26016028:26022028:1:2746
GGAGACGCGACGAATACCAGGCCGAGGGA
>ENSG00000117640:1:26016028:26022028:1:2819
GGGCACGGTCTCGATGGAGGGGAGTGTGCTCCGCGGTATCGGAGCCTACAGCCGCCAGCGCCTCGCCCACTCGGGGGCCGCGCTCCCCTCGCCACCGAGCTGGACCCGCCTCCTGAGGGTGCGCGGAGGTGCGCCTCGGTGCGCAGCTGCGGAGGATCGCTTCCGGGGGGCGGGTCAGCGGAAGTGAGGGCGGTTGA
>ENSG00000117640:1:26016028:26022028:1:3145
GTCTACGTGCCGGGCGCTGTGCGGAGCCCGCAGCTCCTGTTCCCGCGCGAGTTCTCGCGGGAGCCGCAGCTGTCCGTCTCA
>ENSG00000117640:1:26016028:26022028:1:3314
AGTTTCGGCTTCGCTGCTTGACGGGCCG
>ENSG00000117640:1:26016028:26022028:1:3368
CTGGCCGCGGCTCGGAGGCTTCCGCGCACTCGGGTCCGGGTCC
>ENSG00000117640:1:26016028:26022028:1:3463
CAGGTCGGGTCGTCTGCCGCGGGGGAGGGGCGACTCGCCCTGGCGGGTCCCCGCGGGGAGAGGGTCCGCGCGGGTCTCCGGCCACTGCTGCGCGCGGCAAA
>ENSG00000117640:1:26016028:26022028:1:3720
CCCACCGGTGCTGCCGGCGAACCGGGGGA
>ENSG00000117640:1:26016028:26022028:1:3807
TCATTCGTTTAGTTCAGCGCGTTGAAGCGCTCAC
>ENSG00000177515:1:26016837:26022837:-1:2971
GTGAGCGCTTCAACGCGCTGAACTAAACGAATGA
>ENSG00000177515:1:26016837:26022837:-1:3063
TCCCCCGGTTCGCCGGCAGCACCGGTGGG
>ENSG00000177515:1:26016837:26022837:-1:3250
TGCCGCGCGCAGCAGTGGCCGGAGACCCGCGCGGACCCTCTCCCCGCGGGGACCCGCCAGGGCGAGTCGCCCCTCCCCCGCGGCAGACGACCCGACCTG
>ENSG00000177515:1:26016837:26022837:-1:3401
GGACCCGGACCCGAGTGCGCGGAAGCCTCCGAGCCGCGGCCAG
>ENSG00000177515:1:26016837:26022837:-1:3465
CAGCCCGGCCCGTCAAGCAGCGAAGCCGAAACT
>ENSG00000177515:1:26016837:26022837:-1:3586
TGAGACGGACAGCTGCGGCTCCCGCGAGAACTCGCGCGGGAACAGGAGCTGCGGGCTCCGCACAG
>ENSG00000177515:1:26016837:26022837:-1:3796
TCAACCGCCCTCACTTCCGCTGACCCGCCCCCCGGAAGCGATCCTCCGCAGCTGCGCACCGAGGCGCACCTCCGCGCACCC
>ENSG00000177515:1:26016837:26022837:-1:3947
GGCTCCGATACCGCGGAGCACACTCCCCTCCATCGAGACCGTGCCC
>ENSG00000177515:1:26016837:26022837:-1:4037
TCCCTCGGCCTGGTATTCGTCGCGTCTCC
>ENSG00000127423:1:26055490:26061490:-1:2640
GTGATCGCGAAGATTCAGCGATGACACGAACAA
>ENSG00000127423:1:26055490:26061490:-1:2740
GCTGTCGAGAACCGTTCACACAGCAGCTTCCGAATCCGCTCTT
>ENSG00000127423:1:26055490:26061490:-1:2801
GAACACGCACTCCTCCGCGCAGGGAAATATGCCGCACGCACTCAAGGGACCGGCCGCGAAAGTTAGTGCGTGGGC
>ENSG00000127423:1:26055490:26061490:-1:2956
GTTGGCGCGAGATCCGAACGTCGGCGGCCGCGGTTCTGGCGTTCCC
>ENSG00000127423:1:26055490:26061490:-1:3018
TGCGCCGGCGTCCTGCCGGCTTCGTCTCCTCAGCGGCCATGAGGCGGACAGGCCCCGAGGAG
>ENSG00000127423:1:26055490:26061490:-1:3365
AGGAGCGGTGCGCAGGGAGGGGCGGCGAAGGT
>ENSG00000117632:1:26102955:26108955:-1:3103
CCCCCCGCCCTCCGCCTGCTCCGCCCTG
>ENSG00000117632:1:26102955:26108955:-1:3357
GGGGGCGGCACGTGCCGCCGCTCTCGGCCAATGCGGAGCCCCGCGCGGAGGTCACGTGCCTCTGTTTGGCGCTTTTGTGCGCGCCCGG
>ENSG00000117632:1:26102955:26108955:-1:3539
GGACGCGGTCGGCGGGAGGGGCTGGGCCGTGGCAGCGACCCC
>ENSG00000117632:1:26102955:26108955:-1:3632
GGGGTCGCTCCGCTTTGTGTGTGGCTCGGGCGGAGCCTCGCCTTTGTCCCCGCTCTCCGGGGGCGCGGCTGTTCGTGGGCAGGGGGCTGGGCGATCACCGGGCGTCCGCTCCGGGGTGCCGTCGAGGAG
>ENSG00000117632:1:26102955:26108955:-1:3986
GTCTTCGCGGCCGGACGCGCGGACAGCGTGGGT
>ENSG00000117632:1:26102955:26108955:-1:4195
AGGGGCGGAGTTACCCGGATTGGACCGTTAGCCCCGCCCAC
>ENSG00000117632:1:26102955:26108955:-1:4272
GAGTTCGGGGAGATTCGAAAAGGCGCGGGGAG
>ENSG00000117632:1:26102955:26108955:-1:4353
GGGGGCGACCGGTCCTCTTTTCCTCGCCCGGACCA
>ENSG00000158006:1:26194235:26200235:-1:2875
TTGGGCGGTTTCGCACGACCACGCGGGGCTGGACGGTCGCGTAGAA
>ENSG00000158006:1:26194235:26200235:-1:2947
TAATGCGCAATCTCGCGCACTGTACATCGGGAAT
>ENSG00000158006:1:26194235:26200235:-1:3302
TCCCACGGTCGCCTCGCACTTTTAACGGCCAG
>ENSG00000158014:1:26242211:26248211:-1:2707
AAAGTCGAGAACTTTTCGGCGGCGAGGCGGCGCACCCCGCGCGGGA
>ENSG00000158014:1:26242211:26248211:-1:2941
CACGACGCGCCGACGGCAGCTTCACACGGGTTGGCGAGGGCCGGATAAAGCCGGCGGCCGCGGGGCGCAGCGGCTGACCCGAGACACGGGAGCGCTTGGCACGCGGAG
>ENSG00000158014:1:26242211:26248211:-1:3115
GTGAGCGCACCTCGCGGGGCCCTCGGGGCA
>ENSG00000158014:1:26242211:26248211:-1:3165
AGTCCCGCGCGCAACTTTCAGGGCGCACTCGGCGGGGCGGCTGCGCGGCTGCCGGGACTCGGCGCGGGA
>ENSG00000158014:1:26242211:26248211:-1:3265
TTGGACGCCAGGCCGGCAATCCGGTAAGGCGAGAGCCTGGGGACGGGCGGGAATTTTGGCGGCAGCCGACGCACCTCCGCATTT
>ENSG00000175087:1:26307915:26313915:1:2009
AACAGCGTGTGGCAGCCGAGCGACTGCAGCAGCGGCGGGGAC
>ENSG00000175087:1:26307915:26313915:1:2065
AGCCCCGAGAGCGGCAGGAGCGCGGTG
>ENSG00000175087:1:26307915:26313915:1:2459
TTGGTCGGGCCGCACCTCCCCGCAGGCCCGCCAAA
>ENSG00000175087:1:26307915:26313915:1:2512
GCACCCGAGACCCGCGCGGAAGATGCACCGGGCGTTCCACCCCAGCGAGCCCCGCACCCCAGCCCGCAGCTCGGTAGGTCGGAAGGGGGCGGGTAG
>ENSG00000175087:1:26307915:26313915:1:2644
AGGCCCGGACCTGCCGCTGCAGACGGTCCC
>ENSG00000175087:1:26307915:26313915:1:2727
CGTGGCGTGGCCTCGCGGTTCCCGAGCCC
>ENSG00000175087:1:26307915:26313915:1:2783
TGGTGCGCTCCGGAGCGCGCACACCTCCGACGACTCCCGGCTCT
>ENSG00000175087:1:26307915:26313915:1:2851
GCGAGCGGAGCGCCGGCCGCGCGCCTCGTCGGTGGCGCGGAACGTCCCGGCTCGCGCTACGGAAAGCCGGAGGGGGGCGGGGCCGTCGGCGTAAGG
>ENSG00000175087:1:26307915:26313915:1:3001
GGCAGCGGAGGCGCGAGCTGCCCGATAATGGCGGCCTG
>ENSG00000175087:1:26307915:26313915:1:3507
AGCAGCGGGAGCGAGGGCCCGCCACTTTCGGTCGAAAGTCACTTAGGTTCGCATCGGATGCATCATTGGATCCGGGATCCCACGGGTTT
>ENSG00000175087:1:26307915:26313915:1:5491
AAGTACGATCTAATACGGGAGGTAGGCCGAGGTAGTTACGGTGTT
>ENSG00000197245:1:26355098:26361098:1:240
AGGGACGGTCCGGTTCATGGCGAGGGT
>ENSG00000197245:1:26355098:26361098:1:5455
TGCATCGCCCAGGACGCCCAGGCCGGTCCGCCGGGGAAGCGGCAGGCGGCTGCCGAGGCC
>ENSG00000197245:1:26355098:26361098:1:5592
TGGTGCGGCGCCTCTTTCTGGGTGCCCCGCGGGACGCTGCCCCGAGCAGCCCGGCCTCCACAGAGCGACCTGCGGCTTC
>ENSG00000197245:1:26355098:26361098:1:5695
TGCCCCGGAAGCGGCGGGAAAGCGGGCGCTGTGTCCCACGTGCTCGCTGCCCCTGTCGGAGAAGGAGCGCTTCTTCAACTACTGCGGCCTGGAGCGCGCGCTG
>ENSG00000197245:1:26355098:26361098:1:5807
CTGGGCGCAGAGCGCTTCTCCCCGCAGAGCTGGGGAGCCGACGCCAGCCCGCAGGCCGGAACTTCGCCGCCGCCCGGCTCCGGGGACGCCAGCGACTGGACATCCAGCGACAGGGGCGTGGAC
>ENSG00000197245:1:26355098:26361098:1:5956
CGGCTCGGAGGCAGCGGGCTCGGCGCGGGACCGGCGCC
>ENSG00000142684:1:26365979:26371979:1:2878
GAGCCCGTCCTGAGCTCGGTCACTGACGTCGACGGCCGCCTGGCGGCGCTCGAGCCGCTGGCCGAGAGTGACGTCATCAGAGGCGGTCCGGCCGAGCCT
>ENSG00000142684:1:26365979:26371979:1:2996
CCTGACGTAGCTGATCGGCCCGGAAGT
>ENSG00000142684:1:26365979:26371979:1:3085
TGGGTCGCTCCCGCCGGACAGGCGCGCACCGAGCGCACTC
>ENSG00000142684:1:26365979:26371979:1:3140
GAAGGCGAAGCGGCGGCGGCCGGACTTGGATGAGATTCACCGCGAGCTGCGGCCTCAGGGATCCGCACGACCCCAGCCCGACCCAAACGCCGAGTTCGACCCCGACCTGCCAGGGGGCGGTCTGCACCGCTGTCTGGCCTGCGCGTGAGTCCCGGACGAGCCCGGCCTGGGGCGGAGGAGGGTCCGCGGTACCGGCCGGGAGA
>ENSG00000142684:1:26365979:26371979:1:3385
GGACCCGTGGGTCCGCCCGCCTCCCGTTTCTCAGACCCGGATCCTGGCGTCAGG
>ENSG00000142684:1:26365979:26371979:1:4282
TTCTTCGTTACGGGGCCCGTGGCACCCGCCGCTGCC
>ENSG00000142684:1:26365979:26371979:1:4743
TCAAGCGTCGAAATCGCATGGTGGGCGGCACT
>ENSG00000142675:1:26373573:26379573:1:2857
AGGGCCGGGCAGGAGGCGGACGGGCGT
>ENSG00000188782:1:26386706:26392706:1:1283
ATGAGCGAGTGCACCGTGTGCGGGCGCTACA
>ENSG00000130695:1:26430278:26436278:1:2799
TCATGCGCAGAAAGATCCGTCCGGCTCT
>ENSG00000130695:1:26430278:26436278:1:2837
GGTAGCGTGTGGGGGCGGGATACCGACGCGGCTCGGCTGCCGATTGG
>ENSG00000130695:1:26430278:26436278:1:2900
AGGGGCGGGAAGCCGGCGCGGCTCGACTCCCGATTGGCCAGAGGCGGCAGAACGGGGTGGGGCCAAACGACGCGCGTTCTGTGGCGCGCGGCCTGGCGGGCGTGCAACGGCCGTTAGA
>ENSG00000130695:1:26430278:26436278:1:3085
GATTTCGCCGCCCGCTTTCAGGCCCGTGTAA
>ENSG00000130695:1:26430278:26436278:1:3171
AGCTCCGGCGAAGCCTCAGACGCTCGCGACCTGCCACCGTGAGGGGCCGGGGAGAGCGAAGCGCATGCGCCTCGGCTCCGAAGCCAGTGCCCCGGCATACGCCCTCTCGCGTCCCATTCCCCTCGCTTCCCCCGTTGCCTTGCTTTGCCGTCCGTGGTT
>ENSG00000130695:1:26430278:26436278:1:3385
CACAGCGAGCGGCGCATTCCTTGCCCTTGCGGAGCGCACAGCCCTGGGAGTCGACGTTAAGCGGGGTA
>ENSG00000142669:1:26475254:26481254:1:3692
AGGGCCGAAAAGGACGATCAGGGCAGCCGCAGAAGGGGCGCCCTGCGTGGGACGGGTCCGTTGCGCGCCTGGTAACCGAGGGG
>ENSG00000142669:1:26475254:26481254:1:3789
TCTGGCGTGCGGGGCGGTGTCGCGCAGGT
>ENSG00000142669:1:26475254:26481254:1:3884
GAAACCGCTCCCGAGCACGGCGGCGGCGTCGTCTCCCGGCAGTGCAGCTGCCGCTACCGCCGCCCTCTGCCCGCCGGCCCGTCTGT
>ENSG00000142669:1:26475254:26481254:1:3981
ATGAGCGGCCTGCGCGTCTACAGCACGTCGGTCACCGGCTCCCGCGAAGTAAGTGCGCGCCCGGACTGGCGCTGGG
>ENSG00000142669:1:26475254:26481254:1:4135
GAGTGCGTCGGCGAGGTGCTGGGCACGGTCTCCCGGACCCGGTCCCGAGGCC
>ENSG00000169442:1:26513998:26519998:1:4245
CTGGGCGAGCCGGGCGCGCTGGCTCGCGTCT
>ENSG00000158062:1:26514441:26520441:-1:2170
AGACGCGAGCCAGCGCGCCCGGCTCGCCCAG
>ENSG00000176092:1:26550208:26556208:-1:2465
GCCAGCGGTGGGCAGCGCCTTCGACCTG
>ENSG00000131914:1:26606856:26612856:1:972
CAGGCCGCGCATTCCCGGGGAACCGAATTCGCATCA
>ENSG00000131914:1:26606856:26612856:1:3420
TGTCCCGGTGTACGCTAGGGGAACGCGGGAGGCGACCGGGATA
>ENSG00000131914:1:26606856:26612856:1:3545
GGGCCCGAGACGGCCCTCCGATTCCGTGCCC
>ENSG00000131914:1:26606856:26612856:1:3611
GGCTGCGCCAAGGCGGCAGAAGAGGCGCCCGAGGAGGCGCCGGAGGACGCGGCCCGGGCGGCGGACGAGCCTCAGCTGCTGCACGGTGCGGGCAT
>ENSG00000131914:1:26606856:26612856:1:3716
TTCAACGTGCGCATGGGGTTCGGCTTCCTGTCCATGACCGCCCGCGCCGGGGTCGCGCTCGACCCC
>ENSG00000131914:1:26606856:26612856:1:3837
AAGGGCGTCTAGGCGCCCATATCCACGGGTGGGCTCCGGGCTCGCAGTT
>ENSG00000131914:1:26606856:26612856:1:4015
CCTTCCGGGAACCCCTCCGGCTTACCACGTGTCT
>ENSG00000117682:1:26628360:26634360:1:2716
GCCTTCGACGGCCGAGAAGCGCCTCGATTCT
>ENSG00000117682:1:26628360:26634360:1:2764
CCTGGCGCGTTTTCCAGACGCCTCCGCTCCC
>ENSG00000117682:1:26628360:26634360:1:2981
GGTGACGGAAGGGGCGTGTCGCAGCGCCCAA
>ENSG00000117682:1:26628360:26634360:1:3061
GAAGCCGTGGGGACGCGCCCAGCGGAGCT
>ENSG00000198830:1:26668501:26674501:1:2505
CAGCTCGGAAGGATGCACGTCCGGCTGCGCCAAG
>ENSG00000198830:1:26668501:26674501:1:2699
AAAGCCGCTGAGATGCGCCGTGAGTGTCGCACGGCTTG
>ENSG00000198830:1:26668501:26674501:1:2798
CTTGGCGGGAGCCGGAACCCGGAGCCCGCCGACTCGCGCACCC
>ENSG00000198830:1:26668501:26674501:1:2854
GCCTTCGACGCGCGCCACCCCGACTGCGCCCCCACCCCCTCGGCGCGCCGCCGTCTCCGCGCACTA
>ENSG00000198830:1:26668501:26674501:1:3019
AAATCCGGTTCTAACCGGTCCGGGGCTCCCAGCGCTATA
>ENSG00000198830:1:26668501:26674501:1:3098
AGAGGCGAGAACGACCCCCGGACCGACCAA
>ENSG00000198830:1:26668501:26674501:1:3331
GGAGACGGTGTCGGGCAGCTCGGGGCT
>ENSG00000198830:1:26668501:26674501:1:3447
TATCCCGCTCTCCTCGGGCTCGCCGCC
>ENSG00000198830:1:26668501:26674501:1:3540
AAACCCGAAAGGGCGGGAAGGCGGCGCTCGG
>ENSG00000198830:1:26668501:26674501:1:3586
GAAAGCGCTGCCGCCAAAAAACCGCCGCCGTGAGGGGCGGGGCTTGTGCGGTATGGCCCCGCCCCCTCGCCCACGTTCCCCGCGCACGAGACGCGCGCTGTCGCCGCCCACGAGTTCCCCGGGCTGCGCGCGCCTCCCTCTCCCGCCCTCGACGGCTGCCATAGCAACGGCGCTGGG
>ENSG00000198830:1:26668501:26674501:1:3815
TGTCGCGGTGGTGCGGGCTCCGCTGCCCTCCCCGGCTGCGCTCCGGTCCAGCCCTCGCTTCTCGGGGTCGGCGAGCCGGAGCTCCTGCGCGCGCTTCGTTCTTATACGAACGTCGGGCTC
>ENSG00000117676:1:26725836:26731836:1:2819
CTCTCCGGCGGAGCCGAGCGCGGGCCGGGGGCTCGCGGCAGGGGCGGGGCCGGCCCT
>ENSG00000117676:1:26725836:26731836:1:2895
GGGTCCGCGCTGGGAATGCCGCGCCGCGGGGGCTGGGGCGGGGCTTCTCCGGCTCCGCCCCCGCGCAGGTAGCCAATGGGCGCGGCGGCGCCGGGTGACGGAGGGAGCCGAAGTGCTAGTGCCGCGGCGGCGGCGGCGGACGGCCCAGCCGGAGCGCGAGGGG
>ENSG00000117676:1:26725836:26731836:1:3109
GGAGGCGGCGCAGCCGGGGCCGCCGGAGGAGCGCGGGTGACCTGGCGGCGGCGAGATGCCGCTCGCCCAG
>ENSG00000117676:1:26725836:26731836:1:3257
GCGGCCGGCGAGCCCGGATCCTCACAGGGGCGGGGCGGCCCGAAGCGCCGCTGCAGTCCGGCGGGCGCCCGCGAGGGCGCGAGTGCCCTCCGATCTC
>ENSG00000117676:1:26725836:26731836:1:3408
AGTTCCGCCAAGCGCCGACTACCTCCCCGCCATA
>ENSG00000117676:1:26725836:26731836:1:4580
CACCCCGCTACTAGGACCGGGGCGCAAGG
>ENSG00000117713:1:26892111:26898111:1:82
CAGTCCGCGTTTGCTAAGTGCCGTGCGGTCGGGGACGGCGATAAG
>ENSG00000117713:1:26892111:26898111:1:208
TTGGCCGAGGTGCTTTCGCGAGGGTAGCGCTGTC
>ENSG00000117713:1:26892111:26898111:1:2165
GCAGGCGAGTGGGAAACGAATCGTCTGA
>ENSG00000117713:1:26892111:26898111:1:2397
GTTCACGCTGCCCGCTCCCCTCGGTACGGCCGGGAGG
>ENSG00000117713:1:26892111:26898111:1:2482
AGATGCGCGGGCTCCGGGCCGGGTTTTCTCCGAAGCCTTCGGCGGCGGCGCTGCCTAGCGAAAGCGGCTGA
>ENSG00000117713:1:26892111:26898111:1:2605
GGGAGCGAGTCCGTTCCACGGCCTGCGCCCGCTCCGCTCTCCACTCCGGGTTTGCCAGGCGGCCGCGACGGCGCTGGG
>ENSG00000117713:1:26892111:26898111:1:2735
TGGGGCGCTCTAGCCGCTCAGTCCGGCCGACCGCTTGCTCGCCCGCCCGCTGCCGCGCAGCAGCCTCGACCCAAGCCGCAGCTGGCGAGGGGAGGCAGGGCGCCGGGCTCGGCCCGCGCTCTG
>ENSG00000117713:1:26892111:26898111:1:3087
TGAGCCGGGAGAGCCGGGTCCCGAGCCT
>ENSG00000117713:1:26892111:26898111:1:3220
AGGAGCGAGCGCAGCGCAGCAGCGGAGCCCCGCGAGGCCCGCCCGGGCGG
>ENSG00000117713:1:26892111:26898111:1:3323
GAAGACGAAGACAGGGCCGGGTCTCTCCGCGGACGAGACAGCGGGGATCATGGCCGCGCAGGTCGCCCCCGCCGCCGCC
>ENSG00000117713:1:26892111:26898111:1:3540
GAAAGCGAGGGCCCCGCCGTGGGGCCGCCGCAGCCGCTGGG
>ENSG00000117713:1:26892111:26898111:1:3624
GGCGGCGGAGCCGGCAGCGGCGGCGGGCCCGGCGCGGAGCCGGACCTGAAGAACTCGAACGGGAACGCGGGCCC
>ENSG00000117713:1:26892111:26898111:1:3719
CCTCACGGAGCCGCCCGGCGGCGGCGGTGGC
>ENSG00000117713:1:26892111:26898111:1:3810
GCCTACGGCTTCGGGCAACCCTACGGCCGGAGCCCGTCTGCCGTCGCCGCC
>ENSG00000117713:1:26892111:26898111:1:4148
CTCCTCGTCGTCTTCGTCCTTCGCTCAGCAGCGCTTCGGGGCC
>ENSG00000117713:1:26892111:26898111:1:4308
GGGGGCGACTACAGTGGCGGGCCCCAGGACGGGGGCGCCGGCAAGGGCCCGGCGGACATGGCCTCGCAGTG
>ENSG00000117713:1:26892111:26898111:1:4906
CCTGCCGCTCCTCTCCGTCCCCCGGCCTT
>ENSG00000060642:1:26984042:26990042:1:2514
CAGGACGCAGGGTGCCGCTGCCGGCCAC
>ENSG00000060642:1:26984042:26990042:1:2687
AGCCTCGGCCCACACCGGGAACTCAGTGAACGTCAGCGGGAGC
>ENSG00000060642:1:26984042:26990042:1:2853
TGCTACGAGGCGAGGCGCCGAGCGGCGACCCCCATCCCGCTCGCCCGGAGTCAACATGGCCGCCGCGCAG
>ENSG00000060642:1:26984042:26990042:1:2940
AAGTCCGGGCAGGAGCGGGGCGGGGACGCCGTCGGCGGAGCCAGCGCGCAGGCGCGGGCCG
>ENSG00000060642:1:26984042:26990042:1:3143
ACAGACGCCCGGAGAAGCGGGGAGCCCCGCCCCTCCGCCATAGCAGCCTCGGGCGCCGCCTCT
>ENSG00000060642:1:26984042:26990042:1:3216
CCTCCCGCCCTCGTCTGCTTCCGGCCCT
>ENSG00000060642:1:26984042:26990042:1:3349
GGAGCCGGCCAGAAACGGGTTGCGGACACGGCTGG
>ENSG00000060642:1:26984042:26990042:1:3615
TGGCTCGGAAAGGGCGCGTACCCTTTGGCGAGGGATGCGGGCTGGTACCGTGAGG
>ENSG00000060642:1:26984042:26990042:1:4194
ATTTCCGTGATTTCTCTCGATTCAGCGAGTCATACGTTGGAAACGTTTAG
>ENSG00000060642:1:26984042:26990042:1:4290
TGAACCGAATTTTCGTGAGCCAACCGGTGTG
>ENSG00000204160:1:27022788:27028788:1:2871
GCCTCCGGCCAAGCGCCATCCCGGGCCCAGGCGGAGGGGGCGCTGCGGCGGGAGG
>ENSG00000204160:1:27022788:27028788:1:3019
ACCTCCGCTGCTCGGCCCGGTCCCGGAGTGGCCCGGCCGGCCCGCGGGGCGCGGAGCCGAGGCCCGCGGCT
>ENSG00000204160:1:27022788:27028788:1:3243
AGCAGCGGCAGCGGCAGCGGCAGCGGGAGCGGGAGCCTCGGCCGCCGCCCACGGCGCAAGTGGGAGGTGTTCCCGGGTCGCAATCGCTTCTACTGCGGCGGCCGCCTCATGCTGGCCGGCCACGGCGGCGTCTTCGCGCTCACGCTGCT
>ENSG00000204160:1:27022788:27028788:1:3405
ACCACCGGCCTCTTCTTCGTCTTTGAGTGAGTTCCGCTGCCTCGGCGCC
>ENSG00000175793:1:27059216:27065216:1:3280
AGCAACGAGGAGGGCTCGGAGGAGAAGGGGCCCGAGGTGCGTGAGTACCGGGAGA
>ENSG00000175793:1:27059216:27065216:1:3455
ACTACCGCTACCTGGCCGAGGTGGCCACCGGTGACGACAAGAAGCGCATCA
>ENSG00000175793:1:27059216:27065216:1:3601
TTTTCCGTCTTCCACTACGAGATCGCCAACAGCCCCGAGGAG
>ENSG00000175793:1:27059216:27065216:1:4044
CTCTCCGCACCCGCTTCCTCCCGACCCC
>ENSG00000175793:1:27059216:27065216:1:4508
CTGGACGGGACCGGGAGGGTCGGGTGA
>ENSG00000175793:1:27059216:27065216:1:4663
GACAGCGCCGCAGTAGTGAGCGGCACT
>ENSG00000175793:1:27059216:27065216:1:4953
GCAGCCGCCTTGCTCCGTCCCGCCTTCGCAGCC
>ENSG00000175793:1:27059216:27065216:1:5085
AGCGGCGGAACGCGCGCGGCGAGTTTCCCGCCGCCCGCCAGGCCTGGCGGACACCACGACTCGCTGAC
>ENSG00000175793:1:27059216:27065216:1:5172
CCGCCCGCTGAGCGCCGAGGGGCGGAGCTTTCCCGGTTTC
>ENSG00000175793:1:27059216:27065216:1:5261
AGCAGCGGGACGAGCCAGGATCGCAAAA
>ENSG00000142751:1:27086375:27092375:-1:2739
GCCAGCGGAGAGTCCGCGGGAGGTGGCTTGGGTGTGCGACGTCACGGAAGA
>ENSG00000142751:1:27086375:27092375:-1:2850
AATTCCGAGAGCGATTTTCCCGCAAAGACCCCACATTCGACCCACTACCCGCGAGAGAAATGCGGCTGCGCCGCCCGCCCCTCGGCGTCTAGCTTCGTCCCCGCCGTGAGG
>ENSG00000142751:1:27086375:27092375:-1:2970
CCTCTCGTTGGCTCGCCGTTTCCGACGCTGTCCGGAAGTCGAGTTA
>ENSG00000142751:1:27086375:27092375:-1:3044
TTTTGCGCGACACGGTCTCAGCTGTTCCGCCTGAGGCGAGTGACGCTGGCCGCCAACGAGGTATACGTACTGGGACCCTCGCCCTCAGTCTCGTCTCCGGCGCGGCT
>ENSG00000142751:1:27086375:27092375:-1:3208
GGGGCCGCTCCGACCACGGCCTTCGGGCAGGCGGTGATCGGCCCGCCGGG
>ENSG00000142751:1:27086375:27092375:-1:3296
TCCTGCGCGCGCTGGGCCGGCGCGTGGCGGTGGTGAACCTGGACCCGGCCAACGAGGGGCTGCCGTACGAGTGTGCCGTGGACGTGGGCGAGCTGGTGGGGCTGGGCGACGTGATGGACGCGCTGCG
>ENSG00000142751:1:27086375:27092375:-1:3482
GGCTGCGTGCCAAGCTCGACCCCCTCCGCGGCCAC
>ENSG00000142751:1:27086375:27092375:-1:3552
CTGCACGCATCACGGCGCCTTGCGCAGCA
>ENSG00000198746:1:27096549:27102549:-1:2949
AATCTCGCAACGCAGGGGCTGGAACGTTGCTCGCGGTGTTCTCGCGAGACT
>ENSG00000198746:1:27096549:27102549:-1:3172
ACTACCGGCATCGGCCTGAGCGGGCCCCTCCGCAGGCCGCTCCT
>ENSG00000198746:1:27096549:27102549:-1:3428
GCTACCGGGTCGCTGTCTCATCCGCAGACTTCGGCTACCTACGGAGGC
>ENSG00000131910:1:27110047:27116047:-1:3073
CAAGCCGCCCCGCCATTCTCTACGCACTT
>ENSG00000090273:1:27117804:27123804:1:2842
GGCTCCGCCTACCGCTTCGTGGACGCGCTTGTTGATTGGCTCCGAATGTCGACCAATGGTCGGCGAAGCGGGTTGCTTGCCGCACGGTCAATGGCCGCAAACCGGGAGGAAGGCGGGAAG
>ENSG00000090273:1:27117804:27123804:1:2987
AGCCGCGCGCGTGCGTGTTTCCGGCTCCGCTGCGGAAGGCGGACGACTAGAGTCGTTGGGCCCGGCGCGACCCGCAGGAGCGTAGAGAGCGCGGGA
>ENSG00000090273:1:27117804:27123804:1:3094
AGCTCCGGGACGTGGATCGGAGCCGGCGCGATGGGCGGAGAGCAGGAGGAGGAGCGGTTCGACGGCATG
>ENSG00000090273:1:27117804:27123804:1:3181
CAGCACGAGGGCGGCGTGCAGGAGGTAACGGCCCGCGCGGCGTCGGCCCACCCGGCGGCCTTGGCCACGCTCCTTCCGCCCTT
>ENSG00000090273:1:27117804:27123804:1:3370
TCACCCGGTTCGCATCAGTCCCGGGCCCCCGGCGCCCCT
>ENSG00000090273:1:27117804:27123804:1:5876
TGAAGCGCAGTGGCGCAATGTCGGCTCA
>ENSG00000175707:1:27156484:27162484:-1:2792
CCCAGCGCCTCTCGACCCCTCCCCGCCACA
>ENSG00000175707:1:27156484:27162484:-1:2898
GGCCTCGGTCCAGGTGCGCGGTAGCGCTTCGCGGAGGC
>ENSG00000175707:1:27156484:27162484:-1:2948
CCTAGCGGCGGCCCGTGCAGCGCTCCCGCGAGACG
>ENSG00000175707:1:27156484:27162484:-1:3079
GGGGGCGCAAGCCAGGGCGGCGCCGGTGTCGGGAGCCCCCCGAAGCTGAGCCCGGACAG
>ENSG00000175707:1:27156484:27162484:-1:3178
ACTTCCGGGGTGCGCGGGCCGGGCTGGGGAGCGGCCTGAGCGGGCGCCCGGGCTGGGCGCGCAGAA
>ENSG00000175707:1:27156484:27162484:-1:3292
GGGGCCGCACTCACCGGGGGGCAGCGTCGGGATG
>ENSG00000175707:1:27156484:27162484:-1:3343
CACCCCGAGGAACAGCGTCGGGACGGGAGG
>ENSG00000204157:1:27189785:27195785:1:2370
CTCAGCGGCAGCGCTGAGGTATTTGTTCTGCGAATAAAGCGCTCTACCTATCGTGGAA
>ENSG00000204157:1:27189785:27195785:1:2454
CAGGACGGCAGTCGCCCCTCTGCGTTAAC
>ENSG00000204157:1:27189785:27195785:1:2664
TCCCCCGGATGGAGACCGGATTCCGTGAAT
>ENSG00000204157:1:27189785:27195785:1:2778
AGAGGCGAAAGGGGACCGGATGCCCTAGCGGAGCAGAATCCGGCGAA
>ENSG00000204157:1:27189785:27195785:1:2959
AGATGCGCGGACGGCGGGCGCGCCTCT
>ENSG00000204157:1:27189785:27195785:1:3038
CCCTGCGCACCTACAGCCGCAGACCGCCGGTGGGGGGCGGGGGATGCCGGGCTGCCGCATCAGCGCCTGCGGCCCG
>ENSG00000204157:1:27189785:27195785:1:3266
AGGCGCGGCCGAGGACCAGGAGCTGCAGCGCTGGCGCCAGGGCGCTAGCGGGATCGCGGGGCTCGCCGGCCCCGGAGGGGGCTCTGGCGCGGCTGC
>ENSG00000204157:1:27189785:27195785:1:3469
TGCACCGCGTTTTCTTGGCGGCCGAGCTGCGCCTGGCGCACCGCGCGGAGAGCCTGAGCCGCCTGAGCGGCGGCGTGGCGCAGGCCGAGCTC
>ENSG00000204157:1:27189785:27195785:1:3613
GCGGCCGACCCCCCGCGCTGCTGGCCTCGGCGCT
>ENSG00000204157:1:27189785:27195785:1:3676
CCGGGCGACTGCGGCGCGGCCACGGCCCCGAGCCCGACTCGCCCTTCCGCCGCAGCCCGCCCCG
>ENSG00000204157:1:27189785:27195785:1:3787
CACCCCGACAAGCTTCGCCGAGGTGCCGACCGACCGACTGATCGCGGACGCCGGCTGGAAGGACTACGGATCCGCAGGA
>ENSG00000204157:1:27189785:27195785:1:3905
AGGTGCGGTCTTAGCGGCTGGTGCGTTCGAGGGTCGGTCATGGCGTGTGG
>ENSG00000204157:1:27189785:27195785:1:4200
ACTTGCGTGGCCTTTCCCGGGCCCCTCGGAGCT
>ENSG00000204157:1:27189785:27195785:1:4267
GGCGCCGCCCAGCTCCGTGCCTTCGGGAGG
>ENSG00000158246:1:27209049:27215049:-1:3017
GTGTCCGGAGCGTTCAGAGGCGGGGCGGCTCTCGCTGTTGGCAGCGGCCCGGACCAATGGGCACGTCGCCCGCGGCCTATAAGAGTCCGCTGGGCCGCGGGCTGCAGGCGCTAGGGTCGGTTAGTCGTCGCCGTCTGA
>ENSG00000158246:1:27209049:27215049:-1:3263
CCCCACGGTTTCTGCCGTCGGGGCCCGGGGGCCGGGCGGATGATGCCGTCGGAGAGCGGAGCTGAGCGCAGGG
>ENSG00000158246:1:27209049:27215049:-1:3355
GGGGACGGCTGCGGCCACGGCGGTGGCCACGGCAGCCCCGGCAGGCGGCGGCCCCGACCCGGAGGCCTTATCGGCCTTCCCCGGACGGCACC
>ENSG00000158246:1:27209049:27215049:-1:3471
TGAAGCGACTGGACGCTCTTCTGAGCGAGCCGATTCCCATTCACGGGCGCGGCAACTTCCCCACGCTGAGCGTGCAGCCCCGGCAGATCGTGCAGGTGAGAGGACGCCAGGCGGGGGA
>ENSG00000158246:1:27209049:27215049:-1:4804
GAGTTCGCCGAGGCATTCCTCGGCTGCTCGCTGTC
>ENSG00000142784:1:27430746:27436746:1:2570
AGAAGCGGTGTGAGGAGCGTTTTACCCGGTGGTGGGGTGGGAGGTGCGTCCGGGTAA
>ENSG00000142784:1:27430746:27436746:1:2738
GCTGCCGGTCCCGCAAGCGGCGAAGCCCATTGGCCACGGCGGTGCGGGGCT
>ENSG00000142784:1:27430746:27436746:1:2893
GTCTTCGTAGCGTACCCGCCGGCTGCGAGGCGCAGGGCGGAGGCGGAGACTGCGTGGCGCAGGCGCGTTGCT
>ENSG00000142784:1:27430746:27436746:1:3077
TGAGGCGGTGCGCAGGGGCGGGCGGAGGCGCTGTCCGGCCCCGGCCAGGCGCCGGGCGGGGAG
>ENSG00000142784:1:27430746:27436746:1:3283
AGGTACGGGTCACCGCCGCCCCCTGCCCTCCGCGGGCGCCGAGGCGGGGACCGGCTCCCGCAGCCCCGGTGAACGGGCCGCCCGCTCTGGGCCGGCTCC
>ENSG00000186501:1:27518309:27524309:1:2773
AGCCGCGGGGCATAAGCGGCAAAGACTCGGGGCT
>ENSG00000186501:1:27518309:27524309:1:2824
TGGGGCGGGGCTGGCCGGGCCCAGAGGAACGCGGCTCGGATTCCCGGGGGA
>ENSG00000186501:1:27518309:27524309:1:2896
ATCTCCGGGAAGTGACGCCATGGGGACGAGCGGCACCAGAGCCGGGGCCAGTCGGAGCGGGGCGCGCGCCGCATGGCGGAAGCGGAAGG
>ENSG00000186501:1:27518309:27524309:1:3042
GGCGCCGACGGCGGCCGAGACGGACAT
>ENSG00000186501:1:27518309:27524309:1:3085
TCCGGCGGCGTCGCCATGGATGTGGAACGGAGTCGCTTCCCCTACTGCGTGGTGTGGACGCCCATCCCGGTGCT
>ENSG00000186501:1:27518309:27524309:1:3169
TCTTCCGGCATCCGCCTGGGGACGAGGAG
>ENSG00000186501:1:27518309:27524309:1:3207
AGAGCCGGAGTCGGGCCGGGCTAGCCTCCGGCCCCAACGCGCAGCA
>ENSG00000142733:1:27562970:27568970:-1:626
CCTACCGCAGGGTTCGGATGATGCTTCGATAGG
>ENSG00000142733:1:27562970:27568970:-1:3136
TGGAACGGGACGTCAGGCCGTATTCCGGATCC
>ENSG00000142733:1:27562970:27568970:-1:3282
CTGAGCGCCCCCGCATGGCGGGGCCGTGTCCCCGGTCCGGGGCGGAGCGCGCCGGC
>ENSG00000142733:1:27562970:27568970:-1:3407
GGCTGCGCGCGGAGCCGGCCGCTCAGCGTGGTCTACGTGCTGACCCGGGAGCCGCAGCCCGGGCTCGAGCCTCGGGAGGGAACCGAGGCGGAGCCGCTGCCCCTGCGCTGCCTGCGCGAGGCTTGCGCGCAGGTCCCCCGGCCGCGGCCGCCCCCGCAGCTGCGCAGCC
>ENSG00000142733:1:27562970:27568970:-1:3815
TGGGGCGCGGCCGGGCTCGGGACGAGACA
>ENSG00000142733:1:27562970:27568970:-1:4230
ATGGGCGGGGAAGGGGCGGGGAAGTGGGCGGGAAA
>ENSG00000142733:1:27562970:27568970:-1:5813
ATTTCCGGGAGACCATTCGGCGGGACATCCGGCAGGCGCGGGAGCGGTTCA
>ENSG00000142748:1:27570916:27576916:-1:2249
AGGATCGGAGGTGACGTCAGTATGACGCTGGA
>ENSG00000174950:1:27579457:27585457:-1:2953
GGCTCCGCCCCGACCGACGAGCCCCGCCCCACCTGCCGCTCCC
>ENSG00000174950:1:27579457:27585457:-1:3035
GGTCTCGCTCCGCACACGCTCAGCCGAGCCC
>ENSG00000174950:1:27579457:27585457:-1:3147
GGCTCCGGGACCCCGCGCCTTGCGGACTGCGCTCTGTGGCGGCTGT
>ENSG00000174950:1:27579457:27585457:-1:4687
GACCTCGGCCCTGCGCCTTCTCCCTCGGAGCC
>ENSG00000181773:1:27588735:27594735:1:2741
GCTCTCGCACCGGCGCCTCTGAAACCCCCGGCCCGCAGAGGGCGCCGCGTCAAGGACAGCGCGGGCAGACTCGGGAGGGGGCGGGGCCGCAGCCACGGTCGCTTTT
>ENSG00000181773:1:27588735:27594735:1:2884
TATGCCGCGCAACGCGCGCTGCGCCCCAGCGCGCCGCGCCCATTGGCTGATCGGACCGCTGACGTCACCGAACCGGTGGC
>ENSG00000181773:1:27588735:27594735:1:2982
ACTCACGCCGCTTCTCCCGCGGCCGCGGGGGCTTCTCGGGGTCCACGCACGCCCTGCGCCGCCAGGACCCGAGCGGAGCCTCCCCGCGGCCCGGCCGCGCCTGGTCCTGAGCGGTGAGTAGCGGGCCCCGCCGCG
>ENSG00000158195:1:27686256:27692256:-1:2812
CACCCCGCTGTTTACTCCGATTGCGGAAGTCGCCCGG
>ENSG00000158195:1:27686256:27692256:-1:2866
GTACCCGTGAGTACGTCTTTTGCGTAGTT
>ENSG00000158195:1:27686256:27692256:-1:2986
GCTGCCGCCCAGGGCGGGGAATCGCGTAATGGCGGACACAGGCAGGGCGAGCGCGGCTGGGGGCGTAGCGCGCTGAGGGGGTCCGGCCGTTTGGCAGCCCGCGAGGCGGTCCGCGGGA
>ENSG00000158195:1:27686256:27692256:-1:3126
GCGGCCGGCCGACCCTTCCTGTCGCTGACGGCGACTGCGGGAGG
>ENSG00000158195:1:27686256:27692256:-1:3198
GACCCCGCTGGGAGGCGCGGGCCCCGGCCGGGCCGCTCTTCCCGAGCCG
>ENSG00000158195:1:27686256:27692256:-1:3300
CCGGGCGAGCGGTCAGCGCGGGGTGGCGTCTTA
>ENSG00000126705:1:27800275:27806275:-1:1794
GGGACCGCCGCAGGGCCAGTCAGGGCCGGCGTTGGT
>ENSG00000126705:1:27800275:27806275:-1:2818
ATCTTCGCCCGTTGGTAAACGAGGACGCGCTCCA
>ENSG00000126705:1:27800275:27806275:-1:2995
GGTTCCGGATGGTGAGCGGCGAAGGTAAGGCGAGCTCGCAGAGGCAGCGGCGGCGGCGGCGGAGACGGAGAG
>ENSG00000126705:1:27800275:27806275:-1:3078
CAGGGCGAGGGCGAGAGACGGAGGGAGGGAGCGAGCGAGGCGGACCA
>ENSG00000126705:1:27800275:27806275:-1:3151
CAGAGCGAGCCACCCGCCAGGCTGCGCTCAGCCCCGCTCGCAGCGGAGAG
>ENSG00000126705:1:27800275:27806275:-1:3513
GAGGGCGAGGGGGGCGCAGAGAGAGCGAAGGAGTGATCGAGGTG
>ENSG00000126705:1:27800275:27806275:-1:3577
GGGGCCGTGTCCAGCGGAGTTAGCGGCGGAGAA
>ENSG00000126705:1:27800275:27806275:-1:3687
CCGGGCGCCCGCGTCGCTGCCACCGCCGGAAGACAGACGTCCCCCAAAACCCCTCGCCTGGCTCGGACCCACGGAGCCGGCAGCCCAGCACTCCGGTGAGTGGCGCCTCC
>ENSG00000126705:1:27800275:27806275:-1:3862
GCCTGCGTCCCCCGGTCCGGTCCGCTGGACCCGGTGGCTGCGGTGCCCGCGGTGCGATCGGTCTTTGTTTCCACCGGGGCCCGCGGCTCGGCTGGGCTCGGCTCGAAGCC
>ENSG00000126705:1:27800275:27806275:-1:4081
AGGTGCGCGCCCAGCGCTGCCGCGCGCCC
>ENSG00000126705:1:27800275:27806275:-1:4406
GGCCGCGTGCCCGGTTACCTGGCGAACAAAGTCGGCTCA
>ENSG00000000938:1:27831375:27837375:-1:3427
GAGGGCGGAGGGGAGCACGGGGGAAGCCGACCAA
>ENSG00000000938:1:27831375:27837375:-1:3761
TCTTCCGAGCCGGCCGAAGTCGGGGTGAAGCCCACAGCCCGCAGGGTAACGTTAGCGGCCGCGACCGCGGCCCCGCGACCCTCTCGGCCCGCCCTTGCGGTAGGTTCCGGGCTG
>ENSG00000000938:1:27831375:27837375:-1:3888
CCGGGCGCGCGAGGCGTGGGTCCCCGCTTCC
>ENSG00000000938:1:27831375:27837375:-1:3951
CTCTCCGGGCGCCCCCTCCGCGCCCGCGGCGGTCTCGGCCCGCGCTCCCCGCTGGATCCGGGAATTGCTGCCGCCCCGACGGAAATCCTGCCTTTGACCGCGAGTGCCCGCAGGG
>ENSG00000000938:1:27831375:27837375:-1:4193
CTTCCCGACCGAGGTAGGAGGCGATGCCGCTGTG
>ENSG00000126709:1:27868316:27874316:-1:3013
TCAGCCGGAGAACCGTTTACTCGCTGCT
>ENSG00000126709:1:27868316:27874316:-1:5618
ATCTGCGGAGCTTACCACGTGCCAAACACCGTGCGAATCCGCACAGAATCCGCACACCCACCGGTTGG
>ENSG00000126709:1:27868316:27874316:-1:5903
CCATGCGGCAGAAGGCGGTATCGCTTTT
>ENSG00000009780:1:27922077:27928077:1:2652
ATCCCCGAAGGTATCGCGAGAAGCGCAGATGCGCCTGAGGCCGTGGAGAGGCGGAGCGAGGGCGGGAACGCTGAG
>ENSG00000009780:1:27922077:27928077:1:2784
GGTGGCGCCCCCGCGTGACTGCGCTTTACATAATCGCGGCCTGGAGCGTCACAGTGGCGTACTC
>ENSG00000009780:1:27922077:27928077:1:2867
GTGGGCGAAAGCTCCGTGTTCCGCCCCTTCCCACTTGATCGACGTCAAA
>ENSG00000009780:1:27922077:27928077:1:2928
GCGGGCGTCTAGAGTCGCCGTGCCCGCCCCAGCCCGCCCGGGTCCGCCCCGACCCGCCTGC
>ENSG00000009780:1:27922077:27928077:1:3053
TAAATCGGCGGGCCGGGCCGGCGGGTCGGTGAGCGCGGCCCGGGCCGGACATGGCGGCGCTCTACGCCTGC
>ENSG00000009780:1:27922077:27928077:1:3134
ACCAGCGCTTCCCCTTCGAGGCGCTGTC
>ENSG00000009780:1:27922077:27928077:1:3214
GGGGACGCAGGAGGCGCGGCCCGGAGCT
>ENSG00000009780:1:27922077:27928077:1:3330
GCCGGCGGGGCACGTGCGGGAGCCGGGACCCGGTCCA
>ENSG00000009780:1:27922077:27928077:1:3583
TGTGTCGAACTCGGGCTCCTCACGGGCACTTTTCGACCAG
>ENSG00000117758:1:27969281:27975281:1:2634
AATTTCGGGTTACGATTTGGTTCCGGGTCT
>ENSG00000117758:1:27969281:27975281:1:2928
CCCAGCGGCGCCTGCGCACTTTGGACCGGGGCG
>ENSG00000117758:1:27969281:27975281:1:3043
TTCTCCGTCAGCCTGCGGGTCCCGGCTGGCGGCTGCTTCCGGTAGGAGAGCGGTGTAGAGCGAGCAG
>ENSG00000117758:1:27969281:27975281:1:3302
GCTGCCGGGACGCAGGGCCCGGCTGGGGCTACGGCCGAGGCC
>ENSG00000117751:1:28026876:28032876:1:2862
AGAGACGGCCAACTCGCACAAACGCTGAA
>ENSG00000117751:1:28026876:28032876:1:2929
AGCACCGCCCCCCGTACGGGCGTGCGTGAGCGTGCGTACGCACAG
>ENSG00000117751:1:28026876:28032876:1:3012
TTTCCCGGCGTGCTTAGGGCGCGCCAAATGGGAGGGGGAGACGCAAGATGGCGGCAGCCGCGAACTCCGGCTCTAGCCTCCCGCTGTTCGACTGC
>ENSG00000117751:1:28026876:28032876:1:3359
TTGAGCGATTAGCCAGTCGCCGGAGCGCTTCGAGGCCTTGGCCCGAACTTACGCCCAA
>ENSG00000117751:1:28026876:28032876:1:3468
CTGTACGTCCCGAGCGCGCTCGAGCCA
>ENSG00000181089:1:28046842:28052842:-1:1313
GTGAACGAGACTCCGTCTGCAATCCCGGCACC
>ENSG00000181089:1:28046842:28052842:-1:1440
CGTGGCGGCGCGTGCCTGCAATCGCAGGCATTCGGCAGA
>ENSG00000130775:1:28068641:28074641:1:2755
TGAGACGCAGAACAAGTCGGGCCGCGTCC
>ENSG00000130775:1:28068641:28074641:1:2923
CGGGGCGGCTTCGGCGTGCGGGGCGGGGCATCGGCGGGGCG
>ENSG00000130775:1:28068641:28074641:1:3015
AGAGCCGCGGGGACCATGGAGCCGGTGCCGCTGCAGGACTTCGTGCGCGCCTTG
>ENSG00000130775:1:28068641:28074641:1:3082
TCCCGCGCGTGCTGCGGGTCTGCTCGGGGGT
>ENSG00000130775:1:28068641:28074641:1:3178
AGACCCGGAGAAGACGTTAGCAATCCGGGGAA
>ENSG00000130775:1:28068641:28074641:1:3400
CCCCGCGGTGCGCATGGGACAGAGCTCCGACCGCGCCGGGACGCAGCATTAGGCCGCTGGTGGTCGTGGCTGCGTCTTG
>ENSG00000130775:1:28068641:28074641:1:3675
TTGCACGCCCCCGTACATCTGCCGTCTGCCCGCAGCGGCCTG
>ENSG00000117748:1:28110844:28116844:-1:2757
AGGTGCGCAATTCCCGCACGACCGTGGGT
>ENSG00000117748:1:28110844:28116844:-1:2852
TTTGGCGCGAACCTGAGCACGCCGAACAAAGGAAGTGACGGCAGAAGTCGCGCACTTGACGAGGGTGGGATCACACGGCGCTGCGTCGCGGTAGT
>ENSG00000117748:1:28110844:28116844:-1:3163
GGCTCCGCCATTCGCGGGAAGGCGTTTGT
>ENSG00000117748:1:28110844:28116844:-1:3211
CAGAGCGGCGCAGTGGCGGCCGCGTTCTG
>ENSG00000117748:1:28110844:28116844:-1:3260
AGACCCGCACCTTCTCGGCCTCTTTGCGGAGAATCGTGACC
>ENSG00000117748:1:28110844:28116844:-1:3382
GGGTCCGAGAGGCGTGTGGTAGCGGGAGAGGAAGGGCGGGAGCGGAGCTGGGGCGTTTGGGGGTCACCCGCAGGAAGGCGGCGAGGAA
>ENSG00000117748:1:28110844:28116844:-1:3497
AGGGGCGAAGCCTCCGGGAGCCTGCGGGTTTCTCGGAGGCGTGGGACGTGGCA
>ENSG00000117748:1:28110844:28116844:-1:3604
TCATACGGGGGAGCCGGCGGCTACACGCAGTC
>ENSG00000158156:1:28155560:28161560:1:2145
TGGACCGCATCGCTGGCGACCAGAGCACACTGCAGCGCTACTACGTCTAT
>ENSG00000158156:1:28155560:28161560:1:3043
CCTAACGCCCGCCCTCCCCCGACTCGGATCGCTGGCGTGAACCCAGCGGCCCC
>ENSG00000158156:1:28155560:28161560:1:3300
GCCTGCGAAGCGAAGGGCAGTCGGTCTT
>ENSG00000158156:1:28155560:28161560:1:3388
AGCATCGAGCGGCTTTTAGCTGGGGTTCGGGCGGAGGACCTGGGACAACCGCGGGCCTCGCTCCT
>ENSG00000158156:1:28155560:28161560:1:3678
CTGCTCGACCTGGGCACCGACCTGTGGGCCGCCGTCCAGTATGCGCTCGGCGGCCGCTACC
>ENSG00000158156:1:28155560:28161560:1:3808
GGCTGCGCGCTGACCCTGCCGGCCTGCACGGGTCGCAGCCCCCGCGCCGCT
>ENSG00000158161:1:28284794:28290794:-1:2908
AGGGGCGTGGCCATGGGCGTGGCTCGCCGGGCCGGCGGAGTGGGCGGAGCCTAAAAGCTTCCCCGCCCGGTCAG
>ENSG00000158161:1:28284794:28290794:-1:3040
CTGGCCGCTTACTTCCGGTTCCTAGCGATGCGCATCCGGGTCACGCTAACGCCGCGGTTTCCTCCGCTCGATTGG
>ENSG00000158161:1:28284794:28290794:-1:3198
CTGAGCGCAGCCGGGCGAGCACAGCGTGAAG
>ENSG00000158161:1:28284794:28290794:-1:3361
CTTCTCGCGCTTCCGTGCCTCTGTCGCCTCGCTGTT
>ENSG00000169403:1:28389971:28395971:-1:5869
GATAGCGGCCAGGCGTCCTTTACCGGCCTA
>ENSG00000126698:1:28429126:28435126:-1:2188
CAAGGCGAGCGGATTACGACGTCAGGAGATCGTAGAC
>ENSG00000126698:1:28429126:28435126:-1:2976
AATCACGTGAGGCGACGCCTGCGCAGAA
>ENSG00000126698:1:28429126:28435126:-1:3285
TCCCCCGGGGCAACGAAAGAGGGAATGGTGTTCGATCTATCGAGGGAGGTGGCGAGTGT
>ENSG00000130770:1:28432198:28438198:1:706
GTCTACGATCTCCTGACGTCGTAATCCGCTCGCCTTG
>ENSG00000130770:1:28432198:28438198:1:2907
TTGCTCGGGATTCGCTGTGAGCTCCGGGAAGCCCGCCTCCGCTCTCCCGTGATTCGCTACTCCTGTGTTCATCCGCCCCTCCGTCGACCAG
>ENSG00000130770:1:28432198:28438198:1:3022
ATTAGCGCGTAACGAGAGACTGCTTGCTGCGGCAGAGACGCCAGA
>ENSG00000130770:1:28432198:28438198:1:3090
AGTGACGGCGTTGGCGGCGCGGACGTGGCTTGGCGTGTGGGGCGTGAGGACCATGCAAGCCCGAGGCTTCGGCTCGGATCAGGTACGCTGCGGCAGTGTCCGCTGCT
>ENSG00000130770:1:28432198:28438198:1:3259
CAGTCCGAGAATGTCGACCGGGGCGCGGGCTCCATCCGGGAAGCCGGTGGGGCCTTCGGAAAG
>ENSG00000130766:1:28455593:28461593:1:2849
AATTCCGGGCGCTCCCCGGTGCTGATTGGCGGAGCCCGTGACT
>ENSG00000130766:1:28455593:28461593:1:3014
CCCGGCGAGCGCTGGCAGTTCCGCGGCGGGGATGCTGAGGAGCGCTGGGTCCGGGAGC
>ENSG00000130766:1:28455593:28461593:1:3081
CCCTGCGGACTTCCGAGGCCGTGAAAACCCCTGCGCTGCGGCCCT
>ENSG00000130766:1:28455593:28461593:1:3138
GAGGCCGTTCGCCGTTCCCGAAGCCCGACTGG
>ENSG00000130766:1:28455593:28461593:1:3186
CAAAGCGGCCGTTCTCGGATTCCGGAGCGTTCTGGAGCCCCGAGAGACGCCCCG
>ENSG00000130766:1:28455593:28461593:1:3255
CCCGGCGGCGCCCAGTCCCGGCTTCATTCGGGCGTCCCTCCGAAACCCACTCGGGTGCACGGGTCGTCGGCGAGCCGCGACCGGGTCCTGGCGCGCACCATGATCGTGGCGGACTCCGAGTGCCGCGCAGAG
>ENSG00000130766:1:28455593:28461593:1:3397
ACCTGCGGTTCGCCCCGGGCGGCGTCGGCGACTCGGGCCCCGGAGAGGTAAGCGGCGGCCGCGCGACGCCCCT
>ENSG00000130766:1:28455593:28461593:1:3479
AACCCCGAACCGCGTCTGAGCCTCAGGCTGTCCGGAGCTGAGTCGGTGTG
>ENSG00000130766:1:28455593:28461593:1:3547
AAAGCCGAGCGCGTAACCCGGGACCCGGGTTG
>ENSG00000130766:1:28455593:28461593:1:3700
AGGGCCGCGGATCCTTCCTCGGCTCCCTCGGACTC
>ENSG00000130766:1:28455593:28461593:1:4029
CTTGGCGGGCCGCCCGGTACGCGGCGGC
>ENSG00000130766:1:28455593:28461593:1:4089
CTGGTCGCGGCTTCCGAAGCCAAGCGCGGGTTAGGCTGCGCCCTG
>ENSG00000130766:1:28455593:28461593:1:4215
CCCCCCGCATTCGCATCCCGGCATAGCCCGCAGGG
>ENSG00000130772:1:28525136:28531136:1:2434
GATCTCGGTTCGCTGCAACTTCCGCCTCCCGCGTTCAA
>ENSG00000130772:1:28525136:28531136:1:2862
CAGCCCGGAATTTTGCGCATGCGCCTCT
>ENSG00000130772:1:28525136:28531136:1:2911
CTCTTCGGCCTTCTCGGCACCCATACGTTTGGGAACGGCAGTTTCGAGGTTTGTGAGACGTCGGCTTCCGACCGGAAGT
>ENSG00000130772:1:28525136:28531136:1:3030
CTTCCCGGGCTCGGGTAACCGGAGTGCTGGTATCTAATCGTCGCTCAAAAGCTCCTAGGTGCGCGGGTGG
>ENSG00000204138:1:28565701:28571701:1:2924
AGGTGCGCAGAGCGGCCAGCGCATGCCCAGAGAGGTCGTAAGGAGGACGACCGCCCGGAGAGAAAGGACGCACGCTTCCCGCCATTTTGTTCAGCTTGCCGGGCAACCGGCCCC
>ENSG00000204138:1:28565701:28571701:1:3339
GGTAACGGCCCGGGTCGCCGTCGCTTCGGGCCA
>ENSG00000204138:1:28565701:28571701:1:3410
CACAACGGTCCAACCCGGGCTTCTCCGCCTGAGGCAGGGCCCGCGCAGGCTCGCCCTCTCCGCCCCCCGAGACT
>ENSG00000204138:1:28565701:28571701:1:3675
CAGAACGGGGGCTTCGGAGCCAGGCGGAGTT
>ENSG00000204138:1:28565701:28571701:1:3842
CACCCCGGCTCCGGGAAACCGGGAAGGCATCGAATTTGCTGCGATGTC
>ENSG00000204138:1:28565701:28571701:1:4387
CTTACCGGAAACCGCGGAACTGCGTGGAT
>ENSG00000180198:1:28702143:28708143:1:2908
AACTGCGCATGCTTCTGCGCACGCGCAATA
>ENSG00000180198:1:28702143:28708143:1:3477
TTAGGCGGCATCGGTCCCAACTCTAAAGTACGCGTTAGACGGGCCT
>ENSG00000180198:1:28702143:28708143:1:3544
GACCTCGGGACCCGCAGGGCTGCCGCCCGACCCAGCGAGCCT
>ENSG00000180098:1:28749184:28755184:1:2363
GGCTGCGGTGCAATGGCGCTATCTCGGCTCA
>ENSG00000180098:1:28749184:28755184:1:2438
TCTCCCGAGTAGCTGCGACTACCAGCGCTCGCCACCACGCCCGCTAATTTTCGTACTT
>ENSG00000180098:1:28749184:28755184:1:2802
AACTCCGCCCACCGCGATCCGGAAGCCTAGCGCCCAG
>ENSG00000180098:1:28749184:28755184:1:2900
GCCTGCGCAGAAGCCGTCGGAGGCGCATGCTCTGTAGCGGTCTCCGCAGCCAGGATTGGCGCCCGCGCGGGCCTTCGAGCCCCGCCCGCAGAG
>ENSG00000180098:1:28749184:28755184:1:3010
CACCCCGGTGCGCGGGTATGGCGGCCAG
>ENSG00000180098:1:28749184:28755184:1:3426
GGAGGCGAACCTCGCCCCTCGCTCCCCCAGCGGCGCGTAGCC
>ENSG00000180098:1:28749184:28755184:1:3610
GAGACCGTAATGAGCGTCAAAATTATCCGAAACCGCCTCA
>ENSG00000197989:1:28779082:28785082:-1:3735
TCAGGCGCTGCTCGCTCGCACGCCCAC
>ENSG00000197989:1:28779082:28785082:-1:3897
GAAGGCGCTTCTTCCGCTCGGAGGAAAGCCTCTGGCGGTTCTCGCTTCGCGGGCTCGGGATGGACACGCGCGTAGGG
>ENSG00000197989:1:28779082:28785082:-1:3983
TGACGCGCGGACAACGCCGGGGCGAGCAA
>ENSG00000197989:1:28779082:28785082:-1:4030
CTGTGCGCCACGCGGGCGGCCTACTGTCGGGTGTGGCCGCGAGGGGCGGCCTA
>ENSG00000197989:1:28779082:28785082:-1:4092
TTGCTCGCGGCTTCAGCGCCCTTTCTCCCCGCCGCATTCCCGGTGTCGACTTA
>ENSG00000197989:1:28779082:28785082:-1:4169
TCCTGCGCGCCGTTCCCCGCTAGTCGCTGCTGCTGGCGCGCACTCGCCGGGTTTTTCCTCCCACGGCCTCGAGATG
>ENSG00000197989:1:28779082:28785082:-1:4255
TGGCACGGAGGAGCCGGGCCTTCCAACCCGGTGGGCCCGAGCTCCGAAAGG
>ENSG00000197989:1:28779082:28785082:-1:4339
GGGGCCGCGCCCTTCTCTCGCTTCGGACTGCGCAACGCTGCGCTCTG
>ENSG00000188060:1:28788299:28794299:1:2952
TGGGGCGGGGGAGCGGTGTGGAGCGGGTAA
>ENSG00000188060:1:28788299:28794299:1:3168
CCACTCGGTCCGACGCCCTCGGTGCCCCGCCGGG
>ENSG00000188060:1:28788299:28794299:1:3326
GCTGCCGCTACCAATTTCGGGTCGCGCTGCT
>ENSG00000188060:1:28788299:28794299:1:3375
CAAGACGTCGCTGCTGCGGAGCTACGTGGCAGGCGCGCCTGGCGCCCCGGAGCCGGAGCC
>ENSG00000188060:1:28788299:28794299:1:3469
CGCCGCGCGCTGCAGCTGCGGGCCGGGCCGCGGGTCA
>ENSG00000188060:1:28788299:28794299:1:3522
CACCGCGGGCCACGAGCGCTTCAGGTGCGGGTAG
>ENSG00000188060:1:28788299:28794299:1:3584
GGGCTCGGTGAGCGTGCTTTAGGCCACGGCAACTCCCGAGAGG
>ENSG00000188060:1:28788299:28794299:1:3718
TCCCACGAACACTGCGGGGTGGGTCGAGTCC
>ENSG00000120656:1:28839165:28845165:-1:2453
AATGGCGTAACGGAGGTAAGCGGATTA
>ENSG00000120656:1:28839165:28845165:-1:2692
CCATCCGAGGGCGTCAATTACCCGTCATGCTACCGATAGATAAATAAGCAGCGTCGGGAAG
>ENSG00000120656:1:28839165:28845165:-1:2771
CTTAACGCCGGGTTGGAATACGCAGAGCTCGCTCAT
>ENSG00000120656:1:28839165:28845165:-1:2895
GTCTGCGCCTGCGCAAGCGAGGCGCGCGCCCGCCGGCCGGAAGAGCCGCGCGTTTCCGGGTTGGAGGCGGGGAGCGGTGCCGGAAGTAGTCGGGGAGGGCCGCGCAGTCGGACCGGCTGCTGAGACGAACGCTTCA
>ENSG00000120656:1:28839165:28845165:-1:3279
GGGAACGGGGACGGATGCGAGTTCTCCGGCATC
>ENSG00000162419:1:28864831:28870831:1:2924
ATCCTCGGTGGGACCGGCAATAGGGACGCGTCCCCTTTAAGGCGCCAGCTCTCCGGCGGCGGCGGCCGGAAGTGTTGAAGCCCGGCCTGGCGGCGGCGGTGGCGGTAGCTGCCGTGGCGGCCTCTGCGCATGCTCCGTCGCCTGCCCGCCCTGGCCGCTCGCCGCCCGCCCGCCCGACGGAGACGGTGAG
>ENSG00000162419:1:28864831:28870831:1:3314
GGGGACGCTGCCGCTGGGTCCGCCCGAGCCG
>ENSG00000162419:1:28864831:28870831:1:3567
AAAGGCGGGGTCCGGGGAGCACCGGGCCC
>ENSG00000162419:1:28864831:28870831:1:3659
AAGCCCGGATGCCCGCCTGGGAGGAGACCCTCTCGGAGCCTTGGCGGGAGA
>ENSG00000198492:1:28932858:28938858:1:2877
TTAGTCGAAACCTCGTGGTGCGACCCTGGTCGTCCCA
>ENSG00000198492:1:28932858:28938858:1:2952
GAGGCCGTGAGCACGGCTTCCGCTCCTCCAATCCGCCAGAGGGCGCAGCGGCCGGCCTCTCCCTTCCCGGGGTTCTTCGCGCCG
>ENSG00000198492:1:28932858:28938858:1:3181
TAGAGCGTCGCCGAGTCGGAGCCGGAGCC
>ENSG00000198492:1:28932858:28938858:1:3225
GTCTCCGCTGCGTCCGCCGAGGCCCCCGAGTGT
>ENSG00000198492:1:28932858:28938858:1:3394
AGGCCCGGCCCGCATGCCTCGGCCATTGTGTGAGGCGAGAAGGAGCCCGACTAGGCCCGGGCCCGCCGCTCCTGGGCAGGCCGAGCCGAGCCGAGGCGTCGTCTCTTGCGGGCCAGGTTTCGGGCCTCTCAGGCCGGCCGCGCCCGGCGCCTCT
>ENSG00000198492:1:28932858:28938858:1:3561
CTTCCCGCTTCTCCTCGGGCCTCGGAGCC
>ENSG00000198492:1:28932858:28938858:1:3675
TTCCTCGCGTCGCCGGTGGCGCGTCTGCCGCGTTTTCTCCCCTGCCCCACGGGCCTGGCGCTTTC
>ENSG00000198492:1:28932858:28938858:1:3986
GTCTCCGGGAAGCGCCCCGGGCGGAGGACCTTTCGGAAGCCGCTTAGTTCGCAGGTGCCGCACAC
>ENSG00000198492:1:28932858:28938858:1:4742
AGTGGCGCAATTTCGGCTCGCTCCAACTTCCGCCTCT
>ENSG00000116329:1:29008241:29014241:1:2844
TGGGACGGGGTCGCACTCGAGCCGGCGGAGCA
>ENSG00000116329:1:29008241:29014241:1:2910
AGCTCCGAGCCGGTGGTGCAGCGTCCGCCCCCGGTCGCGGGCGCAGACTGGCGGCCGCCTCCGGGCCACGTGGTGCGCGCGGCGGGCGCGTCCGAGGAGCCTGCGGCTGCTCCTGGCTCACAGCGCTCCGGGCGAGGAG
>ENSG00000116329:1:29008241:29014241:1:3069
TGGGCCGGTGCGGGCGGCGAGGCAGGCGGACGAGGCGCAGAGACAGCGGGGCG
>ENSG00000116329:1:29008241:29014241:1:3165
CTTGCCGCTCCCCTCGCGTCGGATCCCCGCGCCCAGGGCGCACGG
>ENSG00000116329:1:29008241:29014241:1:3245
GGAACCGGCCCCCTCCGCCGGCGCCGAGCTGCAGCCCCCGCTCTTCGCCAACGCCTCGGACGCCTACCCTAGCGCCTGCCCCAGCGCTGGCGCCAATGCGTCGGGGCCGCCAGGCGCGCGGAGCGCCTCGTCCCTCGCCCTGGCAATCGCCATCACCGCGCTCTACTCGGCCGTGTGCGCCGTGGGG
>ENSG00000116329:1:29008241:29014241:1:3453
ATGTTCGGCATCGTCCGGTGAGTCCGCTGCGGGCCGGCGCCGCAGGG
>ENSG00000116329:1:29008241:29014241:1:4076
GAGGGCGGCAGAGCATCCGGAGTGGCCGTCGTCCCT
>ENSG00000116329:1:29008241:29014241:1:5033
CACTTCGCAGGCTTCGAGGCAGGCCGGCCTG
>ENSG00000159023:1:29083215:29089215:1:2438
CAAGGCGGGCACGACAGGATCCAGAACTCGCTTTTACGGAACGCCTAC
>ENSG00000159023:1:29083215:29089215:1:3034
AAGGGCGAGAGCGGCGCGGAGCCAGAACGCGGTCGGCCCGGTCCCCGCCGCACCC
>ENSG00000159023:1:29083215:29089215:1:3114
GGGGGCGACCCTCGGTCCCCGGGAGGGACGGGGTT
>ENSG00000159023:1:29083215:29089215:1:3173
GGGCTCGGACCGTCCCGGGAGAGGCGAGACCAGGGTCGAAGGG
>ENSG00000159023:1:29083215:29089215:1:3330
GGGTCCGGGAGCTCGGATCCGGAGCTAGACACGTCCGGGTCCGGCCGGTCCT
>ENSG00000159023:1:29083215:29089215:1:3404
GCATTCGGTGTCCGCGGGAGAGTCCCTGCAGGTCGGCGCAGCC
>ENSG00000159023:1:29083215:29089215:1:3461
AGCCCCGCCTTGCCCGGCCCCGCATGCTCCTGCCGGGCCCGCAGCAGCGCTGGAGCGGGCTGGCGGCTAGCAGCGGGAGG
>ENSG00000159023:1:29083215:29089215:1:3628
TGGGGCGCCGGCTGTGCCCGCCAGGGTGGCCCCCCCGGCCGTCGCGCCAGC
>ENSG00000159023:1:29083215:29089215:1:4035
GGGTCCGGGAACGGACGACCCCTTCTCCGCCTCT
>ENSG00000187975:1:29320008:29326008:-1:1578
AGGTGCGACCGCGGTGGGGTCAGTGTGCGGGGAGTGGACGAAGCGGAGGA
>ENSG00000187975:1:29320008:29326008:-1:1736
GGCTTCGATCTCGCACACGGCCTCGCAGGG
>ENSG00000187975:1:29320008:29326008:-1:1812
TGGTCCGCCCGTTACCTCACCGACCCC
>ENSG00000187975:1:29320008:29326008:-1:1949
CCGTGCGGCTCCGGGACCCGGCTCCGCCCCG
>ENSG00000187975:1:29320008:29326008:-1:2003
TGGCCCGCCCCTTCCTCGGGTCCCCTCCCTGTCCGCGGCGCGCAGCCGGGTCT
>ENSG00000187975:1:29320008:29326008:-1:2177
GAAATCGGTCGCCGCCTCCCCCGAACCC
>ENSG00000187975:1:29320008:29326008:-1:2275
AGGGGCGGGAGGGCGCGAAGGCCGGGCCGCCCCCTTCGGGCTCGCCGGCGGGGTCGCAGCT
>ENSG00000187975:1:29320008:29326008:-1:2408
CCCGGCGGCACATCCGCACCCCGTCCGGTCCT
>ENSG00000187975:1:29320008:29326008:-1:2464
CCGGGCGCTGCTTTCGCTGAGGGCTTTGCGGAGTCGCCCCG
>ENSG00000187975:1:29320008:29326008:-1:2687
GGAAGCGGGGAAGGACGTGCGGGTGTCGGGGCT
>ENSG00000187975:1:29320008:29326008:-1:2847
AGGCGCGCACAGGGCGCCTACCTGCGATCCT
>ENSG00000187975:1:29320008:29326008:-1:2887
GCTGCCGCCTTTCAGCGGCGGTGGGGCCGGGCCCGGCGCGGGTCGGACGGTCCC
>ENSG00000187975:1:29320008:29326008:-1:3009
CCGCGCGCGGACTGGGACCCGGACCCGCGCGGCGCTGCGGCGCCAGGTGAGCCGAGCTG
>ENSG00000187975:1:29320008:29326008:-1:3157
GGGAGCGCGGCCCTCCCGTTCCCCCAGGCGGGAGT
>ENSG00000187975:1:29320008:29326008:-1:3363
GTTTTCGCTTCCCTCGCGGCAGCGACGCGCGGGGCTCCGGGTGA
>ENSG00000187975:1:29320008:29326008:-1:3445
TGAAGCGATGATCGCTCCTCCGGTTGCGGGCTG
>ENSG00000187975:1:29320008:29326008:-1:3706
AGGCCCGGGCCTTGAGCGCTCCAGTCGGAGGC
>ENSG00000187975:1:29320008:29326008:-1:3775
TGGGGCGTGGGTCGGGGAGCAAGGCCGCCTCCCCGAGGTTTCGGCTGCGGGCTCCAGCGCGGTGGTTCTTTAGGAAGCGGACGCGAGCAG
>ENSG00000187975:1:29320008:29326008:-1:3903
TCCTGCGGCCTGGGGCGCCTGGGCGGGGGCCGCGTCTTCTCCCTCGCCCTC
>ENSG00000187975:1:29320008:29326008:-1:4100
CTGACCGGGCCACGGGCCACGGAGGCCTCGGGCGGAGGAGGCGGGAAA
>ENSG00000187975:1:29320008:29326008:-1:4178
TCATCCGGAGGAGCCCGAATTGGAAACGTCGCAACC
>ENSG00000187975:1:29320008:29326008:-1:4514
GGAGCCGGTGACGCCCCCTCCTCCCGCGCTGCGGTATG
>ENSG00000187975:1:29320008:29326008:-1:4578
CCCGGCGAGCGACCCCTGCGGACCTGGGAGGCCCGAGCGCCCCC
>ENSG00000187975:1:29320008:29326008:-1:4701
GGGGCCGCACGTTTCCCGAGGCCCAAGACCCGCGGGCTTGCGGACCGGACGCAGGCGGCAGA
>ENSG00000187975:1:29320008:29326008:-1:4810
CTCTCCGCCCGCTGGCCGGGCCAACTCCGGCTTCTGCCGCGCGTGCCTGGCTCGGAGCTCCGCTGCGGAAAACCCGAGCGCGGGCGGCTCC
>ENSG00000187975:1:29320008:29326008:-1:4978
CCTCCCGGATTTGCGCCCCGAACCTGGCGCCCTGAAGCTAGAGGCCCGTCGGTCCA
>ENSG00000187975:1:29320008:29326008:-1:5052
CTCTCCGCAGAGCGCCCAGACGACGGCGAGATGACGGCCGGGAGCCCCGAAGAATGCGGGGAGGTGCGGAGGAGCCCCGAGGGCCGCGTCTCTCGCTTGGGCCGCCGCCTGGGCCGCCGCCGGCGCCCGCGCTCCCCGCCCGAGCCTCTGCGGGTGCGGGCGCGGCTGCGGCTGCGCTCGCCGTCGGGGGCGTTCGCGGCGCTGGG
>ENSG00000187975:1:29320008:29326008:-1:5292
GTGGCCGGCTACTGGCCGCACCGGGCCG
>ENSG00000187975:1:29320008:29326008:-1:5361
ATGAGCGAGCTGCGACGCGAGGGTCGCGGCGGGGGCCGGGCTCACGGCCCGCACGAGCGGCTGCGGCTCCTCGGGCCGGTGATCATGGGCGTCGGCCTGTTCGTGTTCATCTGCGCCAAC
>ENSG00000187975:1:29320008:29326008:-1:5507
GGAGACGCGACGGCTCCGCCAGGGGGTGCTGCGGGCCCAGGCGCTCCGGCCCCCCGACGGCCCG
>ENSG00000187975:1:29320008:29326008:-1:5648
GGACCCGTCCCCGCGTCGGGGTACTTCACCCGTCCCGTCAGTGCGGAGTCTGCGTTCAGAGCCCGCTAATCCTCGCTTGG
>ENSG00000187975:1:29320008:29326008:-1:5917
CTCACCGAAGCTGGCCACGGCTGGACCGCCTCA
>ENSG00000116350:1:29378086:29384086:-1:2809
ACAAACGCTCGCTCGCTGGGCTCTAGGAGGTGCGGACACTTCCGGGGGAGGGGCGAAGCCAGCTGGCTGCGGAAGGCGGTGCAGGAACCCCTTTGGCGAGCTCGCGCGAGGACGTGCCGCAGCGCCGCCTGTCGATCACCTTGCCCCGCCGCACGTCGGCGCGCCCCC
>ENSG00000116350:1:29378086:29384086:-1:2998
CTGGCCGAGCGGGAAGCGAACGCGCGCTCTCTCCGGTTACCTTCCGCCTCGGGGAAGGGCGGGGGAAGTGGAAGCGCGCGCTCGCGAGCTGCGTGCTCGCGTACGTCGCCGGGGTTCGGCTGCGTCCGTCCCGCCGCCCGCCCGTTGCCGCCGCCGCCGCTGCCGCCGTGCTCTCGCTTTGCCCGCCGCCGCCTAA
>ENSG00000116350:1:29378086:29384086:-1:3221
ACTGCCGTTGCCGGGATGCCGCGGGTGTACATCGGCCGC
>ENSG00000116350:1:29378086:29384086:-1:3270
AGGCCCGGGAGCGCGATGTGGAGCGCTTCT
>ENSG00000116350:1:29378086:29384086:-1:3348
GAGGGCGAAAGAGGGTCCGGCCGGGCGGGGAC
>ENSG00000116350:1:29378086:29384086:-1:3401
GGCCGCGGGGACGGGAGAGGGACGCCTGGTCCGCGCGGAGCGGCTACCGGCCTGGCCAGGCTCCGCCATAGTGGCGGCGCCTCGGGGGCGCGGGTAGGCCCCGGTTCCCACTGCGCCTGCGCGGGTGG
>ENSG00000116350:1:29378086:29384086:-1:3782
TCAGACGGTCACAGCGCCGTCTTCCCCGAGGAC
>ENSG00000116350:1:29378086:29384086:-1:3839
TTAGCCGTGTGCCACGCTTTTTTGGGCGGGAGA
>ENSG00000116350:1:29378086:29384086:-1:3896
AGTTTCGAAAGTATCGTCTTGCCGTGCTG
>ENSG00000116350:1:29378086:29384086:-1:4089
ATCTGCGTCTGGTTAACGCAGACGGAGACGAAATT
>ENSG00000116353:1:29427041:29433041:-1:2823
TTTGGCGGCCTCGCAAGCTCCGCACCCCCGGATCCCTCCGGGGCCCACACGCAGTC
>ENSG00000116353:1:29427041:29433041:-1:2960
AGGGGCGGGGCGCAGGCGCGCGGTCGCTGGAAGATGACGTAGCCGGGGCGTCAGG
>ENSG00000116353:1:29427041:29433041:-1:3056
TGTGGCGGGTGCGAACCCCCGCCCGGCAGT
>ENSG00000116353:1:29427041:29433041:-1:3136
TACTCCGCATCCGCCGAGCCTGCCCGGGTCCGGGCGCTTGT
>ENSG00000116353:1:29427041:29433041:-1:3202
AAGGTCGTCGAGTAAGAGACGGCGCCGAAGCCGGGGAA
>ENSG00000116353:1:29427041:29433041:-1:3325
CAAACCGAAGCCGAAGCCCAGGGCGTTTTT
>ENSG00000060656:1:29432615:29438615:1:2714
GTCACCGTCCCTGAGAGCGCTGTACGGGAGCTAGGCGTGGGC
>ENSG00000060656:1:29432615:29438615:1:2783
GTGCCCGGTCCGTGGAGACGTCCGTGGGCGTCCAG
>ENSG00000060656:1:29432615:29438615:1:2865
GGGCGCGCCAGGGCTAGCGGGCGGCCGGACCCGCTGCA
>ENSG00000060656:1:29432615:29438615:1:2925
AGCGCCGCGAGACCGCCGAACCCGCGGCCGGGCCTGACGTCAGCGCCCCGCTTGCTCCGGCTCGCGCTCTGGACTCGGCGCCAGTCCCGCTCCGCGCCGCGCCGCTCCGCTCCGGCTCGGGCTCCGGCTCGCCTCGGGCTG
>ENSG00000060656:1:29432615:29438615:1:3078
GGGGGCGGCGTCCCCCGCGCCGGGCCCCGGGACGGGCGGCGACGCTCCA
>ENSG00000060656:1:29432615:29438615:1:3172
CTCTGCGCGCCGGAGACCGAGACTCCGGCAGGTAAGCGCGCGGCGGCCGGACCGAGCCTGCCCCGCCGAGCCTCGGGGCCCGTGGCGTAGCTCGGAAGA
>ENSG00000060656:1:29432615:29438615:1:3322
CTGAGCGTAGGATGGGCGATTGTGTGCCCGGGGTGTTGCGTGACTGCGAATGT
>ENSG00000060656:1:29432615:29438615:1:3695
GGATCCGGGAACGCGTGTGTGGCGTGTGT
>ENSG00000060656:1:29432615:29438615:1:3749
GAAGGCGTGGGAACGGGTCCGGAACGTGTGT
>ENSG00000060656:1:29432615:29438615:1:3835
GGGGCCGCGTGGGTCCGAGTGAATGCCAAGTGTGCCGGGAATGCGTGTGTGGGAGCGAGTCTGGAACGGATGT
>ENSG00000060656:1:29432615:29438615:1:3954
TGTTGCGAGTGTGGAGCGCGCCTGGGCCGCGGCTGCGAGTGT
>ENSG00000060656:1:29432615:29438615:1:4065
TGTGGCGCGCTGGGCCGGAACAAGTTGTCGCGGCGGCGCCCCC
>ENSG00000060656:1:29432615:29438615:1:4304
AGGGCCGGACCGGCGGGCGCTCCTGCGGTGGCCGGGCCGCGGCTGCGCCCCG
>ENSG00000060656:1:29432615:29438615:1:4374
GTCCCCGGGCTGGGCTGCGACGTCCGGGCGCGGGC
>ENSG00000060656:1:29432615:29438615:1:4446
CTTGGCGCGCAGGACGCGCGGGGGACGCCCGGGCCTCCCGGGACA
>ENSG00000060656:1:29432615:29438615:1:4561
GTGAGCGTGAGTGTGAGCGTGTGGCTCCGCGCTTGTCTGCTGTGTGGTCGCGTTCTCCGGGTGTGTTTCGGAGTC
>ENSG00000060656:1:29432615:29438615:1:4716
GTGCTCGTCGGAGTGTGGACGGTGTGTCGGATGT
>ENSG00000060656:1:29432615:29438615:1:4845
TCCCCCGCCCTCGCCACCGGCGGGGCTGCTCCGCGGGCTCCGGGTAGCCGGGAGACGCCCGGGGCGGGATCCGAGCCGAGACACGTGCTGGAGCGGAGCCGCTTCCTCACGGTCGCCAGCCGCAGACAACTGACCTCCCCGGCATCGCGTTCGCGGCCCTGCTGCTGGCTCCGGTGTCTCGGGCCGGAACTCCTGTGGCTCCAGCGTTCGCGCCGGCCACTGGCCAGCGCTTGGGCCTCGCCCTG
>ENSG00000060656:1:29432615:29438615:1:5127
CTCCCCGTTCCCGAAAGGACGCCCAAGGCGACCTC
>ENSG00000060656:1:29432615:29438615:1:5737
GGCTCCGGAGCTTCCGGGTAGGGGCGGTGTG
>ENSG00000186056:1:30960926:30966926:1:701
TGACACGTCCAGCGTATCCACGATCTG
>ENSG00000186056:1:30960926:30966926:1:2749
TTTAGCGCTGGCTCCGCCCCTAGCCTTGGCCCGCCTCAGCGCGGACTC
>ENSG00000186056:1:30960926:30966926:1:2850
GGAGCCGACTCTCTCCGCCTCCGCCCCGGTCCCGCCCTG
>ENSG00000186056:1:30960926:30966926:1:2948
CGCCCCGCCGCTCTCTCCGTCTCCGCCCCT
>ENSG00000186056:1:30960926:30966926:1:3122
CCCTGCGCCGGCGCTGGCTCCGTCTGCGCCTCAGCCTCGGTCCCGCCTCC
>ENSG00000186056:1:30960926:30966926:1:3275
CTTCTCGATGACGCTGTAGCTCTCCACGTAATCGACGTGTTCGTCCTGCGGCTCGCTGGCGATCTGCCGCAGCGTGGCCTTGTCCACGCTGCCCACTCCGATGGCGAACAGCTCGACGCCGCTGGCCCGGGCCCGCGCAGACACGTCCTGCACGCTGTC
>ENSG00000186056:1:30960926:30966926:1:3465
ACCTGCGACACGCGGGGCGGTGTGACACCGGGCTCCCGGAAGCCCACGGGACT
>ENSG00000186056:1:30960926:30966926:1:3536
AGGCCCGGAGAGGCGGGAGGACTGCCGGGTCGCACAGCCAGGCGGCACCCGGGGGAAGAGGACCCGGCTGGCCGAAGAG
>ENSG00000186056:1:30960926:30966926:1:3934
GCTGCCGTCTCCCGTCTTGCTGTCCTTGTCCCGGTAAGACCGGGGAC
>ENSG00000162510:1:30966021:30972021:-1:807
CATTGCGTTTCTCACCGCTGGTCACCGTGGAT
>ENSG00000162510:1:30966021:30972021:-1:3001
ACAACCGTGCCGGCTGCTGCCCGTGCTG
>ENSG00000162510:1:30966021:30972021:-1:4875
GTTGTCGACAGCTCTCGCAGCGTTCGGCCTG
>ENSG00000162511:1:31000254:31006254:-1:3216
GTCTGCGGTGACCCGTCATCTACGGAGCC
>ENSG00000162511:1:31000254:31006254:-1:3414
ACTGACGTTCACTCCGAGGCTGGCTCCGTTTCT
>ENSG00000162512:1:31151195:31157195:-1:2638
GAAAACGCCCATGCGACCCCTCCGCTCGGCGACTTC
>ENSG00000162512:1:31151195:31157195:-1:2729
CACGGCGGCCGCGGAGGTGCGTCCGGCGGGCTCCGCGACCTCCAGCCCCGGGATCGGCGAGGCCGGCTGCTCACTCAGGTGTCCGGGTGCCCACTCGGCAGCGCGGGGCT
>ENSG00000162512:1:31151195:31157195:-1:2877
GGGCGCGGAGCCCCGCGGGGGGCGCACTG
>ENSG00000162512:1:31151195:31157195:-1:2929
TCCTCCGTTCCGCCCGCGCTGGGGGCGGCCCG
>ENSG00000162512:1:31151195:31157195:-1:2972
GGCGGCGCACGCTTCCTGCGGGCGCGGCCGCTGTGGGCGCGGAGCTGCGAGGCGGAGCCGGGCGGCCGAGCCGGGAGCCCGCGAGCCTAGAGCGCGTCGGTCCAGCCGCCGGGCCG
>ENSG00000162512:1:31151195:31157195:-1:3184
GGGGCCGCCGCACCGTGCCGGGGCCGCCCAC
>ENSG00000162512:1:31151195:31157195:-1:3384
GCCCGCGACCCCCCCTCCGGGACCCCGCTCCC
>ENSG00000162512:1:31151195:31157195:-1:3456
CCCCTCGACCCTCCCCCGAGCGCCCCT
>ENSG00000162512:1:31151195:31157195:-1:3682
CTCCCCGGGGACGAAGCGGGACCCCTGCGCTGGCCTGGGAGGCGCGAGAAG
>ENSG00000134644:1:31308350:31314350:-1:2879
GCGGGCGCGAGGAGCGCGTCCGAGACTCGGTGGAGCGTCACCGGCGCAACCCCGCGTGC
>ENSG00000134644:1:31308350:31314350:-1:2961
AGGTGCGGGCCGGCGGGACCCCGCCTTCGGCCCTGGCGGCGCGCGCTCGCCTAGCGGGCGGGCACTCGCGCGCAGCGTTTGTGTTGCCTGCGAGTTTCCCGAGTTC
>ENSG00000134644:1:31308350:31314350:-1:3122
TTCTCCGCACATGCCGCTGCCACCGCCGGGGCCGGGGCCGGAGCC
>ENSG00000134644:1:31308350:31314350:-1:3287
CCTACCGCTCCGCCCGTGAGTATCCGCACCCCACCGGCCCCAAACGCTGCTCCGGACCCCTAACGAGCAG
>ENSG00000134644:1:31308350:31314350:-1:3553
AGGCCCGAGCCCAGGGCGTAGACGTGCCT
>ENSG00000134644:1:31308350:31314350:-1:3704
CACCCCGATTTCTTCGACTTCTTGAGCTTCCGTGGCAGCGCCGGAGGA
>ENSG00000084628:1:31481986:31487986:-1:2583
CCTGTCGGTGGCGGCGGCGGAGCCACGTGGTGGGGCCGGGAAGCCGCGGCCGACGAGAGCCCGGGCGACTGC
>ENSG00000084628:1:31481986:31487986:-1:2708
TGCTCCGCGCTCCCCGCCAGCCGCCCCGGGGCAGGAGGCGCGCCTGACGGACGGCCCGCTAGACAAAGGAGGCGCGGCTCGGCGGGGCCAGCGCGCGGACGGACGGACCATGGACTCGGAGCGCGGGCGGCCGG
>ENSG00000084628:1:31481986:31487986:-1:2853
GGGACCGGACACTCCCGGGCCCGGCCCTAGGCGCCCGGCCCCGCCGCCCGGCGCGCCCAGCGGGGAGGACGTGGAG
>ENSG00000084628:1:31481986:31487986:-1:3015
TGCAGCGGGCGCTGCACGCTGGTCGCCTTC
>ENSG00000084628:1:31481986:31487986:-1:3244
GTGTGCGCTTCTCGCTGCTGTGCCCGGCGCTCCTCCGGTCCCCAAGTGCGTCCTGTGCGCGAGTCC
>ENSG00000060688:1:31539204:31545204:-1:2686
TCATACGTACTAGGCGTCAGCTCCAGGTCCCCGAGTCGCTGCGCTGAACTAAACGCCGACCCCAGTCAGCCAGCGCGTTTCC
>ENSG00000060688:1:31539204:31545204:-1:2778
CCCAGCGCGCCTAGGGCGGTCGCCAGCTCCGTCCAC
>ENSG00000060688:1:31539204:31545204:-1:2956
AATTGCGTGGCGCCTGAGAGCGGCAGCGCGGTCAGTGGCGGCGCTGAAGAGACCGGTTGCCGCCATG
>ENSG00000060688:1:31539204:31545204:-1:3241
TTTCCCGCATTGCGGGGGCAGAACGAGAGTTTCTACGCAGAG
>ENSG00000060688:1:31539204:31545204:-1:3317
GCCTGCGAATGCTGCGTACGTGTTCCCCCGTTTGGCGCCCGTTTTC
>ENSG00000060688:1:31539204:31545204:-1:4875
AATCTCGGTGCACCGCAACCTCCGCCACC
>ENSG00000121766:1:31539429:31545429:1:2415
GAAAACGGGCGCCAAACGGGGGAACACGTACGCAGCATTCGCAGGC
>ENSG00000121766:1:31539429:31545429:1:2495
CTCTGCGTAGAAACTCTCGTTCTGCCCCCGCAATGCGGGAAA
>ENSG00000121766:1:31539429:31545429:1:2755
CATGGCGGCAACCGGTCTCTTCAGCGCCGCCACTGACCGCGCTGCCGCTCTCAGGCGCCACGCAATT
>ENSG00000121766:1:31539429:31545429:1:2964
GTGGACGGAGCTGGCGACCGCCCTAGGCGCGCTGGG
>ENSG00000121766:1:31539429:31545429:1:3010
GGAAACGCGCTGGCTGACTGGGGTCGGCGTTTAGTTCAGCGCAGCGACTCG
>ENSG00000121769:1:31615510:31621510:-1:2173
AAGCTCGGAGCTGTGCGAAGAAACCGGAAAA
>ENSG00000121769:1:31615510:31621510:-1:2975
TAAAGCGGCAGCCCGGGCAGGGAGCCGCCGTCGGAGCC
>ENSG00000168528:1:31651999:31657999:1:635
ACTCTCGCTGCTGGCCGGATGACGCCGCTTGG
>ENSG00000168528:1:31651999:31657999:1:4795
GTCAACGTTTATTCGACGCTTGATTTACATTTCGCGTGTCA
>ENSG00000142910:1:31811700:31817700:1:3744
ACCTGCGGGGCATCCGGGACGCGGGAGGCCGGTACT
>ENSG00000121764:1:31854228:31860228:1:1505
AGGAACGAGCGTCTCCCTCCGCCCTGCGGGTCTCGGGGCT
>ENSG00000121764:1:31854228:31860228:1:1610
CTCCCCGCAGCGCGCAGCCCGGCGGAGCCCGCGCCGAGCCACAGCCCGCGCAGTTGCCGCGGATCGTGCTGAGCCCCGCGAGCCGAGGCAGCGCAGCC
>ENSG00000121764:1:31854228:31860228:1:1754
AGGCTCGGCCTTCCTCGCAGGAAGGCGAAGTCCCCGGTGCCAGGTCCGGGGACCAGCAGCCGAGAACGCCCGGGTCCCGGAGCC
>ENSG00000121764:1:31854228:31860228:1:1985
GGCTCCGAGTGCCCTCGCTCCCCCGCGCCTTCCCGGAGCCCCGCCAGC
>ENSG00000121764:1:31854228:31860228:1:2051
TCCCGCGGACGGAGCGGGCCTGCCGGCGTTCAG
>ENSG00000121764:1:31854228:31860228:1:2127
GGATCCGCAACCCTCCGGCACCTGGCCGGGGTCGTCCTA
>ENSG00000121764:1:31854228:31860228:1:2243
GAGAGCGACCCGCGCGCCGGAACAGCGGCTCCTGGCGGCCGTCGGGGAGCGTCGCGGCCCT
>ENSG00000121764:1:31854228:31860228:1:2345
TTGCTCGCAAGGGGTCGTCAGTCCCTCCGCGCACCA
>ENSG00000162517:1:31880075:31886075:-1:2523
AATTCCGCCATCGCCTCTCCCTACCGGGAAGAGTCGGTCGGTTCCCCGTTGTC
>ENSG00000162517:1:31880075:31886075:-1:2597
CCCCTCGTCTCCTTTCCCGCGGCTCATCTGCGGAAAC
>ENSG00000162517:1:31880075:31886075:-1:2875
CCCATCGTCACTTCCGTCGGCCGACAGC
>ENSG00000162517:1:31880075:31886075:-1:2952
AAAGCCGAGACGAGGGGCGGGTTTGAGAGCGGAAAG
>ENSG00000162517:1:31880075:31886075:-1:3079
AGCGGCGGTGCCAGGCGCAGGCCCGACGTCCCC
>ENSG00000162517:1:31880075:31886075:-1:3121
CTCCCCGCTTTCTCCGCGCCCTTCCCACGATGGGTTCGCTTCAGCGAGGCCTTGCGCTGTAGAGAACCGAAAAGGGACCGTCGGTCGCGCCCTGCTCACGTCATGAAGGACCGCACATTCGCGAGGTCGTGTCGCGCCCCCTTGACGTCGCTCACTCGAGGAT
>ENSG00000162517:1:31880075:31886075:-1:3402
GGTTCCGCCGATCTCATTTGGGGCGTCGGATAA
>ENSG00000084636:1:31939507:31945507:-1:368
GTCTGCGTGTGAGCCCGTATGCGCATAT
>ENSG00000084636:1:31939507:31945507:-1:754
CCTCACGGGATACCCGGGTTGCTGGCGTGCAG
>ENSG00000084636:1:31939507:31945507:-1:1949
TGGGGCGCCTCTGTGGCGTGGTTGGGGTTTCCGCTGACTCAGCGCCTCT
>ENSG00000084636:1:31939507:31945507:-1:3047
GGGCACGTAGGGTCCCGCCTAGCTCGAGGATCGCTCACCTGGCGGTGAG
>ENSG00000084636:1:31939507:31945507:-1:3145
CACCCCGCAGTCTAGCCGCCTCTGGTGCCGCTGGA
>ENSG00000121753:1:31999223:32005223:-1:2432
AGGGGCGTCGCGGATCGCCTCATTCTGCGGTCCA
>ENSG00000121753:1:31999223:32005223:-1:2543
GGGCACGATCGGCTCGGCTGGCGCTGTT
>ENSG00000121753:1:31999223:32005223:-1:2687
TCGGCCGTCACTCGGCCCGGCGCGCGCTGCGGGCAGCGGCCGGAGCGGCCGGAGGAACCGGGTTCGGCGGCAGCGGCGGCGGCGCTCAGAGACCGAAGAGGATGCGGCACCGGCTCT
>ENSG00000121753:1:31999223:32005223:-1:2965
CGCCCCGCGCTGCTCCGCGGCGCCTTT
>ENSG00000121753:1:31999223:32005223:-1:3010
GAGAGCGGGAGCCTCGGCCCTCCGCGCGGCT
>ENSG00000121753:1:31999223:32005223:-1:3090
ACTTGCGCCCCGTGGCCGCCCCCGCCAGCGCCGGCCCCCGCTCCT
>ENSG00000121753:1:31999223:32005223:-1:3170
GACCCCGACCTGGCCTCGCACCGAGCCCTGCCGGCGCGGTCCCGAGTTTCCGCACCGGCCCGGACTCGGGGCGCTCTC
>ENSG00000121753:1:31999223:32005223:-1:3275
CAGCCCGAACTGAGTTCGTTCAGCGTTCGCCCAC
>ENSG00000121753:1:31999223:32005223:-1:3572
TTTCCCGTCACGGTCTGAATGCCGGACCC
>ENSG00000121753:1:31999223:32005223:-1:3746
CTGACCGGAGTCCCGCCTTCCCTCGCCAAT
>ENSG00000121753:1:31999223:32005223:-1:3964
CCAGACGCACCCTCCCGCAGCCCCAGGGCCGGCATGATCCGGAGGG
>ENSG00000121753:1:31999223:32005223:-1:4196
CTGGGCGTCCTCTGGCGCCCCCTGCCCGAAGCC
>ENSG00000121753:1:31999223:32005223:-1:4246
TCTCCCGCGGGCAACCCCGGGTTTCCGCAGCC
>ENSG00000121753:1:31999223:32005223:-1:5011
GCTTTCGGTCAGACGACCTACGTTCAA
>ENSG00000134668:1:32051210:32057210:-1:1854
TCCAGCGTGGGCGACAGAGCGAGACGCTGTT
>ENSG00000134668:1:32051210:32057210:-1:2886
GAGGGCGCCCTCTGCCGGGGCAGGAACGCCAGC
>ENSG00000134668:1:32051210:32057210:-1:3068
AGCGACGCGACCGATGGGGCCCGGATTT
>ENSG00000134668:1:32051210:32057210:-1:3140
TGGGGCGCCTTTCAGAACGGGACCGATGGG
>ENSG00000134668:1:32051210:32057210:-1:4722
TGTGTCGTGCGGACTGGCAGCGATGAA
>ENSG00000184007:1:32173578:32179578:-1:2303
TCAAGCGTTTTCATACGTTGTTATCGATACGTGAAA
>ENSG00000184007:1:32173578:32179578:-1:2502
ATCTTCGACGAAGATGCACACGCCATT
>ENSG00000184007:1:32173578:32179578:-1:2725
AGGTGCGGATGGGCGGGGCGCAGCGTGGGCGAGCGACTCC
>ENSG00000184007:1:32173578:32179578:-1:2800
GGACTCGCCTTCCGTAGCCGGGAGTGCGGAGCGGAACGAACCACGAGGAGGAGGAGCGGGGGAGGCGCCCAG
>ENSG00000184007:1:32173578:32179578:-1:3019
GGTTCCGGCTGCGCGCGCAGCGGTGGTGGTGGCGGCGCGATCGGCCGGGCTGTAACCGTCGTCTGTCCGGGAGCGGCTGGAGCGGCAGCGGCGGCCGGGCACGGCGCGAGGTGACGCCACAGGGCAGCGGCGGCAGCGGAGGCAGCGGCGGCAGC
>ENSG00000184007:1:32173578:32179578:-1:3206
CAAGACGGACTCGTGGAGACGCGCCGCC
>ENSG00000184007:1:32173578:32179578:-1:3344
AGAGGCGCCTCCTCGCTCCCGCCACCGCCGGACTT
>ENSG00000184007:1:32173578:32179578:-1:3469
GGAGGCGCCGCAGCCATTAGTGCAGGCCGGAGACACGTCCCCGGAAGGAGGGCCGGGCCG
>ENSG00000121774:1:32249017:32255017:1:2669
TCAGCCGTTGGAGAGGGCGTGGCCCCGCGAGTAACAGGTCTCCCGCCCCACACTCCGCGGGCCCGCGCGCAGAC
>ENSG00000121774:1:32249017:32255017:1:2789
AGACACGTGTTCCGCTAGCGCCGAGTCACGTGGAAAACGAAACGAACGGAGCCCACTGCCTCCCGCGCATGCGCATCAAGCTCTGGCCTGGCGGGAGCGGAGGGAAAGCCAGAGTCGGGAGGCGACTTCTCGGACGCCGCGGCGGTGCGCAGGCGCCGTGGCCGGACTG
>ENSG00000121774:1:32249017:32255017:1:2967
TTCTCCGCGGAGAAACCCAAGGGCGGTGCCGGTGGCTGGCTGCGCACGCGCGCCGCC
>ENSG00000121774:1:32249017:32255017:1:3039
TCTCTCGCTGGGTCGCTCGGGTCGGCTTCGGTCGCTACCGCTCCCGCTCTGCCACCCCCGCCAACCGCCGCTCGGGCCTCCGTCGCTGCCGCGTCGCTTTCTCGCTCCTTGGATCGCACAT
>ENSG00000121774:1:32249017:32255017:1:3172
AGCGCCGGGACGACCCCGCCGCGCGCATGAGCCGGTCTTCGGGCCGTAGCGGCTCC
>ENSG00000121774:1:32249017:32255017:1:3248
CCCCTCGGTGCGTCAGACGCCGTCTCGGCAGCCGCCGCTGCCTCACCGGTCCCGGGGAG
>ENSG00000121774:1:32249017:32255017:1:3318
TCCCGCGGGGGCGCCCGGGCCTCGCCCGCCACGCAGCCGCCACCGCTGCTGCCGCCCTCGGCCACGGGTCCCGACGCGACAGTGGGCGGGCCAGCGCCGACCCCGCTGCT
>ENSG00000121774:1:32249017:32255017:1:3477
CTGCCCGAACTCATGGCCGAGAAGGACTCGCTCGACCCGTCCTT
>ENSG00000121774:1:32249017:32255017:1:3618
CCTCTCGCTTCCCGCCCCCTCGGGACCGAGGCAGTCGGGAGTTCCGGTCTC
>ENSG00000121774:1:32249017:32255017:1:3747
AGGCCCGAAGGCGACTTTGCGATCCCCTAGCGCTAAT
>ENSG00000121774:1:32249017:32255017:1:3918
TTGATCGCGGGTGGCGATGAGCGCCTCGACCGAGGTG
>ENSG00000121774:1:32249017:32255017:1:4047
GCTGTCGCTGGGGCCGAGCCGGACTTAGCGGTAACCGCAGCT
>ENSG00000121775:1:32307219:32313219:1:3636
GGGAGCGGAGAGGCGGCTCCGCACCCTCCTCCGGTCGCCGCCGCCCCG
>ENSG00000121775:1:32307219:32313219:1:3777
AAGGGCGTGGGGGACCGAGAGACAAAGAGCGCGCAGGCACCGCCTCCGTCCGGGCGGCCCC
>ENSG00000121775:1:32307219:32313219:1:3923
GGCTGCGGCGGTTAGTCCTCTCCCGGCCGCCGTCGCCTCCGACATATTGCCCGCAGGAGCTGCGGCGGCGAAGCGGAGAGCACCGGGGGG
>ENSG00000121775:1:32307219:32313219:1:4027
CAGAGCGGCTCAGGCTCGGCCTGGCAACGAGCGGGCGCACGGGTTA
>ENSG00000121775:1:32307219:32313219:1:4135
GGATGCGAGCGCAGACGGGATCCCGCCCCCTCCTGTCGTTTTGCGGGGTG
>ENSG00000121775:1:32307219:32313219:1:4349
GGGGGCGCTAGTGCAGTCGGCGTTTCT
>ENSG00000121775:1:32307219:32313219:1:4770
GGAAACGCTTCCGAGCTGAGATGCTACGGCGTGGGG
>ENSG00000025800:1:32343226:32349226:1:3629
TGCGCCGCTGAAGGCCGGGAGAACGGAATCAAGGCGGAAAT
>ENSG00000084652:1:32414874:32420874:1:2648
CTTCCCGAGTCCTCGGAGTTCCCGGATGG
>ENSG00000084652:1:32414874:32420874:1:2933
GCCTCCGAGGCCGCCCTCGCTTCGTCCTTCCCAGCAAGCTCCGCGCCGGCGCCGGCTAT
>ENSG00000084652:1:32414874:32420874:1:3070
GCCATCGGACGTCGGCGGTGAGGTACGTGCAGCGGCGGCCGGTGGG
>ENSG00000084652:1:32414874:32420874:1:3206
ATATGCGCATGCGCGGGCGTGCCTCGCGGCTTG
>ENSG00000084652:1:32414874:32420874:1:3359
CCTGCCGCGAGGGGGCCGGTTGTGCCGGGAAG
>ENSG00000084652:1:32414874:32420874:1:3491
AGAGCCGTTGGCGCCCTCCGCCCGGGCCTGCCGGTCCGTTTAT
>ENSG00000084652:1:32414874:32420874:1:3958
GGCCGCGGTCCCCCCTGCGCTCTGGCGAGTTGGCGGAGCT
>ENSG00000084652:1:32414874:32420874:1:4818
AGATCCGGCAGAGTGACGAGGTCGGAGAC
>ENSG00000160050:1:32435821:32441821:1:3106
GGGGGCGGAATGACGCGGGTCTGACGCTCTGTCTTCGAGCGCGGCTGCGGAGCTGAGCGATGAG
>ENSG00000160050:1:32435821:32441821:1:3497
GGGGGCGCTGCTGGACCGGGGACCTCGGAGCA
>ENSG00000160051:1:32440849:32446849:1:2505
CAAAGCGCCACGATCCTTGACGGGCAC
>ENSG00000160051:1:32440849:32446849:1:2547
CTGGCCGAGAACGCCGAGCCTGAGGAGCAGTCCGCTGCGTAGGCGTCCCACGCAGGC
>ENSG00000160051:1:32440849:32446849:1:2646
AGACTCGGGCGGGTGTTCTGCGGCCCC
>ENSG00000160051:1:32440849:32446849:1:2752
CCTTGCGCCTTTCCTCCCGGTCTCCGCGGAGAC
>ENSG00000160051:1:32440849:32446849:1:2861
GGGGACGCAGGTACGCCTGTCGCCAGGACGCCTCT
>ENSG00000160051:1:32440849:32446849:1:2959
AGGAGCGACGCCGACCAATGACGTACTTCGCAGGCGCGCGGGCGGGCCT
>ENSG00000160051:1:32440849:32446849:1:3325
GGCATCGTCCCTCGAGCCCCCCGGAGCCCTAGCGCACAG
>ENSG00000160051:1:32440849:32446849:1:3550
TGAGGCGATTGTACGAGAGGTCGAGGGCGACCTGGGCACGCTTCAGTGGACCGAGGGCCGCATTCCCAGGCCGCGATTCC
>ENSG00000204124:1:32444282:32450282:1:117
TGAGGCGATTGTACGAGAGGTCGAGGGCGACCTGGGCACGCTTCAGTGGACCGAGGGCCGCATTCCCAGGCCGCGATTCC
>ENSG00000160055:1:32457536:32463536:-1:2630
TTCCCCGCTAACGGCAAAACTGGCGTGTCC
>ENSG00000160055:1:32457536:32463536:-1:2749
TCCTTCGCGGTTATACTTAATCTGCGTAATGGACCGCTCAT
>ENSG00000160055:1:32457536:32463536:-1:2905
CATCCCGGCTGTGACGCGAGGAAGGCCGCAACGTGAGTAAGACCGGAAAAGGTTTCGAGGTCACTTCCGGATTATGGGTCTCCGCCCCTTCGTTCCCGGAAGTAGAAGACAGCGGCGTTGCCATGGCGGCGTCTCTGGGTAGGTAGCCGGCCCCGCCCTTCCATGGATTTCCCGACCCTCGCCTCGAATTC
>ENSG00000160055:1:32457536:32463536:-1:3192
TTAGCCGCCAGTCGCAGCCGAGGCGAAGAGAGCGAAGGA
>ENSG00000160055:1:32457536:32463536:-1:3371
TGGCACGCAGCCGCTGCTGAAGCGGGCCTCCGCCGGCCTGCAGCGGGTTC
>ENSG00000084623:1:32457558:32463558:1:2560
GAACCCGCTGCAGGCCGGCGGAGGCCCGCTTCAGCAGCGGCTGCGTGCCA
>ENSG00000084623:1:32457558:32463558:1:2750
TCCTTCGCTCTCTTCGCCTCGGCTGCGACTGGCGGCTAA
>ENSG00000084623:1:32457558:32463558:1:2885
GAATTCGAGGCGAGGGTCGGGAAATCCATGGAAGGGCGGGGCCGGCTACCTACCCAGAGACGCCGCCATGGCAACGCCGCTGTCTTCTACTTCCGGGAACGAAGGGGCGGAGACCCATAATCCGGAAGTGACCTCGAAACCTTTTCCGGTCTTACTCACGTTGCGGCCTTCCTCGCGTCACAGCCGGGATG
>ENSG00000084623:1:32457558:32463558:1:3191
ATGAGCGGTCCATTACGCAGATTAAGTATAACCGCGAAGGA
>ENSG00000084623:1:32457558:32463558:1:3321
GGACACGCCAGTTTTGCCGTTAGCGGGGAA
>ENSG00000184416:1:32475978:32481978:-1:1136
AGCTGCGAGGTCGAGGAGGGACGCCAGC
>ENSG00000184416:1:32475978:32481978:-1:2246
TTCTACGGGGCCCGGAGGCGCCCCCGCTTCGCGGCACG
>ENSG00000184416:1:32475978:32481978:-1:2310
CCTGTCGCCAGGGCCCGCGTCCTCTCCGGACCT
>ENSG00000184416:1:32475978:32481978:-1:2354
TGTTGCGTAGCGTCGACTCCTTCGAGAAG
>ENSG00000184416:1:32475978:32481978:-1:2425
GAGCGCGCGGCTTGGCGGAGTAGGGGGCACGGCCAGCGCAGTCAGAGCTGGCGCCCTCCTGCGTAAGCCCAATCCGGGAAACTCGTTGCC
>ENSG00000184416:1:32475978:32481978:-1:2613
GAGGGCGCGGAAGCGACGCTGGGCATCGCCCGCTCCATCGAGGTGTGCCGAGGGAGCTCCCGAGCCC
>ENSG00000184416:1:32475978:32481978:-1:2830
AAGGGCGCGGGCGAGACAATTCCGACCCT
>ENSG00000184416:1:32475978:32481978:-1:3002
TAGCTCGCGAAGTGGGCGCGGTCGTAGGGGCCCGGGAAG
>ENSG00000184416:1:32475978:32481978:-1:3127
ACCAACGCGTGGCGGCTGAGCGAGGTGAACGAGGAC
>ENSG00000184416:1:32475978:32481978:-1:3225
CCTGGCGCGCAGCGCCCGCTTCCGTCAGGGAGGTCGCTTCCCGGTGCT
>ENSG00000184416:1:32475978:32481978:-1:3364
TGGCCCGGTCAATTCGCGGCGTAGCCGCTGCC
>ENSG00000184416:1:32475978:32481978:-1:3415
GGTCCCGCCCCTCTCCCGCCTTTTCGCTGGG
>ENSG00000184416:1:32475978:32481978:-1:3465
GGCCCCGCCCCTGACGGTTCCGGGCCCCGCGAAG
>ENSG00000184416:1:32475978:32481978:-1:3583
TGGTCCGAAGCCTCGTGAGTTCGCCCTGGTCGTTGCA
>ENSG00000184416:1:32475978:32481978:-1:3769
TGCTGCGAACTGCGCTGGCGGGGGCTCGTCCTTGGGCGCGGGG
>ENSG00000184416:1:32475978:32481978:-1:3821
GGACACGCTCTCGGCCCAGGCCGCGAAACAAGCCCGCGTGACTGGCGGAGGC
>ENSG00000183615:1:32482421:32488421:1:4300
GGCCCCGCTGCTGCGGCACCTGGGCCTCACGCGCATGA
>ENSG00000182866:1:32486480:32492480:1:241
GGCCCCGCTGCTGCGGCACCTGGGCCTCACGCGCATGA
>ENSG00000182866:1:32486480:32492480:1:2910
GGGCCCGGTTGGCTGCGGAGCCCTCCGGAGGA
>ENSG00000116478:1:32527274:32533274:1:2885
CCTGCCGAGTTCCGGGCCCGTGTCTGCGCAAGCTGATTGGCTGGAGCGGTGCCCGGGCTGCGCGGCTAT
>ENSG00000116478:1:32527274:32533274:1:3009
TGGGTCGGACGCTGAGCGGAGCCGCGGGCGGGAGGGCGGACGGACCGACTGACGGTAGGGACGGGAGGCGAGCAAGATGGCGCAGACGCAGGGCACCCGGAGGA
>ENSG00000116478:1:32527274:32533274:1:3578
CTGAGCGGGGCCTGCGGTTGCTACTGCGACGTGGGGCGCCAGG
>ENSG00000175130:1:32571567:32577567:-1:2651
CTGACCGCTCTCCAGGCCGGAGCGGGTGCCGAGCCC
>ENSG00000175130:1:32571567:32577567:-1:3001
GTACCCGACCGCCAGCGTCGCCTGCTGCGCAAGT
>ENSG00000175130:1:32571567:32577567:-1:3055
GCCTCCGCCCCTCGATTGGGCGCGCATTTAAATGTCCGGCCCCGCCCCGAGCTCCGGGCGCTTAT
>ENSG00000175130:1:32571567:32577567:-1:3130
CTCGGCGGGCGGCGGGCGGCATTCTGGCGCGGAGCGGAGCGGCGGCGGGCGCAGCTAGCGGGTCGGCCGCGGAGCGGAGGTGCAGCTCGGCTTCCCCCGGCACC
>ENSG00000175130:1:32571567:32577567:-1:3259
CCCTCCGCCGGCCGGGCCGACCCCGCCGTACTATCCCCTGCGGCGCGAGCCCGGGGCG
>ENSG00000175130:1:32571567:32577567:-1:3374
CGGGGCGACGTGACCGCCGAGGAGGCAGCAGGCGCTTCCCCCGCGAAGGCCAACGGCCAG
>ENSG00000175130:1:32571567:32577567:-1:3511
GGCCGCGCGCTTTGTCCGGCCCGGGACACGCGGCGCC
>ENSG00000175130:1:32571567:32577567:-1:3570
GTTCTCGGCGCCGCAGCCCCCGCGGGCGAAGCGAGGGGAGGGGCGGGGAG
>ENSG00000175130:1:32571567:32577567:-1:3649
TTGTTCGCGGCCCCGGTCCCCGGCGCTGCC
>ENSG00000175130:1:32571567:32577567:-1:3763
CCCGGCGGGGAGCGCACTCCACCCGCCGACCCGACCTCGGTGGCCCACGGTCTT
>ENSG00000175130:1:32571567:32577567:-1:3919
GACAGCGCCCCGGGGCGGCTTCCCGCCCAATGTCGCCTAGAGCGGCTCGCCCGCCTGCCCGGGATCCGCACAGCAGATCCGGAGCGGTTCCGCGCGGAATA
>ENSG00000175130:1:32571567:32577567:-1:4049
GGCCACGGGACCCCAGCGCCTCCTGCCGGTCGCGCCCTCTGCGCGCTCGCTCCCCGCGCGCCCGT
>ENSG00000175130:1:32571567:32577567:-1:4583
GAGATCGGTGCCTGCAGCGACGAGGGC
>ENSG00000162526:1:32597385:32603385:1:1473
TTTGTCGCAGAACTTCTCGCTCGAGAGG
>ENSG00000162526:1:32597385:32603385:1:2143
TGTCTCGTGCTCGGCGCATGCGACCTCAGCGTGGTGGCCCGCTGGGGGCCTCGTTCCCGCCCAGCTCCCGCGGAGCCGCAGGG
>ENSG00000162526:1:32597385:32603385:1:2240
CGTGGCGCGGGCCCGGGGGCTCCCGCCCATGGCGAGGTAGACGTCGATGGGCACGTGCAGCAGCGTCAGG
>ENSG00000162526:1:32597385:32603385:1:2323
GGCAGCGACGAAGCGGCCTGGGGAAATTGACGCGCGACAGGGGCCGCTGAG
>ENSG00000162526:1:32597385:32603385:1:2534
CTGACCGGGTTGTGCTCCGTCGCTACCGCCTCCGGGCTG
>ENSG00000162526:1:32597385:32603385:1:2587
GGCGGCGGCAAGGCCACGGGAGTCTCCGGCCTCAATGGGGAATCTCCGACCCTGCGGGGGC
>ENSG00000162526:1:32597385:32603385:1:2672
CGGGGCGCTCTGCGCGGGGAGTGGCGGTCAG
>ENSG00000162526:1:32597385:32603385:1:2798
GCTGCCGGAGCCCTGGCCGCGGGAGAACGCTCCGGTCCAGGCGGAGCCGGGCAGGTCTCTGTGGCGTGCCCGGGCCCGGGCGTCGAGGAG
>ENSG00000162526:1:32597385:32603385:1:3038
GGGGTCGCGCAGACCCCGGACACCCGAGGGGGGCGCAGCA
>ENSG00000162526:1:32597385:32603385:1:3099
GGCGGCGTCCACGCCGAGGAGCCGCGCATTCCCGGTCCACACAGACGCGGCGGAGCGCCCTCCCAGGCGGGACT
>ENSG00000162526:1:32597385:32603385:1:3186
TGGCACGGGGGCGGGCTCGGCGGTGAC
>ENSG00000160058:1:32629636:32635636:-1:2921
GAGGGCGGTGCCGGCGCGAGGATTGGGCCGAGCGCCTCGGGGGCGGTCCT
>ENSG00000160058:1:32629636:32635636:-1:3104
CTGGGCGAGAGTCCCGGTGGGGAACGTGAGATCAGCGGGGGC
>ENSG00000160058:1:32629636:32635636:-1:3194
GCAAGCGGTCTGCGAAGCCTCGGCCCGCAGGGTACATCTGAGCGGGGAACAAACCGGATCCTTGGGCGGGCAGGAATCGCACCGCGGTGCT
>ENSG00000160062:1:32700245:32706245:1:2839
CCCTGCGAGCACCAGCGCCTTCAGAGCGCATCCTCCGAGGGG
>ENSG00000160062:1:32700245:32706245:1:2904
CTGGCCGAAGGGCCCGCCTTCCCGAGGCCAGGCGCTCCCGCGATTGGCCAGCCGCCCCGCCTCTCATCGGAGGGCGCCAGG
>ENSG00000160062:1:32700245:32706245:1:2995
GGGGGCGTGTCGGTGCGCGGTGCTCCGTGGCTGCGCTGCT
>ENSG00000160062:1:32700245:32706245:1:3050
GTGAGCGCGAAGAAGCGGGTTGGCGCTGCCGCTTTCGTTGGT
>ENSG00000176261:1:32885772:32891772:-1:1628
TTCCTCGTTGATCACTCGTTCTTCCACTGCGTCGTCGAAGGC
>ENSG00000176261:1:32885772:32891772:-1:1818
ACTTTCGCGGCGCCGAAACTCCTCGGGCCATCCCCGCCAAACACTCCGTTACCCGTTCCA
>ENSG00000176261:1:32885772:32891772:-1:1896
GCCTTCGGAGCACGCTCGTGCGCGCCGAAACTCACAAGCCCGACGAGGAGGCCCGAGCTCCGAGCCT
>ENSG00000176261:1:32885772:32891772:-1:1986
ACGCTCGGGACAGAGGCCGAGAAACCGATATCGGAGGC
>ENSG00000176261:1:32885772:32891772:-1:2053
CCCACCGCTGGCTTCGCCAGCTGCGACCGAAATCGGTCCCAGGGAACTGGCGAGCCGTTAGCACGCCCCGCGGGGAG
>ENSG00000176261:1:32885772:32891772:-1:2267
CTTGTCGGCCATGGCGGGCAGGCGAGCCG
>ENSG00000176261:1:32885772:32891772:-1:2306
GGGGTCGAGCGTTGCGGGAGGGGCGGGGAGGCTGCAAGAGCTCGCTCTGTGCGCGCGGCC
>ENSG00000176261:1:32885772:32891772:-1:2375
TCCTGCGCCCCCAGCGCGAGGGCTGACTCGCGCACCTTCGCGCCAAC
>ENSG00000176261:1:32885772:32891772:-1:2432
GGGAGCGCTCCTAATGGCGGGATGGGCGGGGAAGCCGCGTTCGCGACCAATCCAGACGCGCGGAGTAGCTTTCCGCGGGGACCGAGGCGCGCGCTCCGCCCCTCCCCCCACGCCTCCCCGAGCCGACTTCCAGCGATTGCGCGCGCCGGCGTTGACGGGACTGCGCCCGGTCAGGGTCACGTGAGAGAGGTTTGGTCCGCACACTCCCGCGGCAAG
>ENSG00000176261:1:32885772:32891772:-1:2960
GTGTGCGCCAAGGGGCGGAGTCTAGAGCGGAAGTAGTAACTCCGGGCCGAAGTCCGGTGGA
>ENSG00000162521:1:32886336:32892336:1:2418
TCCACCGGACTTCGGCCCGGAGTTACTACTTCCGCTCTAGACTCCGCCCCTTGGCGCACAC
>ENSG00000162521:1:32886336:32892336:1:2791
CTTGCCGCGGGAGTGTGCGGACCAAACCTCTCTCACGTGACCCTGACCGGGCGCAGTCCCGTCAACGCCGGCGCGCGCAATCGCTGGAAGTCGGCTCG
>ENSG00000162521:1:32886336:32892336:1:2904
AGGGGCGGAGCGCGCGCCTCGGTCCCCGCGGAAAGCTACTCCGCGCGTCTGGATTGGTCGCGAACGCGGCTTCCCCGCCCATCCCGCCATTAGGAGCGCTCCC
>ENSG00000162521:1:32886336:32892336:1:3017
GTTGGCGCGAAGGTGCGCGAGTCAGCCCTCGCGCTGGGGGCGCAGGA
>ENSG00000162521:1:32886336:32892336:1:3075
CCGCGCGCACAGAGCGAGCTCTTGCAGCCTCCCCGCCCCTCCCGCAACGCTCGACCCCAGGATTCCCCCGGCTCGCCTGCCCGCCATGGCCGACAAG
>ENSG00000162521:1:32886336:32892336:1:3311
CCCCGCGGGGCGTGCTAACGGCTCGCCAGTTCCCTGGGACCGATTTCGGTCGCAGCTGGCGAAGCCAGCGGTGGG
>ENSG00000162521:1:32886336:32892336:1:3415
GCCTCCGATATCGGTTTCTCGGCCTCTGTCCCGAGCGT
>ENSG00000162521:1:32886336:32892336:1:3511
AGTTTCGGCGCGCACGAGCGTGCTCCGAAGGC
>ENSG00000162521:1:32886336:32892336:1:3561
TGGAACGGGTAACGGAGTGTTTGGCGGGGATGGCCCGAGGAGTTTCGGCGCCGCGAAAGT
>ENSG00000162521:1:32886336:32892336:1:3769
GCCTTCGACGACGCAGTGGAAGAACGAGTGATCAACGAGGAA
>ENSG00000162520:1:32930460:32936460:-1:1884
TGAGCCGACATCACGCTATTGCACTCCAGCCTCGGCAATACAGCGGGACT
>ENSG00000162520:1:32930460:32936460:-1:2957
AGTGCCGCCAGCAGGACGTGGCTCAGTTTGCCGATTTCCGGGAAG
>ENSG00000162522:1:32989209:32995209:1:2849
AGGGGCGGAGCCGACGGGATGCGCGCCAGGCCCCGCCCCTCCTCCGGGCCCGCCCCC
>ENSG00000162522:1:32989209:32995209:1:2958
GCGCCCGCGGTGCCCGCCCGCGAGTCTCGCTGCC
>ENSG00000162522:1:32989209:32995209:1:3100
CCCAGCGGTCCCCGGGTCCGCAGCTTCTGGCGGTTCGGGCGGTCGGCGAAGCGGCCGGCAGG
>ENSG00000162522:1:32989209:32995209:1:3319
GTACACGGTAATACCTACGGGCGGGCACACGTACATGTTCGCAGTT
>ENSG00000162522:1:32989209:32995209:1:3441
ACTCTCGTACCATCGCAGTAGGACGCACAC
>ENSG00000162522:1:32989209:32995209:1:3965
GCCACCGAGCTGGAACGCAGCCCTTGCCGGCTGCTGCGGGATCCCTCCGCGGGTCA
>ENSG00000116497:1:33052630:33058630:1:2921
CTCGGCGCTCCGCTTACTCGGCCTGGACCCCTCCGGCAGCGGCCGGAAAA
>ENSG00000116497:1:33052630:33058630:1:2986
AGAGTCGAGCAGGTCGATGAGACGGGAAA
>ENSG00000116497:1:33052630:33058630:1:3165
GAGGTCGGGGAGGGGGCGATAAAATGGCGCAGGGGGCGGAGTGAGGCGCAGTCGTTCGCCCAGGCTTTGGCCCGGCTTCCGGAGGTGAAGAGCGGGAGGGACGAGGGGGTCGGCGTTACCCGGCTTG
>ENSG00000116497:1:33052630:33058630:1:3364
GCCCACGCCCTGCTGCGAGAAGGGCGCGTTCTA
>ENSG00000116497:1:33052630:33058630:1:3494
CTGGTCGTCTTGAGAGTCGGGGAGCGCCGTCTGC
>ENSG00000116497:1:33052630:33058630:1:3550
GGGGCCGCCTCTGTCCCGGCCGGCTCGGCGGGAGGCTGTTGCTGGCGGGAAGATAGCCGCGGGCTTTTCTGCCGCGTCTCGCGGGTGG
>ENSG00000116497:1:33052630:33058630:1:3675
GAGGACGGTGGTCCCCGGGAGAGGAGCGCACAG
>ENSG00000116497:1:33052630:33058630:1:3762
ACTCTCGCTTCTCCCGCTTTCCGCCGGGAGGCGGGAATTCGCGGTGTCCCCGGGGGA
>ENSG00000116497:1:33052630:33058630:1:3842
GAAGGCGACACCGTCCCGGGCCGTTGCA
>ENSG00000134684:1:33053341:33059341:-1:2844
TGCAACGGCCCGGGACGGTGTCGCCTTC
>ENSG00000134684:1:33053341:33059341:-1:2895
TCCCCCGGGGACACCGCGAATTCCCGCCTCCCGGCGGAAAGCGGGAGAAGCGAGAGT
>ENSG00000134684:1:33053341:33059341:-1:3006
CTGTGCGCTCCTCTCCCGGGGACCACCGTCCTC
>ENSG00000134684:1:33053341:33059341:-1:3129
CCTCCCGCCGAGCCGGCCGGGACAGAGGCGGCCCC
>ENSG00000134684:1:33053341:33059341:-1:3189
GACGGCGCTCCCCGACTCTCAAGACGACCAG
>ENSG00000134684:1:33053341:33059341:-1:3317
TAGAACGCGCCCTTCTCGCAGCAGGGCGTGGGC
>ENSG00000134684:1:33053341:33059341:-1:3422
CAAGCCGGGTAACGCCGACCCCCTCGTCCCTCCCGCTCTTCACCTCCGGAAGCCGGGCCAAAGCCTGGGCGAACGACTGCGCCTCACTCCGCCCCCTGCGCCATTTTATCGCCCCCTCCCCGACCTCCCCTACCCCGAGTCAGCCGGGCCA
>ENSG00000134684:1:33053341:33059341:-1:3636
TGCCCCGCTCAGGCGCCTCAGCCCCGCCCTCCGCACCGCCCACCGTGCCC
>ENSG00000134684:1:33053341:33059341:-1:3699
TTTCCCGTCTCATCGACCTGCTCGACTCT
>ENSG00000134684:1:33053341:33059341:-1:3743
TTTTCCGGCCGCTGCCGGAGGGGTCCAGGCCGAGTAAGCGGAGCGCCGAGCCC
>ENSG00000160097:1:33106001:33112001:-1:2495
CCAGCCGCAAGGCCTCGGGTCTACCGTGGAA
>ENSG00000160097:1:33106001:33112001:-1:2886
ACCGCCGCCGCGCGGGAGTCGCTGTCCGCGGAGCCGACATG
>ENSG00000160097:1:33106001:33112001:-1:2980
GGGGCCGGAGCGCGAGCGCGAGCGGCCGCCGGGCGCCGGAGCCGCGTCCCCCTGCGCCGCCCCG
>ENSG00000160097:1:33106001:33112001:-1:3131
GGCTGCGTCTGCTTCGCGCTGGTGCAGGCGGGTAA
>ENSG00000160097:1:33106001:33112001:-1:3731
GCTGCCGCTGCCCGGCTCATCTCTCCCTCCGTGGCTCGGGGAGCGCTCTCTCGCAGCT
>ENSG00000121905:1:33121623:33127623:1:2575
ATGGGCGCTCCACGCTCCCAGCTCCGTTAGT
>ENSG00000121905:1:33121623:33127623:1:2647
CAATTCGGCCCTCGAAGCGACGTGCGGCTCA
>ENSG00000121905:1:33121623:33127623:1:2785
AGAGCCGAGGTGCCGAGGAGAGGGGCGCCGCGATC
>ENSG00000121905:1:33121623:33127623:1:2960
GGCTCCGGGTGAGCGCTGCGGGGCGTCTCCCTCGCAGTCCCGCCCGCCCCTCCTGCCGCCCCTGCCGCGCGCGCCGCAGCAGCGCCGCCTTCCCTGCGCAGTCGGTGTCTCCGCGTCG
>ENSG00000121905:1:33121623:33127623:1:3164
AACACCGCCGCTCCCGGGCTTCCCGGGAAT
>ENSG00000121905:1:33121623:33127623:1:3278
GGAACCGCGTTCGACCGCCCTGGAGCGCCCCC
>ENSG00000121905:1:33121623:33127623:1:4316
GGTGTCGGCATGCGAGTTGGCGTGTGA
>ENSG00000121905:1:33121623:33127623:1:5722
CATTGCGCTGAGCGTGACCTCGCGCGGCCGC
>ENSG00000121900:1:33136590:33142590:-1:2535
TAAAGCGCCTTTTTCAGCGTGGAAGACAAGACTCGCGGGCGCTAAA
>ENSG00000121900:1:33136590:33142590:-1:2744
AGCTACGCCGGCAACCCCCAACTTGCCGCGGGCCCGCGCGGGGCG
>ENSG00000121900:1:33136590:33142590:-1:2816
TAGAGCGGGCCCGCCGCCGCCGGTGGG
>ENSG00000121900:1:33136590:33142590:-1:2997
GAGGCCGGTCCGGCGCCGCCCAGCCCCGGGCTCCGGGCGGGAAG
>ENSG00000121900:1:33136590:33142590:-1:3102
CCCGGCGGCCCGCAGCCTCGGGAGCCGCGCTGAA
>ENSG00000121900:1:33136590:33142590:-1:3368
AGGAGCGCTGCGGGTGTCTTCTCGATGTG
>ENSG00000121900:1:33136590:33142590:-1:3842
CTTGCCGGCTGCGCTGCTATGCGCTCCC
>ENSG00000116514:1:33199873:33205873:-1:2851
CACTTCGTCGTTGCCGCTCGGCTTCTATCGCCGGGAGGGCGGTTGAGGCGGTGGTGGCGGCGTCGGCGGC
>ENSG00000116514:1:33199873:33205873:-1:3021
CGAGTCGCCGCGCTCCACATCGCTACATGCGGCCGCACCCGACCCTAAGTGCCGCAGCGGCGGCCGG
>ENSG00000116514:1:33199873:33205873:-1:3226
CCGCCCGAGGCGCTGCCCGCCGAGCCGGCCGCCGAG
>ENSG00000116514:1:33199873:33205873:-1:3368
TGGTGCGGCTGCCGCCTGAGCGGGCCCCGCGCCTCCTCAGCTGTCCGCACCGCTCGTGCCGGGACT
>ENSG00000116514:1:33199873:33205873:-1:3487
TGCCCCGAGTGCAGCGAGCGACTCAACCCGCACGACATCCGCTTGCTGCTCGCCGACCCGCCGCTTAT
>ENSG00000116514:1:33199873:33205873:-1:3591
AGCCTCGGACCCCGACTGCCGCTGGTGCCCGGCCCCGGACTGCGGGTGA
>ENSG00000116514:1:33199873:33205873:-1:3649
CGTGGCGCGGGTGGCGGCGGGCTGCAGCCGAGGGGCGTGGCT
>ENSG00000116514:1:33199873:33205873:-1:3730
AAACCCGCAAGGCGGCAGCTTCGGCGGGGTG
>ENSG00000004455:1:33272180:33278180:-1:352
AGGCCCGAGACAGGCGGATCACCGGAGGT
>ENSG00000004455:1:33272180:33278180:-1:2870
TCCTTCGCGTTTTCCCGCCCACTCCGCACACCCGCCACC
>ENSG00000004455:1:33272180:33278180:-1:3006
GAGTCCGTCGTGCTCAGGGGCGGGCGGAACGGGCTGACGGACGCGGCTAT
>ENSG00000004455:1:33272180:33278180:-1:3152
GACTTCGGCGGACATGGCTCCCAGCGTGCCAGCGGCAGAACCCGAGTAT
>ENSG00000004455:1:33272180:33278180:-1:3364
GCCTGCGGGGAACGCTGGCCGGGGTCTCGGTTCT
>ENSG00000142920:1:33316301:33322301:1:2955
GGCTACGGCCAAGCGGAGGTAGGGCCTCGGCACTATGGGCGGGGCCTGGGCGGGGTT
>ENSG00000142920:1:33316301:33322301:1:3069
CGGGGCGCAGGCCGCGGGACCCGAGCCCGGGGAAGCGAGAGAGCGGAGGCGCCGAGGATCCGATTCA
>ENSG00000142920:1:33316301:33322301:1:3153
TGGGCCGAAGCCGTGTAAATGCGTTTTAAGGCGAGTGCGGAAAG
>ENSG00000142920:1:33316301:33322301:1:3207
AGCCTCGGGGAGCGGACGCCCTCCGCCCTG
>ENSG00000142920:1:33316301:33322301:1:3995
GGCCTCGGGAGGCGAGTGGGGCAGCAGAGCCGGCCCCCCAGCGGTTCC
>ENSG00000116525:1:33417238:33423238:-1:2971
AGCCGCGGCCACCGGCAGCTCGGATTCGGCTGGTTCCGGGTTGAGAGGCTGCGCTGGACCGAAGCG
>ENSG00000116525:1:33417238:33423238:-1:3085
GGGGCCGGGATCCGGCAGCTGAGCGGGCCGGCACC
>ENSG00000116525:1:33417238:33423238:-1:3317
CTCCCCGTCAGGATCTCCGTCCCTCAGCCGCTCACAGCCTCCTCCCAGCGCCCATCGCCTTG
>ENSG00000116525:1:33417238:33423238:-1:3403
CCTCCCGGGCTGGCGTCCCACGGAGTC
>ENSG00000116525:1:33417238:33423238:-1:3508
CTGTGCGGGCCTCGTCCCCGCGCCCAGCCCTCGGTGCTGCCTCCGACAGCGCCGCGCTC
>ENSG00000116525:1:33417238:33423238:-1:3707
TCTGCCGCCGCTGCATCACGGAGCACTGGGTGCGGCAGGAGGCGCAGGGCGCCCGCGACTGCCCCGAGTGCCGGCGCACGTTCGCCGAGCCCGCGCTGGCGCCCAG
>ENSG00000116525:1:33417238:33423238:-1:3826
AACATCGTGGAGCGCTACAGCTCCTTCCCGCTGGACGCCATC
>ENSG00000116525:1:33417238:33423238:-1:3927
CCTCACGGACCGCGCGCTTCTCTGCTTCTTCTGCGACGAGCCT
>ENSG00000116525:1:33417238:33423238:-1:3991
GTCACCGGCATCGACGACGCCTTCGACGAGCTGCAGGTGCGCTACCCGGCCTG
>ENSG00000116525:1:33417238:33423238:-1:4191
AGGGGCGGGGCCGCCGCATGGCGGGGCCGTGGGG
>ENSG00000116525:1:33417238:33423238:-1:4273
AGTACCGGCTGGTCCGCGGTTAGGGAGAAGTCGGGGATGCGGATGGGATGGCGGAAAC
>ENSG00000184389:1:33548077:33554077:-1:1170
GATCCCGTGACGGAGGAGCAGGCGAGGGT
>ENSG00000134686:1:33610781:33616781:-1:3019
CCATCCGAGCGCCCTGACTGCGCCACA
>ENSG00000121903:1:33707839:33713839:1:2957
GGCGCCGCTCGGACTCCGCGTCCCAGCATTCCCCGCACGAGCCC
>ENSG00000121904:1:34401030:34407030:-1:1097
ATTATCGCTGTCTGACGGTATCAGTTACGTGTGG
>ENSG00000121904:1:34401030:34407030:-1:1850
CAAGGCGGCGTCGGGAGGGGCGGGCATACAAGCGTGTTG
>ENSG00000121904:1:34401030:34407030:-1:1901
AGGCCCGCGATTCTGAGGAGATTCGCCCGCCCAG
>ENSG00000121904:1:34401030:34407030:-1:2503
CCTCTCGCCGAGAGTTTGGCGTAGACAGCGAAGGAGCCATCGTGACTGGCGGAGAAGCCTGGAGTAGACGAGACAGAGACGGCGACCGAGTCG
>ENSG00000121904:1:34401030:34407030:-1:3463
TGGAGCGGCGGAGAAGCGGCTCCGGAGTG
>ENSG00000121904:1:34401030:34407030:-1:3522
CCCCCCGGCGCGAACCCCGCGAAGCGGGATTGGAGCGAGTCATTTCCGAGAGCGCAGCGCGCCTCT
>ENSG00000121904:1:34401030:34407030:-1:3635
GCTCCCGCGTACCGGGATTTTTTCCGAGCAG
>ENSG00000121904:1:34401030:34407030:-1:3701
CTCGGCGGCGAGCGGAGCCTCTCCCTCGGCGCTGCCGGCCGCGCCATGCCGCGCTCGCGGGGACGGGAGCTGGGGCGCTGCGGCTGCCCCGCGGGGAGGGCTCGCGGCGAAACCGGGATTTCGGCGCTTGT
>ENSG00000121904:1:34401030:34407030:-1:4156
CCAGCCGCAACTTGGACGGATGCGGCCGGTGTG
>ENSG00000121904:1:34401030:34407030:-1:4660
AGTGCCGCCGCCAGGCTTCGCGCTGCCACATTCCCCTCGGTGCTCACTCCGCGCCAAAGTGCCCTTTCCCGCGCCCTGCTGCAGCCGAGCGCCTCGGCTGCGGCAGCGGCAGCGGCGGCGCGGGCGGCGGGACCAGCTCCCGACGACCGAGTCCGGGAAGGGGCAGATCTAGCGGGTGCGGAGAGTCCCGGAACTTCGCGGGTGT
>ENSG00000121904:1:34401030:34407030:-1:4892
AGGTACGCGAACCTTCGAGGGAACCCGGTCCC
>ENSG00000121904:1:34401030:34407030:-1:5009
AGTTCCGTGTGCCCGGGTGGAGACGGGTCCAAACCGGGATG
>ENSG00000121904:1:34401030:34407030:-1:5340
GTCCTCGCAGACCGTGTCGCCCACCGCTTAACCGCGGCATG
>ENSG00000121904:1:34401030:34407030:-1:5620
CCTCCCGCCAGGCCTCCCGGACGTACGTTGAGGCGAGGCCGGTCTC
>ENSG00000121904:1:34401030:34407030:-1:5768
AAGGCCGACTCACCGGCGCTTGCACCGCTCAGCGGTGCT
>ENSG00000142698:1:34402071:34408071:1:38
GGGACCGGGTTCCCTCGAAGGTTCGCGTACCT
>ENSG00000142698:1:34402071:34408071:1:97
ACACCCGCGAAGTTCCGGGACTCTCCGCACCCGCTAGATCTGCCCCTTCCCGGACTCGGTCGTCGGG
>ENSG00000142698:1:34402071:34408071:1:175
CCGCCCGCGCCGCCGCTGCCGCTGCCGCAGCCGAGGCGCTCGGCTGCAGCAGGGCGCGGGAAAGGGCACTTTGGCGCGGAGTGAGCACCGAGGGGAATGTGGCAGCGCGAAGCC
>ENSG00000142698:1:34402071:34408071:1:773
CACACCGGCCGCATCCGTCCAAGTTGCGGCTGG
>ENSG00000142698:1:34402071:34408071:1:1130
ACAAGCGCCGAAATCCCGGTTTCGCCGCGAGCCCTCCCCGCGGGGCAGCCGCAGCGCCCCAGCTCCCGTCCCCGCGAGCGCGGCATGGCGCGGCCGGCAGCGCCGAGGGAGAGGCTCCGCTCGCCGCCGAGGAG
>ENSG00000142698:1:34402071:34408071:1:1296
CTGCTCGGAAAAAATCCCGGTACGCGGGA
>ENSG00000142698:1:34402071:34408071:1:1374
AGAGGCGCGCTGCGCTCTCGGAAATGACTCGCTCCAATCCCGCTTCGCGGGGTTCGCGCCGGG
>ENSG00000142698:1:34402071:34408071:1:1470
CACTCCGGAGCCGCTTCTCCGCCGCTCCA
>ENSG00000142698:1:34402071:34408071:1:2361
CCACCCGACTCGGTCGCCGTCTCTGTCTCGTCTACTCCAGGCTTCTCCGCCAGTCACGATGGCTCCTTCGCTGTCTACGCCAAACTCTCGGCGAGAGG
>ENSG00000142698:1:34402071:34408071:1:3027
CTGGGCGGGCGAATCTCCTCAGAATCGCGGGCCT
>ENSG00000142698:1:34402071:34408071:1:3073
CAACACGCTTGTATGCCCGCCCCTCCCGACGCCGCCTTG
>ENSG00000142698:1:34402071:34408071:1:3831
CCACACGTAACTGATACCGTCAGACAGCGATAAT
>ENSG00000189280:1:34990235:34996235:1:5373
TCTTCCGCGTGCTGGTGTACCTGGTGACGGCCGAGCGTGTGT
>ENSG00000189280:1:34990235:34996235:1:5445
ATACTCGCCAGCCCGGCTGCTCCAACGTCTGC
>ENSG00000189280:1:34990235:34996235:1:5549
CTGCTCGTGGTCATGCACGTGGCCTACCGGGAGG
>ENSG00000189433:1:34994929:35000929:1:679
TCTTCCGCGTGCTGGTGTACCTGGTGACGGCCGAGCGTGTGT
>ENSG00000189433:1:34994929:35000929:1:751
ATACTCGCCAGCCCGGCTGCTCCAACGTCTGC
>ENSG00000189433:1:34994929:35000929:1:855
CTGCTCGTGGTCATGCACGTGGCCTACCGGGAGG
>ENSG00000189433:1:34994929:35000929:1:4779
CTGCTCGTGGTCATGCACGTGGCCTACCGCGAGGAACGCGAGCGCAAGC
>ENSG00000189433:1:34994929:35000929:1:4850
TGCCCCGTCCCTGTACGACAACCTGAGCAAGAAGCGGGGCGGACTG
>ENSG00000189433:1:34994929:35000929:1:5173
GGCACCGGCGGCCTCGGTGCCGGGAATGCCTACCCGATACGTGCCC
>ENSG00000188910:1:35016377:35022377:1:3154
ACGCACGGTCAAGGTCCCGCGCCAAGCGGGGACCGGGCTGGGCCGGAAGCGGGCACGGTACTCGCGGCAAACTAGCGTGGGCGAGTCC
>ENSG00000188910:1:35016377:35022377:1:3633
AGGGGCGCCAAGCGCTCCTGGCGACCCCCTGCGGCAGG
>ENSG00000188910:1:35016377:35022377:1:3787
GGTCCCGGCTGCGGGAAGGTTCCGAGACA
>ENSG00000187513:1:35028186:35034186:1:2447
AAGAACGTGGGCTGGGCGTGGATAGAGACGCCTGC
>ENSG00000187513:1:35028186:35034186:1:2929
CTCCCCGTCGCGTTTCCTGCCCCCACCCCGCCCCTCTGCGCTATTTAAGGCGCCCCCGCCGCTCGTGCGGTCCAGCAGGGCTCCCGCGGGCGTCACTCCGGCCATCGTCCCC
>ENSG00000187513:1:35028186:35034186:1:3139
TCCTCCGATGCCGGGACGGGGGTTGCTGCGGAACGCCCGCCGCGACAGAGCCGCGCTCAC
>ENSG00000187513:1:35028186:35034186:1:4512
TGTCTCGGCGAGAAGAGCGGCTGCGGCAGA
>ENSG00000187513:1:35028186:35034186:1:4584
TGGAGCGGGCGCTGGCGGCCGTAGAGCGTCAGA
>ENSG00000163866:1:35094934:35100934:-1:2980
TCCCGCGGGCCGCTGGGTGCGGCGACTTCCGTGCTCCCGGCGAGCGGGCGGAGAG
>ENSG00000163866:1:35094934:35100934:-1:3075
GCGCGCGGTCCCGGCGAGCAGGTCGGGTCA
>ENSG00000163866:1:35094934:35100934:-1:3479
GGCCTCGTTGGGCCTCCGGGCCCTCGCACTG
>ENSG00000116544:1:35164773:35170773:-1:2064
AGCATCGCTCTGGGCGCCAAGACGGATTC
>ENSG00000116544:1:35164773:35170773:-1:2110
CAGTCCGCTCTCCGCCTCTCGGCTCCCGCAGCCTGTGTCCGGGCTCCGCAGCC
>ENSG00000116544:1:35164773:35170773:-1:2450
GCGGCCGACCGGGAAAGCCCGAAGGAGAGTCTCCTAAGCGGACGGGCCT
>ENSG00000116544:1:35164773:35170773:-1:2616
CAGGTCGGCTGTGCGTGGCCGTGACACTTCGGGTGC
>ENSG00000116544:1:35164773:35170773:-1:2698
CTGGGCGCCCCCAGCACCGTCGCTCAGCGAGGTGGGCGCTCCTCCGGGACCCCGGCGGCCGCCCGCGGGCGGCGACCTCGGCCCT
>ENSG00000116544:1:35164773:35170773:-1:2948
TTGGCCGCCTCCCGCTCCCGCGCCCGCTGCCGCTCGGCGCTCGCTTGGGGCTCCGCAGCCGGCGCG
>ENSG00000116544:1:35164773:35170773:-1:3028
GGCTCCGCAGTGCCGGGCCCCGGTCCCTGCCCGCCTGCCCAACGCCGCAGCGCCCCC
>ENSG00000116544:1:35164773:35170773:-1:3197
AGGCACGGCCCGGCTGCGGCCCCGGCGCCGCCCACGCCCCGGGCTCCGGCGCTCGGCTCC
>ENSG00000116544:1:35164773:35170773:-1:3319
CTGCCCGCGGGCCCGACCCGAGGGGCGGGCAGGGGACCACGCGGACCGCGGACCCACGCTCCCGGTCAGGGCCGCGGGG
>ENSG00000204105:1:35212583:35218583:-1:3056
CTGCTCGCTTCATCGTGGTGCCCGCGGCCTA
>ENSG00000204105:1:35212583:35218583:-1:3308
CTATGCGGCGGTGGTCTTCGCCGCGCTCATCAGCGTGTGCCGCTGCGGCTTCGTACGCGGTCCC
>ENSG00000204105:1:35212583:35218583:-1:3394
TGGCCCGGTGCCTACGGCGCCCCGCGCGCGCTGCCTGCGCCTTCGCCTGGCTGGCGGGCCT
>ENSG00000204105:1:35212583:35218583:-1:3513
GCCTTCGCGGCCGCCTTCCTGCTGGTGCTCGCGGCCAACGTGAGCCTGGCGCGGGCGCTCAAGGCGCCCTCTGGCCCGGGCCC
>ENSG00000204105:1:35212583:35218583:-1:3723
GACAACGGAGACCGGTGTCGCGCCGCCTCCACGCTCGACATC
>ENSG00000163867:1:35267156:35273156:-1:3016
GGCTGCGCAGGCGTGGTTGGCCGGTCGTTGCGTTGGG
>ENSG00000163867:1:35267156:35273156:-1:3244
GGCTACGCGGCTGGGGCGGCTGCGGATATCGCCTTAGGGACGCGTTGAC
>ENSG00000163867:1:35267156:35273156:-1:3416
ATGAGCGCCCGTAGATATTTTGTGGCGAGTGCGCAAAA
>ENSG00000163867:1:35267156:35273156:-1:3491
TTGTCCGTTTCCATCCCGGACTATTCGGATAA
>ENSG00000197056:1:35314555:35320555:1:2956
GCCAGCGGCCCTGCGCATGCTCAACCGCAGAGCACGACGGGAGAGGGGCGGGGTCGGCGGGGCCGTTTCGCTTCG
>ENSG00000197056:1:35314555:35320555:1:3203
GAGTGCGGATTCCGCCAGATGGGGGTCGGGAACTCCGGGCCA
>ENSG00000197056:1:35314555:35320555:1:3311
CTCCCCGCTTCCAGCGATTCTCGCCGCC
>ENSG00000116560:1:35428336:35434336:-1:2978
TAAGACGAGGACAAAGGCGGCGCGCCGCC
>ENSG00000116560:1:35428336:35434336:-1:3042
CTCCACGTTTCCTGAGCGTCTTCTTCGCTTTTGCCTCGACCGCCCCT
>ENSG00000116560:1:35428336:35434336:-1:3101
TGTCTCGGGATCGGTTCCGGAGTCGTGGCGGTGGC
>ENSG00000116560:1:35428336:35434336:-1:3181
CTCCACGACTTCCGTTCTCCGCCGCCCGG
>ENSG00000116560:1:35428336:35434336:-1:3224
AGAATCGCGGCCCCATGGGTCCTGGCCCGGGCCAGAGCGGCCCT
>ENSG00000116560:1:35428336:35434336:-1:3519
GGCCCCGCCAGGGTCCGGGCCAGGCCCGACTCCGACCCC
>ENSG00000116560:1:35428336:35434336:-1:3771
AAGTACGCCTGGCGGCCACCCCAAGCCGCCGCATCGAGGCG
>ENSG00000116560:1:35428336:35434336:-1:4013
TTTGTCGGCTGCCGGAAGGGGCGCTTGCGCGCGCCGCTGCG
>ENSG00000116560:1:35428336:35434336:-1:4146
CCTTTCGGAAGGAAGCGCGGGGCCGCGGTGGTCGGCCCT
>ENSG00000146463:1:35504155:35510155:1:2652
CTTACCGCGCACGCTCAGGACCGGGGGC
>ENSG00000146463:1:35504155:35510155:1:2871
CCTCCCGCCCACGCGCGGACCCGTGGGATCTCAGAAGCTGCGGCCCGGCGCGCGGCATCCGCCCCCTCCCCACTCTCGGCGCAAGGCCCGGCCGGGTCCGGGGAAGCTGCCGCGAGGCGGCCGTGCCT
>ENSG00000146463:1:35504155:35510155:1:3032
ACCGCCGCCACCGCGCGGGGAGCCGCAGCGGTTCCGAGCGGGGCC
>ENSG00000146463:1:35504155:35510155:1:3257
GGGTCCGGAGCGCGCTGGCGAGCGGTCCCTCGGCAGG
>ENSG00000142687:1:35792601:35798601:-1:17
GAAGCCGACAGCATCGAAGATCCGCCGCCGAGTTT
>ENSG00000142687:1:35792601:35798601:-1:2230
AGTCACGACAGGGCGGCGATGAGATCACACTTCACGATGGCGCGGTGATGTCACGGAGAGATCACGTCAAAATCACGACATG
>ENSG00000142687:1:35792601:35798601:-1:2388
AGTCTCGACAGGGCACGATGGTGTCGCGATATGGCGCGATGGAGTCGCGATAGGGTCCCCGGGGTGTGTCGGCATCGATCAGCGCCGGCTCGGAGAGGCCCCGGCTGG
>ENSG00000142687:1:35792601:35798601:-1:2533
GGCTGCGGCCCCGAGCGGCGAAGTCTTCTCCCAGCGCGATGCTCCGGGAGCCTCGGGCCGCTGCTCACGCCGCGTTG
>ENSG00000142687:1:35792601:35798601:-1:2647
ACCCCCGCACCGCTCTTGACGAATCCGCGGCTGC
>ENSG00000142687:1:35792601:35798601:-1:2855
TCCTTCGCTTGTGCGTAGTTTTACCCGCCCAG
>ENSG00000142687:1:35792601:35798601:-1:2907
GGTCTCGCGGCCGGCATTGCCCTTCCCGGGGGAGGGGCGGGAGG
>ENSG00000142687:1:35792601:35798601:-1:2973
GTTTCCGGGTCGGTCCCGGGGAGGTGGGAGGAGGCGGTGTTTCCGGCCGCCGTCGCTGTC
>ENSG00000142687:1:35792601:35798601:-1:3163
GAGGCCGCCGAGAGCCGGGGCCCCGCTATG
>ENSG00000142687:1:35792601:35798601:-1:3264
GCAAGCGGGACGGGCGATGTCAGCGGCTGCGCTGGCCGGATGTTGGGTCCGGAGGTGGCGCCCCTGGCTCGGCCAG
>ENSG00000142687:1:35792601:35798601:-1:3456
ACAGCCGGGGTTCGGGGCGCTGCCGTCCTT
>ENSG00000020129:1:35792661:35798661:1:2457
AAGGACGGCAGCGCCCCGAACCCCGGCTGT
>ENSG00000020129:1:35792661:35798661:1:2603
CTGGCCGAGCCAGGGGCGCCACCTCCGGACCCAACATCCGGCCAGCGCAGCCGCTGACATCGCCCGTCCCGCTTGC
>ENSG00000020129:1:35792661:35798661:1:2750
CATAGCGGGGCCCCGGCTCTCGGCGGCCTC
>ENSG00000020129:1:35792661:35798661:1:2910
GACAGCGACGGCGGCCGGAAACACCGCCTCCTCCCACCTCCCCGGGACCGACCCGGAAAC
>ENSG00000020129:1:35792661:35798661:1:2992
CCTCCCGCCCCTCCCCCGGGAAGGGCAATGCCGGCCGCGAGACC
>ENSG00000020129:1:35792661:35798661:1:3056
CTGGGCGGGTAAAACTACGCACAAGCGAAGGA
>ENSG00000020129:1:35792661:35798661:1:3264
AGCCGCGGATTCGTCAAGAGCGGTGCGGGGGT
>ENSG00000020129:1:35792661:35798661:1:3333
CAACGCGGCGTGAGCAGCGGCCCGAGGCTCCCGGAGCATCGCGCTGGGAGAAGACTTCGCCGCTCGGGGCCGCAGCC
>ENSG00000020129:1:35792661:35798661:1:3447
CCAGCCGGGGCCTCTCCGAGCCGGCGCTGATCGATGCCGACACACCCCGGGGACCCTATCGCGACTCCATCGCGCCATATCGCGACACCATCGTGCCCTGTCGAGACT
>ENSG00000020129:1:35792661:35798661:1:3631
CATGTCGTGATTTTGACGTGATCTCTCCGTGACATCACCGCGCCATCGTGAAGTGTGATCTCATCGCCGCCCTGTCGTGACT
>ENSG00000020129:1:35792661:35798661:1:5891
AAACTCGGCGGCGGATCTTCGATGCTGTCGGCTTC
>ENSG00000116819:1:35808558:35814558:1:2957
GCGGGCGCTGGGCACCCGTTGACCGACTTTTCCAAGTGCGATCAGTGCCCGTCCGTCCTGCCTCCATGGACCCGCCCGGGAACGGCCACCGCTGAG
>ENSG00000116819:1:35808558:35814558:1:3106
ACCTCCGCGGGCTGTGCCGGCTCCCGGCGCCTCTGCCCGCAGCGCTCGCCGTCGGGCTA
>ENSG00000116819:1:35808558:35814558:1:3242
AGTCTCGGGCCCGGGACATATTCGGCCGGGGGA
>ENSG00000116819:1:35808558:35814558:1:3310
TGTCCCGCGCTAACGAAATCTCGGAGGGAGGGGGCCGCAGGGACTTCGCCAGCTGAGAACGCGATGCGCAAGTGACCGCTGTC
>ENSG00000116819:1:35808558:35814558:1:3406
TCCTGCGCCCGCGGGTGGCTCGGAAAT
>ENSG00000116819:1:35808558:35814558:1:3585
GCCGGCGGGGCCCGCCTGTCGTCTCTGCCCCAGGCGGCCTACGGGCCGGCGCCCCCGCTCTGCCACACGCCGGCCGCCACAGCTGCCGCCGAATTCCAGCCGCCCTACTTCCCGCCGCCCTACCCGCAGCCACCGCTGCCCTACGGTCAGGCGCCCGACGCCGCCGCA
>ENSG00000116819:1:35808558:35814558:1:3780
TATGGCGGCCTGGCGCCCCTGGCGCAGCCGCAGCCTCCTCAGGCCGCCTGGGCCGCGCCCCGCGCAGCCGCCCGCGCCCACGAGGAGCCTCCCGGCCTG
>ENSG00000116819:1:35808558:35814558:1:3930
ACTGCCGTGCCCCGGCTCCTGCACGGCCTGGCCGACGGCGCGCACGGCCTGGCAGACGCACCTCTCGGCCTTCCGGGGCTGGCGGCGGCCCCCGGTCTG
>ENSG00000116819:1:35808558:35814558:1:4044
AGACCCGAGGGATCCGGGATGGGTCGGGACTGGCCGCGGTG
>ENSG00000116819:1:35808558:35814558:1:4229
GAGTCCGCCAGCAGTGCGTGGGTGGCAGCAACCCTCGGCAGGGACCGAATCA
>ENSG00000116819:1:35808558:35814558:1:4446
CTGCCCGTCGCCGCCCCAAGCGAAGCTGGTGCGCCTTGGGCGGAGCA
>ENSG00000126067:1:35877032:35883032:-1:3009
TTTACCGAGCAACGTAGGGAAACGGCTGC
>ENSG00000126067:1:35877032:35883032:-1:3180
TGCTCCGGAGGAGACCCGTACGATCCC
>ENSG00000126067:1:35877032:35883032:-1:3256
CCTCTCGCGACAGTTGTACGTCATCCGAGAGCGCCGTGGAAGTCGTGCTGCAGGCGTCGCGCCAATCTTCGCTCTG
>ENSG00000126067:1:35877032:35883032:-1:3357
GGAAGCGGGCGAGTCTCGTGCTGTGTCGGACCT
>ENSG00000126067:1:35877032:35883032:-1:3452
CTTGTCGCCTCCGACCGGGTGGCCGCCAGC
>ENSG00000142686:1:35954377:35960377:-1:2904
CAGTGCGTGCCAAAGCCGCGTGGCGGAAAGGGGCGTGTGG
>ENSG00000142686:1:35954377:35960377:-1:2970
GAGGACGAAGCCGGAGAGGCAGACGAAGGGCAGGACGCACAGAGCCCCGCGGCTACCGCCTTA
>ENSG00000142686:1:35954377:35960377:-1:3214
GGGGGCGAAGCGGTTCCGGCGCAGGGGCCTGGCGCGGGGCTCCGCGGAAAACCGAACCGGCCCACGTGGGACCGGTCGCTCCGCCCTGCTGCGCAGACGCCGCCTGACTCCGCAGTCCGGGACTGGGGCTGGGCGCGCTGCCCGGGAGCCCCGCACCCACGCCTGGACCGCGGAGACGCCCAGGCCGAGGAA
>ENSG00000142686:1:35954377:35960377:-1:3455
AGACGCGCCGGAGCGGGCGCCTCTACGCCGTGAGTCCGAGTCT
>ENSG00000092853:1:36005155:36011155:-1:2872
TTGGGCGGCCAGAGGCGCTGCGTGATT
>ENSG00000092853:1:36005155:36011155:-1:3018
GACGGCGGGAGCCGCTGCTCTCCGGCTGA
>ENSG00000092853:1:36005155:36011155:-1:3226
GACTGCGGCTCCCGGCGTTCGCCGCGCCGGCTCCCGCGGCCTCGAGACTCGGCCGGGATGGGTTCCGACCGGGCATCCCGTCCCGCCGCCGGGCTTCCCGCGCTTCGGGCTC
>ENSG00000092853:1:36005155:36011155:-1:3395
TCAGCCGGTTCCTGCCGCCAGCCCTCCCCTTTGGCGCGTTTCCTGTCGCGGAAGC
>ENSG00000092853:1:36005155:36011155:-1:3485
CTAGCCGAACCCGGCCGCAGCGGTGCG
>ENSG00000092853:1:36005155:36011155:-1:3604
CTTTGCGTTTTCCGACCGGGCCCCGAGTGG
>ENSG00000134698:1:36043360:36049360:1:2459
ATTCCCGTGGTGCCTTCCGGCTATACGGAGAGGGACGCGCAGTT
>ENSG00000134698:1:36043360:36049360:1:2738
AGAGCCGTTGGCCACCGGACGGCCTCCTCGGGTGGACGGGGCAGAGCGGGCCAGCGGGCGCGTGCCCGACACGTCCACCGGGCTCTGCACCCTCCGGGCGCGCGCTCGTTCCCCGACCCG
>ENSG00000134698:1:36043360:36049360:1:3037
GTTGTCGCTGAGGCCGGAAGAGCCGGAGCCGGGTCC
>ENSG00000134698:1:36043360:36049360:1:3135
CCCAGCGCCAATATTCCGGAGATCAAGCGTTACGCGGCGGC
>ENSG00000134698:1:36043360:36049360:1:3237
GCCGCCGCCATGGAGGCGCTGGGACCCGGTGAGGAGCGAGCTCGGGTCGGGGCGGGACC
>ENSG00000134698:1:36043360:36049360:1:3327
ACTTTCGCTGCCCCGTCGCCTCGCCGGGTTCGGGCCGCCAGGCCTCGGGGAAGGGGACCCGAGCCCCGCAGCACGAAGCG
>ENSG00000134698:1:36043360:36049360:1:3484
AGGTTCGGGAAGGTGACCGGCGCTGCCGGGCGG
>ENSG00000134698:1:36043360:36049360:1:3533
CACCTCGGGGAGACGATATGTGCCCGGGGTCGCGACGAG
>ENSG00000092847:1:36104996:36110996:1:2839
ACTTCCGGCAGACTCGCGGATCTAAATTTACGGACGGAGGG
>ENSG00000092847:1:36104996:36110996:1:3018
GAGTGCGTGAGGCCCACGCAGAACTCGGGGAG
>ENSG00000126070:1:36165906:36171906:1:2525
TGGTCCGGAAAAGGCGTCTCAGATGTCTTTCGTTGAGACGCAAAA
>ENSG00000126070:1:36165906:36171906:1:3021
CCCAGCGGGCTCGGCTCGGGGCCTCCGCGGCAGTTCGGGGTC
>ENSG00000126070:1:36165906:36171906:1:3104
CCCGCCGCCAGCCGCGACGTCGTCGCAGAC
>ENSG00000126070:1:36165906:36171906:1:3145
CCACTCGTGCGGCGCGAGTAGTCCTGCCCCTCCGCGTTGTCTCCGGCCGGCACGGCCCGGCGGGGTACGGCCGAGCCCGCCGCATGTGGCCCGGCTCCCGGACACCTCCCCGGCGTCCTCCGCGCCGGCCGCTCCTGCCCCGACGTCGCTCCGGCACGGCTCGGGGCCCAGAGGCGAGGCGAGGACGCCGGGCAAGCCAGGCAGCGGAACTGACGCCGGCGAGCTTCCGGGGCGGCCCCGGGCAGGTCGGCGGCGGCGGCCCGCAGTCGTGGAGGAGCGGTGGGAGCGTCGGCGGCCGCGGGCGATGCAACTTCCGGACGGGACTCCCCTCTGTCCGCGCCTCA
>ENSG00000126070:1:36165906:36171906:1:3515
TGTGCCGTTTTCCGTCCGCGACTCTTCCGGCCCAGAGCTTTCGGAGTGCGGTTGC
>ENSG00000126070:1:36165906:36171906:1:3654
CTTGCCGCCAGTGGCGGGCTCCGTTCTCCCTCGAAGCA
>ENSG00000126070:1:36165906:36171906:1:3810
AGGTGCGCGAGGTGAGCGTCGGGCGGGCATCGCTCGGTCTCCCGCCCCTCGCCCTGCTCCTCCGCGACCTCCCCGCAGCC
>ENSG00000126070:1:36165906:36171906:1:3914
TGAGTCGGCGAAACTGCGAGGCGGGGAAACGCTTGG
>ENSG00000092850:1:36319263:36325263:1:2875
AGGCTCGGCCGGCCGCCCCTCGCCTACCCTAAAGGCCTCCGGGGACGCCGCCCGACGCCGCCGCGGTTGCCAAGCGAAGCGCCCAGGCCGCGTTGGCCGCGGGG
>ENSG00000092850:1:36319263:36325263:1:3039
CAGAGCGGGGGGCGCGGAGAGCGAAGCGGGAAA
>ENSG00000092850:1:36319263:36325263:1:3850
GGCCACGCTGAGCGTCAAGCCAAGTCGGCGCTTCC
>ENSG00000092850:1:36319263:36325263:1:3957
AGATCCGCCAGGAGGCCCGGGTGCTCCGCAACG
>ENSG00000092850:1:36319263:36325263:1:5271
GTGAGCGCAGCTACATCCGTGTGCCCCGCAGGT
>ENSG00000116863:1:36324063:36330063:1:471
GTGAGCGCAGCTACATCCGTGTGCCCCGCAGGT
>ENSG00000116863:1:36324063:36330063:1:2876
GCTGGCGGGAAGTGCGCGGCGCCGCGACTCCGGGCCGCTGGGCGGCGCTGTG
>ENSG00000116863:1:36324063:36330063:1:2993
GAGGGCGGCACCGGAAGTGGCGAGCAGTCTGCGCGCGGATGGCCGCAGCGGCGATGGCGGCAGCGGCAGG
>ENSG00000116863:1:36324063:36330063:1:3072
TGGCGCGGCCCGCTCCCTCTCGCGCTTCCGAGGCTGCCTGGCTGGCGCGCTGCTCGGGGAC
>ENSG00000116863:1:36324063:36330063:1:3145
TTCTACGAGGCCCACGACACCGTCGACCTGACGTCAGTCCTGCGTCATG
>ENSG00000116863:1:36324063:36330063:1:3204
GGAGCCGGACCCCGGCACGCCCGGGAGTGAGCGGACAG
>ENSG00000116863:1:36324063:36330063:1:3361
AGAGCCGGATGACCCGCAGACAGCTTGAGCTCAGCGAGTGCCAGTGCGATCTCCGGCCTTATAGACGTCTCGCCCCGAACATCCCGTGCTCGGGGCG
>ENSG00000116863:1:36324063:36330063:1:3544
TTAGACGACCGTTTTATCTGGACGCAGCCCCATCGGACGTCGAGGAGCCTATGAATGCGTATCAGCGTTATC
>ENSG00000116863:1:36324063:36330063:1:3722
CAGCCCGTTCTCCACCCCGCAAGGCGTGCTT
>ENSG00000116863:1:36324063:36330063:1:3835
CTTAACGTGTCCGACGTGGTCCGGCCCTCCCACACGTCTGCAGTTTCGTTTTCCGCCAGC
>ENSG00000116863:1:36324063:36330063:1:3945
CCAGGCGTTTGCATGCGCTGTCTCGCCTGT
>ENSG00000171812:1:36335437:36341437:-1:3073
TGGGCCGCGGGCGTCCTCTGGTGGCGGGGCCGGTGGGGCGGCGGGCTA
>ENSG00000171812:1:36335437:36341437:-1:5117
AATCACGGGCCCTCCGGGGCCTCCCGGGCCC
>ENSG00000171812:1:36335437:36341437:-1:5288
CACACCGGCCTTCACTGCGGTGCTCACCTCGCCCTTCCCCGCCTCG
>ENSG00000054116:1:36384685:36390685:-1:2632
TGAATCGCAACAGCGGAAGACGCTAGCTCGAAAGA
>ENSG00000054116:1:36384685:36390685:-1:2968
AGTCCCGTGGTGCCCCGCGGGAGGCCGCGCAGGCGCAGTGAGTCAGTGCCGGTCGGTCTT
>ENSG00000054116:1:36384685:36390685:-1:3067
GGGGTCGCCGAGCTAACCCGTGGCTAGGCGAGTGGGGCGGGGCGGCCGGCACCATGTCGAGGCAGGCGAACCGTGGCACCGAGAGC
>ENSG00000054116:1:36384685:36390685:-1:3168
TGGAGCGCGTGACCTCGGCGGGCGGGGCGAAATTGAGGCGTACAG
>ENSG00000116871:1:36391153:36397153:1:2615
ACAAGCGCAGAATGCCGGAGCAAGGGCGGCAGC
>ENSG00000116871:1:36391153:36397153:1:2737
CCTCCCGACGTCCCCCGGGCCGCTTTG
>ENSG00000116871:1:36391153:36397153:1:2926
TCAGGCGCTGCGGCGCGTACCAAGACGCGGACGCAGGG
>ENSG00000116871:1:36391153:36397153:1:2990
GGAGCCGTGGAGCCCGCTCGGCCGTGGCCGTGGGAGAGGCGCCGGGAGG
>ENSG00000116871:1:36391153:36397153:1:3067
CGGCGCGAACGGCGCGGACGGCGCGGGC
>ENSG00000116871:1:36391153:36397153:1:3137
CGCCTCGAACTTGGTACGCGCCAGCGAGAGG
>ENSG00000116871:1:36391153:36397153:1:3215
TGGGCCGGCGCCGGGCGGGGAACGGGTTCGCGACCGCAGCCGAGAGACCCCGGGCGACCGGCACCTCCGAGACTCGCGGGCCACCTGCCTCGACCTTCCCCGGAGCGCCCCCGCCTCCGAGTCGCTACTTGCCGGGCCG
>ENSG00000116871:1:36391153:36397153:1:3439
AGTGACGCCGCAGCCATGGAGAGCGGCCCGCGTGCGGAGCT
>ENSG00000116871:1:36391153:36397153:1:3501
TATGCCGGGAGCCACGCGGAGGCGAGATG
>ENSG00000116871:1:36391153:36397153:1:3569
CCGGCCGGCTGGGCGGGGACCCCTCCGCTGCCGCGCCCTC
>ENSG00000116871:1:36391153:36397153:1:3701
GGTGCCGGACGCATCGGGCGTCGGGAGCCGCAGGG
>ENSG00000116871:1:36391153:36397153:1:3793
TTCCCCGCCCCCACGTCCCTTCCCGATTCACCCCGGGCCT
>ENSG00000116871:1:36391153:36397153:1:5185
ATGTTCGGTGGGCGGGGAGGGCTGCGTCAGGGGCCGGTGGG
>ENSG00000054118:1:36459604:36465604:1:2739
AGTGGCGTCAGCAACGCCCCCGCCCCTTCCGTCCACCGCCCTC
>ENSG00000054118:1:36459604:36465604:1:2812
GGGGACGGCCCCGAGCAACCCACGTGACCGCCGACAACCGAGCGCGTGACGCAAAGCGGCGGGCCCAACGCTCGCCTTG
>ENSG00000054118:1:36459604:36465604:1:2965
GGCAGCGGGTCTACGCCGTCGCCGTCGTCGGAGAGCGGAGACGCTGGGCGCGCTGTGGGGCGGGGGC
>ENSG00000054118:1:36459604:36465604:1:3236
CTGAGCGGGCTCCGTTCCCTCCGGCTCC
>ENSG00000116883:1:36541785:36547785:1:264
TTCCTCGGGGTCGGGGCCGGTTCATGTTCCGGAAAT
>ENSG00000116883:1:36541785:36547785:1:2696
TGGCCCGACCTATCGGCTGGCGGCTACGCCTCC
>ENSG00000116883:1:36541785:36547785:1:2893
CCCCCCGACCCCCGCTGCCCTCTACGGTGCT
>ENSG00000116883:1:36541785:36547785:1:2972
CCGCACGCCGGCCCCGTCTTCCGCCCGCAGAAGTCCTCGTCCTGGCCGGATACCGCGCGCAGAA
>ENSG00000116883:1:36541785:36547785:1:3259
CCCTGCGGGGCTCCGGAGAGGCGCGGAGGCCGCGCTGTGCGCGCCGCCGAGGTGAGCGCAAGGGCGGGGACGGGCGCCGGTGGGCGGGTGCACGGAGCCAGTGCGACCCC
>ENSG00000116883:1:36541785:36547785:1:3389
ACGGGCGCGGCTCTGGGCGGGACCTCGGGGCCGCCCTGCGGTCTG
>ENSG00000116883:1:36541785:36547785:1:3528
TGGGGCGTCCGACTGGAGCTCAGCCGCGCTTGTCCGGTGCT
>ENSG00000116883:1:36541785:36547785:1:3770
GTGGACGGTGGGAATGGCGACGGTGCAGATACGGGGAAGCGCGGGAGG
>ENSG00000142694:1:36559342:36565342:-1:3528
CTTTCCGCCGGCTGGTCCCTCGGTCCGTGTCCCGCCCGTGCTGCCGCGGCCTGGGAGCCCAGCGGGGCCGGAGGGGCGGCGGGACCCGAGCGGGCGG
>ENSG00000142694:1:36559342:36565342:-1:3642
GTATGCGGCCGCGGGACGCGCTGGGGCCGGGCAGCCGGGAAGCGGGGCGCTGACGGTGAG
>ENSG00000142694:1:36559342:36565342:-1:3812
CATCCCGCCCCGGGACGGCGGAACCGGGCCT
>ENSG00000142694:1:36559342:36565342:-1:4248
CCCAGCGCCTTGTCCGTCCCCTCCGCCCCGCTCCCCGCCCTCTTGCCCGCTGGCGGTTCC
>ENSG00000142694:1:36559342:36565342:-1:4389
CCGTCCGGGCCTCTCCGTGACCCCCGCCCTGTGCCCCGCAGCCAACCCCGAGAGCTTCGGCCTCTACTTCGTGCTGGGCGTCTGCTTCGGCCTG
>ENSG00000142694:1:36559342:36565342:-1:4542
GGGCCCGGCTCAGCGCCGGGACCCCCGCAGCAGCACCCTGGAGCCCGAGGACGACGACGAGGACGAGGAGGACACGGTGACTCGGCTGGGCCCCGACGACACGCTGCCGGGCCCCGAGCTGTCCGCAGAGCCGGACGGGCCCCTCAACGTCAACGTCTTCACGTCGGCGGAGGA
>ENSG00000142694:1:36559342:36565342:-1:4739
AGGAGCGCGAACGGATCCTGCGGGAGATCTGGCGCACCGGGCAGCCGGACCT
>ENSG00000142694:1:36559342:36565342:-1:5360
CAAAACGCATTCCTTACCGGCAAACGCCTGG
>ENSG00000142694:1:36559342:36565342:-1:5517
CTGGACGGTGGACTTCACGTCTGCGCCGAGGTGCGTTCAAGCGAGAGG
>ENSG00000142694:1:36559342:36565342:-1:5605
GGGTCCGAGCTGGCGAGAAGGCCCGCCCGGCTCCTCCCCGGCGCACAG
>ENSG00000142694:1:36559342:36565342:-1:5902
CCCAGCGACCAGACCGGCGTGGCGCCGTGCTA
>ENSG00000196182:1:36621084:36627084:-1:2849
TCTTCCGCCCATCGTCAAGATGGCGCCCCAATCCGAAAGCCGTGGGG
>ENSG00000196182:1:36621084:36627084:-1:3110
AGAGCCGAGCAGCCCCGGCTCTGGGCTACGGACTATGGGCGAATAG
>ENSG00000181817:1:36633080:36639080:-1:185
GCAGGCGTGGGATCCGAGCCCGTAGTG
>ENSG00000181817:1:36633080:36639080:-1:2886
AATGACGCAGGCCGGGATTTGCGGAGCACGAGCCCCGCGCCGCGAAG
>ENSG00000181817:1:36633080:36639080:-1:2992
GCGCCCGGAGGACAGAGCGGCCCGGTCGCCGGCATG
>ENSG00000181817:1:36633080:36639080:-1:3071
GCGCCCGCTAGCTTCGGCGGCGACCCAGACGGGGAAAGCGGAAGGAATGTCGCGTGGTGGGTCCGGGTCGGCGGTGCAGGGAGCCCCGGGGCGGAATGCGGGGGA
>ENSG00000181817:1:36633080:36639080:-1:3254
AGACCCGCTCCCGCTGCTCTGAGTAAGCGGTGCTCATCCCGTTTTACCGGTAGC
>ENSG00000181817:1:36633080:36639080:-1:3379
GAACCCGGGCCTGACTCGAGGTCCGGTGAC
>ENSG00000116885:1:36685639:36691639:-1:2958
TGGCTCGCTCTTCCCGTCACGGCGTTGCC
>ENSG00000116885:1:36685639:36691639:-1:3082
CATGTCGGTGCGGACGCTACCGCTGCT
>ENSG00000116898:1:36699625:36705625:-1:2937
CGGCCCGATCACGCGCAGCGGGAACCCGGTCTCTGAGCTCCGCCCCGTGCGTTGCGTCATC
>ENSG00000116898:1:36699625:36705625:-1:3020
TCTCTCGGTCTTCGTCTGCTCCGGTATTGCAACTGCCTCGATTGGTCGATCCT
>ENSG00000116898:1:36699625:36705625:-1:3096
TAACCCGGTCCGTGCCGCAAAGCGAACGGCGGCCGC
>ENSG00000116898:1:36699625:36705625:-1:3169
AGGGTCGCGTGGAGGACGCTGAGTTTGATTCGGACCCGGGCAG
>ENSG00000116898:1:36699625:36705625:-1:3312
GACGGCGGGCGTAGGGAAACAGGGTTCGGCGAAGAT
>ENSG00000116898:1:36699625:36705625:-1:3603
CCGCGCGCGGATATGTCGTCCGGAAAC
>ENSG00000119535:1:36718466:36724466:-1:3921
ACTCTCGGTAACAGACGCTTCCCGGGCTC
>ENSG00000163873:1:37269317:37275317:-1:1522
CTAGCCGCTGCCCGGTGACAGATCCGTTTATTTATCTACTGTATCGGCACCGCTTTG
>ENSG00000163873:1:37269317:37275317:-1:2102
GAAGCCGGTTCCCGGGTCAGTCTCCCGCTGCCACCGCCGTCCAG
>ENSG00000163873:1:37269317:37275317:-1:2163
GGAGCCGCGAGGCCAGGCTCCGCAGACGGCGGGCTCCCGGTCTCGCTGCTCCCGGCGGGCGCGTCTCC
>ENSG00000163873:1:37269317:37275317:-1:2302
GCTCCCGGGCTCCGTGCCCTCGCAGTA
>ENSG00000163873:1:37269317:37275317:-1:2356
GGGGACGTCTGGGAAGCGAGGAGAGTCCTCGTTCTCCGGGCGTCCCC
>ENSG00000163873:1:37269317:37275317:-1:2493
GTGCGCGGGGGAGTGCGCGGAGGGAGCGCGGGCGG
>ENSG00000163873:1:37269317:37275317:-1:2601
CACTCCGGGGCTTTGTGCGAGCCCGGGCGATAGCATCGGCGGCGGCTGGAGGAGGAGCGGCCGGAGACGCGTGCAG
>ENSG00000163873:1:37269317:37275317:-1:2714
GCCCGCGCGGGAGCCGAGCCGACGCGAGTCGGAGCCGGAGCCGAGTCCGAGCGGAGTCCGGGCGGAGCCCAGGAGCCTCGCTCGCGGGCAGCCCGTGGGCGGCAGC
>ENSG00000163873:1:37269317:37275317:-1:2890
TGCAGCGGCGCTCGGGAGCCGGGCGGCTGGGCCAGGCGGCGCCTTCGGGGCTGCTGCGCGCCCGCGCCTAG
>ENSG00000163873:1:37269317:37275317:-1:2981
CGCCACGGCCGCGCCCCGGGCACGCTCGGCGGCGCCCAACGATGACCGCTCCCTGGCGGCGCCTCCGGAGTC
>ENSG00000163873:1:37269317:37275317:-1:3096
GATCCCGGACTCGCGCGGGATGCCCCACGTCATCCGGATCGGTAAGCGCTCCC
>ENSG00000163873:1:37269317:37275317:-1:3410
CAGTGCGATCCCGAGTCGAGGGCGCATTTCGCGGTGACTGCCAGCATGAACCGCAGCCGACCGAGTTCTGCGATCGGGCTTCTCCGCAGAG
>ENSG00000163873:1:37269317:37275317:-1:3580
TAGCTCGAGCAGCCGCAGCGAGGTCGCAGGGCACAGATTCGCATGACGAGGGCAGCCGGTCTTCTCTCCTGGTGGTCGCCCTTGGCCTCGGTGGTACCGGTTCAGCCCCGTGCCATGGGGCGGGGGT
>ENSG00000163873:1:37269317:37275317:-1:3793
AGGGACGATGGAGGCCGCCCAGTGCGGCCCGGGCAGGCGGCCCAGGGACGCCAGCGGTTTTTAAAGTTAGCCCGAATTCCTCCGCAGCTGGCGGCGGCTGGCGGGGCTGCGCGCGGCTTTCCGGGGCTCCGGCTTCTCCGCGTCTCTTCTCGCCGGAGAC
>ENSG00000163873:1:37269317:37275317:-1:4007
AGCGCCGCGCATGTCCCGGGCCGACGACCGGCAGGGCTGGGCCTGGCCGGGCTAAGACGGAGCC
>ENSG00000163873:1:37269317:37275317:-1:4231
GCCAGCGGCGTGAAAGAGGTGCCGGAACCGGTGTCGGGCTT
>ENSG00000163873:1:37269317:37275317:-1:5554
GGCATCGCCGAGCACCAGCCCGGAGAG
>ENSG00000163874:1:37709740:37715740:1:2598
TCACTCGATGCGCACCTGGCCGTACGTAGCT
>ENSG00000163874:1:37709740:37715740:1:2691
GGTACCGCCGTCCGCACCTCGGTCAGTGCGTCCCCGGCAGGTGCGTGTAC
>ENSG00000163874:1:37709740:37715740:1:2760
TCTTGCGCATACGGGCCGTTCAGTGTCCCGCTCGGAGCTCGTCGCCGCCGCAGCCTTGAGGCTCCGACCCCCGCTTGGGCCCCGTCCGGCGCGCAGCGGCCGCGGGGGCGGGGCCGCGACGCGAGGAGCGGAGCA
>ENSG00000163874:1:37709740:37715740:1:2920
CGGGGCGGTCTCCCGGGACGGCCCCGCCCCTTGCCCGCTTCCGCGTCAGT
>ENSG00000163874:1:37709740:37715740:1:3044
GGAGACGCCGCCGGCCGCCGCTGGCGCATGGCGGGGTGAGGCGCGGCGGGGAGGGTGCGGGCCTCGGCGGGGAAGCGGCAGGGAGCGCTCCGGCGGGGTCCGAGCCGAGCCG
>ENSG00000163874:1:37709740:37715740:1:3197
GGGGACGGAAGGGTCGGGGTCCTGTTCCCCGGCCCGCCGGGCCT
>ENSG00000163874:1:37709740:37715740:1:3296
CTGATCGGGATCGCGGGCCGAGCAAGCGCGGGTCTCGGGCCGGGACA
>ENSG00000163875:1:37749962:37755962:-1:2133
CTTAACGATAAAAGCGAACTCGTACTT
>ENSG00000163875:1:37749962:37755962:-1:2592
GGATTCGCGAGCTCTTCCGGAGTCGAGTCC
>ENSG00000163875:1:37749962:37755962:-1:2669
AAAACCGCGTTTCTGACGCAGGCAATTCGGTGGA
>ENSG00000163875:1:37749962:37755962:-1:2794
TGTGGCGTCTGTAAAGCCGGCGGCCAGCCGAGGGG
>ENSG00000163875:1:37749962:37755962:-1:2879
ACCTTCGAGAGCCCCGGCCTTAGCGAAGCTCGGCACGGCGCTGCACGCGTCTCCGGAAGCCGCGCGCGCAGGCGCAGAGCGGGGGGGCGCCCCCTGGCGGCGCAGGGACCGCCCCC
>ENSG00000163875:1:37749962:37755962:-1:3043
CAAGGCGGCGCCGCCGCAGATCCCGGACACCCGGCGGGAGCTGGCGGAGCTCGTGAAGCGGAAGC
>ENSG00000163875:1:37749962:37755962:-1:3257
GGGTGCGCATTCTGCGGCCCGCCGGCGGTTCAGCTTCCCGGCTGTGCGAATCCGGAGCCGGGAGAGAGCCGGGAGCGCGGGAGGGGGAGGGGAAGCGGCAGCCGCAGGAGGGGGCGTGGAG
>ENSG00000163875:1:37749962:37755962:-1:3403
GAGGGCGCTAGGAAGGGCGAGCGTCAGT
>ENSG00000163875:1:37749962:37755962:-1:3447
CGAGGCGGGCTAGTCCGTGATCTTTGCGGGGAG
>ENSG00000163875:1:37749962:37755962:-1:3834
GCCTGCGGGGAGGGGAGCGAGTTGACGCTGAA
>ENSG00000163877:1:37789490:37795490:-1:233
GGCTCCGTTTCTCCGTGTTCCGGCTCA
>ENSG00000163877:1:37789490:37795490:-1:291
GTCTGCGGGCGGAATCATGGCGGAGGCGAGAGT
>ENSG00000163877:1:37789490:37795490:-1:396
GCCCCCGCGCTTCTTGGCCTGGGCGGAGCTTCGAAGTGGGGCGGGGCC
>ENSG00000163877:1:37789490:37795490:-1:514
CTCACCGGTTCGTCCCTGTACTCTTGGAGGCGAGGAAAACGGCAGTTCGAGTCCCTATGCTCCGTCTAGCTAGCGATTTG
>ENSG00000163877:1:37789490:37795490:-1:1057
GTTCTCGTGGGTAGGTCGTCACCGCAAGA
>ENSG00000163877:1:37789490:37795490:-1:3076
GAAGGCGGTGAAGAGCGAACGGGAGCGAGGGAGCCGGCGAAGACACCGGGACGGGGAC
>ENSG00000163877:1:37789490:37795490:-1:3182
GAAGTCGCACCTCCCGCCCACCGCCGTCCGGACCACTCCGGTGGTAGCCCGTCTCCGCCGACCAGCGAGCCGGCCCGCTCGGGCCACCGCGGGAACCGAGCCCGAGGAGTTAGCCGGTAAG
>ENSG00000163879:1:37792107:37798107:1:83
CTTACCGGCTAACTCCTCGGGCTCGGTTCCCGCGGTGGCCCGAGCGGGCCGGCTCGCTGGTCGGCGGAGACGGGCTACCACCGGAGTGGTCCGGACGGCGGTGGGCGGGAGGTGCGACTTC
>ENSG00000163879:1:37792107:37798107:1:246
CACCACGTCCCCGTCCCGGTGTCTTCGCCGGCTCCCTCGCTCCCGTTCGCTCTTCACCGCCTTC
>ENSG00000163879:1:37792107:37798107:1:2792
CAAATCGCTAGCTAGACGGAGCATAGGGACTCGAACTGCCGTTTTCCTCGCCTCCAAGAGTACAGGGACGAACCGGTGAG
>ENSG00000163879:1:37792107:37798107:1:2942
GGCCCCGCCCCACTTCGAAGCTCCGCCCAGGCCAAGAAGCGCGGGGGC
>ENSG00000163879:1:37792107:37798107:1:3126
TGAGCCGGAACACGGAGAAACGGAGCC
>ENSG00000134697:1:37831109:37837109:-1:2857
CTCCACGCAGGGCGACGCCTAGGCGGCTGGAGCGGGGGC
>ENSG00000134697:1:37831109:37837109:-1:2935
GAAGTCGCTCTGAGGCCGAGAGGGACGCGAGCGGAAGTGACGTACGTCGTGCACACGTGGTCCGGCGTGGTTCAGGCGGGTGTCTTCGGCCGG
>ENSG00000134697:1:37831109:37837109:-1:3052
CACCACGTAAGCCGGACCTCGCACTCCGGTCCCGGTCTCGTCGCCAAG
>ENSG00000169218:1:37869924:37875924:-1:2469
GTCTCCGGCCGCGTTCTGACGCCAAGATGAGCGGAGTTGTTGCGGGTTC
>ENSG00000169218:1:37869924:37875924:-1:2600
CCCTCCGCCAGCCCCGCGCTCGGAGCGCAGAGCGCCAGCTTCGGGCAAGGACGTGTGGACTCCCGGGCCGGCGCTCCA
>ENSG00000169218:1:37869924:37875924:-1:2790
AGCTCCGGCCGAGCGGAGGCGCGACGGAGAG
>ENSG00000169218:1:37869924:37875924:-1:2865
GCATCCGCTCGGGTGCTGCGGAGAACGAGGGCAGCTCCGAGCCGCCCCGGAGGACCGATGCGCCGGGTGGGGCGCTGGCCCCGAGGGCGTGAGCCGTCCGCAGAT
>ENSG00000169218:1:37869924:37875924:-1:2984
ACGGGCGGGCGGAGCGCAGGCGAGCCGGGCGCCCAGGACAGTCCCGCAGCGGGCGGGTGAGCGGGCCGCGCCCTCGCCCCTCCCGGGCCTGCCCCCGTCGCGACTGGCAGCACGAAGGT
>ENSG00000169218:1:37869924:37875924:-1:3523
GGGTTCGACGTGGCAGGCGGCATGCGCTGCGGCCCCCGGTGCGCAGCGAAGTGGCGCGGCTCC
>ENSG00000169218:1:37869924:37875924:-1:3599
TCTGGCGCTCAGGAACCGATGGTATCGCTTAG
>ENSG00000116922:1:37925779:37931779:-1:507
CATCTCGCGCAGAGCCTTGGGGAGCCGCAGGATCTCGATGTT
>ENSG00000116922:1:37925779:37931779:-1:629
AGAGCCGACAGGACACGGGTCACGGGCGGGCGAATCT
>ENSG00000116922:1:37925779:37931779:-1:828
CATGGCGCTCGGCGGAGGCTGCGGGGAGCGGCGGAGAT
>ENSG00000116922:1:37925779:37931779:-1:891
AGGGACGAGGAGGGCGGACGGGGACCACCCGAAGAAGTCGCCAGGCACGTACCTGCGGTCCCGAGACA
>ENSG00000116922:1:37925779:37931779:-1:1108
TCTTCCGCCCAATGCGCCCCCTATAGCCTGAGTGCGACAGCGAGGCCGCCGCCGTCGCGGGT
>ENSG00000116922:1:37925779:37931779:-1:1219
CCACCCGGCTCCGCCCTGGCCGGCTGCGAACTA
>ENSG00000116922:1:37925779:37931779:-1:1477
CAGGCCGAACTTCGGGCAAGTGGCGGGTCGGCAGA
>ENSG00000116922:1:37925779:37931779:-1:1639
CCTGTCGTTCCTCGCTCCCCCGCGGGCCGGCCACTCCCGCCCAGTTCGCGTGTTGGCGCCTCGACTGGGTGCGCAGCGCGGGGCTGCGACTTC
>ENSG00000116922:1:37925779:37931779:-1:1854
ATGGGCGTGTAGACGGCGAGCCCCGCCGAGCCGCGGTCCTGTCGGAGGT
>ENSG00000116922:1:37925779:37931779:-1:2024
GGCGGCGACTGGACGGCCAGACCGGCGAGCTCTTGACGGGTTT
>ENSG00000116922:1:37925779:37931779:-1:2909
CATTGCGGCACTACGATATATTTTCGCGACTCA
>ENSG00000134690:1:37927677:37933677:1:1163
TGAGTCGCGAAAATATATCGTAGTGCCGCAATG
>ENSG00000134690:1:37927677:37933677:1:2038
AAACCCGTCAAGAGCTCGCCGGTCTGGCCGTCCAGTCGCCGCC
>ENSG00000134690:1:37927677:37933677:1:2202
ACCTCCGACAGGACCGCGGCTCGGCGGGGCTCGCCGTCTACACGCCCAT
>ENSG00000134690:1:37927677:37933677:1:2373
GAAGTCGCAGCCCCGCGCTGCGCACCCAGTCGAGGCGCCAACACGCGAACTGGGCGGGAGTGGCCGGCCCGCGGGGGAGCGAGGAACGACAGG
>ENSG00000134690:1:37927677:37933677:1:2593
TCTGCCGACCCGCCACTTGCCCGAAGTTCGGCCTG
>ENSG00000134690:1:37927677:37933677:1:2853
TAGTTCGCAGCCGGCCAGGGCGGAGCCGGGTGG
>ENSG00000134690:1:37927677:37933677:1:2935
ACCCGCGACGGCGGCGGCCTCGCTGTCGCACTCAGGCTATAGGGGGCGCATTGGGCGGAAGA
>ENSG00000134690:1:37927677:37933677:1:3146
TGTCTCGGGACCGCAGGTACGTGCCTGGCGACTTCTTCGGGTGGTCCCCGTCCGCCCTCCTCGTCCCT
>ENSG00000134690:1:37927677:37933677:1:3239
ATCTCCGCCGCTCCCCGCAGCCTCCGCCGAGCGCCATG
>ENSG00000134690:1:37927677:37933677:1:3439
AGATTCGCCCGCCCGTGACCCGTGTCCTGTCGGCTCT
>ENSG00000134690:1:37927677:37933677:1:3556
AACATCGAGATCCTGCGGCTCCCCAAGGCTCTGCGCGAGATG
>ENSG00000183317:1:38000411:38006411:-1:1939
GGTGGCGCTCAGTAGCCGCCTCCCTCGTCCTG
>ENSG00000183317:1:38000411:38006411:-1:2051
TTCCACGTTTTCTTGCGGCTTCTTCAGCGCCGGCTGA
>ENSG00000183317:1:38000411:38006411:-1:2101
TGCTCCGCCTCTCTCGCAGATGTCTCCGATTCC
>ENSG00000183317:1:38000411:38006411:-1:2974
GTGAGCGGTGAGACTCCGCCCCCCGCTGGC
>ENSG00000183317:1:38000411:38006411:-1:3038
GCTGGCGCGGCTTGAGCCGCCGCCGGACTGACAGCTCGGTCTGCGGACCATGGAGACCTGCGCCGGTCCACACCCGCTGCGCCTCT
>ENSG00000183317:1:38000411:38006411:-1:3144
TGTCTCGCGCTGCTTTTGGGACCCTGGCGGCCTGGGACCGCCGAGGAA
>ENSG00000183317:1:38000411:38006411:-1:3444
AGAGGCGGCGGTCCAGCGGCCGGTGAGACGGACAA
>ENSG00000183317:1:38000411:38006411:-1:3713
CCGGGCGCGCTCCGCGTTGCCGGGTTTGAGGCTGTCGGCGATACT
>ENSG00000183317:1:38000411:38006411:-1:3910
CAGTTCGCGATTCCGATGTGCTGTCAGTTGCGCGGATCTCGGAAAGCCGTCGGCGGTCCT
>ENSG00000185090:1:38029129:38035129:1:2631
CCTTGCGCGAGTCACGGTCGTCCTCCGCCCGCCAGGCCCCGGACGGCGTCTGC
>ENSG00000185090:1:38029129:38035129:1:2703
TTTCCCGACGCCCCTTCCCCCGAGGTT
>ENSG00000185090:1:38029129:38035129:1:2926
CGCGCCGCCTCTCTCCCGCGCTCCGGAAGGCCTGCGTCCCCGCTCCC
>ENSG00000185090:1:38029129:38035129:1:3005
CCAGGCGACTCTTCTTTCGCGGGTCACGCGGCCTG
>ENSG00000185090:1:38029129:38035129:1:3060
GGCCCCGAAACTCGCCGTTCGCTGGGCCTTGCGTTGCACTCGGCGTG
>ENSG00000185090:1:38029129:38035129:1:3133
TGGTCCGCGCCGCCTGCGTCCTGTGTGCCGAGCCCGCCCGCACTGCGGGGAC
>ENSG00000185090:1:38029129:38035129:1:3296
AGGAGCGCACAGTCGGCCATGGCCCGGCGGCGGCGCCGCGCCTGCATCGCTCTG
>ENSG00000185090:1:38029129:38035129:1:3362
CTCTTCGCCTTCGGCACCCTCATGGGTCTGCGCACGCTCAAGGCTCCGGACGGACTC
>ENSG00000185090:1:38029129:38035129:1:3606
GCCTGCGCGTCTACTCGGACCTGCACGCCTTCTACTACTCGTGGTACGGGAGC
>ENSG00000185090:1:38029129:38035129:1:4636
CCTTCCGGCCTGGCGCGCTACGGTTCCCGCAGGCGCTCCGCTTCAGCACCGCGGGCGTGGACAGCTCCGGGGCGCGAGGCT
>ENSG00000197982:1:38042238:38048238:1:3769
TCCCGCGGTGCCGCCCCTAGCGGGGCCGGGTCGGGGCGGCCTTACCTGTAGACGTCGGCCACGCGGCCGA
>ENSG00000197982:1:38042238:38048238:1:3858
GGCCTCGCTGCGACCCTTGAGGCGGTACACAGCGCGCAGAGCCGCCGAGCAGCTCGCCGCGCAGGCCAGGCCGTACAGCGTATCGGTGGGGACGGCCACCACGGCGCCGGCGCGCAGCTCGGCCACGGCGGCCCGCAGCGCCTCGGTCCAGCCGGCGCGCTCCGGGCTCGCGGCCTGCACGGCCCCGCTCCC
>ENSG00000197982:1:38042238:38048238:1:4075
GGGGCCGCCGGAGCGGGACTCGGCGGGCGGAAGAGGCGACCGCTCCGGGAGC
>ENSG00000197982:1:38042238:38048238:1:4181
TGCACCGACGCGCCGGAGACATCCGCCCAGGCCCGCTTCCGGGAGG
>ENSG00000197982:1:38042238:38048238:1:4259
AGACTCGGCCCCGCCTCTGCGCCGGGCAG
>ENSG00000197982:1:38042238:38048238:1:4341
CGGGGCGCAGCCTTGCGAAGCCCTAACGCAGCG
>ENSG00000197982:1:38042238:38048238:1:4499
GGCCCCGCGCAAGCGCCGGCCCTGACCGTCTGTCTCTCGCTCTCTCCCGGGCAGGGAGGCTGCCGGCGTGGACCGCGGGAAG
>ENSG00000197982:1:38042238:38048238:1:4660
AGCAGCGGCAGCGGCAGCTCCTGGACACCATCGCAGCCTGCGAGGAG
>ENSG00000197982:1:38042238:38048238:1:5017
TGGAGCGCCCCCCCAGCCGGCTGTCTCCGCCAGAGGCGGCTTT
>ENSG00000196449:1:38043452:38049452:-1:2157
AAAGCCGCCTCTGGCGGAGACAGCCGGCTGGGGGGGCGCTCCA
>ENSG00000196449:1:38043452:38049452:-1:2510
CTCCTCGCAGGCTGCGATGGTGTCCAGGAGCTGCCGCTGCCGCTGCT
>ENSG00000196449:1:38043452:38049452:-1:2576
CTGGGCGCGCTCCTCCCGGGGCGGCTGT
>ENSG00000196449:1:38043452:38049452:-1:2628
AGCCCCGCCTTCCCGCGGTCCACGCCGGCAGCCTCCCTGCCCGGGAGAGAGCGAGAGACAGACGGTCAGGGCCGGCGCTTGCGCGGGGCC
>ENSG00000196449:1:38043452:38049452:-1:2788
ATCTCCGCTTGCGCGGCCCGACCACCGCCCCCCTTTCGGCCGCCCCCCTCCCCAGCGCTGCGTTAGGGCTTCGCAAGGCTGCGCCCCG
>ENSG00000196449:1:38043452:38049452:-1:2929
CTGCCCGGCGCAGAGGCGGGGCCGAGTCT
>ENSG00000196449:1:38043452:38049452:-1:2990
CCTCCCGGAAGCGGGCCTGGGCGGATGTCTCCGGCGCGTCGGT
>ENSG00000196449:1:38043452:38049452:-1:3090
GCTCCCGGAGCGGTCGCCTCTTCCGCCCGCCGAGTCCCGCTCCGGCGGCCCC
>ENSG00000196449:1:38043452:38049452:-1:3153
TGTTGCGGCTCCCGGGGAGCGGGGCCGTGCAGGCCGCGAGCCCGGAGCGCGCCGGCTGG
>ENSG00000196449:1:38043452:38049452:-1:3233
GTGGCCGAGCTGCGCGCCGGCGCCGTGGTGGCCGTCCCCACCGATACGCTGTACGGCCTGGCCTGCGCGGCGAGCTGCTCGGCGGCTCTGCGCGCTGTGTACCGCCTCAAGGGTCGCAGCG
>ENSG00000196449:1:38043452:38049452:-1:3378
TCGGCCGCGTGGCCGACGTCTACAGGTAAGGCCGCCCCGACCCGGCCCCGCTAGGGGCGGCACCGCGGGA
>ENSG00000196449:1:38043452:38049452:-1:3537
TGTACCGAGGACTTAACGTGCCCCGGGCCC
>ENSG00000188786:1:38094879:38100879:-1:469
CTCAGCGCTGTGAGTCGTGAAGACACGGGAGA
>ENSG00000188786:1:38094879:38100879:-1:2334
GTGGCCGGTAGGTGGCGCTAACTGGCCCGGGCATGAGTCCCGCCGTAGCCGCGTCCTC
>ENSG00000188786:1:38094879:38100879:-1:2615
AAACCCGGGAACGTCGCGGCCGTCCAG
>ENSG00000188786:1:38094879:38100879:-1:2689
CTTCCCGCTGCGGCTGTGGCTGCCAGGGCGAGGGCGGTCAGCGCAAAC
>ENSG00000188786:1:38094879:38100879:-1:2788
GACTCCGGTGCCGCGAGGGCGACACCCTCCGGGCCCCGCGTGG
>ENSG00000188786:1:38094879:38100879:-1:2869
CTGGGCGCCTTCCCCTCGGTGCCCCGCTCGCCAAT
>ENSG00000188786:1:38094879:38100879:-1:3063
GCTGCCGCCGTTGCCGGGAGCCGCGGAGGTAAAAGGCGAAACTAGACTCGGCCTG
>ENSG00000188786:1:38094879:38100879:-1:5337
GCAGTCGGAATGTCCGGAAACAAAACGTAAAG
>ENSG00000204084:1:38182310:38188310:-1:4230
ACAGCCGGCAGAGCCGCCTCCTGGGACTCGTGCGCTACCGCCTGG
>ENSG00000183431:1:38226180:38232180:-1:3089
ATATTCGCTGCCGATAGACAAGTCGTTTCTACACGTGAAT
>ENSG00000183431:1:38226180:38232180:-1:3627
CTGCCCGCCAAGCCGGCCCCAGCAAGCCGCAGGAAGCCGTCCGCTGAA
>ENSG00000183431:1:38226180:38232180:-1:3712
ATCTGCGAACCTCTCGGCATCGCTCCA
>ENSG00000183431:1:38226180:38232180:-1:3820
AGTCCCGGGGCACTTCCGGCACTCGCGGAACT
>ENSG00000183431:1:38226180:38232180:-1:4241
CTGAGCGGGTAAGCTCCGCCCTCGGGCGGCCTTTTCTACTCCAGAACGCAAACTAACGGCGTTTGTGTCACCGTTTGT
>ENSG00000183386:1:38240830:38246830:-1:2751
GTCTGCGGGGTCTCGTGTCGCCGGCCTG
>ENSG00000183386:1:38240830:38246830:-1:3046
GGCCGCGCTCCCACTCGCCCACACGGTCCGTCTGCAGTCGGCAGCCTCGCCGGCAGCTCGCTCGGCCCCCGCTTGGCCCGGCCCGCAGGTAGGAGCCGCCGAGGGACGCGGCGCCCGGTTCCCGGCCCCGCCTGCGCCGCGCGCTCCCCGCTCCC
>ENSG00000183386:1:38240830:38246830:-1:3268
CAGGCCGGGGAGCGAAGGGACCCGCGGAGGGCTGAGGCCAGCCGCGGCCCCGGTCCC
>ENSG00000183386:1:38240830:38246830:-1:3351
GTGCCCGGGGCACGCCGAGCCCGGGACAGCGCCCGCCGGGACTGGACCCCTCCGGGCTATCGGGCGG
>ENSG00000183386:1:38240830:38246830:-1:3531
GTTCTCGGAAAGCCCGGTGGAGCGAGAGA
>ENSG00000183520:1:38248001:38254001:1:2756
CCACGCGGGCCAAGCGCGAAGGCGAGATCTGGGTAGCGTGGACAGGCGCTAGCGAATAA
>ENSG00000183520:1:38248001:38254001:1:2944
GTAGGCGGTTCTAAACCGCCGGCGGCTAG
>ENSG00000183520:1:38248001:38254001:1:3064
GGCGGCGGCTTTTCGGAAGGCGGCTAAGTCCCGGCAGCGGGAAC
>ENSG00000183520:1:38248001:38254001:1:3187
CCTGTCGCCACCGTGGGATCCGGGTCC
>ENSG00000183520:1:38248001:38254001:1:3251
AATGACGCTGGCGTGGCTGGGGCGGAGCTTCGTGGGAACGAGTGGAGGGGATTTGTCGTTTCCGTTCTA
>ENSG00000185668:1:38282053:38288053:-1:1919
CACCACGACCACAGCCGATGAGCCGTTCAA
>ENSG00000185668:1:38282053:38288053:-1:2086
AACCCCGGAGCGCGGCCGGGTACCAGGGGCTCGCGTAGGACTGTAGAACCGCTGCCGCCCGCCGTC
>ENSG00000185668:1:38282053:38288053:-1:2231
GAGTCCGTCCGACTCCGCCCGCACCGGACGCGCTCTC
>ENSG00000185668:1:38282053:38288053:-1:2339
GCAGACGCGCCGAGGAGCGCCCAGTGCACGCTGGCAGCCGCGGGAGG
>ENSG00000185668:1:38282053:38288053:-1:2403
GCAGTCGCGCCGGAACCGAGCCGCGAATCCGCGCCGCCTCGCGCTCGCAGCCGCCAGGACCCGCGGGAATCCTGGTCCGCCGGCAGCGGTACT
>ENSG00000185668:1:38282053:38288053:-1:2517
TGAGCCGCTTCTCGGAGCCCGAGCGCCTCCCGGAGCCGGCAAT
>ENSG00000185668:1:38282053:38288053:-1:2610
GGGACCGGCCGGGCTCGGAGTCTCCAGCGCTGGG
>ENSG00000185668:1:38282053:38288053:-1:2731
CGGGGCGTGAGTGTGTACGCGGACGGTAGGGGGGCCGTGAAT
>ENSG00000185668:1:38282053:38288053:-1:2795
ACGGCCGGCGCGCGGGACCCCGGGAGCGACGCCCAA
>ENSG00000185668:1:38282053:38288053:-1:2996
GGGCCCGCAGACGGAGCGGAGCGGCGGC
>ENSG00000185668:1:38282053:38288053:-1:3156
GGCCGCGGAGCGATTGCATGCAGGGGCCGCGTACCGCGAAGTG
>ENSG00000185668:1:38282053:38288053:-1:3292
GGCGGCGATTGGGCCGGCGGCCCGCACCT
>ENSG00000185668:1:38282053:38288053:-1:3340
GGCGGCGGCACCGGCCGAGCCGACGACGGCGGCGGCGGCGGAGGTTTCCACGCGCGCCTGG
>ENSG00000185668:1:38282053:38288053:-1:3462
GGGCCCGGCCATGTCGCCCTCGCCCGG
>ENSG00000185668:1:38282053:38288053:-1:3514
CCGCTCGGGCTGTACGCGCAGGCGGCCTA
>ENSG00000185668:1:38282053:38288053:-1:3613
CACCACGCGCTGCACGAGGATGGCCACGAGGCGCAGCTGGAGCCGTCGCCGCCGCCGCATCTGGGCGCCCACGGACACGCACACGGACAT
>ENSG00000185668:1:38282053:38288053:-1:3772
GTGGGCGAGCACTCGGACGAGGATGCGCCCAGCTCGGACGACCTG
>ENSG00000185668:1:38282053:38288053:-1:3839
AGCAGCGGCGCATCAAGCTGGGCTTTACGCAGGCCGACGTGGGGCTGGCGCTGGGCACGCTCTACGGTAACGTGTTCTCGCAGACCACCATCTGCCGCTTCGAGGCC
>ENSG00000185668:1:38282053:38288053:-1:4045
AAGATCGCGGCGCAGGGCCGCAAGCGCAAGAAGCGCACGTCCATCGAGGTGGGGGTCAAAGGCGCGCTCGAGAGC
>ENSG00000185668:1:38282053:38288053:-1:4245
CCCTGCGGCCGGCGCGGGCCACCCGCCCATGGACGATGTATACGCGCCTGG
>ENSG00000185668:1:38282053:38288053:-1:4312
GGGGGCGGCGCATCGCCACCCTCCGCGCCCCC
>ENSG00000185668:1:38282053:38288053:-1:4546
ACACCCGGACGACCCTCTCCGGTGAGCGGCGAAGACAGCCCGGTAGGCTGCGTCGCCCGAGCCCCGGGAGAGAGGAGCGAAGATCCGGAACTCGCCAAC
>ENSG00000185668:1:38282053:38288053:-1:4687
CCCCTCGACGACCCCCGCCCCTGCCCCCCCGGGCTGTTCGGGGCCGGATCCCGGCAGCGGCCTCCCCAAAGCGACAGGTAACGCAGTGCGGGGTTAGGGATTCCCCGGGAGAGAGGACGAAGCGAGGAG
>ENSG00000185668:1:38282053:38288053:-1:5047
TTTATCGGGGCCCCGGAGGGGAGGTCGCGAGAGCCGCGTCTGT
>ENSG00000185668:1:38282053:38288053:-1:5225
TTTTTCGTTTCGTTTCATCCGAGCCCCGGCTTGGTTCCCGGCCACGCCGGA
>ENSG00000185668:1:38282053:38288053:-1:5326
CAGACCGACCGCCGCATAGCGCGGCCCC
>ENSG00000116954:1:39095082:39101082:-1:2562
TATTTCGTAGCGAGGTTACTTACGCAGAGGTCCGATCTC
>ENSG00000116954:1:39095082:39101082:-1:2804
GGGAGCGGTGCAGACAGCGTTGTATGCGGGCCGGGGCG
>ENSG00000116954:1:39095082:39101082:-1:2968
GCTCTCGAGTAGCAGCTCGGGCGGCCAATAAGCGGCTGGGCTTCGGCTCG
>ENSG00000116954:1:39095082:39101082:-1:3041
GGGGGCGGGCCGGACTGTGGCGGCTGC
>ENSG00000116954:1:39095082:39101082:-1:3187
CAGTACGGGGCGGAGGAGACGCCCCTCGCCGGCAGTTACGGCGCGGCCGATTCGTTTCCAAAGGACTTCGGCTACGGCGTGGAG
>ENSG00000116954:1:39095082:39101082:-1:3461
GTGGCCGGTAGCGGGGACGCCCGGGAGG
>ENSG00000116954:1:39095082:39101082:-1:3499
GGGCCCGCCTGCGCTCCGTCCCTCCGCACTT
>ENSG00000116954:1:39095082:39101082:-1:3540
TCTTGCGAGCGCACAGGCGCGGCCCGCGCGGGGACCCCGACCTC
>ENSG00000158315:1:39177043:39183043:-1:2980
AGGGACGGAGGAGCGCCTGGCAGAGCGGGATC
>ENSG00000174574:1:39226504:39232504:1:2739
ACGCCCGCGCAGCGCAGGTGCGAAAAC
>ENSG00000174574:1:39226504:39232504:1:2863
GACCACGCTCTCCGCCCAGACCGTTCCA
>ENSG00000174574:1:39226504:39232504:1:2969
TCTGCCGGGCGATGGTGTGCGCCCGTGACGTCACA
>ENSG00000174574:1:39226504:39232504:1:3086
TGGGCCGCACTTACCGCCGCGTCCGCTCCCGGTCCCTGGCCCCTCAGCGGCATGGCGTGCGGGGCGACGCTGAAGCGGCCCA
>ENSG00000174574:1:39226504:39232504:1:3199
CTCCCCGAAGCGGCGGCGCTGCGCCCCTCTGCCCGGCCCCACTCCGGGCCTCAGGCCCCCGGACGCCGAGCCGCCGCCGCCGTTTCAGACGCAGACCCCACCGCAGAGTCTGCAGCAGCCCGCCCCGCCCGGCAGCGAGCGGCGCCTTC
>ENSG00000174574:1:39226504:39232504:1:3665
TCCTCCGCTGGCCGGGTCTGCACCGAGCAA
>ENSG00000174574:1:39226504:39232504:1:3767
GGGGGCGGGTTACCGGGAAGGGGCGCGAGTGCGTGCTG
>ENSG00000174574:1:39226504:39232504:1:3852
GAGGCCGCCGCAAGAGTCACGGAATCCGATTTC
>ENSG00000168653:1:39261577:39267577:1:2957
AAGGTCGGCTTCCGGCGTCGCGCTGCA
>ENSG00000168653:1:39261577:39267577:1:3004
CTTTACGGCAGGCGTCCGCGTCGCTAGCTAGTCGTTCTG
>ENSG00000127603:1:39319426:39325426:1:139
GGCGGCGTCGGCGCTGGGAGTGGGGGAGCGGGTTGGGCGGCTGCGCCGGCTCTGCTTCAGCCGCTGCCGCTAGGGCGCGGGG
>ENSG00000127603:1:39319426:39325426:1:230
CTCGGCGCCGCGAGCTCGGCCATTGTGGGAGCCGCTCCCCTCGGCTCCGCCACGCTCCCCTCGACTGCGCTCCA
>ENSG00000127603:1:39319426:39325426:1:323
GCCGCCGCCTTCGCTGCCGCCACGGGCCCGTCTTC
>ENSG00000127603:1:39319426:39325426:1:404
GCAGGCGCCCTGCCCGCTGCGCGGGATGCGCAGCGGCGGCTGGGGAGCGGTGATTGATCGCCCCCGGCGGCCGCGCCCCAGCTCCCGGCAGCCGGCGGCCGCGGACAGGCGGCTTGACAGGCGCGGGCACAGCGGCAGTGCGGGCCTCGCACCT
>ENSG00000127603:1:39319426:39325426:1:570
GCCGGCGCCGGGGAGCGGCGAAGACTCGGAGCT
>ENSG00000127603:1:39319426:39325426:1:715
CTGGGCGGGGAAGGTCGCTTCCCGGCCCCAGGGCTCGGCCGCTGGCCCCAGCGCCCTGTCGGTCCTCGGTCGCGCGTCCCCGCTCTTTGTCAGCCACGCTTGGCGGGCGCGCGGACCCACCCGCGCCGCCCCAGGCTCGCGGGCGCGCCCCTCCTCCGCCGTG
>ENSG00000127603:1:39319426:39325426:1:1027
GTGGCCGAGGGTCGGGCGGGAGCCCGGAGGT
>ENSG00000127603:1:39319426:39325426:1:3070
AGAGACGCTCAGTGAGCGGTCATGTCGGAGTGAGCGGTCTTGTCGGAGTGAGCGATCTTACAGGAGCGAGCGGTCGG
>ENSG00000183682:1:39726905:39732905:1:2451
GCAGCCGAGCAGGTGCCGAGAAGGAGGCGCCCGCAGAAGCGCATGC
>ENSG00000183682:1:39726905:39732905:1:2606
CCGCCCGGCTCTCCAGACGGGGCTACGGCCGCGTGTCGGGCCCGGTGGCGACCACGGCACA
>ENSG00000183682:1:39726905:39732905:1:2729
CTCTGCGCCGAGGCCCGCGGCGGGAGCCACGACGGCCCTGACCACGCTGACGCCCAGGCTGCGGGCTCCTCGCCCGGACCAACCGCCAGCCACGCCGAGGTCGCACCTCGGGGTCGCCCCACCCGCAACA
>ENSG00000183682:1:39726905:39732905:1:2945
GCGGGCGGCACAGACGGCTGAGCCGGGGCAAGGACTCGCGGGAATCGCGCCGCCCGGGTCGCTGCCGGAGCTCGCCGGTCGCCCCTGCGCTGCGCGGACCGCAGCCACAGCCGGACTGGTGGGAACGGCGGCGACAGACGGATTG
>ENSG00000183682:1:39726905:39732905:1:3120
GGCCTCGAAGCGTTGGCGTCTGCGTCCGCGTCAGCGTCCGCTTGTCCCGGAGCCGGGGCAGGTGCGCGCGGGGGGCGCTCCAGGGACCGCGCTGAGGCCGCAGACGCCGCCCGCCGAGCCCCGCCCCCTGCTCGCCGAACTCAGCTCCCCGTTCGCCGTCGGGGCGTCCCC
>ENSG00000183682:1:39726905:39732905:1:3316
ATGTGCGCCCGCTGAGCGCCCCCGGCCCGCCATGGCCGCGCGCCCCGGACCGCTCTG
>ENSG00000183682:1:39726905:39732905:1:3382
CCTGACGTTGTGCGCGCTGGGCGGGGGCGGCCCCGGCCTGCGACCCCCGCCCGGCTGTCCCCAGCGACGTCTGGGCGCGCGCGAGCGCCGGGACGTGCAGCGCGAGATCCTGGCGGTGCTCGGGCTA
>ENSG00000183682:1:39726905:39732905:1:3543
CCTCCCGGCTGCCCGCGTCCGCGCCGCTCTT
>ENSG00000183682:1:39726905:39732905:1:3587
TACCACGCCATGGCTGGCGACGACGACGAGGACGGCGCGCCCGCGGAGCAGCGCCTGGGCCGCGCCGAC
>ENSG00000183682:1:39726905:39732905:1:3732
AGGGGCGCGCATCCGCGGGCGGTGCCGGGCCCTGGCCGAACGGGGAATCACAGACGGTGGACGCGAACCA
>ENSG00000182109:1:39760944:39766944:-1:2917
TGTTGCGGTGCTTGCGCAGGATGACGTTGTT
>ENSG00000204077:1:39762027:39768027:1:1972
AACAACGTCATCCTGCGCAAGCACCGCAACA
>ENSG00000186189:1:39763090:39769090:1:909
AACAACGTCATCCTGCGCAAGCACCGCAACA
>ENSG00000090621:1:39812049:39818049:-1:2791
TCTCCCGCAGCCGCGAGCTGGGCGGTCCTCCCGGCGCCAGGGGTCGCTGTAGCGCCGCGCGGCCGCGCCGGGTCGCTCTCGCGTGGCCGCCCCGCCTCGGGCCC
>ENSG00000090621:1:39812049:39818049:-1:2910
GGGCACGACTGCGCCCAGGTCGCGAGGCGCCCTTCGACCAGCAGCGCCCGG
>ENSG00000090621:1:39812049:39818049:-1:2993
TCGGCCGCCTCTCTCCGCCCCGGGTCGCTGCCGCCTCCGCCGCTTTCGGGCTTCGCAGCC
>ENSG00000090621:1:39812049:39818049:-1:3126
AAAAACGAATCCTCGGAGAACCCGCGGGGAAGTCACTTTCGTACGCTTCCGGCCTGCCCCGCGCCCGCCGCCGCAGCGCTTGGCGTCCGTCGGTCTCCGTCCGTCGGTCCGGGGGT
>ENSG00000090621:1:39812049:39818049:-1:3274
CCGCTCGGGCCCCGAGCCCCGCGCCCCGCGCCTGCCCCGGCGCACCACGTGTCCGTGCTGCCCTTCGCCGCCCGCCCGGGGCTCGCCGAGTCGGCGCC
>ENSG00000090621:1:39812049:39818049:-1:3448
AAACGCGTGTCCCCGAGGCCGCCGTGGGCAGCGTCCGGTCGCCTCT
>ENSG00000090621:1:39812049:39818049:-1:3566
AGCTTCGCACCAGGACCGCGGAGAAGTGCAAAGTCGCGGGGAGGGCCGTATTGTGCGGAGAGCCTTTTGTCTGCGGTGCTGCGGCCGT
>ENSG00000090621:1:39812049:39818049:-1:3669
CCTCCCGTTTCCGTCCCGTCTCCAAGCCCGCCGACTCCAGCTCGTCCTCGCCGCGCCG
>ENSG00000090621:1:39812049:39818049:-1:3757
GGCTCCGAAGGCGCCCCTTTGTCCTGCGGCGGGCCCGATAAG
>ENSG00000090621:1:39812049:39818049:-1:3876
CTGTACGTGGGCGACCTGCATTCGGACGTCACCGAGGCC
>ENSG00000090621:1:39812049:39818049:-1:4105
CCTGCCGAGGAGGGCGGCATCACGACAGC
>ENSG00000090621:1:39812049:39818049:-1:4399
AAAGGCGGGACGTTTGAAACACAATTCCCCGCGAAAGT
>ENSG00000163909:1:39875204:39881204:-1:2906
AGGAGCGCGCAGGGTTGACCCTTGCGGAATCCCGGGCATCGAAGCGGCGCCTCTACAGGCCAGCAGCGCCCAGGCGACCCA
>ENSG00000163909:1:39875204:39881204:-1:3049
CAGCGCGCGGCAGCCGAGACAGCGGAGCAGAGCCGGACCTCCCAGCCGTCGATGAAGGCGGCGACCGCCTAGGGCCTTCCCACGGCTCGGCGGCGCGTCACCGCGGGGGC
>ENSG00000163909:1:39875204:39881204:-1:3169
CTGGGCGCCCGGAGCTGCGGCGCAGGA
>ENSG00000163909:1:39875204:39881204:-1:3209
AAGGGCGGTGGCGGCGCCCCCGAGGCG
>ENSG00000163909:1:39875204:39881204:-1:3308
GCCTGCGTTCGCCATGAAGCGACCCAAGGAGCCGAGCGGCTCCGACGGGGAGTCCGACGGACCCATCGACGTG
>ENSG00000163909:1:39875204:39881204:-1:3404
AGGGCCGGGATGCGGGGACCGAGCAGGCGGAGGGCGAGCGGGGTGGGGGTCGGCCCGACGGGCTCGCCGAGCAGGCGGGCCA
>ENSG00000163909:1:39875204:39881204:-1:3551
GTGTGCGGGCCGTGCCGTTACACGCACGAGTGCCTGGATCCTGCGCGCTCTCGGTCGTGCAG
>ENSG00000116981:1:39907297:39913297:-1:2621
CTCCGCGCCCTGCAGCGCCTGCGAAGAA
>ENSG00000116981:1:39907297:39913297:-1:2718
CCAACCGGCTGCTGGCGTGGGTCGGTCGGGGAA
>ENSG00000116981:1:39907297:39913297:-1:2792
AGCAGCGGCAGCGACACACGGGCGACCGAGAGG
>ENSG00000116981:1:39907297:39913297:-1:2880
CTCCTCGCCGCTGCCCGCCCCCTTCCCTCGCCGGGACTCGCCTCC
>ENSG00000116981:1:39907297:39913297:-1:3032
AGCCCCGCGAGCCCGGGCCAGGAGCGGAGACCGCTGCGGCCCCGGTCTG
>ENSG00000116981:1:39907297:39913297:-1:3321
TTTACCGGGACTCGGGTTCCACGCCAGG
>ENSG00000116981:1:39907297:39913297:-1:3409
CCACTCGGGCCGCCGGGGAGCGCGGATTGCACTTGTTGGCGAAGCTGGTCCGCAGCGCTTCCAGAAGCGCCCCAGGCGCGGGTAA
>ENSG00000116981:1:39907297:39913297:-1:3520
CTGTGCGCTCCGGTCTCCGCCATCTGGGCATCGGGCTCCGGACCT
>ENSG00000116981:1:39907297:39913297:-1:3676
CTCTGCGCTGGGGGGCGATCGGCGCCCCTGGCCGCAGGC
>ENSG00000116983:1:39926948:39932948:-1:1843
GCCCCCGCTAAGGCCGCAGAGAGAAGGCATAGTCCGCAGCCTCGAAAAT
>ENSG00000116983:1:39926948:39932948:-1:2067
ACCTTCGCCGCGCGGACAGAAGCCCCGCCTCTCACCGCTGCTCTTCAGCGTCCGCGCTCCGATTAGGCCAATCCCCAGCCGTCCGCCCCGACTTTCGACAGA
>ENSG00000116983:1:39926948:39932948:-1:2409
ACATCCGAGGCCGGAGACTGGCGGCGGCTGGGGACCGGCTCCGTCTGCGGGACGGGAAA
>ENSG00000116983:1:39926948:39932948:-1:2650
GACTTCGCCACCCATACCGCGCTCTCCGCGCGCAACC
>ENSG00000116983:1:39926948:39932948:-1:3060
CCTCCCGCTTCCCGGCGACTCCGGGAAG
>ENSG00000116983:1:39926948:39932948:-1:3103
CGGGGCGCGCTCCTGCGGCCGGGCCTCGCCGGCCACCCGGTCCC
>ENSG00000116983:1:39926948:39932948:-1:3304
GCTGCCGGCCCGCGAGCCAGCCTCGGTTCCCGCGGCCCGCCGAGGCTCGGAGCC
>ENSG00000116983:1:39926948:39932948:-1:3499
TGACCCGTGGTTCCGCCTTAGGCGGCAGC
>ENSG00000084072:1:39974117:39980117:1:2831
CAACACGGTGCGCACTGGGAAGCGCGAGGACCACGTCCCT
>ENSG00000084072:1:39974117:39980117:1:2906
GCATCCGGGTAGCGGGATGCCGGTTGGACCAACGCGAGGGT
>ENSG00000084072:1:39974117:39980117:1:3016
GCTTCCGGCGGAAAAGCGCGCGAGCAA
>ENSG00000084072:1:39974117:39980117:1:3181
AAGGCCGGGTCTCTGGCGGTAGTGCTGGCGATAGC
>ENSG00000198754:1:40006607:40012607:-1:2910
CAGGGCGGAGCCGGCCCCCTCCCTGTTGCGGGTCGCGGGCCT
>ENSG00000198754:1:40006607:40012607:-1:3026
TGTGACGCGCGGCCCGAGGCGCACGCAGGG
>ENSG00000198754:1:40006607:40012607:-1:3074
GCCTCCGACCCGGGCCGACTATGGCGGCGCTGCGGCTCCTGGCGTCAGT
>ENSG00000198754:1:40006607:40012607:-1:3253
TCTGACGGGGCGACCGTCATGATCGGGGGCTTCGGGCTCTGCGGGATCCCCGAGAACCTGATCGCCGCGCTG
>ENSG00000198754:1:40006607:40012607:-1:3413
AGGTCCGTCGCATCGTCTGTTCCTACGTGGGCGAGAAC
>ENSG00000198754:1:40006607:40012607:-1:3514
CTGGCCGAGCGCATCCGCGCGGGGGGCG
>ENSG00000198754:1:40006607:40012607:-1:3595
GGGGGCGCCCCCATCCGCTACACCCCGGACGGCCACCTGGCGCTCAT
>ENSG00000198754:1:40006607:40012607:-1:3667
TTCAACGGCGACCACTTCCTTTTGGAGCGCGCCATCCGGGCAGACTTCGCCCTG
>ENSG00000198754:1:40006607:40012607:-1:3733
AAGGCCGACCGGGCAGGAAACGTGGTCTTCAGGAGAAGCGCCCGCAATTTCAACGTGCCC
>ENSG00000198754:1:40006607:40012607:-1:3913
AAATACGAGAAACGAATTGAGCGCTTAACGATCCT
>ENSG00000198754:1:40006607:40012607:-1:3979
GAGGACGCCAGGACGCGCATCATCAGACGCGCAGCT
>ENSG00000198754:1:40006607:40012607:-1:4219
TTCTTCGCCAGCGACGACTCCTTCGCCATGATCCGAGGGG
>ENSG00000198754:1:40006607:40012607:-1:4455
CATGCCGCTGACCGGGAAGCGGTGCGTGGACCGCATCATCACCGAGAAGGCCGTGTTTGACGTGCAC
>ENSG00000116985:1:40024120:40030120:-1:2742
[truncated: 12,446,829 more chars]
