# Supplementary material for: Relating underrepresented genomic DNA patterns and tiRNAs: the rule behind the observation and beyond
Source: Biol Direct. 2010 Sep 22;5:56. doi: 10.1186/1745-6150-5-56 (PMC3583238; doi:10.1186/1745-6150-5-56)
Supplement: Additional file 5 — List of spanion clusters in the Mouse transcript proximal dataset. The mouse equivalent of Human spanion cluster list. [file 1745-6150-5-56-S5.TXT]

>ENSMUSG00000073743:1:3263404:3269404:1:1104
TCAGTCGAACCGTTCATGTTGCGAGCTGCTGGCGGCCGCAACA
>ENSMUSG00000073743:1:3263404:3269404:1:2702
GCTAACGCAATTTGCCGAGCTGCGATTCAACCGCATAAGGGGACGACAGATTTGGCGGGATATGTCCGCCTTTGCGCAGACATCGGGCCTTCCTGCGAGATC
>ENSMUSG00000073743:1:3263404:3269404:1:3012
TGAGCCGCCCGGTGCCGGGAAACGAGGAA
>ENSMUSG00000051951:1:3658429:3664429:-1:1783
CCCACCGCCGCGCTCTAGGTTGCCGCCGCCAGA
>ENSMUSG00000051951:1:3658429:3664429:-1:1990
GCTCTCGCCTTATCCCGAGGGCTCGCCCTC
>ENSMUSG00000051951:1:3658429:3664429:-1:2226
TCTTCCGCAGCCTTCGCTGCTGCCACGCCCGCTTGTGTCCGTGGCC
>ENSMUSG00000051951:1:3658429:3664429:-1:2358
CTCAACGCTCTTCGCTATCCCACGAGCCTGGACTGGGCCTCCGATTGCCGTGCTGTTGCCCTCCGCGTCCAG
>ENSMUSG00000051951:1:3658429:3664429:-1:2634
AGGTCCGAGGAGCTCCGCGGCGGCCGCTGCT
>ENSMUSG00000051951:1:3658429:3664429:-1:2674
GCTGGCGGCGGCGGCGGCTCGTGCTGCAGCCGCGGGGCCGGGCCGGCGCGGAGCGCGGGCGGCTGTCAGGGGCGCGCGCGGGCCGGCGCGAGCAGCTGGGCTCGGCGCAGGCAGCCAGGCGGCGCTCCTGCGGGTCCCGAGCGTGCGGCTAGCCGGGCCCAGCGCCCAGCCCCGCGGGCGGCGGCGGGCGAGCGGGCGCTGGA
>ENSMUSG00000051951:1:3658429:3664429:-1:2890
AGCGGCGCGGCCGGGGAAGGAAGCCAGGGCGAGGCGAGGAGGTGGCGGGAGG
>ENSMUSG00000051951:1:3658429:3664429:-1:2981
TCCTCCGCTGCCGAGGCATCATGGCCGCTAAGTCAGACGGGAGG
>ENSMUSG00000051951:1:3658429:3664429:-1:3040
AGCAGCGACGTGGCGTTCACCCCGCTGCAGAACTCGGACAATTCGGGCTC
>ENSMUSG00000051951:1:3658429:3664429:-1:3111
CTTGCCGTCGGGGTCCGGAGCCGAGGACACGGAGGCGGCCGGAGGCGGCTGCTGCCCGGACGGCGGTGGCTGCTCGCGCTGCTGCTGCTGCTGCGCGGGGAGCGGCGGCTCGGCGGGCTCGGGCGGCTCGGGCGGCGGCGGCCGGGGCAGCGGGGCGGGCTCTGCGGCGCTGTGCCTGCGCCTGGGCAGGGAGCAGCGGCGTTACTCGCTGTG
>ENSMUSG00000051951:1:3658429:3664429:-1:3340
CTGGCCGCCGTGGCCGTGTACTTCGCGGATGTGGGAACGGACATCTGGCTCGCGGTGGACTACTACCTGCGTGGCCAGCGCTGGT
>ENSMUSG00000051951:1:3658429:3664429:-1:3592
GCAGCCGGGGAAGGCGAGGTTCGTCCTTCCACGCCGCAGAG
>ENSMUSG00000051951:1:3658429:3664429:-1:3658
AACATCGCCGCCACCAACAGCGGCAGCAACAGCAACGGGGCCACCCGGACCAGCGGCAAA
>ENSMUSG00000025902:1:4483494:4489494:-1:1852
TGCTTCGCCGCGGAAAAACTCAGCTAGGGCCGAGCGGGAAGGAGGACGTGGTCTCCGAGTCGCCAGC
>ENSMUSG00000025902:1:4483494:4489494:-1:1930
GGTTTCGGGGCACGATTAGACAGAGATTCGGACAGTTACGTGAGACCCCGCCCACCCAGGATGCACGCTCCCAACGGTGTGCGGAATG
>ENSMUSG00000025902:1:4483494:4489494:-1:2281
CCAATCGACCGCATCGCTCTGCGTGGCC
>ENSMUSG00000025902:1:4483494:4489494:-1:2318
AGGTGCGGAGCCCGGGGCACGACGCTCGGTGTT
>ENSMUSG00000025902:1:4483494:4489494:-1:5736
GGGTCCGGTCCGCCCCCGCCTCGCCATTGGCCGCGTCCAT
>ENSMUSG00000025902:1:4483494:4489494:-1:5946
AGGGTCGGGGGAAGCGGCGTGTCCCGTGGCCATAGCAGAGCTCGGGGTCGGTCTG
>ENSMUSG00000033845:1:4772790:4778790:-1:2891
CCTACCGACGCGGATGCGGTCGCTCTGCAGCACGACAGGGGCGGGGCAGTACGGCCGCTGCAGCGCGACAGGGGCCGGGCGGAGCCGTAAAGCAACGCGGAGTCTACGCCGCTTCCTGGGCGCCCTTGAAGCACCGCGGGTCATGGCTGGCACGGCGCGCGGCTGCGGGACC
>ENSMUSG00000033845:1:4772790:4778790:-1:3130
GAAAACGGGTAAACGCTTGGCGGCGGTGCGGGGAGTGCAGGGGCCGCGTCACTCTGGCGATGGACGCGTGCGGGCGCCTGGCTCCCTTCCGCGTGCGCCCAG
>ENSMUSG00000025903:1:4794943:4800943:1:2607
GGTGGCGATTTTGCCCCGTGTTCAAAACGGCTAT
>ENSMUSG00000025903:1:4794943:4800943:1:2694
GAAATCGGGAGTCACGCGTCAAGCGCGCAGGG
>ENSMUSG00000025903:1:4794943:4800943:1:2737
GAGCTCGCCCCGCCTAGCCGCGGTCCCAGCAGCGGTCCC
>ENSMUSG00000025903:1:4794943:4800943:1:2829
AGCAGCGGCCCGCACTGCTCCAGCGCGGTGCGGGAAGGCTCACTATGACGCGCACGCGCGGCCGAATCGGGGCGCGAGCTCGGGGCCGAACGCGAGGAACAGTGCAGGGCGGCGCGGGGGCGCGCACGCGCCTGAGCGCGCGCCCGGAGGGGCGGGCTGGGACTTTCGGCTGCCGGGAGCCCGAGTTCCCTTCCGCTTCCGACGCACTGTCCGCCAGCCGGTGGATGTGCGGCAACAACATGTCCGCTCCGATGCCCGCCGTTGTGCCGGCCGCCCGGAAGGCCACCGCCGCGGTGAGTGGCGGCGCCCGGGCCTGGGGCACCAGCGAGACCCAGGCCGCCGCGCGTGGATGCGTCCGCGCCGCCCCGCGGGCTCTCCGGGGTCGGGCGGGGAATCGGAGCCGGCGGGGCGCCGCCTGC
>ENSMUSG00000062588:1:4867732:4873732:-1:2903
TAAGGCGGCTCTCGTGGAGGCAGCTAGCGCGAGGCTGGGGAGCGCTGAGCCGCGCGTCGTGCCCTGCGCTGCC
>ENSMUSG00000062588:1:4867732:4873732:-1:3758
GTGGCCGTGGGTGTCCGGAGCGCCCTG
>ENSMUSG00000002459:1:5006507:5012507:-1:1399
TCCACCGGGTCGACTCATTTCGCCACC
>ENSMUSG00000002459:1:5006507:5012507:-1:1592
CAGGACGACGTCCGAGGGGTCGTCTAC
>ENSMUSG00000002459:1:5006507:5012507:-1:2168
TACTTCGCTAGCTGCGGCGACCCGGGCGAGGGG
>ENSMUSG00000002459:1:5006507:5012507:-1:2711
AAGCTCGCTCCCGCCGCACCCATTATTTCGTTGCGATTAT
>ENSMUSG00000002459:1:5006507:5012507:-1:2763
AGGACCGGGGCTCCGCTCGCCCGATTTG
>ENSMUSG00000002459:1:5006507:5012507:-1:2810
GCCTCCGAGTGCTGCGTGCTGCCGCCAGA
>ENSMUSG00000002459:1:5006507:5012507:-1:2871
GAAAGCGAGCGAGCGCCGGGGCGGAGAG
>ENSMUSG00000002459:1:5006507:5012507:-1:2983
GCCAGCGCGGGCGGAGTAGGAACCGCTCTG
>ENSMUSG00000002459:1:5006507:5012507:-1:3040
CTGGACGCATGCGCACGGCCAACGGAGGCCCGAGGGC
>ENSMUSG00000002459:1:5006507:5012507:-1:3595
AGAAGCGCATCACAGGCCGGCTGGCGGAGCT
>ENSMUSG00000002459:1:5006507:5012507:-1:3635
GTAGGCGCTCAGACCGCGCCCGGAGCGCTGCGGGCAG
>ENSMUSG00000002459:1:5006507:5012507:-1:3784
GAACCCGAGGACGTGCCGAGGCTGCAGCGACTGAAGGTTCGGGTAG
>ENSMUSG00000002459:1:5006507:5012507:-1:3840
GGCTGCGCGGAGGTGAGCGATGGGGAGTCGGGTCT
>ENSMUSG00000002459:1:5006507:5012507:-1:4016
GGCCTCGGAAGCGGCACACGCGGGGGT
>ENSMUSG00000002459:1:5006507:5012507:-1:4099
GTGGGCGACCGAAGGTGGGCGTTGGGGAGGGTACAGGCGCTGCGACCGCGCAGGT
>ENSMUSG00000033793:1:5070254:5076254:1:2863
TGGTGCGCGGTCCAGCAGTTTTGGGCGCTCTCGGCTTCCGCCCTCAGCTGCGGTCACGTGCGGCTGCTCACGTGCCAGACGCTGCTGTCACTTCGTAGCTGTTCCGGCTTC
>ENSMUSG00000033793:1:5070254:5076254:1:2983
AGGCTCGCAACGTCTCCCACGGAGTCGCCTTCGTTCTG
>ENSMUSG00000033793:1:5070254:5076254:1:3045
GACCTCGGAGCTCGACCGGCGCCTGCCCGCCCGTGCGGCCCT
>ENSMUSG00000033793:1:5070254:5076254:1:3126
CTCCCCGGCTCCGGAGAGCCGACTGGTTTCCCTGCCGGCCGCGCCAGGGTCTGCGGAGCCGCAGGG
>ENSMUSG00000033793:1:5070254:5076254:1:3254
CGGGCCGGGAGAGCCGCGGGGGTCGGGCCGCCCGGGAAGGCTGCGCTGTG
>ENSMUSG00000033793:1:5070254:5076254:1:3319
TTGCCCGGATGGAGCCGGTTTTACCTGGGACCCGCAGTCTGCGCCGACCTT
>ENSMUSG00000033793:1:5070254:5076254:1:3480
TTGCTCGTAGGTAAGAACGTACGTTTTG
>ENSMUSG00000033774:1:5904374:5910374:-1:2815
AGTCCCGGCGTCAGCGAGCTTAGTAGCAGCGGGGAACGCCCCCTCCGGTGCGCATCC
>ENSMUSG00000033774:1:5904374:5910374:-1:2917
GTAAACGTGGGCGCATAAACCTCGAGTTTCGCGGGGCT
>ENSMUSG00000033774:1:5904374:5910374:-1:3009
CTTAACGCTTTTCGAGTCTGGAGGGGACAACGTGTCTTGCGGCGGCTCA
>ENSMUSG00000033774:1:5904374:5910374:-1:3093
TCTGCCGCTGCCGCAGCCACTGGCGGTAGCAGTGCCTGTCGTCTACGGGGTAATTTGCGCCGTGGGA
>ENSMUSG00000033774:1:5904374:5910374:-1:3171
CTCTGCGGTGCTGTACGTACTGCTGCGCACGCCGCGCATGA
>ENSMUSG00000033774:1:5904374:5910374:-1:3283
AACATCGCGGACTTCCTGCTGAGGCGCTGGCCCTTCGGGGAG
>ENSMUSG00000033774:1:5904374:5910374:-1:3382
TTCCTCGCCGTCATGAGCGCCGACCGATACC
>ENSMUSG00000033774:1:5904374:5910374:-1:3432
AGAGTCGCGCCGGGTGTCCGGGCGCACTTACGGTGCAGCGCGTGCTGTCAGTCTGGCGGTGTGGGCGCTGGTGACGCTGGTCGTGCTGCCCTTTGCGGTATTCGCTCGGCTGGACGAGGAGCAGGGTCGGCGCCAGTGCGTGCTGGTCTTCCCGCAGCCCGAGGCCTTCTGGTGGCGTGCCAGCCGTCTCT
>ENSMUSG00000033774:1:5904374:5910374:-1:3731
TGGATCGTGCCAAGAAGCGCGTGACCTTGTTGGTGGCGGCGATTCT
>ENSMUSG00000033774:1:5904374:5910374:-1:3832
ACCACCGACCTCCCGCAAACGCCGCTGGTCATCGGCATC
>ENSMUSG00000033774:1:5904374:5910374:-1:3934
CTGGACGACAGCTTCCGCAGAAGCCTCCGGCAAT
>ENSMUSG00000025907:1:6201743:6207743:1:2645
AGTCCCGGTACGAGTGGCCCAGGTGACAGTCGGCTGATTTCGGGGCA
>ENSMUSG00000025907:1:6201743:6207743:1:2765
TTTGGCGAGGTCGGTCTGCCGCGGCCAG
>ENSMUSG00000025907:1:6201743:6207743:1:2879
GACTACGCTCGCCGACCGAGCCGCGCCCGTCCGGCCAGCCCAGCGACTTCCGGATCTGCGCAGAC
>ENSMUSG00000025907:1:6201743:6207743:1:2973
TTTCCCGGCGTGCTCTGCGGCGGAAAGGCCGAGTCGACAATAACAAACCCCACGGCGGCCGCGACCCA
>ENSMUSG00000025907:1:6201743:6207743:1:3059
TGCCTCGGCCGGCGGACTCGGGTCCCCGCGCGGAGCCGAGGGGCCGGAGCAGCGGCTGCGCCCGACTCCCATCCTTCCGGGCCTCGCCGGGTACTCGGCGGCTGGGCGCCGACGGTTGTGTCGGTTGGCGGCGCCGCAGGGGCGGTTGATAGCCGCCGCCGAGGCCAGGGCGGCGGCAGAAGATGGTGCGGAGGGCCGCCGGCTGTGTTGCTGCCGCGGGCGGAGGAGGCGCTGCCGGGTAAGTGCCGCCCCTGCTCCCATCTGGCGGCGGGCTTGGCCCGGCCGCTCAGCACCTGACGGGTTCGCCGGAGCGTCTGGCGGCGCCGGCTCGGAGGGTCGCCGCGGCAGTCCTACGGGGACCCTGAGGCCCGCTGGCCGCTGACAGGATCGCGGGAGCGGCAGGACGCCGGTGCTCACCCGAGGCCTGAATCGCGGCCTCCGTCTCC
>ENSMUSG00000073741:1:6202373:6208373:-1:3128
GGAGACGGAGGCCGCGATTCAGGCCTCGGGTGAGCACCGGCGTCCTGCCGCTCCCGCGATCCTGTCAGCGGCCAGCGGGCCTCAGGGTCCCCGTAGGACTGCCGCGGCGACCCTCCGAGCCGGCGCCGCCAGACGCTCCGGCGAACCCGTCAGGTGCTGAGCGGCCGGGCCAAGCCCGCCGCCAGATGGGAGCAGGGGCGGCACTTACCCGGCAGCGCCTCCTCCGCCCGCGGCAGCAACACAGCCGGCGGCCCTCCGCACCATCTTCTGCCGCCGCCCTGGCCTCGGCGGCGGCTATCAACCGCCCCTGCGGCGCCGCCAACCGACACAACCGTCGGCGCCCAGCCGCCGAGTACCCGGCGAGGCCCGGAAGGATGGGAGTCGGGCGCAGCCGCTGCTCCGGCCCCTCGGCTCCGCGCGGGGACCCGAGTCCGCCGGCCGAGGCA
>ENSMUSG00000073741:1:6202373:6208373:-1:3592
TGGGTCGCGGCCGCCGTGGGGTTTGTTATTGTCGACTCGGCCTTTCCGCCGCAGAGCACGCCGGGAAA
>ENSMUSG00000073741:1:6202373:6208373:-1:3689
GTCTGCGCAGATCCGGAAGTCGCTGGGCTGGCCGGACGGGCGCGGCTCGGTCGGCGAGCGTAGTC
>ENSMUSG00000073741:1:6202373:6208373:-1:3840
CTGGCCGCGGCAGACCGACCTCGCCAAA
>ENSMUSG00000073741:1:6202373:6208373:-1:3941
TGCCCCGAAATCAGCCGACTGTCACCTGGGCCACTCGTACCGGGACT
>ENSMUSG00000051285:1:7076284:7082284:1:2285
CTTCCCGACACCGACACAGGCAGGGGCTTCGGCGTGGACCAAGAAGGCGTCAGCTGCGCCTGCACAGGGGGCGACGCATGCACCGCCGCCAGTCATTGGGTGCGCGCCGGGTCT
>ENSMUSG00000051285:1:7076284:7082284:1:2456
GGCCTCGTAGATCCAGTCGGCAAAACGCCGACCGGAGGCGGAGCTGGGGACGGACTG
>ENSMUSG00000051285:1:7076284:7082284:1:2649
CAGGGCGTTCAGCGAGAGGGCGGAGTC
>ENSMUSG00000051285:1:7076284:7082284:1:2725
TTCTTCGGAGGGCGCCCCGCGCACGCGCAGCTCCCAGGAGGCGGTGGCGACTAG
>ENSMUSG00000051285:1:7076284:7082284:1:2789
CTGCCCGGGTCCCGGGTTGCGGGTCGGGCTCCGCCCTCCCGCGTCGGCGCTGGCGGACGCTGTGCCGGGCCAGTCGGCTGTCTCTGCGGCGCTCCGCCCGCCGCCGGTCCGCCGCTGCT
>ENSMUSG00000051285:1:7076284:7082284:1:2920
GCTCCCGCCTACGCAGGCTCGTGACGCGGGGGCTGGGACGGGGCTTCAGGGACTGAGCGGGCGCTGCCGCTGTGTGAGCGTCTTCTGCGCCTTCGGTAAGTGCGGTCCGCGTCCGCTGCT
>ENSMUSG00000062248:1:8779096:8785096:-1:2934
CTAGGCGGACGTAGAGCCCCTTGCGCCCGGTTTC
>ENSMUSG00000062248:1:8779096:8785096:-1:3034
TACTTCGATGAGCACTACGAGTACCGGCATG
>ENSMUSG00000062248:1:8779096:8785096:-1:4825
TTACACGCGTTCGCGACCGGCCAGGAAAGACGCAACAAACCGGAATCTTCTGCGGCAAA
>ENSMUSG00000062248:1:8779096:8785096:-1:5127
TGTAACGGCGAATGTGAGGGCGGCTCC
>ENSMUSG00000061024:1:9527650:9533650:1:2830
CTCAGCGCCAGTCGGGCCAACATCCGGTGACGAATCC
>ENSMUSG00000061024:1:9527650:9533650:1:2973
TCTTCCGGATTACGGGTCCGGACGTCCGCACGTGGTTGCCGGTTTA
>ENSMUSG00000061024:1:9527650:9533650:1:3031
AGTGGCGATACGTCCCGCCGCTGTCCCGAAGTGAGGGATCCGAGCCGCAGCGAGAGCCATGGAGGGCCAGCGCGTGGAG
>ENSMUSG00000061024:1:9527650:9533650:1:3208
GGCTTCGGACCGCAACCCCCCGACCGTGCTGCGCCAGGCCGGGCCGTCGCCGGAGGCCGAGCTGCGGGCCCTGGCGCGGGACAACACGCAGCT
>ENSMUSG00000061024:1:9527650:9533650:1:3315
TGTGGCGGCTGCCGACCGAGCGCGTGGAGGAGGCGGTGGTCGCGCGCTTGCCGGAGCCCGCCACTCGCCTGCCCCGCGAGAAGCCGCTGCCCCGACCACGGCCGCTCACCCGCTGGCAGCAGTTCGCGCGCCTTA
>ENSMUSG00000061024:1:9527650:9533650:1:3476
AACCTCGTGTGGGACGAGGCGAGTGGCCAGTGGCGGCGCCGTTGGGGCTACAAGCGCGCCCGGGATG
>ENSMUSG00000061024:1:9527650:9533650:1:3648
TGAACCGTCTGCGGAACCTGGCTCGCGCGCACAA
>ENSMUSG00000061024:1:9527650:9533650:1:3770
TCCACCGCTTCGGTGGGACGCTTCCAGGAGCGCCTTC
>ENSMUSG00000061024:1:9527650:9533650:1:5955
CCCTGCGACGACAACATATCGAAGTAACACGTGTAT
>ENSMUSG00000025911:1:9530294:9536294:1:186
CTCAGCGCCAGTCGGGCCAACATCCGGTGACGAATCC
>ENSMUSG00000025911:1:9530294:9536294:1:329
TCTTCCGGATTACGGGTCCGGACGTCCGCACGTGGTTGCCGGTTTA
>ENSMUSG00000025911:1:9530294:9536294:1:387
AGTGGCGATACGTCCCGCCGCTGTCCCGAAGTGAGGGATCCGAGCCGCAGCGAGAGCCATGGAGGGCCAGCGCGTGGAG
>ENSMUSG00000025911:1:9530294:9536294:1:564
GGCTTCGGACCGCAACCCCCCGACCGTGCTGCGCCAGGCCGGGCCGTCGCCGGAGGCCGAGCTGCGGGCCCTGGCGCGGGACAACACGCAGCT
>ENSMUSG00000025911:1:9530294:9536294:1:671
TGTGGCGGCTGCCGACCGAGCGCGTGGAGGAGGCGGTGGTCGCGCGCTTGCCGGAGCCCGCCACTCGCCTGCCCCGCGAGAAGCCGCTGCCCCGACCACGGCCGCTCACCCGCTGGCAGCAGTTCGCGCGCCTTA
>ENSMUSG00000025911:1:9530294:9536294:1:832
AACCTCGTGTGGGACGAGGCGAGTGGCCAGTGGCGGCGCCGTTGGGGCTACAAGCGCGCCCGGGATG
>ENSMUSG00000025911:1:9530294:9536294:1:1004
TGAACCGTCTGCGGAACCTGGCTCGCGCGCACAA
>ENSMUSG00000025911:1:9530294:9536294:1:1126
TCCACCGCTTCGGTGGGACGCTTCCAGGAGCGCCTTC
>ENSMUSG00000025911:1:9530294:9536294:1:3311
CCCTGCGACGACAACATATCGAAGTAACACGTGTAT
>ENSMUSG00000025911:1:9530294:9536294:1:5603
TCAGCCGTGTGCTCCTGCGCAGCGGGCTG
>ENSMUSG00000067879:1:9583481:9589481:1:3434
TTATGCGGGAGGTGACCCGGTGCTGTCGGACTA
>ENSMUSG00000067879:1:9583481:9589481:1:3486
ACCCTCGGGTCCCGAGGTCTGCTGGCTTCTTCGTGTCGATGTC
>ENSMUSG00000045210:1:9730596:9736596:-1:2733
ACTACCGACAAGCTCCGCGAATCATCGACTTC
>ENSMUSG00000045210:1:9730596:9736596:-1:2803
CTCCCCGCGTGCGTCGAGTCGCTTTGCATCACGGTATT
>ENSMUSG00000045210:1:9730596:9736596:-1:2852
CTGGACGGAAGCGCCTAGCACTCCTTCGCGAGAGAGGAGCCGGAAGA
>ENSMUSG00000045210:1:9730596:9736596:-1:3015
GTGGCCGTTACGTTCGGGGCAACGGCTAA
>ENSMUSG00000045210:1:9730596:9736596:-1:3067
AACAACGTCCGGCGCTTCCGCCTTCGCCTAG
>ENSMUSG00000045210:1:9730596:9736596:-1:3191
AGGGTCGCTTGGGACGCCGAGCGAGAGCCGAGAGCGATGTCTCAGCCGCCGCCGCCTCCTCCGCTGCC
>ENSMUSG00000045210:1:9730596:9736596:-1:3280
GGCTCCGCAGACTTCGTCGTCTCTGGCGGCGGCGGCTTC
>ENSMUSG00000045210:1:9730596:9736596:-1:3328
CCTTTCGAAACGAAGGGACCGAAGAATCCTTTCCGGGAGTTGCCCGGATCCCAAGTGCCAGGCGCGCCTCTTCTTCCCGGCCTCGGGTTCTGTCAGCATCGAGTGTACCGAGTGCGGACAGCGGCACGAGCAG
>ENSMUSG00000045210:1:9730596:9736596:-1:3516
TGCTGCGGAACGCGCTACTCGGAGTGACGGGGGC
>ENSMUSG00000045210:1:9730596:9736596:-1:3683
CAAGGCGAACTGTTCGATTGCGCGTTACT
>ENSMUSG00000025915:1:9780344:9786344:1:1071
GGAGACGCATCTCAGCGGTGTAGCAGACGCCTAG
>ENSMUSG00000025915:1:9780344:9786344:1:2758
GCCACCGCCCGGGTCCGCTCTGCCGCCCGGGCTCCCGAGTGG
>ENSMUSG00000025915:1:9780344:9786344:1:2809
ACCCTCGCCGCGGACCTCGCGCATCCCGTCAGCTGAGCGCAGGAGTCCGGCGGCGTCTCC
>ENSMUSG00000025915:1:9780344:9786344:1:2881
CACCCCGCGTGACGGGCGAGCGCGGGTAGCCGAGCGGTCCCGCCATCCGCGCGGGTCCCGGCCGACCCCGCCGTCCCCTCGCGCCGCCCGCCCGCCCGCCCGCCGCCCGGCGCTTCGCGGGAGGAGCCGCCGTGACGCGTCAGGGAGGAAACGCCGGCGCCCGGCCGCGCCGCCGGGAAGAAGAAACTGCCAGCGCTCTGGGCTCCGCGCCCGGGCGCCCGGACGCCGCACAGCCGGGTAGGTGCGGGGCGGGTGCGCCGGTCTGCGTGCCGGGGTCCCGGCCGGGCTCTCTCGGGCGCCGGGGTCCCGCCGCGGCCCGGCGCGGTCTT
>ENSMUSG00000025915:1:9780344:9786344:1:3227
CTCAGCGCCGTGGCGTGGGGCTCCCTCGCGCGGGGGAGCGCGGGCGGCTCGCCCGGCCCCCCGAGCGGGGCAGCGGGTGGCGAGGACCCGGGAGCCCACCTGACGCGGGATGGGGTTCTGCGCGGACCCGCCGGGGCGACGGTGTG
>ENSMUSG00000025915:1:9780344:9786344:1:3421
AGACTCGAACCCTTCGGTCTGTTTTCGCTCGGTCGATTCTCACGGTTCAAGCACCGACGAATGCCGCCTTAAAGCGCGCTGAGGTTTTCGGTTCTAGGGCGCGCTTAG
>ENSMUSG00000025915:1:9780344:9786344:1:4949
GAAGGCGCATAAATGGGCGGAGCCTGGCACGTGCAG
>ENSMUSG00000046101:1:9890852:9896852:1:2785
GTTTCCGAAGTTTACGACGCTATTTCGCATTT
>ENSMUSG00000046101:1:9890852:9896852:1:2958
GGCTGCGGTCCCGGCAGACCCCGCGCGCGCCCGACAGTTGGGAGAGTGCGCGTGCGCAGGA
>ENSMUSG00000025916:1:9991350:9997350:-1:503
TTCAACGCCCACGTGAAAAGCAGCGTGTTG
>ENSMUSG00000025916:1:9991350:9997350:-1:2643
GGAAGCGGCAAGCTGCGAGGAGTGCCGTGACT
>ENSMUSG00000025916:1:9991350:9997350:-1:2914
CAAGGCGGGCCCTGCGGGCTTCCCTGACGTCACGAGACT
>ENSMUSG00000025917:1:10020160:10026160:-1:773
GAAAGCGTCAACGCGTTGTCAGGCAACCGGCGGGCCCAGAGGCCGCCCGGGAGTCTGCAGCGCGCGTGCAGGGCACCGCCCCCAGCCCGGCAGCCTCGAGACC
>ENSMUSG00000025917:1:10020160:10026160:-1:888
CAAGCCGGGCCACCGCCTCGCGACCCGCGCCTCA
>ENSMUSG00000025917:1:10020160:10026160:-1:938
CACCCCGGAGCTTCCCGGCTCCGCCCGGCAGGCTCGAACCCCCGCCCGGCTACAGCGACCCGGGCCGGCCTCCCGCGCCAGGGCGCCGACTCTTCGCACAGCCGTCCACACCCGCTACCCACCGACTTACTCCCAGCGAGAAGCCACGCTCCCAGCGGGCTCCACAGTCCGTGGTTCCGGCGACTCCGGCGCGGACCTAAAAACCGGTCGCCCGCTCAGGACTCCGCCTCC
>ENSMUSG00000025917:1:10020160:10026160:-1:1195
ACCAACGGCCAGGCGCGGCCCCGCCCCTCGGGCTGCTGGCGGAGGCCGCGCGGCCGAGGGCGCCCCCTGCAGCCCCGGAGGCCACCCGGTGCACCCGCTGCTGCGCCCAG
>ENSMUSG00000025917:1:10020160:10026160:-1:2470
CACCTCGCAACAGTAGCGAAAACACAAAAGCGGAACGCCAAC
>ENSMUSG00000025917:1:10020160:10026160:-1:2727
GTCTGCGCAGTACGAGCCGAGCCGGCCGACTCC
>ENSMUSG00000025917:1:10020160:10026160:-1:2812
CACACCGAGGCTTTGCGTCCCTCGCAGTTCACACGAACGGATTTCCGAGCCAGCATGTTCTCGTTTCACCGGCAAGACTGATCTTAGCCGAGCCGAGCCGAGCCA
>ENSMUSG00000025917:1:10020160:10026160:-1:2936
TATGTCGCTGCGCCGCCGCCGCGCCCCAGCGCGCGAATGGTCTGGACCAACGTCACCTCCGGTCTC
>ENSMUSG00000025917:1:10020160:10026160:-1:3105
TGGAGCGACAGCTTCTCCGGTGCCTCGGCCAT
>ENSMUSG00000025917:1:10020160:10026160:-1:5881
ATGCTCGGGAAAGTCGACGGCGAGACC
>ENSMUSG00000025918:1:10027300:10033300:1:3804
GATGCCGTCTCTCACGGGCTCAGAACGTGTTA
>ENSMUSG00000067851:1:10214708:10220708:-1:2062
GACCCCGTGTGGCAGGCGGAAACCAGGTGCGCCTGAGGGAGCGACGCGGGTGT
>ENSMUSG00000067851:1:10214708:10220708:-1:2127
AGGACCGCGAGGAACTTTGCTCCCCGGCGACCGGCTGT
>ENSMUSG00000067851:1:10214708:10220708:-1:2179
AAGCCCGTGCACGGTAGGCAGGGGTCCTGTCGTCCCGGCCTTGGGAGCGCCCCTGTGCTCCGATCACGCATCC
>ENSMUSG00000067851:1:10214708:10220708:-1:2272
AGCCCCGCGCCACGCCGTGCCGCGCAGCAGGACGCCCGCCACGCCCCACGCTGCCCTGCAGGCGAACGCGGGAGGCGGCGAGTCCCCGCCGGGCCGCCGTAGAGTTGCAGCTCCGGCCGCTCCTCCCGCGCCGCCCTCCGCCCCTTGCCTCTCGGCGCCGCGGCAGCTCTGGGCTGGCGCTGGCACCGCCGCCGCCGCCGCTTCCTCTCCGCAGCCGTTCGGCCGCTGCGTGACGCGTCGTTTCCTCTCAACATGGCGTCCGGGGCAGGTCGGCGGTGATGGAGGCCAGTCGGCGGCTGCGGCGGATGC
>ENSMUSG00000067851:1:10214708:10220708:-1:2603
AGCCTCGCGCCTGCTGGCAGTGTGAGGCGCCGCCACCTAGGCCCTCGGCCCCGGGAAGACGGCCGCCCGGGCCGAGTGCCGCCGCCGCCGGGCCGTAGGGACGAGTGAGGCGGGCGGCCGGGAAGCGACCCCCGGGCCGACGGCGCCGAGGCCGGACGGGCGCGGCCCTCGAACGGCGGCCCCTCGAGCGTGGCGAGGCTTTCGACGCCCTTGGCGGCCCCGCGGCCGCTCCGCGTCGCCGGCCGCTTCC
>ENSMUSG00000067851:1:10214708:10220708:-1:2869
CTCCACGCCTCCTCGCCCCCACCGCCACCTCCTCGCCTTTCTCCCTCCCCGTCCTCATCCCGGTCCCCGTCCCC
>ENSMUSG00000067851:1:10214708:10220708:-1:2959
CCAGCCGCCGGGACCGCCGCCGCCGCCGCCTCCTCCGCGTCCAT
>ENSMUSG00000067851:1:10214708:10220708:-1:3127
GAGCCCGGAGGAGGCCGCGGCGCGGGGTGCCGGCCGCGAGAGGTGGGCGGCGTGGCGGGCGGCTCGTCCGGGGAGCCCTGCTGGCCGCCCGACTGG
>ENSMUSG00000067851:1:10214708:10220708:-1:3232
CAACTCGGCTGGACGCGGGGCACCGGCTGA
>ENSMUSG00000067851:1:10214708:10220708:-1:3272
ATAGGCGGCCAGCCGGGGCCCCTGGAACTCGAGATGGTTACGGATCGCGAGGCA
>ENSMUSG00000067851:1:10214708:10220708:-1:3456
GGGGCCGATCTGACGAGACTGAGCGTGGGG
>ENSMUSG00000042501:1:10702157:10708157:-1:5257
TAAAACGGGAATGTCGCCTTCGTCTTT
>ENSMUSG00000048960:1:10976007:10982007:1:2305
TAAACCGAACCTGTTTCGTAGTAGACGAAAAC
>ENSMUSG00000048960:1:10976007:10982007:1:2705
GGAGCCGCCTCCCCTCGGGCTGGAGCCGCGTGAGGCCGGAGCAGCGGGCCGGGCTGGGTTCCCGCTCTCCGGGGACTGTCCCGTTCTGAGTCCAGCGCGTCCCGCGCGTCCCGCGCTCGCACCGCAGCCCGAGCAC
>ENSMUSG00000048960:1:10976007:10982007:1:2854
CACCCCGGCCTCCGGCCAGCATGTGAAGCTACGCGTTCCGGCTGGGACTCGGCAGAGGCGGCAACTTTGCTGGCGGCAGTGGCGGCAGTGGCGGCAGCAGGCGCGGGGCAGCGCACTTGCCCCCAGCTCCGCGCCCCGCCGGCCACCATGAGCGACGAAAGCGCCAGG
>ENSMUSG00000048960:1:10976007:10982007:1:3035
AGCTTCGCCTGCGCGTGTGCGTGCTCAGCGAGCTGCAGAAGACCGAGCGCGACTACGTGGGCACGCTGGAGTTCCTGGTGTCGGTGAGTAGCCGGCCCCGCGCACGGCACC
>ENSMUSG00000048960:1:10976007:10982007:1:3160
GTCTGCGCCAGCACCCGGCATCCGTAAAGGTGACGCGGGGACCGCGGGGACTCGGGGGA
>ENSMUSG00000057715:1:11396783:11402783:1:335
TTAATCGACAGATTCCGTCTTAGGCACGTCTTC
>ENSMUSG00000057715:1:11396783:11402783:1:2488
TTGAGCGGCTCTGTCGCTAGGGAGCGAGCACCGCCTCG
>ENSMUSG00000057715:1:11396783:11402783:1:2563
CTGGGCGCACACCGTGGCGCGCTCTGGGCGGTTCCGCGCGCTGTCGCCCCTGCGGCCGGCGCTGTCCCCCGCTCGGCTCGCGAAGGC
>ENSMUSG00000057715:1:11396783:11402783:1:2718
CTGCCCGCGATTTCGCCTCGGCGGCGGTGCTGCGGAAAGCGGAGAGCGGGTGGGCGCGAGCTG
>ENSMUSG00000057715:1:11396783:11402783:1:2860
CCCTTCGGGCTCGCTGCTAACGGAGTT
>ENSMUSG00000016918:1:12674656:12680656:1:1048
TGAAACGTTCGCATTGAAAAGCGTTTCA
>ENSMUSG00000016918:1:12674656:12680656:1:2935
TTCTCCGACCTCCCCGTCCCTGCCCAGCCCTCCGCCTCCAATCCGTAAGA
>ENSMUSG00000016918:1:12674656:12680656:1:3618
GTCTTCGGGAGCCCGGGTGCCTTGAGGTTCCCGTTATAGGCGCAGAA
>ENSMUSG00000016918:1:12674656:12680656:1:3784
TAAGCCGGCAGAGTCGGAAACGCTTTGTTAACCGAATTT
>ENSMUSG00000016918:1:12674656:12680656:1:4011
TCTAACGTAGCCCGGTTGCAGCTGCGGGGGA
>ENSMUSG00000025938:1:12973349:12979349:-1:1349
GCCCGCGCGCCTGCGCCCTCTGCTGCTCCGGTCCTGGCGCGTCTCTGTGCGTGTGT
>ENSMUSG00000025938:1:12973349:12979349:-1:1490
TTTCTCGGCGGCGGGACCGAGACGGTCTCCGCAGGCGGCTGG
>ENSMUSG00000025938:1:12973349:12979349:-1:1542
CCCACCGCTGCCGTCCTACAGCGGCTGATCCTCTCCCAGCCCGGCAGATTGGTCGTCACCCTCGCTAGTGAGTTGCGAAAGCTTGTGCGCCTAGCAGAGCGGCGAGCTG
>ENSMUSG00000025938:1:12973349:12979349:-1:1751
GATTCCGCGTTGGTTCCGAGAGCTCGGGGCGGGGATCCGCGTGTCCATCCCATGCGAGTCTGCGTCGCGATGCGGCTGC
>ENSMUSG00000025938:1:12973349:12979349:-1:1843
GGCTCCGACGCCGGGATTCCCCAGCTCGGCGTGCAGCCACGGGTGGAGTTCCCCGGGAAGGCGCAGGGGTGAGCGGGCGGAGCC
>ENSMUSG00000025938:1:12973349:12979349:-1:2137
TACAGCGGAGGCGCACCTGTATTAGCGCTCGCTGAATTCAAACCAAGCGCTGGCTCGCACAA
>ENSMUSG00000025938:1:12973349:12979349:-1:2310
ACCTCCGGGCCGGCGTGCCTGTGTTGAGCCGTTTCGGTGGGCTCCCCGCGCACGCTGTG
>ENSMUSG00000025938:1:12973349:12979349:-1:2430
ATTTTCGGTTTCGCTCAACCTTGCGCTCTG
>ENSMUSG00000025938:1:12973349:12979349:-1:2616
TGGAGCGGACGCATTCACATCTCGTCGCGCACACGTGCCA
>ENSMUSG00000025938:1:12973349:12979349:-1:2948
AGGCCCGCCGCAGACAATGAGCGAGAGTCTTGGCGGACCGCCTGC
>ENSMUSG00000025938:1:12973349:12979349:-1:3308
GCCACCGTCTGAGAGGCGGCGGCGGAGGGGATGAGCACCGGACGCGCAAAGCGCCTACCGCGAGCTA
>ENSMUSG00000025938:1:12973349:12979349:-1:3641
ATGGACGAAGGGGATGCGCAGTCTCGGGCCC
>ENSMUSG00000025938:1:12973349:12979349:-1:3837
CAGGTCGCCAGGAGACGCATCTAGGACGGAACT
>ENSMUSG00000025938:1:12973349:12979349:-1:4007
CTCTACGTGGTCCTTACGGATTCTCGCTGCT
>ENSMUSG00000025938:1:12973349:12979349:-1:4265
GCCATCGGGGCTGCGCTCTTCGCTTTA
>ENSMUSG00000025938:1:12973349:12979349:-1:4328
TTGAACGCTTCGGCCTCCAACGATGGC
>ENSMUSG00000042414:1:13107902:13113902:-1:129
CTCTCCGAAGCCCGCGCATATTCGCTCGCGCATAT
>ENSMUSG00000042414:1:13107902:13113902:-1:473
ACCTGCGGATGTGAACGGGATTAAACGCCCCT
>ENSMUSG00000042414:1:13107902:13113902:-1:1538
GGTCCCGAGACCCAGCGGGTGCCGCCCTA
>ENSMUSG00000042414:1:13107902:13113902:-1:2028
AGGGCCGCCGCGGCCAGGTCGGCGACAACCGAGACA
>ENSMUSG00000042414:1:13107902:13113902:-1:2154
TGTGGCGGGAAGGGGCGCTGGGCGTGGGT
>ENSMUSG00000042414:1:13107902:13113902:-1:2192
GAGGACGAATACCGCTCCGCTCCCCTCGGTGCTGTTGGGACCGCCGGGGTCGCTGACGTTTCGCTAAACTCCTTGGGGTGCCGAGTCGACTCA
>ENSMUSG00000042414:1:13107902:13113902:-1:2367
TGCTCCGAAACCGGTGCAGGGTCGTGCCC
>ENSMUSG00000042414:1:13107902:13113902:-1:2437
AAAGACGCTCGTAGAGACCTAGGCGGGTGGTTCGTTTTG
>ENSMUSG00000005886:1:13356278:13362278:-1:2279
TACCCCGGTAAGTTCGCCTCCCGCGGTCACGCCCCT
>ENSMUSG00000005886:1:13356278:13362278:-1:2393
GAGTGCGCCCCGGAACAGCGTCTGGGTGCAGAGGTGCGCCCGAGGGGTGCAGGCTGCCGGCTACCGGGCCCTGCCTGAGCGCGCGCGGGAGG
>ENSMUSG00000005886:1:13356278:13362278:-1:2501
TTTTCCGCGACCTTCTCGCCGCAGCGTCCCTGCCGTCGGAGGCGCGGCAGT
>ENSMUSG00000005886:1:13356278:13362278:-1:2769
AGCCCCGGTGTTCCCGGGCCCACGCTCGGGGGCGCGGGACGCAAGTTTCCGCCCGGTCCCCTGAGCGGTGACAGCGTTCGCTCGGAGGCGGCGGGGAGGCGGAGGGCGGGCCAGCCCCGTGCCCGAGCCCCCTCCCCTGCTCGCGAGCTCGCGCGGTCTG
>ENSMUSG00000005886:1:13356278:13362278:-1:3030
TAACACGGGAACATGGCGGCCGCAGCCTGGGCTCCCGCGGCGGCGGCGGAGGTCAGCGCCGACGGCAGCCCGCACCTGACGGCGTGACGGCCACATTGGTAAGCGCGCCTCCCCTGGGGGCTCACGGGCGGCGGGCGGGGGGCGCCGCATTC
>ENSMUSG00000005886:1:13356278:13362278:-1:3201
TGGTGCGCGCAGCCCGGCGGAGCCGCGCGCCGGCCGGCCGGGCAG
>ENSMUSG00000005886:1:13356278:13362278:-1:3255
GTGTGCGGGCACCGCTGCCCAGGCGTGCGGAGCCCGCGACGCCCATCCTCGAGGCGCGGCCGAGCCGGGGACTCGGCTCCCGGGGGGAGGGGGGAGGGCGGGAAGACGCCGAGTCCCCGGGAGAGAAAGGAGGCGCTCGGGCGCCGGGCGAGAGAGCTCGGGAGACGAGCCCTGGAGCGCGAGGCGGGTGGAGGCTGCAGCCCGCGGCGCCGGCCGAGAGG
>ENSMUSG00000005886:1:13356278:13362278:-1:3490
GGAAGCGGCGGTTGTGCCGCGGGCCCCTGCTCCGGCCCCCTCGAGGCTGCGCGGCGCAGCCCGGGCAGGCGGGGGAAGCCCGGGCCGGCGGGCGCAGTCGCGGCCGGTGCT
>ENSMUSG00000005886:1:13356278:13362278:-1:3610
GGAGGCGTGCGGCCACTGCTGCACGGGTGGGAGCCGGCCGAGGGG
>ENSMUSG00000005886:1:13356278:13362278:-1:3689
GGTGACGCGGCCGGCAGGGGCGGCGGCGGGGGCTCGGGCGTCTGG
>ENSMUSG00000005886:1:13356278:13362278:-1:3752
GGCTTCGGGGCGGTAGCGCTCGGGCCGCGCAGGCCGGGCCGCGGTGGGGGCGGGGAGCCGGGGTCGGGCGGCGGCGGCGGTGGCGGCGCCGCGCCGGGCTCGCCCCT
>ENSMUSG00000005886:1:13356278:13362278:-1:3885
TGTGCCGGAGGCGCGCTGGGGCCGCGGCCGGGGGCGGGAGGCGGGCTGCGGGCCAGGAGGTTCCGGGTTGGCTCGCCAGCGCCCCCTCTTCCGTACCC
>ENSMUSG00000005886:1:13356278:13362278:-1:4007
GCCCTCGGGGGCCCCCCGCGGGAAGCGGGAGGGGTCCTGGCGGCCCTCGCGCCCCGGTCACGCCCTGGGCCGGGGAC
>ENSMUSG00000005886:1:13356278:13362278:-1:4106
GCTCCCGGGGAGGCGTCCAGGGTCGGCGCCGCGGGCTGGAGTGCCCGCACCCCGCCCCT
>ENSMUSG00000005886:1:13356278:13362278:-1:4176
GGAGGCGCCGCGGCCGCGCTCGGGGGTGGCTCGGTCCC
>ENSMUSG00000005886:1:13356278:13362278:-1:4251
GCTTCCGGGGCCTGCGGACTGAGGGGCGGGAATCGGGGACCCGAGCCCCTTACTCTCCGGGAGTGACGTTGGG
>ENSMUSG00000005886:1:13356278:13362278:-1:4623
GGAGACGCCGCGAGCCCTCCACTCTGGCGCGTCCCT
>ENSMUSG00000005886:1:13356278:13362278:-1:5529
CTCAGCGGGAATTGCGGTCTGTTAAAAAGACCGCCGCTGCT
>ENSMUSG00000025935:1:13572078:13578078:-1:2759
AAGCTCGCGCCCCAAACGACTCCCAACTCCCAGCGCGAAACCTCCGCGCGCCACTCGCGTTCCGCGACCTC
>ENSMUSG00000025935:1:13572078:13578078:-1:2858
AGGTGCGGCCACGGCGCGAGCGCGCGGTTTCTTCCTGGTGCGCATGCTCGCCACCGCTGCA
>ENSMUSG00000025935:1:13572078:13578078:-1:2965
TTTCTCGGGCCGCCCCGGCGGCTGCGTACTG
>ENSMUSG00000025935:1:13572078:13578078:-1:3018
CCCAGCGAGCGGCTGCGGCGGGGCTGTGCGGAGCAGCCAGCGGGAGGCGGCGGCGCGGCGGTGAGCAGCCGAGAGCTCGGAGCGGGGCGGAGGA
>ENSMUSG00000025935:1:13572078:13578078:-1:3276
CTTCCCGGACCCCGGACCCCTGGCCAGGCCCGCCGACCCTAGCGTACCCGGCCGGAGCTGCGCAGCCCCCCGCGGCCCTGCAGCCCTGGCCCGGTCCGGCCCGCCGCCCCCTCCCGCGCCGCGCAGTTCCTGCTTCCCGCGAAGGGTTACGTGGCAGCCGGCGAGGGGCCGGCGGGGGTGGCGGGCGCGGCCGTGCTGGCCCTGCGCGATGGGCGGACCCGGGGCCGGGGCAGCGGGGCCGGATGA
>ENSMUSG00000025935:1:13572078:13578078:-1:3535
CTGCTCGACCCCGACCCACGGCCTCGGCCGCTGCCTGCGCGGAGGGCGAGGACCGGGTGTTCGAACCCGGTGGCCCCCTGCCCGCCGACGGCCGCTCGTCCAACTTTCCGCCTGG
>ENSMUSG00000025935:1:13572078:13578078:-1:3664
GTTCCCGGAGCATCGGGTCTGATCCCGATGCGAGGCTCGCAACA
>ENSMUSG00000025937:1:13642749:13648749:-1:2799
CTCAGCGACGGAGCCGGCTGAGGCCAGTGCGGGCGGGTCA
>ENSMUSG00000025937:1:13642749:13648749:-1:2928
GTGGCCGCCAATCCGCTCCGGGCCACTGAGCGAAGTCCCACGTGATCCGCGCCGGGCCTGACGTCACGAGACCGCCGCCCTGCCCTCCGAGCCTGAGGTCGCAGCACGCTGAGTGACTTGGAATTCGGGTGCCGGCGGTCACCGAGGTA
>ENSMUSG00000025937:1:13642749:13648749:-1:3089
GCTGCCGCTCTGCAGCGCATCGAGCAGCTGTCCAGTCGGGTGGTGCGCGTGTTG
>ENSMUSG00000025937:1:13642749:13648749:-1:3208
GTAAACGCCACCCCCGAGCCCCCGCAGCTCACGCAGTCACGTGGCA
>ENSMUSG00000025937:1:13642749:13648749:-1:3281
CCCAGCGCGTCCCCGAGCTCTGCGGAGGA
>ENSMUSG00000025932:1:14292413:14298413:-1:392
AAGTTCGAGGCCCTTCCGGCCCTTCCGACCAA
>ENSMUSG00000025932:1:14292413:14298413:-1:3159
TCTGCCGCTGCCGTTCGCTGGGGCGCAAAGCCGTTCCCAAACAGACCGCGGCGAGCTGATGGCTCCGAGCTTGCGGCGAGGTAGCGAGTGT
>ENSMUSG00000025932:1:14292413:14298413:-1:3313
GAAGGCGATCGCGCTCAGTCGCTCCACAGCCCGAGCCTGCAGCAGCGCCCGGGCGCAGTCCCCGGGAGCCGGGCAATCCCCGGCCTCTGCGCTCCGCTGCCAGCCGCGTCACAGCGCCTCT
>ENSMUSG00000054493:1:14737668:14743668:1:696
AGTGGCGGCTGCGCTTACATAGCGAGCTT
>ENSMUSG00000054493:1:14737668:14743668:1:1943
AATCCCGGCGGTCCCTCGCTTTTATTAGCGTTCTG
>ENSMUSG00000054493:1:14737668:14743668:1:2694
CTCTTCGTCTGGGGCCGAGCCAGCCCTGGGCCCGGGTAGCGCTCTGGGCTGCTGTCCCCCGGCCTCGAGCGCAGCA
>ENSMUSG00000054493:1:14737668:14743668:1:2827
GCTGGCGCAGGTGCGCGATGTAGCTGGAAGCCAGGCGCAGCGTGTCC
>ENSMUSG00000054493:1:14737668:14743668:1:2942
CAGCACGCGCATCCGGGCGCGTTCGCGGGCGTTGGCCGCATTCCGCTGCGACTGCTTGCACTCTGCGGCCGAGCCCTTAGGCGGGAGCGGCTTCTTCCCCGCACCGCCTGCGCGGCCACCTGCGCCGCCAGCGTCAGCCCCACGGAGCCGCTTCCTCTTGCATCCTCCCGCGGCTCC
>ENSMUSG00000054493:1:14737668:14743668:1:3164
AATGTCGCTGGGCGAGCCGTAACCGCGCTCCATGCGGAGCAGGGGCGGCCTCTTGGAGGCCGGGGCCGGGTAG
>ENSMUSG00000054493:1:14737668:14743668:1:3255
ATCTCCGAGTCTTCGGGGTCACTCACCGAGCCGGTGGACATCGCCTATTCCCCGGCGCCCACGCGCGCGCGCCTTTCTCCTCCCCGGCCAGTCTCGCTTTC
>ENSMUSG00000025930:1:14738180:14744180:-1:3159
GAAAGCGAGACTGGCCGGGGAGGAGAAAGGCGCGCGCGCGTGGGCGCCGGGGAATAGGCGATGTCCACCGGCTCGGTGAGTGACCCCGAAGACTCGGAGAT
>ENSMUSG00000025930:1:14738180:14744180:-1:3278
CTACCCGGCCCCGGCCTCCAAGAGGCCGCCCCTGCTCCGCATGGAGCGCGGTTACGGCTCGCCCAGCGACATT
>ENSMUSG00000025930:1:14738180:14744180:-1:3396
GGAGCCGCGGGAGGATGCAAGAGGAAGCGGCTCCGTGGGGCTGACGCTGGCGGCGCAGGTGGCCGCGCAGGCGGTGCGGGGAAGAAGCCGCTCCCGCCTAAGGGCTCGGCCGCAGAGTGCAAGCAGTCGCAGCGGAATGCGGCCAACGCCCGCGAACGCGCCCGGATGCGCGTGCTG
>ENSMUSG00000025930:1:14738180:14744180:-1:3641
GGACACGCTGCGCCTGGCTTCCAGCTACATCGCGCACCTGCGCCAGC
>ENSMUSG00000025930:1:14738180:14744180:-1:3745
TGCTGCGCTCGAGGCCGGGGGACAGCAGCCCAGAGCGCTACCCGGGCCCAGGGCTGGCTCGGCCCCAGACGAAGAG
>ENSMUSG00000025930:1:14738180:14744180:-1:4537
CAGAACGCTAATAAAAGCGAGGGACCGCCGGGATT
>ENSMUSG00000025930:1:14738180:14744180:-1:5790
AAGCTCGCTATGTAAGCGCAGCCGCCACT
>ENSMUSG00000067809:1:14822370:14828370:-1:2985
GACTCCGGCGCTCGCCATGGCCGACGAGAAA
>ENSMUSG00000059478:1:14847212:14853212:1:3008
TCCCCCGTAGCACGGCCGACTCTGCAGGTCTGCGTGGAGCCGCGGTTGCGGGTCT
>ENSMUSG00000032769:1:14901076:14907076:-1:3079
CAGGGCGTTGTCTATCGCGGCGTCGGGGAA
>ENSMUSG00000025925:1:15787872:15793872:1:2851
CAAAACGCCTGGGCTCGGATCGACAAG
>ENSMUSG00000025925:1:15787872:15793872:1:2930
CCTAGCGATGCGATTGGCTGACTTCCACGCCCACCGCGAGCAAATCAGCGCACGGCGCCAGCTGAGGCACGGCGAGCGCTTTCGGTTTAACATGGCGGAGACGGTCTCCTCAGCGGCCCGGGACGCGCCGAGCCGTGAGG
>ENSMUSG00000025925:1:15787872:15793872:1:3238
TGTGCCGAGCCTTCCGTGACGGCCGCTCCGAGGACTTTCGTCGTACTCGTGACAGCGCCGAGGGTGAGTGCGGGCTCCCGGGCCGGAGGCTGCGTCGCGGCCGAGACCTGCTTGCCCCGCACACACCGGGGCGGGATCCCAGGCGGGAGACGGCGCGAAACCGGCCGCTTCC
>ENSMUSG00000025925:1:15787872:15793872:1:3428
GCTCCCGCCCCCACGCCTTCCGCGTCCCC
>ENSMUSG00000032719:1:15874936:15880936:-1:634
GTTTACGCCTGTCACCGGATGTCCTGTCGGCGTCTCA
>ENSMUSG00000032719:1:15874936:15880936:-1:2682
TAGAGCGAGCTGGGGCGCTTGGGGGTCGCCCGGGTGC
>ENSMUSG00000032719:1:15874936:15880936:-1:2738
TCTGGCGGCTTTCCGGGTGCAAACAGGCACGGGCTACCGCGTCCCC
>ENSMUSG00000032719:1:15874936:15880936:-1:2909
CCACCCGCCCAGAGCCCGCCGAGCGGGCGCACAGCCAGGGCAGCCGAGGGGCGGTGCGGAAGGGCGGAGGGCCGAGGGCGGGGGCTTCGGCTGTCGGAGGAGCCGAGCTCTTGCCCGAGGCTCTAGCTGGGTCCGTTCGCAAGTGTCGCGGCAGC
>ENSMUSG00000032719:1:15874936:15880936:-1:3092
CTGTGCGCTCTGGCGCGGCTGTGGCCCGGGGCC
>ENSMUSG00000032719:1:15874936:15880936:-1:3234
CCTGCCGTCTCACCGGGGACTGCTGCTTCGACTACGACAGGGCGTGCCC
>ENSMUSG00000067795:1:16075539:16081539:-1:2980
GGCTACGGGCGCCTAGCAACCAACGGTGTACCGGGCAAGCGGGGCCGCAGCTGCGAGCGCTCGCTGGCCCCGGCTGGCCCCGGCTGGCCCCGGCCTTGCTGAGCGGCGGCCGAGCTCGGAACATCGCCGGGCTGCCGGCCGCCAAG
>ENSMUSG00000067795:1:16075539:16081539:-1:3149
CAGTGCGAGAAGGCTGCCGGCTGCCCCGCCCCACCGCGGTGGACAGCCCGGAGACGCGGCTAGCCTCAGCCGAGAGCTCGCGTCCACCCACGGCCGTCGCTGGCTCCCACACTGCCCGCTGCCCCCGCTGGC
>ENSMUSG00000067795:1:16075539:16081539:-1:3340
AGCTGCGGGGACGGTGAGTGCGGGAAGCCGGGGCT
>ENSMUSG00000043716:1:16086621:16092621:-1:1112
AGCAGCGTCGGCCGCCTCCAGGTCCCGGTAGATGTGGCGAACCA
>ENSMUSG00000043716:1:16086621:16092621:-1:1203
AGCAGCGCCCGGCGCCGGGCGAACTCGAGAGCAAAGAGGCGGCCCAGGCCGCTGCCCGCGCCCGTGATGAGGCACACCTGGCCGGCCACGCTCTTCTCCTTGGGCCGCACCAGCCAGCGCGCCGCGGCCAGCACGAACGCCCAC
>ENSMUSG00000043716:1:16086621:16092621:-1:1376
CACTACGATGTTCATCGCGACGCCCCGGGTCCCGCAGCA
>ENSMUSG00000043716:1:16086621:16092621:-1:1463
GGCCCCGGAGGCGCTTGTCACCGCGATCCGGACGCGAAGGCTGCGCCCGGAGTCCGCCCCCGAGGTGCTGCGGGGCTGAATTGCGCGGGGCCAGTTCCGCCCGGGCTCGGCGCAGTGGCCACGGGCTGTGCCTGCCGCTGCTCCCGGCTCGGCGCCTCCTGCTGGCGGCCGCCTGTTTGTCCCACAGCGTCCGTCCGTCCGTCCAGTCCCGCTGCAGCGGCGGTGACAGCCGCGAGTTAGGCGACGCGCGCTGCCCTCATGGCCAAGCCGCCGCCGCCCGAACGTCCCCGGCGCTGCTGCAGCGGCTCCCCGTCTTC
>ENSMUSG00000043716:1:16086621:16092621:-1:1789
GGGTGCGCCGAGCGGATGCGTCGGGACGCGGGAGT
>ENSMUSG00000043716:1:16086621:16092621:-1:1839
AGTTGCGGGAGGGTGCGGGCAGCGCCGGGAAGGGCCGACTTGCGGGGCGCACGCGAGGGCTGCCAACCGCTCGAGCTGCCAGCGCGACTCGGGTCCCCTGCCCTGCACTCGCGCCGCTGTCACTCGGGCACGGGGCCCCGCAGCGTCTGAGCGTTCCCAGCCGGCTCT
>ENSMUSG00000043716:1:16086621:16092621:-1:2019
CACTCCGCGCTATATAACCCACCGCCGGGAAGCGCCGGCCGCTGCA
>ENSMUSG00000043716:1:16086621:16092621:-1:2135
CTCCCCGCTCGCCCTCCCGCCGGCCGCCCCACCGCGCGGGGCAGCCCCTCTTCCACGACCGCGGCCGAAGGCTCCCGCCCTCGTCGTGCCACTCTTCGCGGCTCACGCCCCCTGCTGAGGGTCGCCGTGGCTTGCGCCTGCCGGGTCCCGCAGCAGCGAACCCCCCCATCCTCCTCGGACCTTCGGGTCATCACTCTTCCCGGTCTCGCTGCTTTCGCCAAC
>ENSMUSG00000043716:1:16086621:16092621:-1:2371
CCTGGCGGCCGATGATCAGGCGCTGCGGAAGACAGCCCGGCAGTCGGGCGGAAAAAGGACCTCGGCAGCGCAGCCGAGGTG
>ENSMUSG00000043716:1:16086621:16092621:-1:2461
GGCTGCGTGGCCACGGGCCGCAGAGAGCCGGAGGA
>ENSMUSG00000043716:1:16086621:16092621:-1:2596
AGTGTCGGTCAACGTCGCCCTCCAGCCCCGCGGGTTATGCAGCGACGCATGC
>ENSMUSG00000043716:1:16086621:16092621:-1:3244
GACTGCGGATCCGGCTACTTGGGCGGAGGTCCGTTCTTCGGTAGAATGTATTCCGCGGAATC
>ENSMUSG00000025921:1:16088096:16094096:1:198
CTTCCCGCCCCCCGTAATTCTCGGCCCC
>ENSMUSG00000025921:1:16088096:16094096:1:1222
GATTCCGCGGAATACATTCTACCGAAGAACGGACCTCCGCCCAAGTAGCCGGATCCGCAGTC
>ENSMUSG00000025921:1:16088096:16094096:1:1880
GCATGCGTCGCTGCATAACCCGCGGGGCTGGAGGGCGACGTTGACCGACACTCTGGGCAGCCTTCGCGGCGGTGAT
>ENSMUSG00000025921:1:16088096:16094096:1:2032
TCCTCCGGCTCTCTGCGGCCCGTGGCCACGCAGCC
>ENSMUSG00000025921:1:16088096:16094096:1:2076
CACCTCGGCTGCGCTGCCGAGGTCCTTTTTCCGCCCGACTGCCGGGCTGTCTTCCGCAGCGCCTGATCATCGGCCGCCAGG
>ENSMUSG00000025921:1:16088096:16094096:1:2171
GTTGGCGAAAGCAGCGAGACCGGGAAGAGTGATGACCCGAAGGTCCGAGGAGGATGGGGGGGTTCGCTGCTGCGGGACCCGGCAGGCGCAAGCCACGGCGACCCTCAGCAGGGGGCGTGAGCCGCGAAGAGTGGCACGACGAGGGCGGGAGCCTTCGGCCGCGGTCGTGGAAGAGGGGCTGCCCCGCGCGGTGGGGCGGCCGGCGGGAGGGCGAGCGGGGAGGGGAGGCTGGGCCGGGGGCGGGGTGCGACCGGGGGC
>ENSMUSG00000025921:1:16088096:16094096:1:2463
TGCAGCGGCCGGCGCTTCCCGGCGGTGGGTTATATAGCGCGGAGTG
>ENSMUSG00000025921:1:16088096:16094096:1:2521
AGAGCCGGCTGGGAACGCTCAGACGCTGCGGGGCCCCGTGCCCGAGTGACAGCGGCGCGAGTGCAGGGCAGGGGACCCGAGTCGCGCTGGCAGCTCGAGCGGTTGGCAGCCCTCGCGTGCGCCCCGCAAGTCGGCCCTTCCCGGCGCTGCCCGCACCCTCCCGCAACT
>ENSMUSG00000025921:1:16088096:16094096:1:2704
ACTCCCGCGTCCCGACGCATCCGCTCGGCGCACCC
>ENSMUSG00000025921:1:16088096:16094096:1:2748
GAAGACGGGGAGCCGCTGCAGCAGCGCCGGGGACGTTCGGGCGGCGGCGGCTTGGCCATGAGGGCAGCGCGCGTCGCCTAACTCGCGGCTGTCACCGCCGCTGCAGCGGGACTGGACGGACGGACGGACGCTGTGGGACAAACAGGCGGCCGCCAGCAGGAGGCGCCGAGCCGGGAGCAGCGGCAGGCACAGCCCGTGGCCACTGCGCCGAGCCCGGGCGGAACTGGCCCCGCGCAATTCAGCCCCGCAGCACCTCGGGGGCGGACTCCGGGCGCAGCCTTCGCGTCCGGATCGCGGTGACAAGCGCCTCCGGGGCC
>ENSMUSG00000025921:1:16088096:16094096:1:3113
TGCTGCGGGACCCGGGGCGTCGCGATGAACATCGTAGTG
>ENSMUSG00000025921:1:16088096:16094096:1:3181
GTGGGCGTTCGTGCTGGCCGCGGCGCGCTGGCTGGTGCGGCCCAAGGAGAAGAGCGTGGCCGGCCAGGTGTGCCTCATCACGGGCGCGGGCAGCGGCCTGGGCCGCCTCTTTGCTCTCGAGTTCGCCCGGCGCCGGGCGCTGCT
>ENSMUSG00000025921:1:16088096:16094096:1:3372
TGGTTCGCCACATCTACCGGGACCTGGAGGCGGCCGACGCTGCT
>ENSMUSG00000025920:1:16501455:16507455:-1:2144
GGATCCGCCGAATCCTACGTCGCACCGCAGTGGAACGGACGCGGGATGGTCGCGCGTCCCCAGCTAGGCAGAGGCGGGCAGTCAGCGAGCCGGGAAAGGTAGGAGCAGAGCGTCGGGGAC
>ENSMUSG00000025920:1:16501455:16507455:-1:2284
GGCAGCGGGTGCGGGAGAGGCTGAGCCGCCGGTGCTGGAGCACCTTCGCAGTTGCGGGCCGGGCGCCCTCAGCGTGCTCCTGCAGCAGCTCCCGGGACGGGCCCCGGCGCGGCCCGAGACC
>ENSMUSG00000025920:1:16501455:16507455:-1:2414
AGCCCCGCAGCGCCCCGGGATGCGGGGGTCCCAGAAGCCGCCAGGGGGCGGGAACGGCGCGGCGAACAATGGCCGCTCGACCGCGAAGGGAGGCGGGGAG
>ENSMUSG00000025920:1:16501455:16507455:-1:2853
GAGAGCGCGAGAGAGAGCTGGCGCGGGGGCGCGCGGCGTGGCGCGGGCGCGGCGGCGCAGGCGGGGGCGCGCGGCGCGGGCCCGGGAGGGCGCGGCGGGAGCGCAGGGCGGCAGGCGGAGGCGGGGGGCGGGAGCCGAGGAGGGAGCAGGCGGCGTCGGCGGAGCTCTGGAGCGCTCGCCCATGTGGAGCCGTCTGCCGGGCGTCCGTGGCCCGCAGGTAAATCCTGGTGCGAGCGGCGCCGCCAGGCCTGACTTCCGCCGGCGGGTTCCGAGGCAGAGCGCCGGGAGCCAGCAGGGCCGTCTCTCGCGGCCTCGCTCCCGCGCCGCCCTCGGCCGCCCTG
>ENSMUSG00000025920:1:16501455:16507455:-1:3206
GGGGGCGTGTGCCGCGGCGAGCCGTACAGGTGTCCGCAGGGGCAGGGCGGGGCGGGGGCGCCGGGCGCGACGGCGGGGGGCGCGGAGGTCACCCGGGCCTTGCAGGGGCGTGGGGGCGGCGGGGCCGGGGCGATGGCGGTGGC
>ENSMUSG00000025920:1:16501455:16507455:-1:3368
AGTGGCGAAGACGTAACTCGCCGAAATG
>ENSMUSG00000025920:1:16501455:16507455:-1:3445
AGTTCCGCCGAGCCTCCTGCGAACTAGGACCGTGACGGCTCGGCTTA
>ENSMUSG00000025920:1:16501455:16507455:-1:3552
TTGGCCGCAGAATCTACCGTGAGGACCGGGTCT
>ENSMUSG00000025920:1:16501455:16507455:-1:3596
GGGACCGGGCAGAGTGACGGGCCAGTTTCGCAGAG
>ENSMUSG00000025940:1:16647421:16653421:1:2936
CAGGCCGGCCGCATTTTCTGCGCACGCGCGCGCACCAATCCGGCCGCGTGTTCCGTTTAAGGGGCGGAGCCTCATCGCTCTT
>ENSMUSG00000025940:1:16647421:16653421:1:3114
TTGGGCGGCCGGTGGGCAGCGGGCCTATGGCCGGGCCGGACGAGGACGACGTGGTGTGTGGCCGCCGCGCTCCGAGGTTCCGGGATCGCTTTCTGGCGTGCGGCCTCGCTAGCCGAGCCAGAGCGGCTCCGGAGCGGCGGGCATCTAGCGCTAGCCGAGTCTTGCGGGCCACCCGGGCGAGCGCAGGTCGGCTGTTCGTAGGC
>ENSMUSG00000025779:1:16670647:16676647:1:3209
AGCTGCGGCGCCAACTATTTCGAGAGA
>ENSMUSG00000025779:1:16670647:16676647:1:3322
AATGCCGACCACTTCCGGGTGCGGATCA
>ENSMUSG00000042686:1:17080012:17086012:-1:2655
GCAGCCGCACCTTTATCCGCAGGCTTGACCGTCTCACGTCTCA
>ENSMUSG00000042686:1:17080012:17086012:-1:2753
GCTCGCGCGCCAAGCAGCCGGAGGAGAAGCTCGGCTCCGCGGGCTGGGGGCAGGGCCCGGCGGGCGGGCGTGCGGGCGGGCGTGTCATGGGGCCGGGCCTCCGCGCCCAG
>ENSMUSG00000042686:1:17080012:17086012:-1:2873
AGGGGCGGGCGCGGGGCGGTGCCCGGCTCACGTGGGCGGGTGG
>ENSMUSG00000042686:1:17080012:17086012:-1:2951
CCTCTCGCGCGCGGCGCTGGCCGGGGCGGCGGCGAAGGAGGAGGGAGAGAGGCGGCGGTGGCGACGGCGAAAGAGGAGGGGAAGACGGGGGCGGCGTCGGACTGGAGCCGATCGGCGGTGCGAGCTGCCCGGGGCGCAGTCGTGAGCTCGCCCGACGGGCCC
>ENSMUSG00000042686:1:17080012:17086012:-1:3162
CCCCACGAGGAGCGCGCCGGGGCTGCCCCCCGAATGACGGGCGGAAGGTTCGACTTCGACGATGGCGGCACCTACTGCGGCGGCTGGGAGGAGGGCAAGGCGCACGGGCAT
>ENSMUSG00000042686:1:17080012:17086012:-1:3383
CTGGGCGCAGGGCAAGCGGCACGGGCTG
>ENSMUSG00000042686:1:17080012:17086012:-1:3502
CCGCCCGCTACGAGGGGACCTGGAGTAACGGGCTGCAGGACGGGTACGGCGTGGAGACCTACGGGGATGGAGGTGAGCGGCATCTCGGGAGTCTCCGAGGGCTGACGCGGTGGG
>ENSMUSG00000042686:1:17080012:17086012:-1:3625
GGCTTCGGGGACGTGGGGAGGACGCGAGACGCACGTGTCCGGAAACCCGCCAAA
>ENSMUSG00000042686:1:17080012:17086012:-1:3737
GGTCTCGCGGCTGGGTCGCAAGTGTCTGCGGCTCCCCGGGCGGGTAGGCTGTCCATACCCCGGGAGTTAGGCGTGCAG
>ENSMUSG00000042686:1:17080012:17086012:-1:3919
CAGGCCGGGTTTGAAATCGCCACTCCGGAGGA
>ENSMUSG00000042686:1:17080012:17086012:-1:3977
GCTGCCGGTCGGTGCTGACCGCCGCGCGGTTTGGTTTCACGTAGAGTCTCGTATTTCGCTTCT
>ENSMUSG00000025777:1:17127611:17133611:1:3067
TCATGCGAAATGGCTCGGAGGCAGGACGAGGCGCGGGCCGGTGTG
>ENSMUSG00000025776:1:17709302:17715302:1:3318
AGGAGCGGCGGAAGCGCCTGGCGCCAGG
>ENSMUSG00000042596:1:19085234:19091234:1:3249
TTTCCCGGACTAGTCCACGATGCGGAGGT
>ENSMUSG00000042596:1:19085234:19091234:1:3331
TGTGGCGGCGGCGGTGGTGGTGGCGGTGGT
>ENSMUSG00000042596:1:19085234:19091234:1:3419
GCTTTCGGGAGAAGTTACGGAAGGGAACGGGAGAAAGTTCGTTATG
>ENSMUSG00000042596:1:19085234:19091234:1:4197
GAGTCCGGCTGCTCTCCGGAAGCCCAGCGCGCTCTC
>ENSMUSG00000042596:1:19085234:19091234:1:4548
CCACCCGGCGGTCACTCCCGACGCCTAC
>ENSMUSG00000042596:1:19085234:19091234:1:4684
CTGGACGAGCAGAGGCGGGAGCTGGGTTGCCTCGATGCCTACCGCCGCCACGACCTG
>ENSMUSG00000042596:1:19085234:19091234:1:4813
CTGGCCGCCGCGGGAGCCGACGACTTGCAGGTAAATAAGCGTGCAGCGGGTTTGTCTGCGCCCTC
>ENSMUSG00000025927:1:19191128:19197128:1:1702
ACTCACGGAGCCTCCGACCCTGCCGGAGCT
>ENSMUSG00000025927:1:19191128:19197128:1:3674
GAGTACGGGACAGAATCGGGTTTTTAAGCCTCACGCCGACTGG
>ENSMUSG00000025927:1:19191128:19197128:1:3965
CACTTCGTGCTACCCGCTACCGGTCCCCAGGCAAGCGCATCCCTCCCGTGCTTTTCCCTCCGCCTTGTCGGACGCCACCGAGAGCTTCCGGAGTCCGCGTCGAGCGAGGCTGTCCGGCTGCCCTTCCAGCTGGCGGGCGAGGGGAAGCGGCCCGGCTGG
>ENSMUSG00000025927:1:19191128:19197128:1:5286
AGCCCCGCGAACCGGCACCCAACGTGGTA
>ENSMUSG00000067766:1:19605286:19611286:1:2290
GGAGCCGCGCCCACATTCGCCGTTACA
>ENSMUSG00000067766:1:19605286:19611286:1:2630
CCGGGCGTGAGAACGCGTCTAATAACAATTGGTGCCGAAAGACCGGGAAG
>ENSMUSG00000067766:1:19605286:19611286:1:3498
AGGTCCGCCCTATGCGGAGTCCCCGCCCTGCGTAGTGCGTCAGCAATGCGCAGAG
>ENSMUSG00000067766:1:19605286:19611286:1:3694
ATTGCCGAGTCGGTTCGTAAATACGGAACC
>ENSMUSG00000067766:1:19605286:19611286:1:3840
GAGAGCGCTTTGGCACGAAGCTGCACAAGCGCAGGCCCGAGCAAACGCAGCT
>ENSMUSG00000067766:1:19605286:19611286:1:4540
AAAAACGGGTCATCGGGCCCTCGGTCCC
>ENSMUSG00000043760:1:20600208:20606208:-1:3073
GTCACCGAATAACGCGGCTTCGTTTAG
>ENSMUSG00000025929:1:20713056:20719056:1:5920
ACCTGCGTGGCCTCGATTGTCCGCCAGG
>ENSMUSG00000041859:1:20802411:20808411:-1:1269
GACTACGAGAACGTGTTCTTGAACGCGACACT
>ENSMUSG00000041859:1:20802411:20808411:-1:2987
TTTGGCGCCAAGGCGGTGTCACGCGTTTCCGGACTGTTTGGTGGCCGGCGATTTCGGAGCTGCGACATGGCGGGCAC
>ENSMUSG00000041859:1:20802411:20808411:-1:3122
GATGACGAGGTGAGGCTCGGGCCGCGAGCCCGGTGCTGGGGTCCCGCGGGTGACCGGGCACGGCTGAGGGGGTTCCCGCGGGTGACCGGGCACGGCTGATGGGGTTCCCGCGGGTGACCGGGCACGGCTGA
>ENSMUSG00000041859:1:20802411:20808411:-1:3287
GGTCCCGCGGGTGACCGGGCACGGCTGAGGGGGTTCCCGCGGGTGACCGGGCACGGTGCT
>ENSMUSG00000041859:1:20802411:20808411:-1:5462
CTAACCGGTGAGCCGTGACAGGGTTTCCCGGGGGCCCGCTGCT
>ENSMUSG00000041809:1:20933839:20939839:1:3055
CAACCCGGTGCACGGCCTGCCCTTTCTCCCGGGCTCGTCCTT
>ENSMUSG00000041809:1:20933839:20939839:1:3139
TGGCTCGCCTCTGCGCTCCTTCATTCCGCAGGCTCCGTCGTCCTCGCGCATCC
>ENSMUSG00000041779:1:21061376:21067376:-1:1806
CTGTACGCACGTGCACGCACGCACGCACGCACCGGTCTT
>ENSMUSG00000041779:1:21061376:21067376:-1:2527
CAGGCCGGCACGAAGCTTCCCGCCCCG
>ENSMUSG00000041779:1:21061376:21067376:-1:2663
ATTCCCGCGTCTCAGCGAGGTTCACGGAAGAGTGTACCCCCGGTGGAAGCCGCAAGCACCGGTAGCGAGCGCGGCACAAGGGTTAGGCGCGCCGGGCTCGCCCAGGAGGCGTGGCCGGTGGCGCTGGC
>ENSMUSG00000041779:1:21061376:21067376:-1:2835
AGAGGCGCGCGCCTTTGCGGCCTGGGGGCGGGGCGGACGGAGGA
>ENSMUSG00000041779:1:21061376:21067376:-1:2894
AGGCCCGCGCCTGTGCAGCCGCTGCGGGGCGAGGGCTGTGGCCGGGGGCGGTTCCGGGCGGCAGG
>ENSMUSG00000041779:1:21061376:21067376:-1:2989
GGGCCCGAAGTTGTTCCGCGCTGGGCTGCGGGGCTGGCGTGCGGACCGGGCCGGGCCGGAGAAGTTTTCGCTGGGGCTGCTGAGCGAGGGTGCGGGCCCCCGCAGGCGGTGAACGCCCGCTGCCATGGCTTTCCGTAGGAGGACGAAAAGTTACCCGCTCTT
>ENSMUSG00000041779:1:21061376:21067376:-1:3203
CTCTGCGTCCTCATCGGGCTTATGTTCGAGGTG
>ENSMUSG00000041779:1:21061376:21067376:-1:3326
TGGAGCGCGCCCGGCTGGGATGTCCCGCACGTTATC
>ENSMUSG00000025933:1:21200780:21206780:1:2965
CCCTGCGCTCTCGGGGCCTACACAGCCGGGTGGGGAAGCGACTTC
>ENSMUSG00000025933:1:21200780:21206780:1:3150
TAAGGCGGGTCGCAGCTAGGCAGTGCGCCTGCGCAGAA
>ENSMUSG00000025934:1:21222764:21228764:1:3099
TCTCTCGCTCGCTCGCTCGCTCGCTTGC
>ENSMUSG00000028033:1:21943732:21949732:-1:2453
CCAGGCGCGGCATAGCAGCGGGAGAAGCCCAGAGACCCGCTCGTCCAG
>ENSMUSG00000028033:1:21943732:21949732:-1:2516
GACTTCGCCCTCCGGACAGCTCCGAGTCC
>ENSMUSG00000028033:1:21943732:21949732:-1:2647
GCACGCGTGCGAGCGTGCCTCCGGGCATCCCGCACACCCTCAGTCCCGTGTGCCGACACTCCTCGGGGAG
>ENSMUSG00000028033:1:21943732:21949732:-1:2799
GGAAGCGGCAGAAATCCGGACCTCCCCGGGCCTGCTCCGCACACCCCGCCGCCCCCGCCCGGAGCCCCGACTCT
>ENSMUSG00000028033:1:21943732:21949732:-1:2928
CTGCCCGCGCACATGAAGCCGCTGCCCCCGCCGCAGGCGCCAGCGCCCCCCTCGCGGTGCCCGTGGTGATGCCATGCCCCGCCACCACGCGGGAGGAGAGGAGGGCGGTGCCGCCGGGCTCTGGGTGAGGAGCGGCGCGGCGGCGGCGGCAGGCGCGGGTGGGGGGCGCCCGGGCAGCGGCATG
>ENSMUSG00000028033:1:21943732:21949732:-1:3121
GAGTCCGGCCGCGGCAGGGTGCTGCTGAACTCGGCGGCCGCCAGGGGCGACGGCCTGCTGTTGCTCGGCACCCGCGCGGCGGCGCTCGGCGGAGGCGGCGGCGGCTTGAGAGAGAGCCGCCGGGGCA
>ENSMUSG00000028033:1:21943732:21949732:-1:3305
GCTGTCGGCGCAACGTCAAGTACCGGCGGGTGC
>ENSMUSG00000028033:1:21943732:21949732:-1:3349
TACAACGTGCTGGAGCGACCCCGCGGCTGGGCGTTCGTCTACCACGCGTTCGTGTGAGTACCCGCGCCCCCACTTCCGACCCCGTGTGC
>ENSMUSG00000028033:1:21943732:21949732:-1:3467
CGGGGCGCACTTGGCGCCCGCGCCCTGGCCTTAGGCGCGGAAACGCGTGCGCGCTCACACGCAGAG
>ENSMUSG00000028033:1:21943732:21949732:-1:3701
GAAGCCGGACTTAGGCGACTCAGATAATCGGGAGCGATTAG
>ENSMUSG00000041670:1:22756999:22762999:-1:2356
ATGCACGTCGGCGAGCGTGGGGCGGGGGGAATGGCCAGGGCACGCGTGGCTCGGACCCGGGGAG
>ENSMUSG00000041670:1:22756999:22762999:-1:2430
GTGCCCGTGGGCGGAGCGGCTCCGGGACT
>ENSMUSG00000041670:1:22756999:22762999:-1:2496
TCACCCGGGAGCGAAGCTCCGAGACTCCGCCTAA
>ENSMUSG00000041670:1:22756999:22762999:-1:2575
GGCAGCGGAGCCCGCGAGCAAGCAGCGTCGGGCGGCCCCGGCCCGGCCCCGCCCCCGGCCCGCCAGCCCAGCCCGCGCCCGGCCGCCGTGCTCCGGAGCTCAGCGCCAGCCCTCGCCCTCTCGCCGAGCCTCCGCCTGCCCGCCCCCGCCGGCCGAGGCTGGGCTGCGGGAGGCGGCCAGGCGGCCCCGAGCCTCGCCAGGGCGACCCA
>ENSMUSG00000041670:1:22756999:22762999:-1:2836
GTCCTCGCTGTCCCCGGCTCCGCTGCTGCTGCCGCTGCCGCCGCCGCTGCCGCCGCCGGGAGGGCTTCGCTGTGAGCGTGGAAAGCAGGGGCGCAGCTGCGGGGCGTGAATCCGAAAGG
>ENSMUSG00000041670:1:22756999:22762999:-1:2966
GCCAGCGAGCCGAGGGGGCGGGCAGGCCACGAAAAATGTCCTCGGCCGTGGGGCCCCGAGGTCCTCGCCCACCCACGGTGCC
>ENSMUSG00000073730:1:23053506:23059506:-1:2965
AGCTGCGCAGGCTCATACGTGGCCCCAGCGGCCGCCATGGCGGACAGCGGCCCC
>ENSMUSG00000073730:1:23053506:23059506:-1:3184
ATCATCGTCAAGTACGACCGCAAGGAGCTACGGAAGCGCCTCA
>ENSMUSG00000073730:1:23053506:23059506:-1:3292
GAGCTCGAGATCGATGTGGACGAACTC
>ENSMUSG00000073730:1:23053506:23059506:-1:3471
TGACTCGGATGACCGTGGCTCCCGCAGGACAATCGCTGTC
>ENSMUSG00000073729:1:23207681:23213681:-1:2348
AGACTCGAGCGGCTGTCGCCTCCGAGATCACCCACGAGGTG
>ENSMUSG00000073729:1:23207681:23213681:-1:2428
CCAGTCGCAAGCAGCGCAGCTCTGCGACCTT
>ENSMUSG00000073729:1:23207681:23213681:-1:2475
GCCCCCGCCAGGCCCCGGACAGCCTTCGCCCCCGAGAGGTTCCCACGGATACCGTCCCCGCGTCAGCGGCACGCCAGCGCCTCTCGCCCGACCGCACTT
>ENSMUSG00000073729:1:23207681:23213681:-1:2620
CCTCACGCCTCGGGCCGCGCAGGCGCTCGAGCTCGCGGGCCCCGTCCCGAAGCCGGCTCCCCAAAGCCGCGGCCCGGCTCGGCCCA
>ENSMUSG00000073729:1:23207681:23213681:-1:2728
TTTCCCGGCTCGCACGTCGCGGAGTCCGGCCCGCCGCATTGTCTCCGCGGCCTGAGCGCTGCGGGCCCGGGCGAGCCTCCCCGCACCGCCGCCGCGCTCTT
>ENSMUSG00000073729:1:23207681:23213681:-1:2950
CTGGGCGCGCCCGCAGCTCCGTCCCCGCCCGCCAAGGACTGCGGCGAGCTCTTCTTGCCCGGGGCGCTCGCGGGGCACGAGCAGCCAGCCGCGGGCCCGCCGCCCTCACCACCCGCGCCGCCCGCCGCGCTCCCTACCTCCGCAGCCCGCCGCGCAGCCCCGCTCCCGCGCCTCAGCCCGGCTCAGCGGCCCGGCGCGCTCGCTCAAGAACCCGGGGGGAACGCGCCCCGCCCCCTCGGCTGGCGCCGTCCAA
>ENSMUSG00000073729:1:23207681:23213681:-1:3241
ATGTCCGGACGCCCGGCAAGTCGGCCAATAGGAAGCGACTCCGGCTACACACCCGCCCTGATCCTCGAAGAGCGAACCGCTCAG
>ENSMUSG00000073729:1:23207681:23213681:-1:3365
CCAGTCGGGCCGGGCAGCGTCGCGAGGGA
>ENSMUSG00000073729:1:23207681:23213681:-1:3563
TAAGGCGTCTCGCATTAGAAAACGGAATG
>ENSMUSG00000026158:1:23330333:23336333:-1:3455
CTTGCCGTGCCGGCTGATGTGTCCCCGGAGCCCTGGCGGGTAG
>ENSMUSG00000026158:1:23330333:23336333:-1:5179
CCTTACGTTCTTACTGGCGAGCGTGAGC
>ENSMUSG00000026156:1:23713293:23719293:1:1871
AAAGTCGGGTTGCGGAGGAAAACGGAATC
>ENSMUSG00000026156:1:23713293:23719293:1:2858
CTTCCCGCCTCCGCCCCGCAGCCCCTCTCCGCCAGTAGCAGCGCTGCT
>ENSMUSG00000026156:1:23713293:23719293:1:2927
GAGGACGCCCGAGTCTGCAGCGCCCCC
>ENSMUSG00000026156:1:23713293:23719293:1:3043
TCTGCCGCGGCGCTCGAACGGGAGCTTAGGGACGCAGCATCCTCGGTGTCCACCCGGGATCGCAGCTGCACCGGCCGACATGTGACGGAGGA
>ENSMUSG00000026156:1:23713293:23719293:1:3146
ATTCCCGGCAACCGCCTTCAAAGGGGTCCCGGAACGCTCGCCCAG
>ENSMUSG00000026156:1:23713293:23719293:1:3215
CTCAGCGACGCGGGACAGGAGCGGCAAGGTACAACGCCTGGTACGTTCCAGGCTCGCACTCGGGAAAAGAGCGCAGCGGGGACCGCCGCCTGGCTTGCACTCGGCACAACTCCGGGACCTGCGGAGTGCGGCTGGACCGTGTCCAGATTCCCGCCGACTTC
>ENSMUSG00000026156:1:23713293:23719293:1:3440
ATCTGCGCCGACCCCACAACGCCCAGGTCCCCGCAACGCCCCAGTCCGGAAGGGGAGCGCGCTTGCGGCTTC
>ENSMUSG00000026156:1:23713293:23719293:1:3590
GTGTCCGAGACGCTGGGGAGCGCGCACCATGAAGTCCGCGCTGTGCAGCCGCTTCT
>ENSMUSG00000026156:1:23713293:23719293:1:3684
TTGGACGTGGACCCCCGCAGGCCCGCGCCCCA
>ENSMUSG00000026156:1:23713293:23719293:1:3753
GGCTGCGGGGGCTCCCGAGTCCCGCTCCGACGGAGTAGCCCCGGGCGTGACGCTGCCGAGAAGCGGAACGAGTCTCGGCCTCAGCTGCAGCCGGAGCCGCGCTTGC
>ENSMUSG00000026156:1:23713293:23719293:1:3886
ACAGTCGCCCGGTGCAGAAAGCCGAGCTCACTCGCCTGGCCAACACCTTCCGCCAGGTGGCGCAGTT
>ENSMUSG00000026156:1:23713293:23719293:1:4049
CACGCCGCGGCGCTACAAGCGACCGTGGCTGCCGCGCGCCACCGAACAGCGCAACGCGGGCCTCGCCTGGCTGCGCCAGA
>ENSMUSG00000026156:1:23713293:23719293:1:4140
CAGAGCGCGCAACCCGGCGTGCTCTTCTTCGCCGACGATGACAACACGTACAG
>ENSMUSG00000026156:1:23713293:23719293:1:4335
CCCTTCGAGCACGCATCCCGCACTCGGCGTGGAG
>ENSMUSG00000026155:1:23873564:23879564:-1:2761
AATCTCGCCCCGGGGAGCGTCAGACGCTTCT
>ENSMUSG00000026155:1:23873564:23879564:-1:2810
TCTCCCGGCACGCGGGCAGCTGGGCGCATGCGCAGCGCCCAGCGCTGCGTCCTCCCGGAAGCGGCGGCTCTTCCCGCCCCGCCCCTCGCCGGCTCGGGCGGAGCGTGCGGCGGGCCCGGCGAGGAGGCGGGACACGTCGGCGCTGGCTCGGCCGCCGCCGCCCCTCCTCCGGTTCCAGCCGCCGCCGCCACCGCCGCTGCCGCCGCTTCCTGGGCCGAGTCCGTCCGCGGCCCCAGCGGCGTCAGGTGCCCTCGCCCGCCCGGCCTCGCCAGCGCCGTCCGCCCGTCCGCTCGCCCGCGTCCGGGCCCGCCGCCCCGCCGCCGACATGGCGACACGCTCCTGTCGGGAGA
>ENSMUSG00000026155:1:23873564:23879564:-1:3228
TACTGCGCCGACTGCGAGGCCAAAGGTAGCGCGCGGGCTTGGTGGCCGCTCGGCCGGGGCCTCCTGCGGCTGT
>ENSMUSG00000026155:1:23873564:23879564:-1:3311
CCCTCCGCGGCGTCTCGTCCGCGCCGGCTCTCCCGGGAGGGCGGGCGGCCTCTGGCTCTCGGCTAGCACGGAGGTCGCGGCCTCAGCCTCCGGCTCGGAGCCGGCGTCGCGCCGCTGCCACCGCCTTGGGCCGCCGGCTGGGCGGTGCT
>ENSMUSG00000026155:1:23873564:23879564:-1:3491
CTCAGCGACTCCGTGGGTGGAGTCGCCCTT
>ENSMUSG00000053484:1:23956780:23962780:1:2877
CTAGCCGCATCTAAGAGCGAGGCGCTTTTCGAAAACCCTACGCCAAGCACCGCTAAT
>ENSMUSG00000053484:1:23956780:23962780:1:2943
GCCACCGCGGCAGCGTCTCCGCGCCTGCGCCCTCGCATTTCGGAACTCGGCTTCCCACGCGGGCCC
>ENSMUSG00000053484:1:23956780:23962780:1:3052
CCAGACGAAAGTCATCCGTGAAACGGAAAGGGTCGTGGAGACCATTGCGCCGGCTCCCACAGCGTCTGCGCACGCGCACCA
>ENSMUSG00000053484:1:23956780:23962780:1:3157
GAGCCCGCGCCCTCTGCGCAGGCGTCAACGAGGGCAGAGAAGGGCGGAGCTTCGTTGTG
>ENSMUSG00000053484:1:23956780:23962780:1:5436
CACAACGGGGAACGGAGGGACCTTCGAGGGA
>ENSMUSG00000026154:1:23956915:23962915:-1:671
TCCCTCGAAGGTCCCTCCGTTCCCCGTTGTG
>ENSMUSG00000026154:1:23956915:23962915:-1:2922
CACAACGAAGCTCCGCCCTTCTCTGCCCTCGTTGACGCCTGCGCAGAGGGCGCGGGCTC
>ENSMUSG00000026154:1:23956915:23962915:-1:3005
TGGTGCGCGTGCGCAGACGCTGTGGGAGCCGGCGCAATGGTCTCCACGACCCTTTCCGTTTCACGGATGACTTTCGTCTGG
>ENSMUSG00000026154:1:23956915:23962915:-1:3129
GGGCCCGCGTGGGAAGCCGAGTTCCGAAATGCGAGGGCGCAGGCGCGGAGACGCTGCCGCGGTGGC
>ENSMUSG00000026154:1:23956915:23962915:-1:3204
ATTAGCGGTGCTTGGCGTAGGGTTTTCGAAAAGCGCCTCGCTCTTAGATGCGGCTAG
>ENSMUSG00000026141:1:24538686:24544686:-1:2713
TACCACGCACTGCACCGCACCGTACTT
>ENSMUSG00000026141:1:24538686:24544686:-1:2952
AGATGCGTCCCGCTTCCACTCGCTGGGAGCTGGAGCGGGCCACTCCGCGGCGGTGCGGCAGCCCTGTCCGGACTCCACCGCGCCTCC
>ENSMUSG00000026141:1:24538686:24544686:-1:3230
TCCCACGCGGAGACGAGGGGACCGAGTGC
>ENSMUSG00000026141:1:24538686:24544686:-1:3300
TGGCTCGTGTTTGTGCGTCCAGGTCACGCGGGCTCGCGCGTTCCA
>ENSMUSG00000026141:1:24538686:24544686:-1:3391
GTATGCGATGCTGATGCGGATGGAAGGCACGCGAGCTA
>ENSMUSG00000026141:1:24538686:24544686:-1:3520
CAGGACGCAAAGCTCGGACGCTCGTGTACCCGGTGGAGTTACCCACTTCGACCCGCGCGGGG
>ENSMUSG00000026141:1:24538686:24544686:-1:3600
GCTGTCGCGGAGGAGGATCCGGGTCTGGTCCCGGAGTA
>ENSMUSG00000026141:1:24538686:24544686:-1:3657
CAACACGCAGAGTGCGCAGCGCGTCCAGCCGGAGCGCAGCCGCTGTCCCCGCTGTCCTCGCAGCCGCGGCCGCCGCGGGGACGTCAGGGTCCCGGCGCAAAGGGCCGGCGCCTCGCCTCCGCCCGCGGCCCTCGGCTCTGCGGGAATCCGGCCGGCGCCGCAGCCACCGCCGCCTGGAGGAGGGAGGCGGCGCGCATGG
>ENSMUSG00000026141:1:24538686:24544686:-1:5104
CAGCCCGGAAGTAAAACGGTGTCGTGGAAGACCGAGTGA
>ENSMUSG00000026141:1:24538686:24544686:-1:5272
GGTGTCGAGGGATGAGCGATGCGGGGTA
>ENSMUSG00000073725:1:24630032:24636032:1:2756
TGGCACGCAGGCCGCGCGTGGGCGGGCAGCGTGGTGACGTCACGGTGCGTCGGGTGCGCCCCGCCTCGGCTCGGCTGGTCGCCAGGGGACGCTCGCGGGCCGGGTCT
>ENSMUSG00000073725:1:24630032:24636032:1:2907
GGCTGCGCAGTTCCGGGTCCCTCTTCGTTCCGTCCCGTCCCGTCCCGTGCCT
>ENSMUSG00000073725:1:24630032:24636032:1:3111
GAGGGCGGGCCAGCGCTGGCCTCGCCTGTCGGGGACCCTCCTCGCCCGCCCTG
>ENSMUSG00000073725:1:24630032:24636032:1:3173
GGGTCCGCGAGGGTCTCCGGAGGAAGGCGAAGAGGCGCTGATCCTCCGCGGTCTC
>ENSMUSG00000073725:1:24630032:24636032:1:3287
GGGGACGAGCGACCCTCGGGGTGGAGAAAGGCGTGATCACGGCTTG
>ENSMUSG00000073725:1:24630032:24636032:1:3432
TTCCCCGCGCCCATTGTGCGATTCTGCCTTGATGACGTGAGTGTCACGTTCTA
>ENSMUSG00000073725:1:24630032:24636032:1:3501
TAGAACGCTGTAGAGCCGCTTGGCCAGGCGGGAGG
>ENSMUSG00000026139:1:24704888:24710888:1:564
GGAGGCGGAAGGGGCGGGCTGGCGCCGGAGGT
>ENSMUSG00000033569:1:25768306:25774306:-1:514
CAACTCGTGCGTGATTGAGGTAATTTTAGCGGGGGCGGAGGG
>ENSMUSG00000052558:1:25772203:25778203:1:1550
CCCTCCGCCCCCGCTAAAATTACCTCAATCACGCACGAGTTG
>ENSMUSG00000052558:1:25772203:25778203:1:2233
GTGGCCGGCGGCGCTGGCTGGGGCGGCGTGTTGGGCGGTGGG
>ENSMUSG00000052558:1:25772203:25778203:1:2417
GCTGGCGACGTCGGGAAGCTGTTTGAATGCCGGGCGAGGAGGGAGGCGCGCGAGGGCACGAGATA
>ENSMUSG00000052558:1:25772203:25778203:1:2491
TGTGGCGGGCGTGCGCGCCGGCGCGCGGCGCTCGCTCTCCCCGGGCTGCGCGCGAAGGGGGCCCGCGCGTTCCTCGGCGCGCACCCGCCGCTGGGCAACCCTCCCGCGCGCGTGCTCGTGGGTGCGCGCGTCCCCGGCGGAGCGCTGCGCCCGGACCAGAGTCCGGCCTCCCCCGCGGCGGGCGAGCTGGCGGGCGGGCGAGCGGGCGAGCGGGCGAGCGGGCGGGAGGGAGGACGGGCGCGGGAGCGAGGCGGGCGGGCGGGCGGGCGGGCGCGGGCTCCTCGGGGCTCTAGCCGAGCCCGCGCCCTG
>ENSMUSG00000052558:1:25772203:25778203:1:2812
AAACACGTCTGGAAAACCGATCTTTTCTGCGCCTGG
>ENSMUSG00000052558:1:25772203:25778203:1:2928
GGGGGCGCGGAGACGGGAAGGCGACATG
>ENSMUSG00000054264:1:28522319:28528319:-1:2994
TCTGGCGTGGCCATGGCGGCTAACGCGACCACGAACCC
>ENSMUSG00000053185:1:30661507:30667507:-1:4495
AGGAGCGGGTTTCAACGTTGCGCTCAT
>ENSMUSG00000048874:1:30815240:30821240:-1:1551
ACACCCGCATTTAAAACGACCGTGAAA
>ENSMUSG00000048874:1:30815240:30821240:-1:2718
AGCCTCGCGGGCGGCTGCGCGCAGGCTCTAGCGCGCAGGCGCGGCGCACGCTGCCCCAGCCCCCGGAACGGTAAACAGTGGCGTCACGTGACGCGGCCCCGCTCCTGCTCCCGCGCCGCCGCCGCCGCAAGCCGATGGCTGCGGGCTCTCGCGGCGCCGCACAGGCTCCACGAGGCGAGCGACCCCCGGGCTCAGGGAAGCAGCGACTGCAGCTCGGACGGGGAGGGCGGAGCGCAGGCCGGCCGTAGTGTCGTCACCGCGGCGGCGCGGGCCGGGGAGCCCCGAGCCCAGGCAGCAACGCCGACGCCCTGCGCGCACCCCCTCCGCGGCCCCCTCCTCCGCGGCCCCGCGGCCTC
>ENSMUSG00000048874:1:30815240:30821240:-1:3086
GCTGCCGGTGGCAGCGCTCGTCTGCGGAGCGGGTGAGTGGCGGCGCCCGCCGCGACGGGCACTCGGTGGCCTCCCTCCCCCCACGCGGGCGGCCCG
>ENSMUSG00000048874:1:30815240:30821240:-1:3201
CACCTCGCGCAGCGGCCGCCTGATATTCCCGGGCCGTTCGGCCTCCCCGGCTCG
>ENSMUSG00000048874:1:30815240:30821240:-1:3273
TGCCCCGCCGTTTGGACCGCGAGCCCGAAGCGGCGGTGACGGCGCGGCCTCCGCGCGATCGCCGGGCCTCGGCTCTCGCCCGCGAGCGTGCCGGGTCTCTGTCGCCGCCGCGCGGGCAGGCGTCGCGGACTACTCCGGGTTCCAAGGCCCCGGGTCTCCGGCGCGGTGGCCGCAGCCCGCTCGCGGAGCC
>ENSMUSG00000048874:1:30815240:30821240:-1:3478
GTCCCCGCCGAGGCCGACCCGCGCCCGAGGCCGGTCCCCGTCCCCGCATCCGGGGTGTCTGAGGCTGCGGATCGCGCGCTTTT
>ENSMUSG00000026064:1:30891291:30897291:-1:2555
CCACACGTGGAAGTGCCCGTGGTGACGAGAAT
>ENSMUSG00000026064:1:30891291:30897291:-1:2602
AGGGCCGGGCTCTGGAGCGGTGAGTCAGCCGCCCAGCGGTCATGCGACATC
>ENSMUSG00000026064:1:30891291:30897291:-1:2663
GATGACGGAGATCCCCGGGCGCAAGGGCCAAGGTAAACCGTTGGCCAGCGCGACAGA
>ENSMUSG00000026064:1:30891291:30897291:-1:2740
GGTTCCGCCCGCCGGAGAGGCGTTCCAAGTTGAGGCGAACTCGCGGCTCTAGCGACCGGAGCGTTTGGTGGCGAGGACCAGCCAGCACACCGCGCCATTCATCAACCGGTTCGCACCGGTGGCGGCTGCCCCGAGTGACGTCTGCGTCCCGGGCCCCGCCTCGAGCCGCAGGCGTCCCGCGCCGTGATTGGCTGCCGCCTGTGCGCACGTCGCGCCGGCTATAAAGGGGCGGACTTGTGACGCAGGGGCGCCTGGGCGCGCGCATTGGCTCTGGGCTGCGGCCGGCTCGGCGACGCTCCTCGGGCAG
>ENSMUSG00000026064:1:30891291:30897291:-1:3071
CCCGCCGCCTGCATCCCCGCCGCCGCCCCGCGACGCCCACCGCCGCCTGCCCTGCCGCCGCCGCCTGCGCCGCCTCGGGACCGGCTGT
>ENSMUSG00000026064:1:30891291:30897291:-1:3201
AGTACCGCGGGCCCGGCCTTTGTTAGAGCGAGCGACCGAGGAG
>ENSMUSG00000026064:1:30891291:30897291:-1:3254
GTGGCCGGGCGACCGAAACGCCGGCGGCGGGGCCCGGACCCGGAGCGACCGGCAGGGCAGCCCAGCGGCTTTGTGCGCGTGCCACCCTGCGGCCTTTGTTCCGAGAAGCCGCGCGGGCGTCGTGGACGTGGCC
>ENSMUSG00000026064:1:30891291:30897291:-1:3443
GGCCTCGGTGGCCGCCCGCGCTCGCCACCGTGAACCCGTGATTGCGGACCTCGCGACTGTGCGCGCCGCTCAAGCCCGGGCTTGCCGATCGCCGCCGGGCTTCGGTAGTGGCGACCCGGTCGGCGGAGGGGGACTCTGACTCGGCCCCGAGGCGGGCTGCGCGTGGGGCGGTCCGCTCTT
>ENSMUSG00000026064:1:30891291:30897291:-1:3691
TCCACCGCTGGCGAGCTGAAATTTCCACGGTGTCGGAACGGTCTGTGCGGTGAC
>ENSMUSG00000026064:1:30891291:30897291:-1:3827
TGCTTCGTGCCGGCTAAAACGGTTGGAAAACCAGAAAATCGCGATCTGTTCCCGGAAGGAAACAGCGCTTGCACACGCGCTAGATTGGGCGCGTTACC
>ENSMUSG00000050217:1:31117981:31123981:1:3017
ATGACCGACGAAGGGGACCTCGCACAG
>ENSMUSG00000050217:1:31117981:31123981:1:3138
GGGCACGGTGGGTTGACGTGTATGCTTTCGGGAAG
>ENSMUSG00000026060:1:31164202:31170202:-1:3083
CTCTGCGGTAGTCCGGGTCCTCCCGCTTCT
>ENSMUSG00000026063:1:31164385:31170385:1:2707
AGAAGCGGGAGGACCCGGACTACCGCAGAG
>ENSMUSG00000026058:1:32114273:32120273:1:2810
GAACACGGCGGGCTAAGGCGGCCAGGAGAGTGCGCTTGCACTTCGCACAC
>ENSMUSG00000026058:1:32114273:32120273:1:2889
TCAGGCGACTCGACTTGCGGCCCCGCCCAA
>ENSMUSG00000026058:1:32114273:32120273:1:2931
GTCTCCGCGTGCGCCCCGCCCTCGGACCCCGCTTCCAATAGGAAGCCGGCGGGGTTGGGCCGCACGGGCAT
>ENSMUSG00000026058:1:32114273:32120273:1:3015
GGCCACGGCCGGAGCCTGGCTGGGGCGCGGGAGAGGCAGGTACCAGCGCGGTCTGCGCAGCCCCAGGCGCTAGAGCTGCGCTCTACGGTGGAAGAACGGTTCCCGGGGGA
>ENSMUSG00000026058:1:32114273:32120273:1:3134
CAAGGCGTCGGAGCGGGCGGAAATTGCGCCTGACCGGGCACGGTCCGAAGTCCGCGCTATG
>ENSMUSG00000026058:1:32114273:32120273:1:3255
GTGCACGCGTCGCGCCTTCTGGCGGAAGG
>ENSMUSG00000026134:1:33611326:33617326:-1:2207
GGACACGCCGCCTCGAACACACTGTAGACCGCAGCGGCCGTCCAG
>ENSMUSG00000026134:1:33611326:33617326:-1:2274
GGCCTCGCTGTGGTCCCGGAGCGCTTTT
>ENSMUSG00000026134:1:33611326:33617326:-1:2319
TCCTCCGCTCCCCGAAGTCTATGCTCGCTCGCGTGTTCCCTGGCGAGCATCGCGCGGGGACGAGCAAACCGACGTCATT
>ENSMUSG00000026134:1:33611326:33617326:-1:2463
TGTGTCGTGGGCAAAGCGGACACGGCGGCTCC
>ENSMUSG00000026134:1:33611326:33617326:-1:2527
ACCCCCGGTAAAGCGCCCGCAAGCTTCCGGAGCC
>ENSMUSG00000026134:1:33611326:33617326:-1:2875
AAAGTCGGTCGGCGTGCAAAACGCTCCAGACGCGCACTACCTTCAGTCGCTACCGCGCCACACCGCGGTGGGCGGGGCGCCAGG
>ENSMUSG00000026134:1:33611326:33617326:-1:2968
CTCTGCGCATCACTTCCGCTTCCCGTTCCA
>ENSMUSG00000026134:1:33611326:33617326:-1:3160
GGTGTCGGGTCGGAGGGAGGCTCCGGGTGGGATGGCGGGGAGGGCGGCCCGGGAAGGCGCTGGGGCCGGAAGG
>ENSMUSG00000026134:1:33611326:33617326:-1:3786
GGATCCGGAAGAAGCTGCGATTGGCGGGTGA
>ENSMUSG00000026134:1:33611326:33617326:-1:5740
AGTAACGGGAAGTCGGCGGCGGGAGAGCGCTCCC
>ENSMUSG00000044744:1:33611370:33617370:1:185
GGGAGCGCTCTCCCGCCGCCGACTTCCCGTTACT
>ENSMUSG00000044744:1:33611370:33617370:1:2142
TCACCCGCCAATCGCAGCTTCTTCCGGATCC
>ENSMUSG00000044744:1:33611370:33617370:1:2726
CCTTCCGGCCCCAGCGCCTTCCCGGGCCGCCCTCCCCGCCATCCCACCCGGAGCCTCCCTCCGACCCGACACC
>ENSMUSG00000044744:1:33611370:33617370:1:2961
TGGAACGGGAAGCGGAAGTGATGCGCAGAG
>ENSMUSG00000044744:1:33611370:33617370:1:3000
CCTGGCGCCCCGCCCACCGCGGTGTGGCGCGGTAGCGACTGAAGGTAGTGCGCGTCTGGAGCGTTTTGCACGCCGACCGACTTT
>ENSMUSG00000044744:1:33611370:33617370:1:3398
GGCTCCGGAAGCTTGCGGGCGCTTTACCGGGGGT
>ENSMUSG00000044744:1:33611370:33617370:1:3464
GGAGCCGCCGTGTCCGCTTTGCCCACGACACA
>ENSMUSG00000044744:1:33611370:33617370:1:3561
AATGACGTCGGTTTGCTCGTCCCCGCGCGATGCTCGCCAGGGAACACGCGAGCGAGCATAGACTTCGGGGAGCGGAGGA
>ENSMUSG00000044744:1:33611370:33617370:1:3657
AAAAGCGCTCCGGGACCACAGCGAGGCC
>ENSMUSG00000044744:1:33611370:33617370:1:3707
CTGGACGGCCGCTGCGGTCTACAGTGTGTTCGAGGCGGCGTGTCC
>ENSMUSG00000004768:1:33661442:33667442:1:2998
CTCAGCGCGGCGGGCGGGAGTCCGGCGCGCCCTCCATCCCCGGCGGCGTCGGCAAGGAGTAGCTCGGTGAACCCGGATAC
>ENSMUSG00000004768:1:33661442:33667442:1:3113
AAGAGCGGAGCGGGTACGAGGCGTCCGCGGGGAGGAGCCGGGCTCGGTGCTGCGGGCTGTGCGTTCCGGGCTCGGTGTTGCGGACTGTGCGTTCCGGGCTCAGCGCTGCGGGTTGTGCGTTCCGGGCTGCGGGCTCCGCGCTGAGGGTTCCGGGCTGCGGGCAGAGGTGAGTGCGGCCTGCGCGGCCTCGGCTCGGGGCTGCGGTGCCGCCGGGATGTCGCTGTGGGCGCGGACGGCGGCTGCGGGCGGCGCTCTGCTCTCGCGTCCTCGTGGGGACCGCTCCGCGCCGACGACCCCGGCCGCGGCTCGCTCACCAACCGCCGTGGCTTCCCAGGAGCGGGAACCCGAGAGT
>ENSMUSG00000004768:1:33661442:33667442:1:3474
TGATGCGGGTGCGGCGCGGCGCGGGACGCACAGGGCTGCGCGACTCCGCCTGGGACGATCCC
>ENSMUSG00000004768:1:33661442:33667442:1:4399
GTGTGCGCCGCGGGCTGCTAGGCATGGCGTCCGGGGCC
>ENSMUSG00000042215:1:33699317:33705317:-1:2868
AGGACCGGCCGAGGCCCTGGGCGCCGGGGCA
>ENSMUSG00000042215:1:33699317:33705317:-1:2910
CCTGGCGTGCCCGCGGCTGCGACCGCGCCTGCCCTTGTTTGGCCGCACGGCCTCGGGGGT
>ENSMUSG00000042215:1:33699317:33705317:-1:2986
GGGGGCGGTGCCGTCCGCGTCAGCGGCGCCCGTGGTGACGGCGACGTGCGGCTCGCGCCACTGCTGCCCGCGGACGCCGAGGACCCCCGGAGCTCATGGCCCAGGCGAAGATCAGCGCCAAGGCCCACGAGGGCCGCTTCTGCCGCTCGTCTTCCATGGCCGACCGCTCCAGCCGCCTGC
>ENSMUSG00000042215:1:33699317:33705317:-1:3197
AGGGCCGCGGGGCGCGCACAGGGGCGAGCGCGGGCGGGGGCGCGCTCCGGTTGGGCTCCCCTCCCCCGGCCCGGCAGACTGGCGAGCGAGTGCGGCTTG
>ENSMUSG00000042215:1:33699317:33705317:-1:3491
ATCATCGAGAATCGGACTCATGAGAGACCGCGCGAGGTACACCGAAGTT
>ENSMUSG00000042215:1:33699317:33705317:-1:4756
GTGGACGGGGTACTACCGGAAATCACTGGATTGTCGCCAGTGCGCATCT
>ENSMUSG00000042215:1:33699317:33705317:-1:5301
GACTTCGCCTAGGAACACGGGGAGACCGGCTGC
>ENSMUSG00000042197:1:33755973:33761973:-1:2661
AAAGGCGGCAGCGGAACGAGAATTGGCGTGGAC
>ENSMUSG00000042197:1:33755973:33761973:-1:2749
ATGAGCGCCGAGCTCCGGATCCTCGCCACCTTTCCCCGCCACGCGGTCGTCAGCCTCGAGACCGGCGGAAACTACGACTCCCAGAATCCCTCGCGGGGCGGGAGGAAGGCGGGGAGCGTACAAAGCGGCGCTGGAAGCTAGCGGCAGTGAGGCCGCGCTTGGGGTCCGGCAGCTTGGCGTCCCCGCGGCCTGAGGCGTCAGCTGCGTGGGCGCTCACGCAGGGCGGGTCGCGCGGCGCCGGGCGAGAGGGAAGTCGTGGCGGCGGCGTCGGGAACAGCAGCGGCGGCGGCGGGAGCGTGGTG
>ENSMUSG00000042197:1:33755973:33761973:-1:3115
GGCTCCGCCGAGCCCGACCCCGAAAGG
>ENSMUSG00000042197:1:33755973:33761973:-1:3168
TCAGCCGGGCGGCGGCCTCGGGCGAGTGCGGGGCCTCCGGGCCTGGTGCACGTCTGCGTGGAGTCCTCAACAATGGCGGTCCGGCCGCCCCCAGCCCCTGGCCGCCCTAGCCGAAGCAGCCGCAGCCCCGAGGGT
>ENSMUSG00000042182:1:33849167:33855167:-1:2179
TGGAACGACCCGAAAAGACCGATTTCATCGGATGT
>ENSMUSG00000042182:1:33849167:33855167:-1:2324
CAAAACGAGGAAAGCGGCGGCGATCATGGTGCGGGCGAGGCGGGGGGCCGTGCGGCGCGGGG
>ENSMUSG00000042182:1:33849167:33855167:-1:2395
CAGAGCGCGCGGGGCGCGGGGCGCGGGACGCGGGGCGGGCGCGGCGGACAGGGGCGAGCGCGGCTCAGCGCGTCAAGCCCGGCGCTCGCGGCCCCGCGCGCGGCCCA
>ENSMUSG00000042182:1:33849167:33855167:-1:2513
CCCCGCGCCGGCCCCGGAACGACTGATGGAGAGCAGCGGGCAGCTCTCGCCATGACTCAGCACGCGGCGCAGCGGCGAGAGCCGCGCCCCTCCCTCCGCAGGCGCCCCAGCCCGCGCGCAGCTCTCGGGCTCAGCCCCGCCCGGGACGCAGCCGGCTGGGAGCATCATCGGGTGGCCGCCCGGGGCCTCGGCGTCCTGAAGCCGGCGCACGTGGGGCGGGACGGGGCGCGGCGAGCCGGCGGGGGGCTCGGTGGGTGACGTCACGGGCTGCGGCGGCAGCGGCGGCGCGGGTGCGGGCGCGCGCGCATGGCTGGGGCCGGGACCGAGCGGCGCGCGCCCTCCAGCAGGTCGGTTCGGTGCGCGCGCGGCCCGCCAGGCCACGCGCCGGGCGGCGGTGCGCGGGGACCCCCGGGTTTCGCCTGTGTAAGCCTCCGCGGACCTTCTGCTGGAGGCCGACGTCAGGGGGCGCCAAGGAGCCGGGGGGAACCCGGGCTCCCGCCTCC
>ENSMUSG00000042182:1:33849167:33855167:-1:3375
GACAACGGCGATCGGTCACACTCGGGTAC
>ENSMUSG00000042182:1:33849167:33855167:-1:3500
GTGATCGCTGATTCGGTGCCAACGAAGAAGGCAAGGCGTGAGCGCTGCGGTGTG
>ENSMUSG00000042182:1:33849167:33855167:-1:3602
GTGGCCGCCTGCAGCGTGTTGCGGCCTTAGCGGGCCA
>ENSMUSG00000026131:1:33849818:33855818:1:1713
TGGCCCGCTAAGGCCGCAACACGCTGCAGGCGGCCAC
>ENSMUSG00000026131:1:33849818:33855818:1:1798
CACACCGCAGCGCTCACGCCTTGCCTTCTTCGTTGGCACCGAATCAGCGATCAC
>ENSMUSG00000026131:1:33849818:33855818:1:1948
GTACCCGAGTGTGACCGATCGCCGTTGTC
>ENSMUSG00000026131:1:33849818:33855818:1:2336
GGAGGCGGGAGCCCGGGTTCCCCCCGGCTCCTTGGCGCCCCCTGACGTCGGCCTCCAGCAGAAGGTCCGCGGAGGC
>ENSMUSG00000026131:1:33849818:33855818:1:2433
GTCCCCGCGCACCGCCGCCCGGCGCGTGGCCTGGCGGGCCGCGCGCGCACCGAACCGACCTGCTGGAGGGCGCGCGCCGCTCGGTCCCGGCCCCAGCCATGCGCGCGCGCCCGCACCCGCGCCGCCGCTGCCGCCGCAGCCCGTGACGTCACCCACCGAGCCCCCCGCCGGCTCGCCGCGCCCCGTCCCGCCCCACGTGCGCCGGCTTCAGGACGCCGAGGCCCCGGGCGGCCACCCGATGATGCTCCCAGCCGGCTGCGTCCCGGGCGGGGCTGAGCCCGAGAGCTGCGCGCGGGCTGGGGCGCCTGCGGAGGGAGGGGCGCGGCTCTCGCCGCTGCGCCGCGTGCTGAGTCATGGCGAGAGCTGCCCGCTGCTCTCCATCAGTCGTTCCGGGGCCGGCGCGGGG
>ENSMUSG00000026131:1:33849818:33855818:1:2850
TGGGCCGCGCGCGGGGCCGCGAGCGCCGGGCTTGACGCGCTGAGCCGCGCTCGCCCCTGTCCGCCGCGCCCGCCCCGCGTCCCGCGCCCCGCGCCCCGCGCGCTCTG
>ENSMUSG00000026131:1:33849818:33855818:1:2966
CCCCGCGCCGCACGGCCCCCCGCCTCGCCCGCACCATGATCGCCGCCGCTTTCCTCGTTTTG
>ENSMUSG00000026131:1:33849818:33855818:1:3138
ACATCCGATGAAATCGGTCTTTTCGGGTCGTTCCA
>ENSMUSG00000042111:1:34381218:34387218:-1:2223
GAAACCGTGCGCCGCCGCCACCCGACAGA
>ENSMUSG00000042111:1:34381218:34387218:-1:2530
GAGCACGCTTGACTCGCTCCTTCTTCTCCTGAACGGATCGCTGCGCCTCCTCCCGGGCTTTGCGGTACAGGTACTCGCGGCGCAGGCGAGCCTCCCGACGGAGCT
>ENSMUSG00000042111:1:34381218:34387218:-1:2988
TAGTCCGTCTGCGGCTTCACCGGTGCT
>ENSMUSG00000042111:1:34381218:34387218:-1:3105
GCCATCGGATTCGAGAAGTATCCCGCTCCAGGCGCTAATCCGCGTCCTG
>ENSMUSG00000042111:1:34381218:34387218:-1:3259
ATGGCCGCGCAGTGATTCGGCGGCTTG
>ENSMUSG00000042111:1:34381218:34387218:-1:3406
GGAGGCGAAGCGGGCGGCGCTGAACGCCAGG
>ENSMUSG00000026127:1:34381587:34387587:1:2004
TGGCACGCACGCAGACCTGAGGCTCCATACGCGAGGCA
>ENSMUSG00000026127:1:34381587:34387587:1:2197
CCTGGCGTTCAGCGCCGCCCGCTTCGCCTCC
>ENSMUSG00000026127:1:34381587:34387587:1:2348
CAAGCCGCCGAATCACTGCGCGGCCAT
>ENSMUSG00000026127:1:34381587:34387587:1:2480
CAGGACGCGGATTAGCGCCTGGAGCGGGATACTTCTCGAATCCGATGGC
>ENSMUSG00000026127:1:34381587:34387587:1:2619
AGCACCGGTGAAGCCGCAGACGGACTA
>ENSMUSG00000026127:1:34381587:34387587:1:2999
AGCTCCGTCGGGAGGCTCGCCTGCGCCGCGAGTACCTGTACCGCAAAGCCCGGGAGGAGGCGCAGCGATCCGTTCAGGAGAAGAAGGAGCGAGTCAAGCGTGCTC
>ENSMUSG00000026127:1:34381587:34387587:1:3382
TCTGTCGGGTGGCGGCGGCGCACGGTTTC
>ENSMUSG00000073707:1:34388308:34394308:1:61
TGTAACGTGGTCATGCGGCACGACATC
>ENSMUSG00000073707:1:34388308:34394308:1:235
GGTGTCGGACATCCTTCGTTACCTATTCCCCGTGCCAAAAGACGACAGCCATCGGGTCA
>ENSMUSG00000026126:1:34401304:34407304:1:2646
TTATTCGAAGTCCCCGACCTCTCTCATATTCCGCTGTCGCACGACTGTGAACCTCAGCGCTCGCAGGACTCCGGAGCAACCTTGGGAACCCGGCCTGCGAGATTGAGAGCGCAGCC
>ENSMUSG00000026126:1:34401304:34407304:1:2786
CTGAGCGTTCCGTGCGGACTCCACCAGCTTCACGGCAGCCGAAGCACCCGAGGCGCCAGTGGGGAATTGCGGGACCCGCAGCTACTTGGACGGCCAGTTCGGCTGCGGTGGC
>ENSMUSG00000026126:1:34401304:34407304:1:3051
CAGAGCGGGTCGCAGCATGAGTCGCCATACGGACTT
>ENSMUSG00000026126:1:34401304:34407304:1:3113
AGGCCCGGGACTACCGGGAGGGGGCAATCCTCGCTCGTGAGTTCAGCGTGAGT
>ENSMUSG00000026126:1:34401304:34407304:1:3182
AGCTTCGCAGCCAGGCGCTCCCCACGGCTGT
>ENSMUSG00000026126:1:34401304:34407304:1:3396
GGTGTCGGTGTCGAGCTCCCGGTGCAATCTTCTCCCTAGCGGGGCCGTGGCTTCCGCCGTGGAG
>ENSMUSG00000026125:1:34439976:34445976:1:2907
CAGCTCGCGCGAGGTCGGAGTGGGCGAGAGG
>ENSMUSG00000026125:1:34439976:34445976:1:2963
ATCAGCGGTTGTCTTCACGTGCTTTCGGTCCT
>ENSMUSG00000026124:1:34477194:34483194:1:4566
CTGGTCGCTATTGCGAGCACGACCAGAGGCGCAGGT
>ENSMUSG00000026124:1:34477194:34483194:1:4928
ATTAACGAAGTTCCGATCGTTGTGAATCGGCGGTGAATGTACGGCATT
>ENSMUSG00000037529:1:34502466:34508466:-1:2943
TTTGTCGAAGTCAGCGGTTGTTTGCACGTGGTT
>ENSMUSG00000037529:1:34502466:34508466:-1:3113
CAGACCGCAGAACACGTCACCAACGCTGCGAATAA
>ENSMUSG00000045815:1:34521159:34527159:-1:2673
GGCCCCGCGCATCCTCTCTGGGCGCCGCGGAGTG
>ENSMUSG00000045815:1:34521159:34527159:-1:2814
ACCAACGCAGCCTCTCGGGGCCTCAGCCACTTACCGCCGGGGCTGGGGAGTGTCGCAGGGCGCGGCCGTGCCCGAGCCAGGAACGAGTGCGCGCCCGAGCCTCGCGTCAGCACCACGGCCAGCTCCAGGTTCCGCGCCGCCGTTGGGGGCGGGCCTCCGGGCACCCGCGCGCACCACCAGCCTCGGCTCCGCCGCGCTTGGGAGGGCGGTGACCGGAGGACGCTGGCGAGTAGCGGAGGAGCGAGGAGACTTAGCCGCCACTGCGCCGCCGCCACA
>ENSMUSG00000045815:1:34521159:34527159:-1:3184
CAGTCCGGGGGTCCCCGTATACCCGGAGAC
>ENSMUSG00000045174:1:34521273:34527273:1:2675
GTCTCCGGGTATACGGGGACCCCCGGACTG
>ENSMUSG00000045174:1:34521273:34527273:1:2799
TGTGGCGGCGGCGCAGTGGCGGCTAAGTCTCCTCGCTCCTCCGCTACTCGCCAGCGTCCTCCGGTCACCGCCCTCCCAAGCGCGGCGGAGCCGAGGCTGGTGGTGCGCGCGGGTGCCCGGAGGCCCGCCCCCAACGGCGGCGCGGAACCTGGAGCTGGCCGTGGTGCTGACGCGAGGCTCGGGCGCGCACTCGTTCCTGGCTCGGGCACGGCCGCGCCCTGCGACACTCCCCAGCCCCGGCGGTAAGTGGCTGAGGCCCCGAGAGGCTGCGTTGGT
>ENSMUSG00000045174:1:34521273:34527273:1:3182
CACTCCGCGGCGCCCAGAGAGGATGCGCGGGGCC
>ENSMUSG00000037509:1:34743268:34749268:1:2976
GTGAGCGCAGGCAGCTCCGCCTCCTTTCCGGCGCCTCCGGCTCC
>ENSMUSG00000037509:1:34743268:34749268:1:3035
TCTCCCGGCGATAGGAGCCCGGAGGTTGGCCGGGCGTGATGGCCAGGCCTCCGCAGCCCCGGCGTGGCCCCGCAACGCCTGGTGGTGCCCTGCGCGCCCTGCTGCGCTGCAACTTGCCCCCGGGCGCCCAGCGCGTGGTGGTCTCCGCTGTGCTGGCGTTGCTGGTCCTCATCAACGCCGTGCTG
>ENSMUSG00000037509:1:34743268:34749268:1:3233
CCTTCCGCTGAGCTGCGCGCGCCCGGCACCGCGGGGGAACCGCGCAGGG
>ENSMUSG00000037509:1:34743268:34749268:1:3304
GTCACCGCACGAACGTGGGGGATGGGGAGACGACGACTCT
>ENSMUSG00000037503:1:34784596:34790596:-1:2881
CAGCCCGGTTTTAGCCGGAGCTTGAGCGGAGGCTCGCAGTCTAGGCGCGCGTCCTAGCATCCGGGCATCTCGCGCAAGCCTCTCGGGGCGCGCGCGCGCAGCTGCGTCACGTGCCCGGCGCGCCCCCGGCTGGCGCGCGGCGGGCGGAAGTGAGGTCGTGGGCTGCGGTGTCTGCGCAGCGTCGGCGGGAGCGGGGGCCGCGGCGAGGCTGGCGGGCGGGCGGGAGGCAGCGCGGGCCTAGCGGTCGGCCGCAACCGAGCGTCGTCTGGGCACTGCCCGTCGCCGAGCCCCACGCCGTGCCGGCTCGGGCCGGCGCGCGCCGGTCCCGGAGGCTCAGGCCACCGTGAGTACGGGAAGCATGGGGGCGGCAGCTCGGGGCGGGCGGGCGGGCGCGGGCCGGAAGTGCGGCGCTTTGTGCAGCGCCTGGTCGGGCCGCGCGGGGAGCAGGGGCGCCGCTTTGTCCGCGGCGGGCCGGGGGGCGGGGCGGGAAGGTCGCGGGGCCGCCGCAGACCCGGCGATCCCCCTCTCGCTGGAAAACGTGGGCTTCGGAGGG
>ENSMUSG00000037503:1:34784596:34790596:-1:3491
AAGGACGACCTGCCAGCGCGTCCTCGGCTGG
>ENSMUSG00000026123:1:34791538:34797538:1:2802
ATTCCCGCTGTCACGCTTTTCTCTACGAAGCT
>ENSMUSG00000026123:1:34791538:34797538:1:2900
AGCAACGCCTTGGCTTCGGCCCTGCACCCGGGTGGCACCTGCCTTGCGCGCATGCGCATGGCTCGAGGCGGTGACGCAGGACCAGGACTCGCGCGTCCAGCGGAGAAGCAGGAGAAGCCGGCGACCTTGCGCTCTC
>ENSMUSG00000026123:1:34791538:34797538:1:3079
GTGCCCGCGGAGCCCCCCTGCGCCCGCGTGCGACCCCTTCCCCGGACCTCCCCGGTCGGAGGTACCCCATTCGGCCCCGCTCACGCCCCTCCGGGGGTAACCCGCTTCGCCAAT
>ENSMUSG00000026123:1:34791538:34797538:1:4665
TCTAGCGAGACTACGTGGCTCGTTCAG
>ENSMUSG00000045216:1:36009946:36015946:1:48
GAACCCGCACGAGTCCCGGTGACAGACAAGCCTCATCGACCTCACGGGCAA
>ENSMUSG00000045216:1:36009946:36015946:1:2519
GGTCCCGACTCCCAGCGCTCTCGAACTT
>ENSMUSG00000045216:1:36009946:36015946:1:2753
CTTTCCGTAGCGACCGGCGTTGACAGTGTGAGAGACACGCGACCCGTCGCCCAG
>ENSMUSG00000045216:1:36009946:36015946:1:2827
TCCTCCGGCCCCGCCCCTCCCCCAGGGCGCTCCAGAGGCGGAGCGGAGGATCGGAGCGGGCGGCGACAGCAAGAGGCGCCGCGAGGGCGGGCCAGGGGCGGGCCGGGGCGGAGCCGCGACGAACTGCGGAGACGCGGCGGCGCACGGGGCGGTGCAGAGCGTTCTCGGCGCTGAGCTTTGCGGGCGGGTGCGGGCGCGCGCGGCTGCGGGGCGCTGTGGCGGGGGCCGGGCTGTACGCTAGCCGAGCCGGGATCGGGGCGGGGAGCAGCCACGGCGCCGCCGAGGCCCGGGGCCCGCGACGCTGCGCACAGCCTGGGCGCCGAGTAGCCGGGCCGGGCCGGAGCGCGGGCGGCGGTGGCGGCGGCGGTGGCGGAGCAGCTGCGCCCCCCGCCCTCCCAGGCCCGGCGCCCGGGCCGCTGGCGATGGTGACACATGCGGCGGCGGCGCGCCGGCGGCAGGACCATGGTTGAGCGCGCCAGCAAGTTCGTGCTGGTGGTGGCGGGCTCGGCGTGCTT
>ENSMUSG00000045216:1:36009946:36015946:1:3382
CTGGGCGCGCCCGGTGGCCGCGTGCCCCCCGACGACCTGGATCTCTTCCCCACGCCGGACCC
>ENSMUSG00000045216:1:36009946:36015946:1:3465
CTTCCCGGTGCGCGAGCTGGAGCGCTCGCTGCGCTTCGACATGAAGGGCGACGACGTGATCGTCTTC
>ENSMUSG00000045216:1:36009946:36015946:1:3544
AAGACCGGCGGCACCACCTTCGGCCGCCACCTAGTGCAGAACGTGCGCCTCGAGGTGCCCTGCGACTGTCGCCCGGGCCA
>ENSMUSG00000045216:1:36009946:36015946:1:3638
GCTATCGGCCCAATCGCCGCGAGACCTGGCTCTTCTCTCGCTTCTCCACGGGCTGGAGCTGCGGGCTGCACGCTGACTGGACCGAACTC
>ENSMUSG00000045216:1:36009946:36015946:1:3749
TAGACCGCCGCGACCCAGCAGGTCTGCGTTCGCCCAGGTGAGCGCCCGCTGCGGGAAA
>ENSMUSG00000037470:1:36185822:36191822:-1:2243
ATCTCCGCAGCCCGTGCCTGGCGTTTGCGGTGTA
>ENSMUSG00000037470:1:36185822:36191822:-1:2758
TCTGCCGGGGCGGTTGGACTGCGCCTTG
>ENSMUSG00000037470:1:36185822:36191822:-1:2860
GGGGCCGAGAGAAGGGGCGGGTCTTATGCCGGTTTCATGGCCGCTGCGGGACT
>ENSMUSG00000037470:1:36185822:36191822:-1:2922
ACCCCCGCCGCACTCGATAGCCGGAAGTCGTCCTGCCTTCGCCTCT
>ENSMUSG00000037470:1:36185822:36191822:-1:3029
AGGAGCGGCGGGAAAGGCGCGTGTCGGCTTCTCACTGGCGCAGCCTCCCCGGCGATCGCCGCTGCTCCGCCCTGCCCAGGCGTCGTTGCAGACACCGGAGTGGACGAAGCGCGGCCCGGGCATGTGCAGCCGGGGGGATGCGAACACTGCGGATGCCGCGGCTGCGCGGCGGGTGA
>ENSMUSG00000037470:1:36185822:36191822:-1:3250
GCCAGCGCGGGAGGCGACCGTGAGTCCGAGTCA
>ENSMUSG00000037470:1:36185822:36191822:-1:3331
CTCCACGAGCGCCTCAAGTCGTCCCCAGCGGTCTT
>ENSMUSG00000037470:1:36185822:36191822:-1:5070
GAAAGCGTTTGTCGCACACACCTGTCACGTTCGGTTTT
>ENSMUSG00000037447:1:36249300:36255300:1:2859
CCAGACGTCCTCGGGTCTAAGGGGGCGGAGTCTGCTCCGCTCTA
>ENSMUSG00000037447:1:36249300:36255300:1:2920
ATGGGCGCCCAGAGCGCTGGGGGGGGGCGGGTCCATGGGCGGGTCCGCGGGGGAGGAGGCAGTCGAGCGGCGCCGGTAGTCAGTCGCGCCGAGAGCGCTGGGACAGGACGGCTGTGCGTGTAG
>ENSMUSG00000037447:1:36249300:36255300:1:3053
CATAGCGACGCGCGCTCTCGCTGGGCCATGGGTAAGCGGCTGGCGGGCGGCGCCGGGGTC
>ENSMUSG00000037447:1:36249300:36255300:1:3128
CAGAGCGATCGTGGCTCTCAGGGTAACCCGAATGTCTGCGTGCTCTCTTCTCGTGGAAAGTCGGGGCGGCCAGGGGCTTCCCAGGCGTTTATCTCGAAACT
>ENSMUSG00000037447:1:36249300:36255300:1:3373
CCCAGCGCTTCGCTTCTCAGAAACCGAGGCGCCCGGGCCGCGCGCAGCGCTTCCCACTGCGGCCGCGATTCCTGAAAGTGACTGCGCGGGTTT
>ENSMUSG00000010453:1:36310727:36316727:-1:2860
GAGAACGTCTCTGCCCCGGGAGTCGCGCGCGCTTTCCGCGTTCCC
>ENSMUSG00000010453:1:36310727:36316727:-1:2922
CCGGGCGCGGATCCGCTCCGGGCTTTGCCGCTCGCCGCCGCGCGGTTCCGGGAGAGCGATCTGCTTCCGCGTTTTC
>ENSMUSG00000010453:1:36310727:36316727:-1:3007
CAAGGCGCCGGGAGGTAAGGCGCACGCGCATTGGGGTCCGGCTCGGGCGAGCGCGCGGCCGACAACTGCGGGTGAGACGCGGTTTTGCCCCGGCGCGGGTGGTGGCCCGTGGGGTTCCAGGCGTTGGGCGGCGGGCTCGGAGAAGCCCTCGGGGCTCCGCGGGCAT
>ENSMUSG00000010453:1:36310727:36316727:-1:3188
GAAGCCGCGGGCCAGGCCGGGCCGGCCGGGCGGGGCGCGGGAGGCAGACGCGGCGCTGGGGCGGCCGAGGCGCGAGGCCGAGGAGGGCCCCGGGAGG
>ENSMUSG00000010453:1:36310727:36316727:-1:3295
CCGGGCGGCTCCTCCTCGCCGGGAACTCGGGATGACCTTGGCCGAGTCGTCCGGGCTCCGGGGCCGCCGCCCGG
>ENSMUSG00000010453:1:36310727:36316727:-1:3385
TTCTGCGGTTCCGTGGCGGGAACCTCTCAGAGGAGCGGGCCGTTTGCTGGGCGCCTCGCCGAGGGAGGGCGAAGGA
>ENSMUSG00000010453:1:36310727:36316727:-1:3476
GGGCCCGGCCGGGCTGAGGGCGGGCTC
>ENSMUSG00000010453:1:36310727:36316727:-1:3868
ACTCCCGGAGATCCGTCTGCTTCCGCCTCC
>ENSMUSG00000001143:1:36386785:36392785:-1:2988
AGGGCCGGCGGTGGGAAAGATGGCGGCGGCTTCGAGACCCTCCTGGTGGCAGCGGTGGCGGCGGCGCGCGTGGGCTCGGGACG
>ENSMUSG00000001143:1:36386785:36392785:-1:3114
GGGGCCGCGGCATGTCAGGGCGGGTCAAGCGGTGGAGTACTTGAAACGGGAGCACTCGCTGTCGAAGCC
>ENSMUSG00000001143:1:36386785:36392785:-1:3192
TGAGGCGCCCGGGGCGAGGTGGTCGTGCAG
>ENSMUSG00000001143:1:36386785:36392785:-1:3232
GGGACCGAGTCGGGACTGAGCTCGAGGACGCAGTCCCCGGCGGGAGGGGGCGCCCCG
>ENSMUSG00000001143:1:36386785:36392785:-1:3551
GAACCCGGGTAGAACTCGGTCGGACTG
>ENSMUSG00000037408:1:36413166:36419166:1:266
CAAAACGGACGTTTCTCTGTTCGCACAG
>ENSMUSG00000037408:1:36413166:36419166:1:2643
TTTCTCGCTGTGCCCGCGGAGAAGCACCACCCGCCCCAGAACGGAGCGACAGAGTGCAGGGGACCCGGAAGCAACCGAGCGCGTGGGG
>ENSMUSG00000037408:1:36413166:36419166:1:2754
AGGAGCGCGGGAGAAGCCCGGTGCCGCGCGGAAGCTTGGCTGGGCGCACCCCCGCTGCGGGCTCCCGCGCTCGCCCCGCGCCGTTCTA
>ENSMUSG00000037408:1:36413166:36419166:1:2863
TAAGCCGGGCGCGCGAGCCGTGGGTAGGGGCGGGACATCGCATGCAAATAAGGGGCGTGGGGCGGCGGG
>ENSMUSG00000037408:1:36413166:36419166:1:2942
CGGGGCGCGGTCTGACGTCAGGTCCTCGGCTGGGGCAGTTGGCGCGGCGGCAGCGGAGCGGCAGGAGGGCAGGAGCGGAGGCGCCGAGTGAGGCGCGCGGCGGGGCGCGGGCAGCGGCGGGGCCGGAGCA
>ENSMUSG00000037408:1:36413166:36419166:1:3093
GCGGGCGGCGGGACGGCTGGCCGGCCCGAGGGCGCCTCC
>ENSMUSG00000037408:1:36413166:36419166:1:3229
CAAGTCGTGCGGGATGAACCCGGATGGCATCATCTTCGTGTCCGAGGGCAGCACGGTGAA
>ENSMUSG00000037408:1:36413166:36419166:1:3341
TTCACCGAGGTGGACGACGCCGAGGCGGTCCA
>ENSMUSG00000037408:1:36413166:36419166:1:3414
TCCAGCGGCTGGTCAACGTGAGCCGCGGGAACACGTCGGGGAT
>ENSMUSG00000037408:1:36413166:36419166:1:3477
TCCTGCGGAGGAGCGAGAACATGAAGCTGTACGCGCTGTGCACCCGGCCCCGGGCCGACGGGCCC
>ENSMUSG00000037408:1:36413166:36419166:1:3691
GGACCCGATGGAGCTGCGCATCGTGCAG
>ENSMUSG00000037408:1:36413166:36419166:1:4619
GTGAACGTTATCAGGCGCAGCAGAAGCGGTTCT
>ENSMUSG00000001138:1:36453422:36459422:1:2767
TTGCTCGTCCACACGCGCCGGGAACTCCGAGGCCGTCCCAGACAGCCGCCCCGCGTCCTCCCTTGCCTGCGGAGCCCCACGCCCCTCCGGCTCGCCCCGCCCCGCGCCGCTTGTTTACTCCCCGGCGCAGCC
>ENSMUSG00000001138:1:36453422:36459422:1:2911
GAGCCCGCCCCCGCCAGCCGCTTATTGGTCAAAGTGACGCGGAGGCCCGCGCCGATTGG
>ENSMUSG00000001138:1:36453422:36459422:1:3116
GGCGGCGCCGGCGCCGGGCGCGGGACT
>ENSMUSG00000001138:1:36453422:36459422:1:3165
GACAGCGCACCGGGCGCGGGCTCCCTGCGCGGAAGGGCAGCGCCAGA
>ENSMUSG00000001138:1:36453422:36459422:1:3270
GTAGCCGCCGAGGGCGCAGGCTGCCCGGAGGGCGGACGGGCCACGGAGCCCGAGGAGGCGGCCGCCCCGACGGGCGAGTGGCGCGCGCTGCTGCGCCTGCGCGCCGAGGCCGGCCACCCGCGCTCCGCGCTGCTGGCGGTGCGCGTGGAGCCGGGTGGTGGGGCCGCGGAGGAGGCGGCGCCGCCCTGGGCGCTGGG
>ENSMUSG00000001138:1:36453422:36459422:1:3491
CCTGGCGGCGGTGGCGCGCGGCCTGCAGCTGAGCGCGCTGGCGCTGGCGCCGGCCGAGGTGCAGGTGCTGCGCGAGAGCGGCTCGGAGGCGGAGCGCGCGGCGGCGCGGCGCCTGGAACCCGCGCGGCGCTGGGCCGGCTGCGCCCTGGGCGCGCTGCT
>ENSMUSG00000001138:1:36453422:36459422:1:3662
CCTGGCGCAGGCGGCACTGGCCGTGCTGCTGTACGGGGCGGCGGGCCAGCGCGCCGTGCCCGCCGTGCTGGGTTGCGCGGGGCT
>ENSMUSG00000001138:1:36453422:36459422:1:3767
GCTGCCGGCCGCCGTGAGCGGACGCTGGGCGCTGGCGCTGGCGCCGCGCGCGTTGGGCCTCAGCCGCCTGGCGGTGCTGCTCACCTTGCCCGTGGCGCTGCCGGTCGGGCAG
>ENSMUSG00000001138:1:36453422:36459422:1:3890
GGCAGCGCGGCCGGGGCGTCTGCGGGAGCGCGTGCTGGAGCTGGCGCGCGGCGGCGGCGACCCCTACAGCGACCTC
>ENSMUSG00000001138:1:36453422:36459422:1:3976
TGCTGCGCTCCCGGACCGTGGAGGACGTGCTCACGCCGCTCGAAGAC
>ENSMUSG00000001138:1:36453422:36459422:1:4056
TTCAGCGTCCTCGCCAGCATCATGCAGAGCGGCCACACGCGCATCCCAGTGTACGAGGAGGAGCGCTCCAACATCGTGGAC
>ENSMUSG00000001138:1:36453422:36459422:1:5393
AAAGGCGGCGCCACCACGGCCTGGCGATCAG
>ENSMUSG00000067653:1:36488747:36494747:-1:210
CCTATCGCTCCGCCGGCGACTTCGAGAAG
>ENSMUSG00000067653:1:36488747:36494747:-1:583
GAGCTCGCGGATGAATTACGACGGAAACTACAACAGCGCCAGCCGCTGCC
>ENSMUSG00000067653:1:36488747:36494747:-1:2634
ACCTGCGAGGCCTCGGTTCTGGCGAATGCGACATA
>ENSMUSG00000067653:1:36488747:36494747:-1:2907
TGGGGCGAGGAGGCGGGACTCGAAGGTCAACTACGGACGTCGAGTGG
>ENSMUSG00000067653:1:36488747:36494747:-1:2977
CATTTCGTAGGAGCGCTTGGCTGCAGTCCCGGCCGCCGGGATGGCGGCGCCGCACCTTTGCGCGGATGG
>ENSMUSG00000067653:1:36488747:36494747:-1:3127
TGAGGCGGCCGCGTTGCCGGCGGCGGGCAA
>ENSMUSG00000067653:1:36488747:36494747:-1:3168
ATCTCCGGGAACGTGGACTGAAGGAGGCCTCGAACCGTGTTT
>ENSMUSG00000067653:1:36488747:36494747:-1:3261
CCCCTCGACTACTCCGTCTCGAGTGCGGACGGGTAA
>ENSMUSG00000067653:1:36488747:36494747:-1:4158
TGAGCCGCCTCTCCAGCGCCTCCTATTGCGTTTAG
>ENSMUSG00000026121:1:36499105:36505105:-1:1967
GTTTTCGTTCCCGTAACTGGAGCGTGGGG
>ENSMUSG00000026121:1:36499105:36505105:-1:2065
CAGTTCGTGCAGTTCCCGGTGGCAACGCCTGG
>ENSMUSG00000026121:1:36499105:36505105:-1:2125
CTCCCCGCCTCCGGCCGCTGTGGCGCAGAC
>ENSMUSG00000026121:1:36499105:36505105:-1:2215
GGCAGCGGGTCGCAGCCCCCTCCTGGGCGGGCCTTCGCGTCCCGCCCCCGGCCACCACTCGACACC
>ENSMUSG00000026121:1:36499105:36505105:-1:2303
GGGGGCGGAGAGCGGCGGTGGCGGCGGCTGCAGCGGAGAAAGAACCGGCGCCCGGCGCGGTGGAGCGCCGAATCCGAGCTCAGGGGCGCCGAGAGCCGTGCTGAGACCGAGGGGCGGTGGCACGGGACAGCCTTAGCGTGCTGGCGGGCGGGCGCAGTCTGGAGCGGCGCGGGGGCAGGGGAGGACGGTGGCCGGAGTCAAACGCGAGGGCAGCGCCCAG
>ENSMUSG00000026121:1:36499105:36505105:-1:2668
CTGTCCGATCCGGGTCCCTCTTGAGTCCGCCGCGGGCTGCCCAGTGGCGATCGGCATC
>ENSMUSG00000026121:1:36499105:36505105:-1:2751
CTGGCCGGAGCAGCGGGAGCCTGGGGGTACGGACAGCGCTAGG
>ENSMUSG00000026121:1:36499105:36505105:-1:2817
TCCAGCGCGCGGTCCGAATCTTTGCCAGGCTCGCGAACTGCTCGGGTTCCCCCCACCTCGACGGAAAGTTAGGGGCGGGCTTGGACCGTGGCCGATGTT
>ENSMUSG00000026121:1:36499105:36505105:-1:2931
CCTAGCGCGGCCCCCCGCCCTCCCGTTCTGCTCCGGAGGCGGGCTG
>ENSMUSG00000026121:1:36499105:36505105:-1:3003
AGCTCCGCCGCCCGGTCCCTCTCTGGAGCGCCGCAATCCACGACCGGGTGT
>ENSMUSG00000026121:1:36499105:36505105:-1:3142
GTCACCGCTACGCCTGCAGATTCTCGGAGCGCACCACCGGGTTT
>ENSMUSG00000026121:1:36499105:36505105:-1:3265
CCCCCCGCCCTTCCCGCGCGGAGGTTCTTGGCCGACAGGGGGCGTCCGCAAGCCCGGCTTTGCCACGCTCCCAGCGCTGCCGCTTTG
>ENSMUSG00000026121:1:36499105:36505105:-1:3544
AATCCCGGAGTTAAGAACGTTCGTCAGAGCCGGGGAG
>ENSMUSG00000026121:1:36499105:36505105:-1:3670
CTCCACGATCCCGCTCTCGCGGAGGCGAGGAG
>ENSMUSG00000026121:1:36499105:36505105:-1:3725
TGACTCGTGGCCCGGTCGCCTCTCTGCGGGAGG
>ENSMUSG00000026121:1:36499105:36505105:-1:5450
GATCACGCCCTACGTGTGCTGGCCGGAAGC
>ENSMUSG00000073704:1:36534878:36540878:-1:835
CTTCCCGGTGTGCACACGCACTCCACGCCTCC
>ENSMUSG00000046337:1:36624632:36630632:-1:2675
AACTGCGGCGCCTCGACTTTGGAAAAGTCCCGTCGTTAGACCGCTGAACGTTAAACTGCGCATCCCGAGTTC
>ENSMUSG00000046337:1:36624632:36630632:-1:2840
AGTGGCGCGGGGTGATCCGGGCGCGCGCACGTGGAGGGGTTGCCACGCGACCCGAGGGCGCGTAGGGGGTTGCCACGTGACGGGGTG
>ENSMUSG00000061518:1:36633084:36639084:1:2781
CTGGGCGCGAACACTCAAGCGGACAGGTCATGAACCCGAAAGCCGCTAGC
>ENSMUSG00000061518:1:36633084:36639084:1:2841
ACTGACGCCACGCCCCGGAGGCGGCGGGAGTCTGCGCGGCCCACGAAGAGGCAGAACTGCGCATGTGCGGCGTCTACTTTTAGCGCTGCTTCGGCTGGTCGGGGCAGGAAGCGGAAGACTGACCGGGCGTTGTTAGACTCCCACCAACGGAAGTCCCGCCCAT
>ENSMUSG00000061518:1:36633084:36639084:1:3063
TACTTCGCGGAGTGGGCGCTTTGGCGGCGCAGGCCCTGAGGGCCCACGGCCCCCGTGGCGCGGCCGTGACCCGCTCCA
>ENSMUSG00000061518:1:36633084:36639084:1:3165
CTGGGCGGGACAGGCCGGTGTCCATGGCCTCCGGCGTGGTTGGTGATGGGCGGTCGAGCGGGGTCGGCCATTAGCGTTCTCTCGAGCCC
>ENSMUSG00000061518:1:36633084:36639084:1:3268
GGCTCCGGGAGCCGGCGCTCTGTCCGGTCTTGCTGTAATTTCGGCCGCCCACCCGATCGAACCCGCTTTC
>ENSMUSG00000061518:1:36633084:36639084:1:3580
AGAAGCGGATAACGTCACCTTTCCCGTGTTGATCTTTTTATCGTGTATCCATCGTGGTC
>ENSMUSG00000037351:1:36651487:36657487:-1:2944
GGGGCCGCGTTCGCGTAGGCAGCGCACTG
>ENSMUSG00000037351:1:36651487:36657487:-1:2982
AGCGGCGCGGTGTCTGGAGTCGCATCCGTCCAGGTCTCCCCGCGAACCTTGTAGCCCGCCGGTCCT
>ENSMUSG00000037351:1:36651487:36657487:-1:3069
AGGGCCGGCTCGGCCGGGCCATGGAGTCCTACGACATCATCGCTAACCAGCCCGTGGTCATCGACAATGTGAGGCCGGGCAGCGGGGGG
>ENSMUSG00000037351:1:36651487:36657487:-1:3172
TGACCCGCCGCGGGGTCGCAGGCGGCGTGCGGTGGCCCACGCTGGT
>ENSMUSG00000026117:1:36703371:36709371:1:243
TTCTCCGCTATCAGACCGTCACCTCCGCGGGGAA
>ENSMUSG00000026117:1:36703371:36709371:1:456
GCAATCGAGCAATCGAACAATCGAGCAATCGAACAATCGAGCAATCGGTTGA
>ENSMUSG00000026117:1:36703371:36709371:1:2851
GTTCCCGACACCCTGCGGCTGGTACTGCGTGACCCCGGAAAT
>ENSMUSG00000050122:1:36968142:36974142:1:5385
AAAGGCGCGGGCTGCGGTAATCTGCCGGAAGTAAATCGAGAGA
>ENSMUSG00000050122:1:36968142:36974142:1:5654
GGGGCCGGATCCCGAGCCACGCTGTGATTGGCGGTGTC
>ENSMUSG00000050122:1:36968142:36974142:1:5744
GTGCCCGAGGCGGGGACCCTTCGCCAGC
>ENSMUSG00000050122:1:36968142:36974142:1:5858
AGGGTCGCTGACGCACGCAAGCCGCCTGGCCTCGCAACT
>ENSMUSG00000026114:1:37160807:37166807:1:2294
AGTGGCGGGGCGCTGTCCGCAGCCCACGGTGCT
>ENSMUSG00000026114:1:37160807:37166807:1:2629
CCCAGCGCCAAAACCGCGCTGGGACACTCGGGTCA
>ENSMUSG00000026113:1:37299465:37305465:1:3038
GGGCCCGTGCGATGCAGCGGGCTTCCACCATTGACGTGGCAGCCGACATG
>ENSMUSG00000062395:1:37359645:37365645:-1:4526
GAACACGTGGAGGAGGTCGGAGGACCGTGGGA
>ENSMUSG00000026112:1:37371524:37377524:-1:2513
TCCTGCGATTCCCACGTAAGCGGCTGT
>ENSMUSG00000026112:1:37371524:37377524:-1:2559
CTCCACGGCGGGCCTAGGACTCGAGCTGCCGGGCGCCGGCCGGTCCCTCGCCCAGCCGCTGAGACGCCAGGTCGCGAGCTAACCGTGGAAACGGCCGACGGCACGAACGCCACCCTGCGCACAC
>ENSMUSG00000026112:1:37371524:37377524:-1:2703
GCCCTCGAGGCCTCGTCCTGGGCCCGGGACTACCGCCACCTTCCCAGGGCAGCCGAGCCCAGCCGCCGCTGGG
>ENSMUSG00000026112:1:37371524:37377524:-1:2785
CTTCCCGCTACGTAGCCCGCACTTGCGGCGCTCTGTATTTACGTTACGGACACGCACTTCCGCCACGCGTGCGCATACCCTGAAGAGTCGCACTCCTGGCGGAAGT
>ENSMUSG00000026112:1:37371524:37377524:-1:2908
ACCCTCGCCGGTAGCTTGCCAGTGGGCGTGTCCCACGCCCTTCCGGGCCGTGCGGGGTGACCGAGGGCCGTGATC
>ENSMUSG00000026112:1:37371524:37377524:-1:2992
GAGGGCGGTGGGTCCCCGCCATGCCCCGGTATTATGAGGACAAGCCGGAGGGCGGCGCGTGTGCGGGCGTGAAG
>ENSMUSG00000026112:1:37371524:37377524:-1:3171
GGTCACGTCGAGGGTAGAGGTCGCGCGTCCGCTCCT
>ENSMUSG00000026111:1:37371718:37377718:1:2602
AGGAGCGGACGCGCGACCTCTACCCTCGACGTGACC
>ENSMUSG00000026111:1:37371718:37377718:1:2743
CTTCACGCCCGCACACGCGCCGCCCTCCGGCTTGTCCTCATAATACCGGGGCATGGCGGGGACCCACCGCCCTC
>ENSMUSG00000026111:1:37371718:37377718:1:2826
GATCACGGCCCTCGGTCACCCCGCACGGCCCGGAAGGGCGTGGGACACGCCCACTGGCAAGCTACCGGCGAGGGT
>ENSMUSG00000026111:1:37371718:37377718:1:2918
ACTTCCGCCAGGAGTGCGACTCTTCAGGGTATGCGCACGCGTGGCGGAAGTGCGTGTCCGTAACGTAAATACAGAGCGCCGCAAGTGCGGGCTACGTAGCGGGAAG
>ENSMUSG00000026111:1:37371718:37377718:1:3033
CCCAGCGGCGGCTGGGCTCGGCTGCCCTGGGAAGGTGGCGGTAGTCCCGGGCCCAGGACGAGGCCTCGAGGGC
>ENSMUSG00000026111:1:37371718:37377718:1:3126
GTGTGCGCAGGGTGGCGTTCGTGCCGTCGGCCGTTTCCACGGTTAGCTCGCGACCTGGCGTCTCAGCGGCTGGGCGAGGGACCGGCCGGCGCCCGGCAGCTCGAGTCCTAGGCCCGCCGTGGAG
>ENSMUSG00000026111:1:37371718:37377718:1:3269
ACAGCCGCTTACGTGGGAATCGCAGGA
>ENSMUSG00000026110:1:37477678:37483678:-1:5754
ACATGCGGGTACACAGCGTGCAGCTCCGTAGGGGCGCTAGT
>ENSMUSG00000026090:1:37661357:37667357:-1:1709
TTTAGCGGTTACAGCCGTGCAGAATACGTGTTG
>ENSMUSG00000026090:1:37661357:37667357:-1:2710
CCGGGCGCCCACTCTCCGAGGCTCGGGTGACAGGGAGGTGGCGCGCAGGAGCCGCGATCGTGAGCGTCCTCGTCCTGGCGGTGGTCCCCCAGCCCTCGGACCTCGCGCAGGC
>ENSMUSG00000026090:1:37661357:37667357:-1:2873
GGTCCCGCGTGCCCGGCGGGAGCGGCGCGGGGGAGGCGCGCGGGCCTGGGCGGCGCGGAGCAGAGCTGAGCAGAGCGGAACAGCCGCGTCCGCCCCCGCCGGGCCGCGCGCAGCCGAGTCGGGAGCCGGGAGCGCGCGCCCAGCGCAGGGCCAGCGCGGCCGCCCGAGGGTCGCGCCCGCGTCCGCGTCCATCCCCCGGCCGCAGACCCCGCGCTACCCGCGCCCTACCGCCACCTGCTGCGCGGCGCCGCCGGCCCTCGACGCTGCGGCCGG
>ENSMUSG00000026090:1:37661357:37667357:-1:3172
GCCCCCGCTTGTCCCCGCGGACTGAGCCCTTCCCGGCACGCTCGCCAAACACGGCCACGCTCCA
>ENSMUSG00000026090:1:37661357:37667357:-1:3261
AATGGCGTGGCCACGCAGCATGCGTGGGGCGCAGAC
>ENSMUSG00000026090:1:37661357:37667357:-1:3334
TCTGACGCGTTCCCGAAGTCGCGTCCTGTCGTGGAG
>ENSMUSG00000026090:1:37661357:37667357:-1:3449
GGCCACGTCCACGACACTATGGTCGGTGGGGCCGAGAGAAGCCAGACGCGCAAGT
>ENSMUSG00000026090:1:37661357:37667357:-1:4373
ACCCCCGCGTTGAGCTGCGCTGCGTTCCA
>ENSMUSG00000060771:1:37806844:37812844:-1:2781
TGCCACGCTCACCCGGAAAGATCGGCTCCCGCCGGTAAG
>ENSMUSG00000060771:1:37806844:37812844:-1:3007
GAGACCGGACGCAGGGGTCGGCCATCTCGGCGCTGCGTGGCCGTGCGCCTGCGCGGCACCGATGGGCCCGGAAAA
>ENSMUSG00000060771:1:37806844:37812844:-1:3102
AGAGGCGGGCCGGCGGCGGTCCACGTCGCTACGTGCTCGCTCGGGTGCGCGCGCACGATCCGTAGTCTCCGCGAGAGGGCGTGTCGAGACAGGTACGCGTGCGCACGGGTGCTAGGGCGCGCCGGACGGAAGTGGAGCGTAGGCGCCGGGGAG
>ENSMUSG00000060771:1:37806844:37812844:-1:3293
CGGGGCGTCGGCCAGCCCGGAGCTAACCGCTCCCGCCCTCTTCCCGCTGCGCCACACGGAGCGCCTGCCTCCGCCGGGGCG
>ENSMUSG00000060771:1:37806844:37812844:-1:3467
TGTCCCGCTGAGGCGGAGGCCCCTCAGTGGCCGGGATGAGCTCCGGGGAGAACGACGGCCAG
>ENSMUSG00000060771:1:37806844:37812844:-1:3637
TGGCCCGGGTTGGGCATCGCTGCTTAGGCGGCTGCGTCGCGGACCTGCCGGGTGG
>ENSMUSG00000037216:1:37813752:37819752:1:2666
GAATGCGGTTGAAGCGCTTCCAAGTGCCTTGAATCGAACCGCCCCA
>ENSMUSG00000037216:1:37813752:37819752:1:3192
TGCTGCGGAGAGCACGCGTGCGTCCCA
>ENSMUSG00000026088:1:37831891:37837891:-1:2609
AGACACGCGCGTCGCAGCACGACTCGAATAA
>ENSMUSG00000026088:1:37831891:37837891:-1:2744
TCCCACGACCGCACTCACCGGCGACCGCTGTGTCCACTCCGAACGTCCCCGCAGCCGGAAGG
>ENSMUSG00000026088:1:37831891:37837891:-1:2843
AACCACGCCGTTGCCGTCACAGACCGTACGGTTCT
>ENSMUSG00000026088:1:37831891:37837891:-1:2922
CACAACGCGCCATAGAAGACAGCGCAGGCGCAGCGGCGTCACGCGTGCGCTTCC
>ENSMUSG00000026088:1:37831891:37837891:-1:3060
GATTCCGATAGCACTGCGGCGGTGGCGGTACTAAAGCGGGCAG
>ENSMUSG00000026087:1:37832099:37838099:1:2692
CTGCCCGCTTTAGTACCGCCACCGCCGCAGTGCTATCGGAATC
>ENSMUSG00000026087:1:37832099:37838099:1:2819
GGAAGCGCACGCGTGACGCCGCTGCGCCTGCGCTGTCTTCTATGGCGCGTTGTG
>ENSMUSG00000026087:1:37832099:37838099:1:2917
AGAACCGTACGGTCTGTGACGGCAACGGCGTGGTT
>ENSMUSG00000026087:1:37832099:37838099:1:2989
CCTTCCGGCTGCGGGGACGTTCGGAGTGGACACAGCGGTCGCCGGTGAGTGCGGTCGTGGGA
>ENSMUSG00000026087:1:37832099:37838099:1:3155
TTATTCGAGTCGTGCTGCGACGCGCGTGTCT
>ENSMUSG00000058407:1:37938751:37944751:-1:1556
CTCTCCGCAACCCCGAGCACCTCCGAAGTTCCTGAGCCGCTCTGGGAGGCGTTCCC
>ENSMUSG00000058407:1:37938751:37944751:-1:1621
GGAGGCGAGGGAGCCGTTCCCGGCCCGCCCCACCCGGGCTCTCCGGGCCCGGCTCGCACTC
>ENSMUSG00000058407:1:37938751:37944751:-1:1704
AGCAGCGCCCGAGCCCGGCCCCACACCGCCCGGACCCCCAAACGACCTCCGAGCCCCTCAGCCCCACGCCTCGGACCCCAGCCCGAGCCCCGGCCGCGGGACGCGCCCCGTCGAGGCTCGCCCATCCAGGGCCCCGCGCGACTCCCGGAGGACCCCCGGCCCGAGCCCCGCCGCCTAC
>ENSMUSG00000058407:1:37938751:37944751:-1:1912
CCCATCGCTTGTCAACGGCGCTCGCGGCCCCGGCCCCTCGGTTCGGTGTC
>ENSMUSG00000058407:1:37938751:37944751:-1:1993
ATGCCCGCTCGGCTCGGTCCCCCTCGCGCCGCCGCCTCTCGCACCCGGCTCTCCACAGACCCGCGCACTG
>ENSMUSG00000058407:1:37938751:37944751:-1:2090
CAGTACGCAAGCGCATCGCCCCGCCGCCTCGGCGTGGGGACGCAGGGCGCGGCTCATCGAGAGCGGCGCTTCGGCTAGAGCGTCTCCAGTAGAGCCGCCGGCCAGGTGGGAACCCAGGCGCCCCCTCGCCGCAAGTGAGCGCCGCGCACCGACGTCCGGCGGATCCCGGGTTC
>ENSMUSG00000058407:1:37938751:37944751:-1:2272
GAGGACGACAATGAGGCCGTTCATTTCTCACGTCGGCACCCTTCCCGGGGCTGGCTTTCGACGCAGAA
>ENSMUSG00000058407:1:37938751:37944751:-1:2742
AGACCCGGCTCGTTTCCCGGTAGAGCCGGGACCCGCAGTC
>ENSMUSG00000058407:1:37938751:37944751:-1:2803
CCCAACGTGCCTAGCGCCCATCCCTCCGGCCATTAGCCCACGTGAAGCGTAGGCTCGGAAGC
>ENSMUSG00000058407:1:37938751:37944751:-1:2894
TTCTCCGAGGCTTTCGTCACTCGCCACCGCCCTTTCCGCGAGTGTCTCACATTGTATCGCGAGAGG
>ENSMUSG00000058407:1:37938751:37944751:-1:3158
ATCCTCGGCTGGGATCGAGGGAGCGGCTGGGAGGGCCTCGTCTGGGCGGCTGCGGAGGCTACGGCGCATGCGCCCCAGTTAGTGCGAAATCGGGTCC
>ENSMUSG00000058407:1:37938751:37944751:-1:3484
TTAGTCGCGTGAAGCTCCGCATTTAAACGTAAAG
>ENSMUSG00000026083:1:37939556:37945556:1:1680
CTTTACGTTTAAATGCGGAGCTTCACGCGACTAA
>ENSMUSG00000026083:1:37939556:37945556:1:1943
GGACCCGATTTCGCACTAACTGGGGCGCATGCGCCGTAGCCTCCGCAGCCGCCCAGACGAGGCCCTCCCAGCCGCTCCCTCGATCCCAGCCGAGGAT
>ENSMUSG00000026083:1:37939556:37945556:1:2238
CCTCTCGCGATACAATGTGAGACACTCGCGGAAAGGGCGGTGGCGAGTGACGAAAGCCTCGGAGAAGCCCTATCCTCCGCCACCCGGAACTACTGGCTTCCGAGCCTACGCTTCACGTGGGCTAATGGCCGGAGGGATGGGCGCTAGGCACGTTGGG
>ENSMUSG00000026083:1:37939556:37945556:1:2416
GACTGCGGGTCCCGGCTCTACCGGGAAACGAGCCGGGTCT
>ENSMUSG00000026083:1:37939556:37945556:1:2858
TTCTGCGTCGAAAGCCAGCCCCGGGAAGGGTGCCGACGTGAGA
>ENSMUSG00000026083:1:37939556:37945556:1:2935
GAACCCGGGATCCGCCGGACGTCGGTGCGCGGCGCTCACTTGCGGCGAGGGGGCGCCTGGGTTCCCACCTGGCCGGCGGCTCTACTGGAGACGCTCTAGCCGAAGCGCCGCTCTCGATGAGCCGCGCCCTGCGTCCCCACGCCGAGGCGGCGGGGCGATGCGCTTGCGTACTG
>ENSMUSG00000026083:1:37939556:37945556:1:3135
CAGTGCGCGGGTCTGTGGAGAGCCGGGTGCGAGAGGCGGCGGCGCGAGGGGGACCGAGCCGAGCGGGCAT
>ENSMUSG00000026083:1:37939556:37945556:1:3236
GACACCGAACCGAGGGGCCGGGGCCGCGAGCGCCGTTGACAAGCGATGGG
>ENSMUSG00000026083:1:37939556:37945556:1:3316
GTAGGCGGCGGGGCTCGGGCCGGGGGTCCTCCGGGAGTCGCGCGGGGCCCTGGATGGGCGAGCCTCGACGGGGCGCGTCCCGCGGCCGGGGCTCGGGCTGGGGTCCGAGGCGTGGGGCTGAGGGGCTCGGAGGTCGTTTGGGGGTCCGGGCGGTGTGGGGCCGGGCTCGGGCGCTGCT
>ENSMUSG00000026083:1:37939556:37945556:1:3516
GAGTGCGAGCCGGGCCCGGAGAGCCCGGGTGGGGCGGGCCGGGAACGGCTCCCTCGCCTCC
>ENSMUSG00000026083:1:37939556:37945556:1:3586
GGGAACGCCTCCCAGAGCGGCTCAGGAACTTCGGAGGTGCTCGGGGTTGCGGAGAG
>ENSMUSG00000026082:1:38071208:38077208:-1:1717
TTTCCCGCCCAGCGGTATTTCCGAACAC
>ENSMUSG00000026082:1:38071208:38077208:-1:2467
TGGGCCGCGGTTCTCCGCTCGCCGACCGAGCAT
>ENSMUSG00000026082:1:38071208:38077208:-1:2510
GTGAGCGTCCTGGCCGCCGCTAGGTGGCGCCGCACATCAATCGGAGCGCGGTGCGGCGACGCGTTTCGCGCCTCGGCCGACCCTGCGCGGTCGTCTACCCGGTTAGTCCCGGCACCCGCGCCCTCCGCGGCGGCTGG
>ENSMUSG00000026082:1:38071208:38077208:-1:2667
CGGGGCGGGGCACGGCGGGGCGCGGCTGCGCGTCGCTGCA
>ENSMUSG00000026082:1:38071208:38077208:-1:2717
CTAGCCGGCCCCGGCGGGAGGCAGCGTGGTGATGCGGCGGGTCCCGCGCCACCTCCGCCCAGCCAGCCGCACGGTCACGTGCAGCCGAGGCGCTGCT
>ENSMUSG00000026082:1:38071208:38077208:-1:2825
CTCCCCGCGGGCGCCGGCGCGAGAGGAGGGCGGGGCCGGGGTCGCCTCGGGCCGGGCGCGAGCAGCGCGCGTGCGCCGCGCCCGGTGAGTGCGTGCGGGGCCGGGCCAGCGGGCCGCGGTGTG
>ENSMUSG00000026082:1:38071208:38077208:-1:2962
CCGGGCGCGCGCCAGAGGAGCGGCGGGGGAGGGGCGGAGCTGCCGCGGAGGCGCGAGGCGGGCGCAGCGACTGAGGGAGCGTGGGCCGCGGTGCGGTGCGGTGCGGCTGGGCGGCCGCCTGACCGGTTGC
>ENSMUSG00000026082:1:38071208:38077208:-1:3109
TCAGCCGCGGGGAGGACACTGAACGACGGCGGCGCCCGCGAGGCCCGAGGAAGCGGCTGGGCCCGGGCATGGTGGCCTGGGGCGGCGCGGAAGGTGAGCGACCCCCGGGCCGGCGGGTGGGGGAGGGGTACCGAGCCTCCGCCGTCCCCGCCTCCGCCGCACGAGCGGCCCGAGGCGCCGAGGCCGGGGGCTCGCGGTGCTGCCGCGAGGCCTCCTGCCTGCCGCGCCGCGTCGCCCCTGCGCCTCCGGCCGCCGGGTTATGTAACGCGTGACCTCCCGTTCCCGCTCCACACCCGGCGCTCCGTCGCGCGCCGATCGGGGCGCCCGCGGCCCTGCCTCCGAGTCCCGCCGCTGGCGTCGCAAGTCACCGGTTCCTCCTGCGCCGGCGCCTGGCCGGCCATTCATTCCCTCGCGCGTTCGAGTGTCCGCTCCGCCAGCGTTTGCAGAACGTGGCAGGGGGCACCCGGGGCCCGCGCCGCGGGTCTTCGCTCGTCCCCGGTGCATCGGCTTC
>ENSMUSG00000037138:1:38606501:38612501:-1:3000
CAGAACGCTTGCCAGCGAGGAGGGATCCGTACAC
>ENSMUSG00000048814:1:38762761:38768761:-1:5673
TTTGACGTAAATATAAACGGATATTTCGTTCAA
>ENSMUSG00000026080:1:38839707:38845707:-1:3008
CACAGCGGTGGCGGCGACGACGCGCAGGA
>ENSMUSG00000026080:1:38839707:38845707:-1:3047
ACTCCCGGGCGGCAGTGGGCGGCGGTCTTGCACCCCGAAGCTCGCACGCGCCCGGCTTCCTCCTTCCGGCGTGGCT
>ENSMUSG00000026080:1:38839707:38845707:-1:3146
GTAGGCGGGTAGCGGTGCGGAGGTCTGGGCAGAGCCCGCCTCCGGGGCTCCGGGGACGCCCACAGGCCCCGCGAGGCCCGAGCAGAGCGCCAGCGGCTGGGAGGAGCGCGAGCGCCGATGTACGAGGGTGAGCTGGGAACTCGGGGGTGGCGGGTCT
>ENSMUSG00000026080:1:38839707:38845707:-1:3365
CTCAGCGAGCTACCTCGGTGTGTGCTGTGGCGACTTAAAGACGTCCCT
>ENSMUSG00000026080:1:38839707:38845707:-1:3656
CTTTGCGAAGGAGCGCACGGTTGAGCGCGGCTCCCGGGGCGCTAGG
>ENSMUSG00000067604:1:38880695:38886695:1:3621
GTGAGCGTCCCTCGGACGCTGTCCACGGTGCTGACCGGGTGC
>ENSMUSG00000026078:1:38929360:38935360:1:2682
GCTTCCGACAGGCTCCGATTGGCGGCCCGGGAAGTCGCAGAA
>ENSMUSG00000026078:1:38929360:38935360:1:2946
AAGACCGGAGGGGGCGGTGCCGCGCGTGCGCGGAGAGGAGCGGAGGG
>ENSMUSG00000026078:1:38929360:38935360:1:3042
TGTGGCGAGCTCGGGACCCCAAGTCTGCGGTCGTTTGGCTTGGTGGGCTCGCGCCAGACCCGGAGCCGGGTCT
>ENSMUSG00000026078:1:38929360:38935360:1:3131
GAACTCGGCGGACTGCGGGGAGGCCCGGCGCAGGCGCACTGCGAGAGGGCGGGTGCGGTCCCTCCGGCCTC
>ENSMUSG00000026078:1:38929360:38935360:1:3218
TGCTCCGGTGCGTCCTGCCCCGCAAAT
>ENSMUSG00000026077:1:39135750:39141750:1:1701
AGGCCCGGCGCTGCTCCTAGGGCGCCTCCTGGCCGCAGCCCCCGACCTG
>ENSMUSG00000026077:1:39135750:39141750:1:2211
TCCACCGCGCCCAGTCCGGACCAGACTGGCCGGACCCCCACGTCGATACC
>ENSMUSG00000026077:1:39135750:39141750:1:2282
AGCCCCGCAGGACTCGCAGAGGCCCTGGGGGCGCACCGGTGTCTGCCCCGCCGAGAGTCGCCGGGGGGTCGCAGGGTCCGCGTCCCTGCGGCACGCGCTGAGTGCGCGGCTCA
>ENSMUSG00000026077:1:39135750:39141750:1:2525
GGAGGCGGCAGCGGGGCGGGGAGGTGGCGGCGGTCCCCAGCTCTACGCGCCCAAGAGTTTGCGGCGCGAGCGGCGGGCTTTTCCGCAGGACCCGAGGGACCCGCGCAGCGGCCGCGGAGCCCCGAGACCCCGGCGGCAGCGGCGAGAGCAGCGCCTCCCGCCGCCGCCCGGGAGAAGCTCCCCGAGCCCGCCTGCCGCCCCGGCTCCCCGCGGCGGCGGGAGGCGCGTCTCCCCGGCCCAGTCGGTGCCCGGCCTGGCGGGGCCGCCCCGGCCCGCTCGGAGGTAAGAGGCCACCGCGCTTGGGGACGCACGATCTCGGGTGGGAATACGTGCGCGTGGCTCGCGGCTCTGGTCACCTGCTCGCTAGCGCTGGGGACGCGCGGGGCAGGGAGGGACGCTCGGGCGCGACACCGCGCGAGGCTGCGCAGCGCAGGCACCCGGGGGTTGGGGCGCGGGGAGGTGAGTCCTGCGCACTCCGGGTCCTGCCGCCCTGGGCTTCGGGTCC
>ENSMUSG00000026077:1:39135750:39141750:1:3049
ACAGACGGTGGGCTCCCGGAGCTGCTCGCCAAG
>ENSMUSG00000026077:1:39135750:39141750:1:3102
AACATCGGGATTCGGGGGTCCTCCGAGGGT
>ENSMUSG00000026077:1:39135750:39141750:1:3194
CCCACCGCAGGCATCCCGAAGCGTAGGGAGCCCGGGACGCCTGG
>ENSMUSG00000026077:1:39135750:39141750:1:3764
CATTGCGTTAGGATCCGCCCCTAGTTCGCGGTTAG
>ENSMUSG00000026077:1:39135750:39141750:1:3822
TGAGTCGTTATTAACTGCGTCGGCGGAGAC
>ENSMUSG00000073702:1:39309695:39315695:1:2315
TTCTACGGACGTGCCTGGCATTTCCGTGGGCATTTTCGACTTG
>ENSMUSG00000073702:1:39309695:39315695:1:2374
GTTGTCGTCTCGGTCATTCCGGGGACCTTCCGCCAAG
>ENSMUSG00000073702:1:39309695:39315695:1:2481
CCTCCCGGCCGGGCGTTCCGAATCCGGGTTCGGGTTG
>ENSMUSG00000073702:1:39309695:39315695:1:2575
AAGATCGACCCCGCCCTGGGCCCGCCCTGGGTCCGCCCCATGCCGCTCGCTCCGCCCCTGACGCGCGCTGTATTTACGCCCCA
>ENSMUSG00000073702:1:39309695:39315695:1:2692
CTCCTCGCCTCCCCGTGACCCGGAAGTTGTACGGCTACGCGACTTT
>ENSMUSG00000073702:1:39309695:39315695:1:2795
GGCTGCGGGGTCGCGGCTCTGAAATCCGGCGCCATCCGCGCCCGGCGCGGGACGGGCAGGCTCGGTGGGGTTTGTCCCGCGCCGCGCGGAGGCTCTGCGGTCCGGGGCGGTGGGAGGACGGCCTGCGGGGTACGGGTGC
>ENSMUSG00000073702:1:39309695:39315695:1:3111
AGTACCGGGCGGGCGGTGTGGCCCGCGACCCCCTTCGGGCTCCGGCCGGGCTGGGCTGTCACCCGCGAGCCT
>ENSMUSG00000073702:1:39309695:39315695:1:3436
AAGTGCGAAATACGATTTTTTTTTTCGTCGTCCGATTAT
>ENSMUSG00000073702:1:39309695:39315695:1:5804
AGGAACGTTCCATATCGCATCCGAGTACGCTTGT
>ENSMUSG00000003134:1:39420281:39426281:-1:2749
ACTTGCGCAGTTGCTCGCTTCCTACCGGGAAGGAGGGAATTCGAGACTCGTCCGGGACT
>ENSMUSG00000003134:1:39420281:39426281:-1:2829
GGCTCCGATTTCCTCCCGCCACTCCGGAACCCTGGCCGGGAGCCGCAGAG
>ENSMUSG00000003134:1:39420281:39426281:-1:2922
GAGGGCGTGGCTTCGGGGGTGGGCGGGACCGCGGCTGG
>ENSMUSG00000003134:1:39420281:39426281:-1:2983
GGCCACGGCAGGCAGCGCGGGGTGAGCCCGGCGAGCTGTGGTCTCCGCGCTCCGGGGCTCGGCAGGCGCTCCCGCTTCTGTCTCCGCGCGCAGTTCCCGCCGCCTCCTTCCAAGCGGGCTCGGCCCGGTGCGGCCGGCTGCTGGGGCGATGTGAACCGGGACCCGCAGGCGCGGCAGGTTCGCCGCGATGTG
>ENSMUSG00000003134:1:39420281:39426281:-1:3242
TACTTCGTCTTGCAGCGGCGCCGCGGGCACGGCGAGGGGGGCGGCCGCCTCACCGGTAAGGGGCGCGCGCGGCGGCCCGGCCCGGCCTCTGTCCCTGCCGCCCGGCCGCGTCGCAGGTGGTGTCTCGGTGGCAGCCGACGAGGCCAGGACGGCCCT
>ENSMUSG00000003134:1:39420281:39426281:-1:3420
TCCTGCGTTTCTCACGCGAGCTCCGGTCGGGCTT
>ENSMUSG00000003134:1:39420281:39426281:-1:3504
TGGCTCGCGAACGCTGGAGACGCAGCT
>ENSMUSG00000003135:1:39477348:39483348:1:2487
CCAAACGTTTATGTGCGGTACGACCCCATCTCTGAGAATACGAGCAAGGCTCGAAATT
>ENSMUSG00000003135:1:39477348:39483348:1:2784
CCACGCGGCCCCGCCCTCCACGGCGCCCCGCCCCCTTCCGGACACGGCGCCCCGCCCACTCGCGTCTCCGGAACCTCCGCTCGGCCAGCGTCGTCGGTCTGTCGGCCCTGTGTCTCCGTTCCGCTCGTCTGA
>ENSMUSG00000003135:1:39477348:39483348:1:2932
GTTTGCGACGCTGTCGCGGAAGGGTGCGCTTTACGGCCGCGGGAGGACGCAGCGAGTCGGCGCCTTGGGCCTCTCGGCCGGGAAGCGGGGTAGGCGGGCGAGGTTGATGCCCGGCGGCGGGGCGAGCACGGCGTCTGGCCGGCTTC
>ENSMUSG00000003135:1:39477348:39483348:1:3097
AGGGGCGCGGGAGGCAGCGGCGTTCCGGAGCGGCCCGGCGGGCTCGAGCGGAGGCCGAGGCGGAGCAGGCGGCCCT
>ENSMUSG00000003135:1:39477348:39483348:1:3314
AAGGCCGACCACTTCCGCCTGGGCTCGGTGCT
>ENSMUSG00000003135:1:39477348:39483348:1:3377
CCTAGCGCGGCGCAGCGCCTCACGGCGCTCTA
>ENSMUSG00000003135:1:39477348:39483348:1:3423
TGTACCGCACCGAGCCGCTCGCCGCCAACCCGTTCGCGGCCAGCTTCGCGCACCTGCTCAACCCGGCGCCGCCCGCCCGCGGCGGCCAGGAGCCCGACCGGCCCCCGCTCTCAGGTACGTCCCGCAGCCAGCCGTGCGGGCGCAGCC
>ENSMUSG00000048234:1:39518951:39524951:-1:2771
ACAACCGCAGTCCCACGCTGGCCGACCCGGAGCGCACAA
>ENSMUSG00000048234:1:39518951:39524951:-1:2907
CCTGGCGCCTGCGCACTCCTCACGCCCGCGGGCAG
>ENSMUSG00000048234:1:39518951:39524951:-1:2951
CCTTCCGTCGCCACGCCCCGGTCACGCCCCTCCAGGTGCGCGTGCGCCGCGGGTCCGCCCCCGCCGCGCTCGGCGGTCTCTCGCGAGCCGCCGCCGTCTCC
>ENSMUSG00000048234:1:39518951:39524951:-1:3076
TGAGTCGCCTCGTTCTGACTCGCGCTCTT
>ENSMUSG00000048234:1:39518951:39524951:-1:3114
TAGCCCGGCCGGGCGGCCATGGCGGCGCGGCGGCGGCCCGCGGCCGGCGTGGGAGCCCGGGACGCACTCGCGGTGCTGGCGCTGGCCTTGTGTACTCCCGGGGTGGGCGGCGGGGCGCTCGAGTGGTACTCGGCCATGGTGAGCATCGAATACGTGGACCCGCAGTCGAACCTGACGGTGTGGAGCGTGTCGGAGAGCGGCCGCTTCGGAGAAAGCTCGCTCCG
>ENSMUSG00000048234:1:39518951:39524951:-1:3357
GTGGGCGTCCCGCGCGCGCCCGCGCCCGCGGAGGGCTGCGCGCCCGACACGCGCTTCGTGGCGCCCGGCGCCCTCGGCAACGCGCCCTGGGTGGCGCTGGTGGCGCGAGGCGGCTGC
>ENSMUSG00000048234:1:39518951:39524951:-1:3491
GCTGGCGGCGGCGCGGAGGAACGCCTCGGCCGTGGTG
>ENSMUSG00000048234:1:39518951:39524951:-1:3543
AGCAACGGGAACGCCACCGAGCCCATGTCTCACGCGGGTGAGCAGGCCGGGCGCTGGGCCGCTGGCCGCGGCCGGGGCGAGCCT
>ENSMUSG00000048234:1:39518951:39524951:-1:3655
AAGTGCGTGCACACGCTGCAGGATCGGAGCT
>ENSMUSG00000048234:1:39518951:39524951:-1:3781
ATTCCCGAACCCGGGTCGCTTCCTAAGGTCGGCTCACGGACTC
>ENSMUSG00000048234:1:39518951:39524951:-1:3855
GTGGACGGCTGGCGCCGCCAGGCTCGCATTG
>ENSMUSG00000050967:1:39592728:39598728:-1:2896
AGAGTCGCACAGCTGACGAGCGGAGGA
>ENSMUSG00000050967:1:39592728:39598728:-1:3005
CTCTGCGCCCAGCAGCGGCGGTGGACGCAGGG
>ENSMUSG00000050967:1:39592728:39598728:-1:3150
GGTTCCGACGCACGCTCCGCCGCAGGGGGGCGCCCCT
>ENSMUSG00000050967:1:39592728:39598728:-1:3210
GTCCCCGCCACAGGGCGCGTCGCCTCCAAGAAGATGTCGCTGTCCGGCAGGGAGCGTCCTG
>ENSMUSG00000050967:1:39592728:39598728:-1:3324
CCAGCCGCCGGCTACGTGATCGTGAGCTCCGTGTCC
>ENSMUSG00000050967:1:39592728:39598728:-1:3461
CTTTCCGGCCTCGGCGCACAAGGAGGACACGCACCTGCGACCTCGGGGCTCCGCCCGCGCCAGGCCCGCACCGGCCGCGCGTGGCATGTTCTCCTACCGGCGGGAGAGCGGCTCA
>ENSMUSG00000050967:1:39592728:39598728:-1:3686
GAGGTCGGGACGCGGGGGCGGTGCGCGTCTCCCTTCCAGGACGCAGGGCGACTCCGGTTTC
>ENSMUSG00000026074:1:39842716:39848716:1:1213
GGGGGCGGTGCCGAGAGACTGCCGTATTT
>ENSMUSG00000026074:1:39842716:39848716:1:2299
GGAAACGAGGGTCTACGGGACCGACCGGCCGTAGGCGGCGGAGGGGTCCGAGGCCCGACCCCGGCGCGTCCTGGCACACCCTCTCCCGGGCGAGCGGCGCGGGTGGGGTGTCCACGGGGCCGCCGGGGCGCTCCGAGTCT
>ENSMUSG00000026074:1:39842716:39848716:1:2466
TGTTCCGCCGCGCCCCGCACTTCCTCCGGGAAGGCCCCGAGGGCTCCCGGCCCCACCCCGGGCCGGGCCACCATCCGCGGAGGGCCGGCCGCCCGGCCATTGTTCGAGCCC
>ENSMUSG00000026074:1:39842716:39848716:1:2591
ATTCACGCGGGCGGGCGGCGAGCGAGCGAGGGCGAGGGCCGGGTTCCGCCCGCTCTCCCGGCGGAGGGGGCGGGGGAGTCGCTCGCCCCTCCTCAGCGGCGCCGGTCGGTGCCCCGCGTCCCCGCCCCCGCCCCCGCCTCCCGCGGCATCTTTGTCTCGCGGCCTCGCGCTCGCTCGCTCGCCGCGCTCTCCGGCCCCAGCTCCGGGCCGCTCGTGCAG
>ENSMUSG00000026074:1:39842716:39848716:1:2836
TGAGGCGGCGGGCGACGCCCGGGGGGCGGGTGGGGGCCGAGGGAGGACCGCCAAG
>ENSMUSG00000026074:1:39842716:39848716:1:2901
AGCTCCGCGGCCAGCGCTCTCCGCGCCGCGCTCCGCTCCGACCGGACGACAAGCCGCCCGGGCGGCGGCGGCCTGCCCGTGCGGCCCGAGCCCCGGCGCCGCCGAGCCCCTGCCCGTCTCTCGCTCTCTCGCCCGCTCCCGGAGCGGCGACCCGGGGAAGATGGCGAACGACTCTCCCGCGAAGAG
>ENSMUSG00000026074:1:39842716:39848716:1:3102
CCTGTCGTCCCTGCGGGTGAGTGCGGCCGCGCCCTGCGCGCCGCGGTGGACACGGACACCCGCGGGCGCGGCGGCCCCTTTGTCTGCCGGGCGAGCGGGCGGGCGGGTGCCACGGCGCTCCCGGGGACCCGGCGGGGCGAGCCT
>ENSMUSG00000026074:1:39842716:39848716:1:3267
CCCTCCGCCCTCTCGCCCTCCTCGGTTGG
>ENSMUSG00000026074:1:39842716:39848716:1:3468
GGTGACGAAACGCTGCTGACTGCAGGCCGTGCCGCCTGG
>ENSMUSG00000026074:1:39842716:39848716:1:4245
TGTTTCGCTCGCTCGGTCTAGAAGGCGGCTCAGGCTCCGAAGTG
>ENSMUSG00000026073:1:40026314:40032314:1:3785
GCTTCCGTCCGTGTTCCATATCGGCTTC
>ENSMUSG00000026073:1:40026314:40032314:1:4068
GACAGCGAGAATGGAGCGATCACGTGACCACGTCCGACTTTTTGACAGTGAGACCGGGGAGATCACGTGATCACGTCCCT
>ENSMUSG00000026072:1:40166626:40172626:1:845
TTTTCCGCAGCGTGCTCCCTCTCGCTCTT
>ENSMUSG00000070942:1:40266236:40272236:1:4116
TGTTCCGCCCGCGGCGGAGAAGCGATGCC
>ENSMUSG00000070942:1:40266236:40272236:1:4191
GTTCCCGCTCTGCTCCACGAGACCCAGCGCTCTG
>ENSMUSG00000070942:1:40266236:40272236:1:4431
CCCTCCGACCCATGCGATCCCAGATGCACGCTGGGCGGGTCC
>ENSMUSG00000026070:1:40407552:40413552:1:2749
TCTATCGCCTCAGCGGTGGGGTGTCGGGGTT
>ENSMUSG00000026065:1:40521747:40527747:1:3366
GCTGGCGGTCCTTACACGTTCCGAAGCAACATCGTATGT
>ENSMUSG00000026062:1:40623171:40629171:1:2378
GAGAGCGTGGGAGCGCTGAGTTCTCAACCGGGAGTTTCGGTGCGCAGAG
>ENSMUSG00000026062:1:40623171:40629171:1:2466
CTTTCCGAGGCCCCGAGAGGCTCCCCTCGGTGAGTCGGTCTC
>ENSMUSG00000026062:1:40623171:40629171:1:2540
TCCTCCGCGCCCGGCGTCGCCTCCCTGCCTGAGCCCGCGGCGCCTCCTCGCGTGCCAGCGCCCCG
>ENSMUSG00000026062:1:40623171:40629171:1:2641
CAGGGCGCGACGCGTGGGTCGCGTCGGTCCCAGCCCTGATGGACGGCCGACGCTGCCTCCGGGGCG
>ENSMUSG00000026062:1:40623171:40629171:1:2771
AACAGCGGCTCTTGGTCCGCGGGCGGGCTAGAGAGCGGCGCGACCTTCGCCCCCGCGTCGACTGTGGGTTGCGGCAGGTGCGCGTCGCACCGGGTCTCCGCGTCCTCCCGCCCCGCCACCGGGGCGCCGCGCCC
>ENSMUSG00000026062:1:40623171:40629171:1:2915
GCCCCCGTCCCCGTCCCCGCCCGCCCTCGGGCCGCCCCG
>ENSMUSG00000026062:1:40623171:40629171:1:2981
GAGGGCGGCCGGCGGCGGAGGGCGGCTGAGCAAGGCTGAGCGCGGCCGAGGGACCGCGCAGTGGCCTCCTGTCGCTGCGCGCTCCCCTCCGGGCCCTGCGAGGTTCACACCCACCGAACTGGTTGGCGACAGGGCCCCGACCCCGTGGAGGCGGTGGTGTGGTACTCTCGCAGTCCCGTTGAG
>ENSMUSG00000026062:1:40623171:40629171:1:3254
GCCCCCGGGGCACCGCGCACAGCGTGCGGGCGCCACT
>ENSMUSG00000026062:1:40623171:40629171:1:3330
AGTGCCGGCGGGCGCGCTGGCCGAGACC
>ENSMUSG00000026062:1:40623171:40629171:1:3420
GGCCCCGGGAACGACGCCGTTCGAGGAAAGTCGGTTGCCCGTGTTC
>ENSMUSG00000041945:1:40732209:40738209:-1:2908
CCCAGCGGCGCGACCTTCCATCTGCGCAGGCGCACGCAGATCGCTTCCGCCATGGGCGTGGTCAATCCTGGGCGTGGCCACGGCGGGGGCGTGGTC
>ENSMUSG00000041945:1:40732209:40738209:-1:3044
AATGGCGCTGGGGGTCCCGGGGCACGGGGCTTCGAGGCAGGATCTAGCCTCGGAGACCCCGGTGAC
>ENSMUSG00000053640:1:42171272:42177272:1:4157
CCAGCCGGACGCCCGCCCTCCATGCAGGCAAAGCGCGAGACGAGCCA
>ENSMUSG00000045515:1:42638692:42644692:1:168
CTGTGCGGCGTTTCCGCTTGGCCGCGTCGTCCCC
>ENSMUSG00000045515:1:42638692:42644692:1:642
TACCTCGCGTGGCTTCGTTGACCGGCACC
>ENSMUSG00000045515:1:42638692:42644692:1:757
GAGAGCGAGCAGCCGCAGCAAGCGGTCGGACTCGCACGCGCGGGCCCCGCGCTGGT
>ENSMUSG00000045515:1:42638692:42644692:1:862
AGGGTCGCCGCCGGCGCGCCGCGGCTGC
>ENSMUSG00000045515:1:42638692:42644692:1:1052
TTGAACGTACATCCGCGGCGCGCGCTTTACAAATCTCTCGCGTGGGGTGGGGGTGCGACACAACGCAGTC
>ENSMUSG00000045515:1:42638692:42644692:1:1241
CCAATCGCGAACACAGGGAGCCGCCAAGGGAACGCAGACGTTTGG
>ENSMUSG00000045515:1:42638692:42644692:1:1649
AGGGACGGAGAGCGAACTGTCAGATCCTAGCGGGAGCGGGCGCTCGAGAGA
>ENSMUSG00000045515:1:42638692:42644692:1:1795
TGCCCCGGCACGCCTGCTCCCGCGCCCGCCGTCGGGTACTCTAGGAGCGGTACAACGTGCCC
>ENSMUSG00000045515:1:42638692:42644692:1:2249
CCAGCCGCCCCACTCCGCAGACGCGAGCCGCCAGC
>ENSMUSG00000045515:1:42638692:42644692:1:2425
GGAACCGCTTCGTCCTTTGTTGTCTCCCGTGAAACCTTCGCTTAG
>ENSMUSG00000045515:1:42638692:42644692:1:2486
TGTGCCGGGCCAGAGTCCGCACTCGTCCGAGGACAGGAGGAGCCGCGGAGCC
>ENSMUSG00000045515:1:42638692:42644692:1:2550
GAGAGCGCCCGAAGTACGGGTCCCCGCCCCAGTGGGCGAGCCTCGCTGGAGCCAGCCGATCGCTCCCGGCCAG
>ENSMUSG00000045515:1:42638692:42644692:1:2654
GGCCACGGAGCTCGCCCGGAGAAGCGATCCC
>ENSMUSG00000045515:1:42638692:42644692:1:2709
TGCAGCGGCGGCTGCTGCTGACCGAGGCTAGCCGGCGACCCCCGCGCCCTGCCAAGCGGCCTT
>ENSMUSG00000045515:1:42638692:42644692:1:2805
GGGGGCGGAGGCGGCGGAGGAGGAGGCGGCGGAGAAGGCGGCGGGGCCGGCGGGGAC
>ENSMUSG00000045515:1:42638692:42644692:1:2931
GGCTGCGGCCGCGGCTGCTGCTGCGGCGGCGGCGGTGGTGGCGGCGGTGGGGTGGCGGGAGCGGAGCGGCATG
>ENSMUSG00000045515:1:42638692:42644692:1:3045
GCTCACGGCCGGCTCCATTGTGCACTCGGACGCGGCCGGGGCGGGCGGCGGCGGAGGG
>ENSMUSG00000045515:1:42638692:42644692:1:3139
GGCGGCGGCATGCAGCCGGGAAGCGCCGCCGTGACCTCGGGCGCCTACCGGGGGGACCCGTCCTCGGTCAA
>ENSMUSG00000045515:1:42638692:42644692:1:3241
ATGGCCGCCAGCAACGGCGGCCATATGCTGAGCCACGCGCACCAGTGGGTCACCGCCCTGCCCCACGCTGCCGCCGCTGCCGCCGCTGCTGCCGCCGCTGCCGTGGAAGCCAGCTCACCGTGGTCGGGCAGTGCGGTGGG
>ENSMUSG00000045515:1:42638692:42644692:1:3399
GCAGCCGCCACAGCCGCCGCCGCCGCCGCCTCAGGGCCCCGACGTGAAGGGAGGCGCTGGACGCGAAGACCTGCACGCCGGTACCGCGCTGCATCACCGCGGACCGCCGCACCTCGGGCCC
>ENSMUSG00000045515:1:42638692:42644692:1:3559
GGGGCCGCAGCCGCCGCCGCCGCTGCCGCCGCAGCCGCCGCCGCTGCCGCTCACCTCCCGTCCATGGCGGGTGGCCAGCAGCCGCCGCCGCAGAGTCTGCTGTACTCGCAGCCCGGAGGCTTCACGGTGAACGGCATGCTGAGCGCGCCCCCGGGGCCCGGCGGTGGCGGCGGTGGAGCGGGCGGTGGA
>ENSMUSG00000045515:1:42638692:42644692:1:3763
CACCCCGGGCTAGTGCGCGGGGACACGCCCGAGTTGGCGGAGCA
>ENSMUSG00000045515:1:42638692:42644692:1:3823
CACCACGCGCACCCGCACCCGCCGCACCCGCACCACGCGCAGGGACCCCCGCATCACGGCGGCGGCGGCGCGGGG
>ENSMUSG00000045515:1:42638692:42644692:1:3910
AGCCACGACCCTCACTCGGACGAGGACACGCCGACGTCTGACGACCTG
>ENSMUSG00000045515:1:42638692:42644692:1:4045
GGCAACGTGTTCTCGCAGACCACTATCTGCCGCTTCGAGGCC
>ENSMUSG00000045515:1:42638692:42644692:1:4186
AAGATCGCAGCGCAGGGCCGCAAGCGCAAGAAGCGGACCTCCATCGAGGTTAGCGTCAAAGGCGCGCTGGA
>ENSMUSG00000045515:1:42638692:42644692:1:4333
GAGGTCGTGCGGGTCTGGTTCTGCAACCGACGCCAAAAGGAAAAACGCATGACGCCCCC
>ENSMUSG00000045515:1:42638692:42644692:1:4404
GCAGACGCCGGACGATGTCTACTCGCAGGTGGGTACCGTGAGCGCTGACACACCGCCACCGCACCACGGGCTT
>ENSMUSG00000045515:1:42638692:42644692:1:4494
AATGCCGGGGCGCAGCGCGAAGAGGGCCGCCGCCGCCGCCGCCACCTCCGCAGCCGCTGTCAGCACCGCCATGGTCGCCGTCGCCGCCGTCTCCGAGCCGCCGCCGCCGAGAACCACCGCTGCT
>ENSMUSG00000045515:1:42638692:42644692:1:4630
GCCGCCGCCGTCACCGTCGCCGCCGCCGCCGCTGCCGCCGCGCAGAC
>ENSMUSG00000060679:1:42792829:42798829:1:2853
GCTGCCGCGCACCCAATCAGCGGCGAGGGG
>ENSMUSG00000060679:1:42792829:42798829:1:2921
GGAAGCGCTTCCGCCTGGGAGGTCTGCGCCTGCGCAGTC
>ENSMUSG00000060679:1:42792829:42798829:1:3165
GCTGGCGGTCCGTGTGGTAGGGTGACGTGAAGCCGGCCCA
>ENSMUSG00000060679:1:42792829:42798829:1:3235
GAGGTCGGAGGTCACGCTTGGGGATCGGGGAATCGGCCGCGGACGGATCC
>ENSMUSG00000060679:1:42792829:42798829:1:3378
GGAGCCGAACTCTGCGCGACCCGGAAGA
>ENSMUSG00000060679:1:42792829:42798829:1:3564
TTGACCGCTTCGCTCAATTCCGGGGTCGGTGTG
>ENSMUSG00000041907:1:42894418:42900418:1:2977
TTGCCCGCAGACGCGGGGGTGGGTGGAGACGATCACGATTGA
>ENSMUSG00000041907:1:42894418:42900418:1:3120
ACCCCCGGAGGGTGGCGGCCCCCGAGGAG
>ENSMUSG00000041907:1:42894418:42900418:1:3164
TGCTGCGGCGGGTGGCAGACGCCGCGGGCCCCTCCCCCACGCTCCCTCGCTGCC
>ENSMUSG00000041907:1:42894418:42900418:1:3269
GTCCCCGGCAGCCGCGGCTAGGGGAACAGCCGGCGGCACCGGGGCCGCTCAGCCTTTGTCTCGGGCCGCTGGGCGCATCCGGGCCCAGTGCAGCGTAAGTGACCGGGGCCAGGGCCGGGCCGCGGGGGGCTTGGTGGGGCGGGCCCTGGCGCGGGTGCTGCCTTGCGGGGTGGAGTGCGGCGGAGGGGAGGCCGGGCCGGAGGAGCCTCGGCTGTGATGCTCGGGCGGCGCCAGCGCGGGGGCGCAGAGGGGCGCGTGGCCGGCTCGCGGGGCGCCGCAGCCTCGCGCCCGCGGACGTGCGGCTTG
>ENSMUSG00000041907:1:42894418:42900418:1:3602
GGCCACGCGGGGACGGCGGAGGCTGCGAGGAC
>ENSMUSG00000041907:1:42894418:42900418:1:3658
GGAGCCGGCCCAGCGTCACCACCGCCACT
>ENSMUSG00000041878:1:43034134:43040134:1:2503
CACACCGGCACGATCCTTCCCGATCCC
>ENSMUSG00000041878:1:43034134:43040134:1:2703
CCGCCCGCTCCCGCTCCGCTGCACCTGCGCGGGCGCCCGTCAAAGCCGATCGCGCACCCGCCGCTCCAACAAGCCGCCCCTCGCTTCTCACCCGCGTAGCGCAGCCGTCCCGCGCCGCCCGCGGCCTGGGGCACCGCCGCCCGCTCCGGCCGCGGCTCCTGGGCTGCCGGCCCCGCCGCAGCCGCTTCCCGTCACGTGGGCCGCCGCCCGGCGCCGGCGGAGGGCGGGCGCTCGCCGGTGCCCAGGCCGCCGCGCGCCGCTGGGAGGCTCCGCGTCAGGGCCCGGGGGTCGGGAAGGCGGGCGAGCGCGCGCTGGCGAGTGCGCAGGCGGCGCAGACCGGGACCGCAGCCCTCGGGAGGGGAGCGTCTCCGCCGCCCGCCTGGGAAGCGCGAAGGAAGCGCCGCCTTGTCTTCTCGACCGTCCAC
>ENSMUSG00000041878:1:43034134:43040134:1:3166
AAGCTCGGAGAAACGCCTCCCGGACCGACCAGTAGACGGACTCACAGCCGGGCCCCGACTTGCGGGCAG
>ENSMUSG00000041878:1:43034134:43040134:1:3266
GGGGTCGGGGGAACGGCCCTCCGGTTCC
>ENSMUSG00000070939:1:43040168:43046168:-1:2533
TCTTCCGCAGGCCGTTGCTTGCACACAGGCAGCGGAGGTCGTCTGT
>ENSMUSG00000070939:1:43040168:43046168:-1:2677
GTGGGCGGGGAGCGGCCACGAGCCTCCCGCAGGCCTGCCTGTCCCCGGCTGCCCGTCCGTCCTCGGTCGGCCCGAGCGCCCCA
>ENSMUSG00000070939:1:43040168:43046168:-1:2816
AGCTCCGCGTCCGTACAGCTGCGACCGCCCACATCCCCCGCCATGGTTGTCGCCAGG
>ENSMUSG00000070939:1:43040168:43046168:-1:2900
CACTGCGGCGGAAGCGTCGCGGAAGTGACGTGAGGGGGCGGGACT
>ENSMUSG00000070939:1:43040168:43046168:-1:3068
CTGCCCGGGCTGCGCCGAAAGCACCGGAGGCTAAGCAACGCGAGCTGGCCGCCATTGGTCCCGCCCCCTGTGACGTCCCA
>ENSMUSG00000010290:1:43040256:43046256:1:2767
TGGGACGTCACAGGGGGCGGGACCAATGGCGGCCAGCTCGCGTTGCTTAGCCTCCGGTGCTTTCGGCGCAGCCCGGGCAG
>ENSMUSG00000010290:1:43040256:43046256:1:2970
AGTCCCGCCCCCTCACGTCACTTCCGCGACGCTTCCGCCGCAGTG
>ENSMUSG00000010290:1:43040256:43046256:1:3042
CCTGGCGACAACCATGGCGGGGGATGTGGGCGGTCGCAGCTGTACGGACGCGGAGCT
>ENSMUSG00000010290:1:43040256:43046256:1:3155
TGGGGCGCTCGGGCCGACCGAGGACGGACGGGCAGCCGGGGACAGGCAGGCCTGCGGGAGGCTCGTGGCCGCTCCCCGCCCAC
>ENSMUSG00000010290:1:43040256:43046256:1:3336
ACAGACGACCTCCGCTGCCTGTGTGCAAGCAACGGCCTGCGGAAGA
>ENSMUSG00000067579:1:43130702:43136702:1:2955
TCTTCCGGTCTCCGGTGCTGCGGGAGCCGCGGGTTACCGTGCAG
>ENSMUSG00000066877:1:43387297:43393297:1:2230
TGAGTCGTCCGACCTGAAAGCGGAATT
>ENSMUSG00000066877:1:43387297:43393297:1:2744
GCTCCCGACGCACAGCCGGGTGCGGAGACCACCCGGTCTCGTGGGC
>ENSMUSG00000066877:1:43387297:43393297:1:2847
TAGAGCGGGTTACGGCTTGAAGCCCCCAGGCGGCGCTTTCCCGAGGCC
>ENSMUSG00000066877:1:43387297:43393297:1:2916
TCCCCCGCCCCGCGTGCGCCGGGCTGGGCCGGCCCCTGGGCGGCGTCACGGCAGCCAGGGAGGAGCGCGGGCGGGGAGCGCGCGGAGGCGGGCGCTGCGCGGGAGGGTCGCCGCCGCGGATCGCAGGCCGGTGCGCGCGGCCGAGCGGGCGGCGGCGGCGACGGTGGTGGTGAGGAGGGCTCGGCGGCAGGCAGGCTCGGGGCTCCCGGGCCGGCGGGGTCCGCCGGGTCCAATTGCGTCCGCTTGGTGGCGGGAGG
>ENSMUSG00000066877:1:43387297:43393297:1:3190
AAGAGCGGCATCTGGGCGGGCGCAGCGCGGCCGCCGCCCCGGGACTCGCGCTGCTGCCCTCCGGCCTCGGCGTGCACTGTGCGGCGAGGTAAGGCGATGGCGGGGGCTGCAAACTTGGGCCGGTCCGTGGAG
>ENSMUSG00000066877:1:43387297:43393297:1:3331
AGGGGCGAGCGGGCCGCGGCCGCCCGG
>ENSMUSG00000066877:1:43387297:43393297:1:3367
GGGAGCGCGTACCCCTGCGTACCCGGCCGGTGCCCTCAGCCCCGCCGCGGCCTGGCGTCCCCGGGCACCCGCACCTCGGATACACACACCTTCCTGCGAGCCCTCGCCTCC
>ENSMUSG00000066877:1:43387297:43393297:1:3502
TGGGGCGCCCTCCGCGGGCGGACTCCGGGGAC
>ENSMUSG00000066877:1:43387297:43393297:1:3575
GTGGGCGGGCGTGGGACCGAACAGTGGCCAGGTCGCCGGGCGCGCGTGC
>ENSMUSG00000066877:1:43387297:43393297:1:3653
CACAGCGCTAGGAAGCGGGAGGCTGCGATGGCCGGGGAG
>ENSMUSG00000066877:1:43387297:43393297:1:4025
AACAGCGATCCTCCCGGAAGGTGTGCGCGGGTGG
>ENSMUSG00000066877:1:43387297:43393297:1:4932
ATAGGCGATTTGCCCACCGATGGAGAGACGACTGA
>ENSMUSG00000026051:1:43672239:43678239:1:2041
TGTGCCGTCTGAGACACGCTTCAGCATCCCCGAGAGTCGTTAAA
>ENSMUSG00000057363:1:43769294:43775294:-1:2609
AACAGCGCGAGGCCACAGCCCAGCCGGCCGTGTAGGACTAAGAACGCGCAAGCGCCCTGCAAGTTGCAGGCGAACTTCCGAGATCCGCGCCAAACGTCGAACGCTACC
>ENSMUSG00000057363:1:43769294:43775294:-1:2855
GAGGGCGGGGCACGGCTGTGGGCGGAGCCGGAGGCCGGGACCCAGCCGCGCGAGCGCAGTGGTTTAGCCGGCAGGAAGCCGGGCGCGCGGGG
>ENSMUSG00000057363:1:43769294:43775294:-1:2969
GGGCTCGGGCCGCCGCGCATTGTGCTGCGGCTGGCCGGCGCGGCAGGCCCCGGACCCGAGCGGTTCCCGGGCAT
>ENSMUSG00000057363:1:43769294:43775294:-1:3101
CTGCTCGGCATCGCGCTGTTCGCCTACGCCGCCTGTGAGTGCGTGCGCGGTGGGCGGGAGCCCATTCATTCCCGCGCGGCGGGGAGCGGGCGCTGCGGCCGAGCAG
>ENSMUSG00000057363:1:43769294:43775294:-1:3265
GGAGCCGCTGGCCGCTTTGCTTGCTGCCCGCTTCCGCGTAGGCCCGGCGTCGGACCGGTGGCCGGTGTTGGGGCCTTTGCCCGGGACGCGGTGGACACGTTCCCCGAGCTGTAGACACTGCGGACTCGGCCAACCTCGCAGCGCCCGCCAGCTCGTACTGACCCGAACCGCTGTG
>ENSMUSG00000041763:1:43875548:43881548:1:2647
AAGGCCGGGCCGCTAAATCTGAGACTTCCGCGCTCGACTTTACAGGCTTCCGGTCCGCAGCGGGTTAAGCCAACCTCGGCGGCGTCGCGAGGATCCCACGCCTCAGGCAGACAGCCCGTTCCTCTCGCTGCTTCTCACGGAGAG
>ENSMUSG00000041763:1:43875548:43881548:1:2820
CAGTGCGTTGTCATCCGCAGCAGCGCACACTCCGTTCCA
>ENSMUSG00000041763:1:43875548:43881548:1:2880
TCCCTCGTCGTGACTCGTAGCGGCGCCGTTAGCTTACGTTGAAGCGTATGA
>ENSMUSG00000041763:1:43875548:43881548:1:2993
ACCTCCGTCCCGCGGTAGCCGGGTGTCCTCGCGCCGCTCGTCCGCGCGCTGCC
>ENSMUSG00000041763:1:43875548:43881548:1:3167
TGTGCCGCTACCCGGAGTATGACGGGCGCGGGGTGCTCATCGCCGTCCTGGACACAGGGGTCGATCCCGGGGCCCCGGGCATGCAGGTGAGGCGGCGCCCAAGGGCCCGTAGCC
>ENSMUSG00000041763:1:43875548:43881548:1:3300
CAAGGCGGGGACCGGACGGGCCGGGGCGGCCCGGACAG
>ENSMUSG00000041763:1:43875548:43881548:1:3375
AAAAGCGGTGTGGTCAGCGTGGCTGTTCGGGATCGGGGGCCGCGGGGAA
>ENSMUSG00000041763:1:43875548:43881548:1:3631
GAATTCGACCCAGTCCGCTTCCGGAATG
>ENSMUSG00000026049:1:44043969:44049969:-1:2661
ATGCCCGCGAGGTACTGAATCGTACCCGCCTGA
>ENSMUSG00000026049:1:44043969:44049969:-1:2872
CCAGGCGCCCGCGAGGGGCGTGGCCGAGCTAAAAGCCGGCAGAAAACTCTCTTTCCCGGCGAGCCTCGCGGCGCGCCCCACGAGCCCCGGGCGAAGCCTGCGTGCGCCAGCGCAGTAGCGGGCCGCGCTGACGGGGGCGGCGAGGCGGTCGCTTCGAGCGTGTTAGTTCGCTCCC
>ENSMUSG00000026049:1:44043969:44049969:-1:3057
GAGGGCGGTTGGGCGCTGGCGGTCACTCGTGCGTTCGCTGGTAAGCGCGGCGGCGGGAAGTGGAGGCAGCGGTGGTGAGGCCGGCCGGCAGCTCCTCGGGGGCTGCTGCTCTCCTCCGCCCGAGGCGTCCGTGGAAGCCAAGCGCTCCCGGCCGGCAGCCGCCGACGGTCTG
>ENSMUSG00000026049:1:44043969:44049969:-1:3245
GGACACGGGTTTAGGACGACGGGCAGGTGGAGCCGGGCCGCGGCGACTCTCACGAGCTG
>ENSMUSG00000026049:1:44043969:44049969:-1:3332
CCAGACGGGCCCGGGACGCGCGCGTTCGTTAAGCGAATAAACGACGGTTCCCGTCGACCTC
>ENSMUSG00000026049:1:44043969:44049969:-1:3432
TTGGTCGTATGGTTGGTCGACCCCGGCGATCCT
>ENSMUSG00000026049:1:44043969:44049969:-1:3666
CAGGACGTTTGAACCCCGTACCGCATCA
>ENSMUSG00000026049:1:44043969:44049969:-1:3849
ACAGTCGCTTCGAGCGCTTACCATATGGGACGTTTTCGGTGTT
>ENSMUSG00000026047:1:44060319:44066319:-1:1825
GGGAGCGCGCAGGCCTGAAGGGGGCCGCTTCCTACGCGCTAGG
>ENSMUSG00000026047:1:44060319:44066319:-1:2142
GGATCCGCTAGCGCAGCGTGGAGACCCGCTCCT
>ENSMUSG00000026047:1:44060319:44066319:-1:2326
TGCAACGAGGCAGTGACGGCGCTACGGAGAGGCGGAGCGCACCGCAGTG
>ENSMUSG00000026047:1:44060319:44066319:-1:3125
TCCCACGCGCGGACCCCGCACGTCAAGCGACACT
>ENSMUSG00000041684:1:44060708:44066708:1:2455
AGTGTCGCTTGACGTGCGGGGTCCGCGCGTGGGA
>ENSMUSG00000041684:1:44060708:44066708:1:3239
CACTGCGGTGCGCTCCGCCTCTCCGTAGCGCCGTCACTGCCTCGTTGCA
>ENSMUSG00000041684:1:44060708:44066708:1:3439
AGGAGCGGGTCTCCACGCTGCGCTAGCGGATCC
>ENSMUSG00000041684:1:44060708:44066708:1:3746
CCTAGCGCGTAGGAAGCGGCCCCCTTCAGGCCTGCGCGCTCCC
>ENSMUSG00000026048:1:44089393:44095393:1:2760
AAAACCGAATCGCCACACACACTGACTTCGGGAGTGCTCGGGCGTGGGATTTACGTGTCAAGTGTCAACGCGGGAATCCCAACCCTCGCGTTCAC
>ENSMUSG00000026048:1:44089393:44095393:1:2871
TTCATCGTTTGGTCAGCGGGAGAAATCACTCGCGACCGGAGGAAGGCTCGGCGCTGGCGTCACCGGTGCT
>ENSMUSG00000026048:1:44089393:44095393:1:3008
AATTCCGCTGTTCTTTCGGGAGACCGGGTCCGCTCCGGAAGTGCGTCAGCGCCGTGTTC
>ENSMUSG00000026048:1:44089393:44095393:1:3084
GACAGCGGGTTCCAGGCGGAGAGCGGTGGGCTCTGCGTGAGTTGGTGGCGCTGCGTGCTGGTGCGGGGCGCGTCCTT
>ENSMUSG00000026048:1:44089393:44095393:1:3180
GGCCCCGCGAGCCCGGCCGAGAGAGAGCGCCTGCGCCATG
>ENSMUSG00000026048:1:44089393:44095393:1:3249
GTGCTCGGGCCACCGGGTCAGCCCGGAGGCGCTGGA
>ENSMUSG00000026048:1:44089393:44095393:1:3313
CAAGGCGGCTCCGGAGCGCCGGATGAGCGCCTGCTCGGCGACTGGGCTTCGTCCGGGACT
>ENSMUSG00000056870:1:44493057:44499057:1:1260
CACATCGATATTTACGCATGTTAGCCGTGTAAACCGCTTTA
>ENSMUSG00000056870:1:44493057:44499057:1:3064
ACCAGCGTCCCTAGTGCGCACACAGAGCCGGAGTT
>ENSMUSG00000056870:1:44493057:44499057:1:3118
GAGCCCGGCGATCCTAGCCCTCAGCAACCGGGAGTCCCGACCCAGCCCCTGCCGTCGCCAGC
>ENSMUSG00000056870:1:44493057:44499057:1:3277
GGATACGAACACGCGATCGTGGGCCACGGTTCCCGGAGCT
>ENSMUSG00000056870:1:44493057:44499057:1:3366
GGAAGCGGGAGCGTCTCTGGTCCGGCCAG
>ENSMUSG00000056870:1:44493057:44499057:1:3404
GGTGGCGCGGAACCAGGAACAGACCCCGAGAGGAAAGCGCAGTT
>ENSMUSG00000056870:1:44493057:44499057:1:3465
GGCACCGGGCTGCGACCGCTTATAGGTTGCGCAGATTCCGACCCCGAGGGC
>ENSMUSG00000056870:1:44493057:44499057:1:3670
GCAGGCGTCGGGAGCAAGCGGTGGGGGGACGCTGGACCATCCCGCCCGCTGCGGGTGC
>ENSMUSG00000056870:1:44493057:44499057:1:3916
ACTCTCGGGCGGTGTCCATGCGGCTGCCCTTTGGCTAGGCCGGTCAGATCCCCGCTTCTGCGGGCGTTATG
>ENSMUSG00000025995:1:45737012:45743012:1:2906
GATGGCGGCGTAGGCGTGGAGCCGACCAT
>ENSMUSG00000025995:1:45737012:45743012:1:3009
AAGTTCGTAATCCGGCCGGTGCTCGGTGCTTCCTGCGCCTGCGTGAAG
>ENSMUSG00000025995:1:45737012:45743012:1:3070
GAGTCCGCGTGGTTCGCTGCGGCGGCAGCCGGCTGAACTTCAGGAGGGCCGTGTTCTCCGTGGAT
>ENSMUSG00000025995:1:45737012:45743012:1:3166
GGCTCCGGGCACCGCGGGCCGGGGAGGGGAGTGCCCGGCGCGGCGCGGCCCACGGTCGGACTGCGAGGCTGGAGTCCGCGGCGCCGCGCAGCGCATGGACCGACCCGGAGCTCCCCGGAGCCGCCCGGCTTT
>ENSMUSG00000025993:1:45867079:45873079:-1:2404
GAAGGCGGCCTGCGTTCGATCACTGGGCTGCGCGGGGCT
>ENSMUSG00000025993:1:45867079:45873079:-1:2735
CCCCTCGGGGTCCGCATACAGTCCCCGTCCTACTGTGCGGGTCA
>ENSMUSG00000025993:1:45867079:45873079:-1:2836
GAGGGCGGTGGGAGCGTAGCTGGCGCGGACCTGGACGTCCAGCCGCGAAGGGCGGTCCC
>ENSMUSG00000025993:1:45867079:45873079:-1:2964
GGCGGCGGCGAGAGCAGGCTCGGGGTCTCCTGCGGCCGGTGGA
>ENSMUSG00000067536:1:46231112:46237112:1:4157
ATACCCGCATGGGCTATCGGATCATCGCTATT
>ENSMUSG00000025986:1:46795055:46801055:-1:1634
GTCAGCGAGACAGGCCACGTAGCCATACCGAATAG
>ENSMUSG00000025986:1:46795055:46801055:-1:2452
CACTCCGAAACTTCGGCCTAGGACGCTCGTTCTCCAGGCTTCTACGTCTCATCCGCTAGC
>ENSMUSG00000025986:1:46795055:46801055:-1:2523
GCAACCGACGTGCGAGGCCAGGCGAGGCGACCAAGGCCGTTCCACGCATGCGTTAAAAGCCGCCCCA
>ENSMUSG00000025986:1:46795055:46801055:-1:2629
ACTAGCGCGGAGCTACAGAGCTCCGCAATTTGCGTAGAT
>ENSMUSG00000025986:1:46795055:46801055:-1:2681
GTTGCCGCCAGTCGGTGTAGCTCCCGCCGGTGCCGCCGCTCTCCTACGCCAGGCGCGTCCGCGAAGTGAATGGCTGAACGCTGCCGGTGCGCCGCCGGCGTAGCGCCGATCAGGCCGAGGTGCGGCTGCGCAGGGCGCCCGAGCGGGCCGGGTGCGCCGCCGGCGTAGCGCTGAGGCGGCCAGGGTGCGGCTGCGCAGGGAGCCGGAGCAGGCTGAGTGCGCCGTCGGCGTAGAGCGCCGGCTCTCGCGCTAGGCTCCGCGACGCAGATAGCGCAGGCGGCTTT
>ENSMUSG00000025986:1:46795055:46801055:-1:2997
GGTACCGAGCGGAGAGGAGATGCACACGGCACTCGAGTGT
>ENSMUSG00000025986:1:46795055:46801055:-1:3079
AGAACCGGCCCCGTGCGCGGCGGAGCCTGGGAGTCCCGGGACGGCTGGGGAGGCTGGGCGGCCGGGTTG
>ENSMUSG00000025986:1:46795055:46801055:-1:3172
TGGGACGCGTGTGTTCGCAGCTGCTGCAGGCGGTGGCGGCGAGCAGGAGAGCGGCGCGTGAGGCTGGGGCCAGCCGAGTGTGCCGCGTCGGCGGTGGGGGACCCGCGCCCCACGGCCTGCTGCGGGGCCGCGGAGCGGGCAGCGCCGGTTGAGGGCTGCGCGGGCTTCCCGCGGCCGCCGTACGGGGGACCCGGGACCCGAGGCAGGTCCCAGGGGCTCGTCTGCGGGGGGTAACGGACGGCGGCCGCTCAGCTCCGGGCCAACCGAAAAGGCTCGGTGGGGCGCGCGGGAACTGCGTGTGGCGCAGCCCACGGGTCCCGGAGCCGGGTTGTGGGGCGACCGTGGTGCGGCCGCGGGCTTTGTTCCCGGCCACCGGGGTGTAGGGTGGCGTGGGCGCGGTTGGGAGCGGAGGGAAGTGGCCGGCCCACCGCGGGGTCCGCATCCGCTCCACGCTTCGCTCCT
>ENSMUSG00000025986:1:46795055:46801055:-1:3669
CCTGGCGAGGCGTCGGGTGGCGTGACGTGGAA
>ENSMUSG00000025986:1:46795055:46801055:-1:3789
CTCACCGCAGGACGCCCCGCCACCGATTTG
>ENSMUSG00000025986:1:46795055:46801055:-1:3910
GTCTCCGTTAAGTGCGGTAACTAGCGGGTGA
>ENSMUSG00000026109:1:50869068:50875068:1:2351
CCTGGCGAGCACTGTCGGGCTTGCTCGGGGAG
>ENSMUSG00000026109:1:50869068:50875068:1:2521
TTTCCCGGACCGGCGGCGCCAACGGGACGCCCTC
>ENSMUSG00000026109:1:50869068:50875068:1:2644
CCAGCCGCAGCGGGTGCTGTCAGCCCGGGGTCACGCACAGAAGAGAGGCGCGAGCCT
>ENSMUSG00000026109:1:50869068:50875068:1:2900
CCTCCCGGGACCTGCATCGCGCTCCGCCAATCAGAGTCCGACTGCCGCTTCCCACGTGACCCCGGGCGGGCTA
>ENSMUSG00000026109:1:50869068:50875068:1:3001
GGATGCGGGCGGCAGAGCGCGAGAGGCGGCGGCTGG
>ENSMUSG00000026109:1:50869068:50875068:1:3071
CTGGTCGCGCTCTTCTCTTCGGCCGATTGGCCGCCTCCTCTCCGCACCC
>ENSMUSG00000026109:1:50869068:50875068:1:3325
GCTGCCGCGGTCCGCGGGATGCTCAGTAGCCCGCTGCGTGGCCCCTGCGATCCCGTGTTC
>ENSMUSG00000026109:1:50869068:50875068:1:3498
CTGCCCGTGACGCTGCTTATCATAGCCCGCCCGGTAAAACTCGCTGCT
>ENSMUSG00000045954:1:51230671:51236671:1:3610
AGTCTCGCAAGGTCAGCGCTCACACGCGGGCTGTCCGGGAGCGCCTCG
>ENSMUSG00000026107:1:51419460:51425460:-1:2157
AACCACGGGGTTCGGAACATCTGAGTTCCACGTGATCGCGGGACT
>ENSMUSG00000026107:1:51419460:51425460:-1:2290
AAACCCGGAAGACGTGGAGCGACCAGCGGGAGG
>ENSMUSG00000026107:1:51419460:51425460:-1:2395
AGCTGCGAGCTCAGTGGCGCTGTGTTCCGCCCCAGAGGCGTGCTAGTGGGCGTGGTGACGTCGCGTGACGCCACAAGGGGCGGGGCGCGGCTTA
>ENSMUSG00000026107:1:51419460:51425460:-1:2504
GGGAGCGTTCGCCAGTTGCTGCTTGGGACGCGGGCTGCGCGGTTGG
>ENSMUSG00000026107:1:51419460:51425460:-1:2635
GACAGCGGGACTCGGGCAGGGCCGTCTCC
>ENSMUSG00000026107:1:51419460:51425460:-1:2677
CTTAGCGGAGGCGGCAGTGCGCACGCTGGTTTGCTCGCCGCCCAC
>ENSMUSG00000026107:1:51419460:51425460:-1:2975
TGAAGCGTAGCCGCACCTGCCTCAGTATGCACGGGGTCAACGACCCT
>ENSMUSG00000026107:1:51419460:51425460:-1:3099
AGGTCCGCAGCCCGCCCCACACCCTCGAGAGCTCGGACCTCTTCCCCGCCCGCGACCCCACGTGCTC
>ENSMUSG00000018417:1:51857497:51863497:-1:2862
CCGCCCGCCGGGTGCTCACCGGGGGGCGCTGTGCGGCCTGCGCGCCTGGGTGAACCGCGGCCAGGGAGCGAGGGGCGCGTCCGGGCGGTGAGGTCGCCGCCCCCGCCGGGAGAGGGGAGTGGCCGCGCCGCCGCCGCGCCTCTAGCCAGCGCACTCGGAGCCCAGCCGGCGGACGCGGTGTGGGTGCACTGAACGCACGGTCGGCTGAGCGGCGCGGGATCCCCGGCAGC
>ENSMUSG00000018417:1:51857497:51863497:-1:3104
AGCCCCGCATCGGATCTGACCCGCGTTCCCCAGGCGGCGGCCAGCGAGCAGCACGCGGAGACGGAGTGGCCGAGCGGTTGCCGGGCGAGGTACGCTGCACTCCCCCGTGCCGGCTCCCTTCCCGCCCGTGCCTTTGTGCGCGCGGCC
>ENSMUSG00000018417:1:51857497:51863497:-1:3305
TGGGGCGCGGAGGCACTCCACCGTGAACCCACGCGCGCTCGAGGTCGTCGAGGGTGATCGCGGCCCCGTGTGGCTTCGGGGGCGGCAGG
>ENSMUSG00000018417:1:51857497:51863497:-1:3634
AGGTGCGGTGTGCCCCGGCCGCGGCGCACCCGGAGGGGCGACCGGACCCGATGGATCGCCCTGCGAGTGCAGCTGCGCTCCGCTCCTTTGTTCCGCCACAGCGGAGGGGGCTGCCCCGGGTCCCGTTTCCTGCCCGGGATG
>ENSMUSG00000062939:1:51949788:51955788:1:3707
GAAGTCGAGGCATCTCCGTGAAGCGGAGGG
>ENSMUSG00000073685:1:52061035:52067035:1:2800
GTCTGCGGTTTGCACCGCACAGCGGCGCCCCAAGTTTCGCACGCCGGGTAGGGAGCGCGCGGACCA
>ENSMUSG00000073685:1:52061035:52067035:1:2940
TGAGGCGGAAGGAGGCGGGACGCCCTC
>ENSMUSG00000073685:1:52061035:52067035:1:2979
CTGCCCGGTACTTTCGGTTTTCAGCGCCGAGTCT
>ENSMUSG00000073685:1:52061035:52067035:1:3133
AGGTGCGGATCCGGGTGCGGGTGCGGGTGGAAGTGGGGCGCCCTCTCCTCGGACCT
>ENSMUSG00000073685:1:52061035:52067035:1:3216
CATCCCGCAGAGAGAACGCCAGGAGCCGGATCGCTTGC
>ENSMUSG00000073685:1:52061035:52067035:1:3447
TGAGCCGGCGCCACGCCGCCGCGCATGC
>ENSMUSG00000026104:1:52064139:52070139:1:29
AGGTGCGGATCCGGGTGCGGGTGCGGGTGGAAGTGGGGCGCCCTCTCCTCGGACCT
>ENSMUSG00000026104:1:52064139:52070139:1:112
CATCCCGCAGAGAGAACGCCAGGAGCCGGATCGCTTGC
>ENSMUSG00000026104:1:52064139:52070139:1:343
TGAGCCGGCGCCACGCCGCCGCGCATGC
>ENSMUSG00000026103:1:52174777:52180777:-1:2375
TTCTTCGTTGTTCCTACGCTCAAACGTTCTA
>ENSMUSG00000026103:1:52174777:52180777:-1:2725
GACTCCGGAGCTACGGGTCCTCGCCCAG
>ENSMUSG00000026103:1:52174777:52180777:-1:2783
AAGAGCGGTCGGCGGGGCTGACACACGTCAGTCGTCCTTCTCCCCGCCCTCCAGGACCCAGCGGGACTGCGTACGGGCGCGGAGAC
>ENSMUSG00000026103:1:52174777:52180777:-1:2941
CAGGCCGTCAGCGTCCTCCCGCCCCCGGTTGG
>ENSMUSG00000026103:1:52174777:52180777:-1:3060
CTGGGCGGCGGCGGCGGCGAGGGCGGCGGCGTTGGCGGCGGGAGCGGCGGAGCT
>ENSMUSG00000026103:1:52174777:52180777:-1:3155
CTCCCCGCCGTGCGGGACACGGTTCCGGGAGCAGAGCGGCCGCCCACGCCCCA
>ENSMUSG00000026103:1:52174777:52180777:-1:3218
TCTGACGAGCGGGCGCCGGCGGTATGATGCGGCTGCGAGGCTCGGCGATGCTACGGGAGCTGCTCTTAAGGCCGCCCGCCGCCGTCGGAGCCGTCCTGCGGCGCGCGCAGCCCCTCGGCACGCTGTGCCGGCGCCCCCGGGGCGGGAGCCGGCCGACCGCTGGCCTGGTGGCCGCTGCGCGACTCCACCCGTGGTGGGGCGGGGGCGGCCGCGCGAAGGGCCCCGGCGCGGGCGGCCTGTCCAGTTCGCCCTCGGAGAT
>ENSMUSG00000026103:1:52174777:52180777:-1:3576
CAGCCCGGGGGAGACCGACGCGTTCGGCAACAGCGAGGGC
>ENSMUSG00000026103:1:52174777:52180777:-1:3670
GGGGTCGGGCCCTGGGCGGTGGGCGGTGGCGGTGCGGCTTAGCAACGGAGGTTCGCGGAAGAGAAAGAAAGCGATGCCAGGCGGCCTGCGACGGCTGT
>ENSMUSG00000026103:1:52174777:52180777:-1:3779
AGGCCCGGCCCCGCCCGCGCCCCTCGCCTGC
>ENSMUSG00000026103:1:52174777:52180777:-1:3819
CCCTCCGTGGCCGGCGCGAGTCGCCCCGGGGTGACGGGTGAGCGCCGGGAGG
>ENSMUSG00000026103:1:52174777:52180777:-1:3907
CTGTCCGGCCGCGCCGCGTGCTCAGCGCCCCGGCTCTGCGAGGGTGATGCCACGCGAACCT
>ENSMUSG00000002881:1:52441905:52447905:-1:2593
CTGGGCGGGCCCGGTGCGGGGCTTGGCAGGCAGCGCTGTCCGCGGATCCACGGAAGCCTCCTCCTCCTCCGACCCGCGCGCGCGCCCCCACCCGCGCGCTCCC
>ENSMUSG00000002881:1:52441905:52447905:-1:2756
ACCCCCGCCCCGCGGCCGCCCACGCCGGGATCTGCGTCACTCGGCCGCGCGTGGGCGGGAGCCGGAGCGGCGAATGGAGCAAGAGCGGAATCTCCCGATGTGACAGCGCGCGGGGCGGGGCGGGGGCGGCGGAGGTGGCGGGGGA
>ENSMUSG00000002881:1:52441905:52447905:-1:2911
GAGGCCGAGGGAGGGGCGGCGGGAGAGGCCTAGGGAGGGCGCCCGGGGCCGCCGCCGCCCGCCTCCGCCCGAGCCTCCGCCCGCGCGACCGAGCGAGCGCCGTCGGGGCGGGCGGGGGACGGAGCGCGCGCCCACCGCGTCCCTGCCCCCCTCGATGGGCGCGGGGGCGTCCCGGCCGCCGCAGCCGCCGCAGGAGCCCGGCAGAGCCGTCGTCGCGGAGCGCGCCGCAGCTGCGGGCCGCGTAGGTACCGGGAGGGCCTCGAGATGGAGCGGGGGGCGCGGACGCGTGGCTCGGCGGGGCCGTCGCGTCCTGCCGGGCGGGGGGCGCGGGCTGTGCGGGGAGGACGCGCTCGCGGGCCCGCGTGGGG
>ENSMUSG00000002881:1:52441905:52447905:-1:3302
ACTTCCGAAAAGTGCCGCTGAGTCTCCGCTTTC
>ENSMUSG00000002881:1:52441905:52447905:-1:3533
GACACCGAAGTACGGTCAACCCGGGAGA
>ENSMUSG00000002881:1:52441905:52447905:-1:3623
TGCAGCGGGCGACCAGCGGGAACCGTGCCC
>ENSMUSG00000002881:1:52441905:52447905:-1:3900
ACATCCGAAATGGTTCGCTGTTTTGTACACGCAGCGAATTA
>ENSMUSG00000043015:1:52572282:52578282:1:985
GTGGTCGTGTCGTTCTTGCTGGTCGAGAGCGGACGCGACAAA
>ENSMUSG00000043015:1:52572282:52578282:1:2906
AGAGCCGCTCGGCGGACCGCGGAAGGGCGGGGCCGCAGCCGGCTCCGCCCCT
>ENSMUSG00000043015:1:52572282:52578282:1:2968
CCCTCCGCTTTCCCGCTCTTGGTCCGCTGCGCCACTTCCGCCGCTCTGGCCGCGATGCT
>ENSMUSG00000043015:1:52572282:52578282:1:3075
GCCAGCGAGCGCGGTGCACGACGAGGAGGCAGCGATGTCAGGTAACCCCGGCTCCGGGCGGGGGGGCCTCCTTTCGGCGCCGCAGGGTCACGCGCGGCCGCGGCCAGGCCCCGCCCCTGTCTGCGGGCATCGGATAC
>ENSMUSG00000041439:1:52668863:52674863:-1:2785
AACACCGCTCAGCCCGAGCGCAATGGGGTGTGGCGGAACGGGGAT
>ENSMUSG00000041439:1:52668863:52674863:-1:2863
TGTCACGGCAGCCGGGGCTGGATACCGGGTCCCCCGGGCGGCCCCAGAGGGCGGGAGGCCGAGAGGAGGCGGCGGACGCATCCGCCGCCGCAGGAGGCGGAGCGCTGCACCTGGCGCCCGGTTCT
>ENSMUSG00000041439:1:52668863:52674863:-1:3000
TGAAACGGGTCCAGCCGGTCGGGAGCGAAGGCGGCGGCAGCGAGGCC
>ENSMUSG00000041439:1:52668863:52674863:-1:3058
CAAAGCGGCGAGGAGGAGCGGACAGAGGGGTTGCGCCGGACTGCGCCGGGCCAGCGCCATCGCTCGCCCCACCCGGCTTGCATCCAGCCGTCGCGCCCGCCGCACCCCCGGGAGA
>ENSMUSG00000041439:1:52668863:52674863:-1:3185
CCAACCGACATGCGGCGCTCTGGCCTGCCCGCCGCCGCCCCGGCGCCCCGAGCGGCCGCCCCGCACCCCGGGGACAGGGCTCCCCGCGCCTCGCGCAGCTGAGCGCCTCCAGGTGAGTGGGTCGGCGCCGCCCCG
>ENSMUSG00000041439:1:52668863:52674863:-1:3346
TGCTGCGGGGTGGGCGCCGCCCCGGCCCGGGGCCTCCGAGCCTATCCCGCCCTCCCGGGTGCCGCCTGTCATCTCGGGGTGCAGGACAGCGGCGTCCCCCGCGCCCGCAGCACTTCCGCAAACGTAATTGGAGTCGGGAAAACAAAGGCGCTGCCCGGGAGCCCTTGGCCGCCGCCCGCCCGCAGCT
>ENSMUSG00000026102:1:52759120:52765120:-1:2853
CAGGGCGCCTCCCCGCCTTCGCTGCGGTGACCTCCGGTGTTTTCCTGGCGGCTTGCCCTCCGGCTGTGCCCGCCACA
>ENSMUSG00000026102:1:52759120:52765120:-1:2988
TCTCTCGCCCCTCCTCCGCCTCTTCCGTTTCT
>ENSMUSG00000026102:1:52759120:52765120:-1:3093
CTCCCCGGTGTCCAGCGTCTCCACCTCCGCGCATTTGGGTCCCCGCGAGCCTCGCGCGCTCCATCGCCTCT
>ENSMUSG00000026102:1:52759120:52765120:-1:3176
TGAGTCGGTCTCCGGCCGAAGGCTACTGGCCTCGGCGCCTGGGCCTGCGAGGTACCGGGTCGCTGCATCGAGGCCTCTCCGGCCTGCCCGTGCCC
>ENSMUSG00000026102:1:52759120:52765120:-1:3280
GAGCCCGAACCCCGAACCGAGAGGCTAAGCTCGCGGATCACGCCGCCCCC
>ENSMUSG00000026102:1:52759120:52765120:-1:3839
GTGTTCGCGTCAAAAGGACTGCGGCTTGAGGCCGTGCGGACAG
>ENSMUSG00000041426:1:52786593:52792593:1:2870
CCGGCCGGGCCCGTGAGCGTAGCGCAGCGGAAGTGTAGGCGTTGGGCCGCTCTG
>ENSMUSG00000041426:1:52786593:52792593:1:3074
ATATGCGTGGCGGCTCCTGTCGAGGTG
>ENSMUSG00000041426:1:52786593:52792593:1:3155
GTCCCCGCAGGTCTCGCAGATCTAGTCGCCTTT
>ENSMUSG00000041426:1:52786593:52792593:1:3209
TGCCCCGCGGCGACCTCAGCGGCGATCGCAACGACATGCGTCCTC
>ENSMUSG00000041426:1:52786593:52792593:1:3785
TCAGACGTGGAACGCACCCTTGTTCCGTCTGCACGTTTCT
>ENSMUSG00000026100:1:53003208:53009208:1:3352
AAGAGCGCCTCCACTCCGGGAACTGATCGATCAGTACGACGTCCAG
>ENSMUSG00000026100:1:53003208:53009208:1:3428
GATGACGATTATCACGCTACCACGGAAAC
>ENSMUSG00000026098:1:53238541:53244541:-1:2613
TGTGCCGCAAAGGCTTCGCTACCCGGCCCTCCCCGCCCGCGCACACCCACCGCCCCAGTCGCGGCTGCACTTCCGCGGCGCGCCGACCACCTGCGGACACCTAGGGTGCACAGCGCGAGCCCCGGAGGC
>ENSMUSG00000026098:1:53238541:53244541:-1:2771
TGGGCCGTGCCGCAGCTCTAGGAAGCCTTCGAGCTTACCGGCCGCCAGC
>ENSMUSG00000026098:1:53238541:53244541:-1:2919
TCTAGCGAGCAGCCGATTGGCTGCCAGCCGCGCCAAT
>ENSMUSG00000026098:1:53238541:53244541:-1:2984
AGGAGCGCGAGCGCGGGTCCTGCTGAGCGCAGCCGTGCTTCGGTCCGAAGGACGTCCAGCGAAGTAGGCCGTGCAA
>ENSMUSG00000026098:1:53238541:53244541:-1:3096
GAATGCGCGCTAGAAGGTAGTGTCACCGCGAACGAGCGTGCCCGGTGATGCTCGGGGAGGCTGAAGGCGCCTCCCGGGGCTAGGTGCGGATTTGCGGGGCTCGCGCGCACGCGTTTCA
>ENSMUSG00000026097:1:53238656:53244656:1:2674
TGAAACGCGTGCGCGCGAGCCCCGCAAATCCGCACCTAGCCCCGGGAGGCGCCTTCAGCCTCCCCGAGCATCACCGGGCACGCTCGTTCGCGGTGACACTACCTTCTAGCGCGCATTC
>ENSMUSG00000026097:1:53238656:53244656:1:2828
TTGCACGGCCTACTTCGCTGGACGTCCTTCGGACCGAAGCACGGCTGCGCTCAGCAGGACCCGCGCTCGCGCTCCT
>ENSMUSG00000026097:1:53238656:53244656:1:2932
ATTGGCGCGGCTGGCAGCCAATCGGCTGCTCGCTAGA
>ENSMUSG00000026097:1:53238656:53244656:1:3068
GCTGGCGGCCGGTAAGCTCGAAGGCTTCCTAGAGCTGCGGCACGGCCCA
>ENSMUSG00000026097:1:53238656:53244656:1:3146
GCCTCCGGGGCTCGCGCTGTGCACCCTAGGTGTCCGCAGGTGGTCGGCGCGCCGCGGAAGTGCAGCCGCGACTGGGGCGGTGGGTGTGCGCGGGCGGGGAGGGCCGGGTAGCGAAGCCTTTGCGGCACA
>ENSMUSG00000026096:1:53255206:53261206:1:2941
AGGACCGCCGGCCCAAGGGCGGTGACGTCACTTCCGGGCGCCTGCGTAGTGCGGGCGCCCGCAGTT
>ENSMUSG00000026095:1:53294244:53300244:-1:2920
CCCCGCGCGCGCTTGCCACTGCGCAGGCGTGAGTGTGCGCACTCCATTGGTCGGGGTGCCGGAAGGGGCGGATTC
>ENSMUSG00000026095:1:53294244:53300244:-1:3045
TCAGTCGCGGTTCTTGGCGTGCGGCGCGGCTAGGCGATGCC
>ENSMUSG00000026095:1:53294244:53300244:-1:3170
GGTGCCGTGGGACGCCGGGGAAGGGTGGTGGGCGGCGGGCCCCGCTGTGCCCTGTAGCCTCCGCCGTGCAT
>ENSMUSG00000026094:1:53726699:53732699:-1:2988
AGAAGCGTCGGTCAGCGTCTGTGCGGTCGCCGCCGGGAGTCGCCTCA
>ENSMUSG00000026094:1:53726699:53732699:-1:3045
GCTGACGGCGACCAGCCGTTGTGGGGAAGAGTGCGAGGTGAGCCCGTGTAGCCGTGGCCCGGTCGGAGGGAGGGCAGAACCCGCGACGGCGCGGAGCTGCGGCGGAGCGGTCGGTGTG
>ENSMUSG00000026094:1:53726699:53732699:-1:3175
CCCTGCGGCGAGCCCGAAGGCCAGAGCCGGCGTCCCTGAGCGCGGCCATGCCCGATAGCCTCCGCGGCGTCTCGACGTGGTCCTCCGGGTGGCTCCGGGGCTCGCGTGCTGTGGGCGCGGGACGCCTTCACGTCGGGGCGGGTGGACGCGTCCGGCCAG
>ENSMUSG00000026094:1:53726699:53732699:-1:3348
CTTTGCGGTCATCGCGTGGGCCGCTGTCAGTCCCGGCGTGGGG
>ENSMUSG00000026094:1:53726699:53732699:-1:3500
TATCCCGACTCGGCCTTACCGTGGGAAAAGCGCTTAA
>ENSMUSG00000026094:1:53726699:53732699:-1:3768
GGTACCGATAACACCGAACCTCGCCGGCAGG
>ENSMUSG00000042807:1:54136579:54142579:-1:2818
TCCTTCGCTCCGCAGTCTAACTCGTCCTCCGCCCAG
>ENSMUSG00000042807:1:54136579:54142579:-1:2871
TGGAGCGCCGTCCCCAGGGAGGTCCCGTGGGCCCGGGTCTGGCCGCTTCTCCCCAGCTCTGCTCGGTCAAGCTCCCGAGTACCCGACGTGCAGGCGGCCCCCCGCCCAGCGCCCCCAGCGCGGTGCGGGCAGATGCTGCCCCGGCGTCTAGCGGACAAGGCGGCGGC
>ENSMUSG00000042807:1:54136579:54142579:-1:3078
CGTGGCGATGCGGGGGAGGAGGTGACGGTGAAGGGACGCGGGCAGCTGGTGTGCGGCTTGCGGACGACGCCTAGAGAGCGAGCAGAACGGGCGCCTGGGGCCCCGAGCGCGGGGAGACATGGCTCCGCGCGTCCCCGCCGCCGCCGCCGCTGACTCGACACAATCGGCGGCTCGCGCGGCGTAACCGCGGGTGGGCGGCGGCACGGAGCCGCCTCGGGAGCGCCGAGGGTCGCGGCGTGTGAGCATGCCGGCTCAGAGGCGAGCCGAAGACCGCCTCTGAGACGCTCGCCGGCCCGGGGCGCAGGGTGGGCTCCGTGACGCGCGGCCGCCCGCCTTCCCCGCGGCGCGCGCTGGCGGCTCGCGGCGACTGCGGGGCGCGCTCCCGCCTCGACCGGGTCCCCACCCGCAGCCCGCCTGCCCAGGTGAGTGCGCGGCTCGCGGCCCGCGCCCGCGCCGCAGGTAGCGGGCGGTGGCTTTGTCTCGCTCCCTTGCGCCCTGGTGCGGTCAT
>ENSMUSG00000042807:1:54136579:54142579:-1:3605
TGAAGCGCCGGGCACCAGCGCCGGACGCGCCTGCTGATTCGGTGATCCCCGGGAAC
>ENSMUSG00000042807:1:54136579:54142579:-1:3789
TTAGACGTAGACGTTTGGGAGGACGTGCAG
>ENSMUSG00000042807:1:54136579:54142579:-1:3849
TTCTCCGTTCGCGGTGCTCAGCCGCCTTTCGTTTAT
>ENSMUSG00000025983:1:54192228:54198228:1:1427
TGGAACGCTTCACGAATTTGCGTGTCA
>ENSMUSG00000025983:1:54192228:54198228:1:2883
AAAGCCGACCCAATCGAGGAGAGGGCAGCAACTACGTTTCCCAGCGTGCTC
>ENSMUSG00000025983:1:54192228:54198228:1:2953
TTTGGCGTCATCCGGGTCACGTGGTCTCGCGTTTCCCGGAGCA
>ENSMUSG00000025983:1:54192228:54198228:1:3074
CACCTCGGGTGCGCCTGCGTGCCGGAGCAACCCTGCTGGCGAGCGGGTTG
>ENSMUSG00000041303:1:54380516:54386516:-1:2342
GCAGCCGAGCGTGGTGGGGCACGCCTTT
>ENSMUSG00000041303:1:54380516:54386516:-1:2908
TAGAGCGCAGGCGGAACCAGAGTGCGCGGCCGCGGCGCAGGCCGGGAAGGTTTCTAGGGCGGACGCTGGTCCGGTCTC
>ENSMUSG00000041303:1:54380516:54386516:-1:3027
TGGCCCGCTGCGCAGCGTCGGCCCTGCAGACATGTCGGGGTTCAGCCCGGAACTTATCGACTAC
>ENSMUSG00000041303:1:54380516:54386516:-1:3161
TGAGCCGCTGGGCCCCCGGTGCTCCTCGGTCTTGTTTTCCCCGAAACCGAGTCGTGGGT
>ENSMUSG00000070889:1:54499229:54505229:-1:2514
TGAAGCGAAATTGCGGAGGCCCGAGATG
>ENSMUSG00000070889:1:54499229:54505229:-1:2875
AATCTCGCTCACGCTGCAAACGCCCACAGCCCCCTCCTCCGTGGGCGGCACCGCGGGCCGGCTGCTCGCAGTTGCGCAGGCGCGCTGAGCGGCAGGCGAAGGGGAGGGGGTGCTGGCGGGCTCCGCGCAGGCGCGCGCTGCTCAGCTGGGCACGGCTTGGCACCGGAGTC
>ENSMUSG00000070889:1:54499229:54505229:-1:3267
ACCTGCGCGCCCACACCTCCCGGGCTTCTCTCGGGCTCAGATGGAACGCTCCGACTCGGAGCT
>ENSMUSG00000070889:1:54499229:54505229:-1:3371
ATCCTCGCCTCCGCGACCCCTCGTCCCCCACCCAGACTCCGGACCCCGACTTCTGACCGCCAGA
>ENSMUSG00000070889:1:54499229:54505229:-1:3506
CTCTTCGCGCCCAGTGATGGGCGTGCGTCAGATTTCGCTTTT
>ENSMUSG00000052331:1:54770243:54776243:-1:3679
TACAGCGACGCATCTGGCAGCGAGCATTGCGTTTTG
>ENSMUSG00000025982:1:54969024:54975024:-1:2870
TCTTCCGCGTTTAGTCTTCCCCGCGGTTTCGCTGGCTTTTTAAGGAAGCCGCCGGGAGCCCGCCCTGGCCCCGCCCAC
>ENSMUSG00000025982:1:54969024:54975024:-1:2988
AAGTACGTGCTACAGTGCGGCGCGCGCTCCCGGGTGCGCACGCTCAGAGAGCGGCCTCTGTTTCTGGCGGCGGCGAGCGGAAGTCCTTGGGAGCGCCAGTTCCGTCTGTGTGTTCGAGTGGACAAAATGGCGAAGATCGCCAAGACTCACGAAGGTAAGCGGCCTTTCCCTTCCCACGCGCGACCTCGGCAGCCAGCCAGCCGCGGCCCT
>ENSMUSG00000025982:1:54969024:54975024:-1:3209
TTCTGCGTCTTCGCGTGGCATCTCTGGTCTCGACCGAGGCCGCGCGGCGAGGCCTGCTCGGCTCGTCGGCGCAGGCCGCTGCCCGCGTAATGGCGTCCTCTCGCACTCCGGGACCGGCGCTTTGTTCCGCGCTGGC
>ENSMUSG00000025982:1:54969024:54975024:-1:3371
CTGACCGGAGAGCCTCGCTCGAGCGGCTTGCCCCGGGGGACTCCCGGGGAGGGAGCGGGGAGGCGGACGTGGGAGGCCGACTTTCTCGCCCCCCGGGCGCTATCGTCGGCAGTTCGTACCT
>ENSMUSG00000025982:1:54969024:54975024:-1:3503
AATGACGGCAGCCGCTTTCGGGCCGCTCCTAACGGAGGCCGCTTCAGCGCAGGC
>ENSMUSG00000025982:1:54969024:54975024:-1:3569
GCCTTCGCGATACAGGCATCTCCAAGGCGGCTGGATCGTGTTG
>ENSMUSG00000025981:1:54994346:55000346:1:2509
CTGTTCGGGGCGGTATGACCCGAAGTT
>ENSMUSG00000025981:1:54994346:55000346:1:2609
AGGCTCGGCAGCAGGAGCGAAAACACGCTGGGCCAGCGCTGGG
>ENSMUSG00000025981:1:54994346:55000346:1:2703
TCCCCCGGCAGGGCGGCCCTCACGAGCCGAGCCTCGAGACTCGACCCC
>ENSMUSG00000025981:1:54994346:55000346:1:2767
AAACCCGGACCGTAGGTGAACCCAGGAGTTCGTCACGAAGAT
>ENSMUSG00000025981:1:54994346:55000346:1:2837
CAGAGCGTGTCCCGGAGATCCGCGCCCCGATTGGCTGTCCCGAGGCGGCACTGGACACGTGCGTCAGCCTAGCGTCAGCGTGGCGTCATG
>ENSMUSG00000025981:1:54994346:55000346:1:3027
GGCGGCGCCTCGTTCCGGGTGCCCGCGTTGGCTACCGGCTTC
>ENSMUSG00000025981:1:54994346:55000346:1:3107
CCTGGCGAGGGTGGCATCGGGGTGCCATCCGAAGTCGACCACCGTGACGGAAGCCCCGGCGCGGGGGTCTGCGCGCGACGTCAGGTAGCGAGCGGAGGTTTTCCGGGCGGCGGGTTCGGGACGGGCCT
>ENSMUSG00000025981:1:54994346:55000346:1:3253
CTAGTCGGCTCCGGAGACCCGGGGCGCGGCGCTCGGCCGGCTGGTCTGCGTGCAC
>ENSMUSG00000025981:1:54994346:55000346:1:3326
GTCAGCGACGAGACGGCCGTGGGAGGACGGACAAGCAGCCGGGTCTCCGGCTCCCGCCCTTCCGGTCTCCAAGAGGTGGGCGGCGGCCGTCGGGAAAGTTTAACTGCGCCCGAGAGCGCCGGCTCCCGGGCCGTGGGAGTGCGTGTCCTGGCGGTGAACCGCTTGTCAGACGCTCTC
>ENSMUSG00000073677:1:54994479:55000479:-1:2633
GAGAGCGTCTGACAAGCGGTTCACCGCCAGGACACGCACTCCCACGGCCCGGGAGCCGGCGCTCTCGGGCGCAGTTAAACTTTCCCGACGGCCGCCGCCCACCTCTTGGAGACCGGAAGGGCGGGAGCCGGAGACCCGGCTGCTTGTCCGTCCTCCCACGGCCGTCTCGTCGCTGAC
>ENSMUSG00000073677:1:54994479:55000479:-1:2828
GTGCACGCAGACCAGCCGGCCGAGCGCCGCGCCCCGGGTCTCCGGAGCCGACTAG
>ENSMUSG00000073677:1:54994479:55000479:-1:2901
AGGCCCGTCCCGAACCCGCCGCCCGGAAAACCTCCGCTCGCTACCTGACGTCGCGCGCAGACCCCCGCGCCGGGGCTTCCGTCACGGTGGTCGACTTCGGATGGCACCCCGATGCCACCCTCGCCAGG
>ENSMUSG00000073677:1:54994479:55000479:-1:3067
GAAGCCGGTAGCCAACGCGGGCACCCGGAACGAGGCGCCGCCCTCAGGCCGGCCTGGAGGGACGGCTCCTGCGCCTCT
>ENSMUSG00000073677:1:54994479:55000479:-1:3209
CATGACGCCACGCTGACGCTAGGCTGACGCACGTGTCCAGTGCCGCCTCGGGACAGCCAATCGGGGCGCGGATCTCCGGGACACGCTCTG
>ENSMUSG00000073677:1:54994479:55000479:-1:3327
ATCTTCGTGACGAACTCCTGGGTTCACCTACGGTCCGGGTTT
>ENSMUSG00000073677:1:54994479:55000479:-1:3385
GGGGTCGAGTCTCGAGGCTCGGCTCGTGAGGGCCGCCCTGCCGGGGGA
>ENSMUSG00000073677:1:54994479:55000479:-1:3484
CCCAGCGCTGGCCCAGCGTGTTTTCGCTCCTGCTGCCGAGCCT
>ENSMUSG00000073677:1:54994479:55000479:-1:3600
AACTTCGGGTCATACCGCCCCGAACAG
>ENSMUSG00000025980:1:55029390:55035390:-1:2100
AAATTCGAATAACGGGGGAGTGGCGTCACTTTTCGAGCCT
>ENSMUSG00000025980:1:55029390:55035390:-1:2201
TTCTGCGTGTGCATCGGGTTCCCGCCCCCTGCCCCAGACGCTTTGTCGCACACGTGCGTGCGGCAAA
>ENSMUSG00000025980:1:55029390:55035390:-1:2360
CAAAGCGCACAAGGGTTCGCCGTGGGCCGCAGGCCGAACTGGACCCGCAGGC
>ENSMUSG00000025980:1:55029390:55035390:-1:2438
ACTCTCGCCTTCGCCGCCACCACCGCAGCTCCGGACTCTGAACTCGGGCCGCTGCT
>ENSMUSG00000025980:1:55029390:55035390:-1:2509
CTGGCCGGCTGGGACACGTGAAAAGGCCGCGCAGCGCGCAGGCGCACTCAGCCCCCCGAGCGTGAGAGGGGGCGGCCACGCCGACGCGCGCGCCGATTGGTGGCGAGGGCTCCGCGCAAGGGGGCCGACGCGGGCGGCCGGAGGCGGAAGA
>ENSMUSG00000025980:1:55029390:55035390:-1:2749
ACCCACGGGACGCGCGGGGCCTTCCGGAAGGTTCTAGAACGGACCGTGGCCCAGGAACCAGCGTAGGGCGGCGGGAGA
>ENSMUSG00000025980:1:55029390:55035390:-1:2845
TGAGGCGGCTCTGGTACGGAGGGCGGGGCCGCGCGCGCCGCATGC
>ENSMUSG00000025980:1:55029390:55035390:-1:2899
GGCCCCGGCGTGGGAGAGAGCGGGGGG
>ENSMUSG00000025980:1:55029390:55035390:-1:2935
GCACACGCGGGGCCGCGGGGCGGGGCGGGGAGGGAGGGGACTCGGGCTCATTGCGGTGCGCGCCCAG
>ENSMUSG00000025980:1:55029390:55035390:-1:3013
TCACTCGCCGCAGACGGCCTGCCTCGCCTCGTGCTCTCCTGCCGCCGCCCCGCAGGTACGCGGCCTCGGCGTGCAGGGCGCCCCGGCGCTCGCGGGGGGCTGCTTGCAGCGCGGACCGAGCACGGAGGA
>ENSMUSG00000025980:1:55029390:55035390:-1:3194
CCCAGCGGGGCCACGCTGGTTTCATCACGTGTGGCGGGGACCACGCGATCCAGGCCGAGCGCCGGAGCAAGGGCGGGCTA
>ENSMUSG00000025980:1:55029390:55035390:-1:3357
GTCCCCGGTGGCCGCGGCGGTCCGGTGTT
>ENSMUSG00000025980:1:55029390:55035390:-1:3409
CTGGTCGGGAAGACACGTGGGGCCGCGAGGCT
>ENSMUSG00000073676:1:55030596:55036596:1:1356
AGCCTCGCGGCCCCACGTGTCTTCCCGACCAG
>ENSMUSG00000073676:1:55030596:55036596:1:1411
AACACCGGACCGCCGCGGCCACCGGGGAC
>ENSMUSG00000073676:1:55030596:55036596:1:1523
TAGCCCGCCCTTGCTCCGGCGCTCGGCCTGGATCGCGTGGTCCCCGCCACACGTGATGAAACCAGCGTGGCCCCGCTGGG
>ENSMUSG00000073676:1:55030596:55036596:1:1655
TCCTCCGTGCTCGGTCCGCGCTGCAAGCAGCCCCCCGCGAGCGCCGGGGCGCCCTGCACGCCGAGGCCGCGTACCTGCGGGGCGGCGGCAGGAGAGCACGAGGCGAGGCAGGCCGTCTGCGGCGAGTGA
>ENSMUSG00000073676:1:55030596:55036596:1:1795
CTGGGCGCGCACCGCAATGAGCCCGAGTCC
>ENSMUSG00000073676:1:55030596:55036596:1:1871
CCCCCCGCTCTCTCCCACGCCGGGGCC
>ENSMUSG00000073676:1:55030596:55036596:1:1907
GCATGCGGCGCGCGCGGCCCCGCCCTCCGTACCAGAGCCGCCTCA
>ENSMUSG00000073676:1:55030596:55036596:1:1970
TCTCCCGCCGCCCTACGCTGGTTCCTGGGCCACGGTCCGTTCTAGAACCTTCCGGAAGGCCCCGCGCGTCCCG
>ENSMUSG00000073676:1:55030596:55036596:1:2137
TCTTCCGCCTCCGGCCGCCCGCGTCGGCCCCCTTGCGCGGAGCCCTCGCCACCAATCGGCGCGCGCGTCGGCGTGGCCGCCCCCTCTCACGCTCGGGGGGCTGAGTGCGCCTGCGCGCTGCGCGGCCTTTTCACGTGTCCCAGCCGGCCAG
>ENSMUSG00000073676:1:55030596:55036596:1:2303
AGCAGCGGCCCGAGTTCAGAGTCCGGAGCTGCGGTGGTGGCGGCGAAGGCGAGAGT
>ENSMUSG00000073676:1:55030596:55036596:1:2385
GCCTGCGGGTCCAGTTCGGCCTGCGGCCCACGGCGAACCCTTGTGCGCTTTG
>ENSMUSG00000073676:1:55030596:55036596:1:2529
TTTGCCGCACGCACGTGTGCGACAAAGCGTCTGGGGCAGGGGGCGGGAACCCGATGCACACGCAGAA
>ENSMUSG00000073676:1:55030596:55036596:1:2657
AGGCTCGAAAAGTGACGCCACTCCCCCGTTATTCGAATTT
>ENSMUSG00000025979:1:55072845:55078845:1:2095
CTGGCCGGGCATGCCGTGTACTCCGTTGGT
>ENSMUSG00000025979:1:55072845:55078845:1:2754
GCTTCCGGTCGCATCTTCCTTTTCGGCCTCGGCGGAGCTCCGCCGGCTGT
>ENSMUSG00000025979:1:55072845:55078845:1:2819
CCCTCCGCCGGAGCCGCGGGCTCGGCACT
>ENSMUSG00000025979:1:55072845:55078845:1:2858
TGCTCCGCGCGGGCGGCGGCTGTTCCGCAGGCTGCCGCCCCTCCCCGCCGCCGCAGCGCTGAGCCCCGCCGTGCCCCGCCCCCCGCGCAAGCTGCCGGCCCCCACATCCGGGTACCGACGCCAGCCGCCCAG
>ENSMUSG00000025979:1:55072845:55078845:1:3051
CAAGGCGCAGGTATCGTCCCTACGGCTTT
>ENSMUSG00000025979:1:55072845:55078845:1:3091
GTTGGCGGGGCCGAGCCGGGGCTCTCCTGCTGGCGGGACTCCGTCTAGGAGAGGCCAGGGCGAGCGGGTGG
>ENSMUSG00000025979:1:55072845:55078845:1:3183
GCCTGCGCTTCCGGAGCCGCGGCCCCGGAGGCAGCCGAGCCGGCGCCGGCCGCCCTGGAGGCCTGCTAGACGCAGGACCCCGCTGTGTTCGCCGAGGCCCGGGGCTGACGCTTGT
>ENSMUSG00000025979:1:55072845:55078845:1:3385
GTCCCCGCGTCGGGACCGCCGGCGTCGAGGGC
>ENSMUSG00000025979:1:55072845:55078845:1:3449
TTGGCCGGTGACGTACCTGCCGGTCGGCTCC
>ENSMUSG00000046994:1:55178782:55184782:1:1184
ATTTCCGGAATAAGCGGCCAGCCTGGCCACCGAGTGCTGACGAAATG
>ENSMUSG00000046994:1:55178782:55184782:1:2812
ACTCCCGCCGGCCACCCGCCCCTGCGCGCTGCAGGAAACCGGTGGAGGCGGGGGAGTTGCGGGCGGGGCCGCAGGAGTCAACGCTTGCCGTTCATTGGCTTCCGCGCCGGAAGCGGCGGTACCGTCCAGCTGCGCACGCGCCCTTTCCCGTGCTCGGGAACACCGCCTCC
>ENSMUSG00000046994:1:55178782:55184782:1:3030
GTTGACGCGCACCCGGTTCGGCCGCGGCTGTCGCCGCTACGGTTCGTGCTCGCCGAGCGCTAGTGGCGACGCCGGGGAAGCGCGGGCCT
>ENSMUSG00000046994:1:55178782:55184782:1:3136
TTCTACGTGAACGCCGCGCCGCACATCGGGCACCTGTACTCGGCGCTACTGGCCGACGCCCTGTGCCGCCACCGTCGTCTCCGAGTTCCCGGCTCTGCGTCCACGCGGTTTTCCACCGGCACGGATGAGCACGGCCTGAAGATCCAGCAGGCGGCAGCCACCGCCGGCTTGGCCCCGATCGAGCTGTGCGATCGAGTGT
>ENSMUSG00000046994:1:55178782:55184782:1:3375
TTCCACGGACTTCATCCGCACCACGGAGGCTCGGCACCGAGTAGCGGTGCA
>ENSMUSG00000046994:1:55178782:55184782:1:3730
CTGCCCGACTTGTCCGTTTCTCGAAGGA
>ENSMUSG00000025977:1:55304859:55310859:-1:2501
AGAGGCGTCCGCTGCTTCTGTGTGTGGCGCCCGGAAGG
>ENSMUSG00000025977:1:55304859:55310859:-1:2653
AGGCTCGCCGCTCTTGCCTTCCGCGGCGCGTTCCCCTCCGCTCGCAGTGCTCGCGTCCGTCCGTCCAGCCGTCCGTCCTGCCGCCGCTGGCAGTCGCGGTGCGCGCCGTCCGTGCCGCCGCCCCGGCGGCCCCGGGACTTGCGCACAGCGCCACCGCCACCGCCGCCGCGCAGCCCGCCTCCCCCGCCCCCACAGGGCAGCTCGCCCGGCTCGGAGACTGCGCCACTGCAGCCGCCGCCGTCGCCGCCAGGGGGAGCGAGTCCCCGACGGGAGACGCGCCGGCTCGCTTCCTGCGAACGCGCCTTC
>ENSMUSG00000025977:1:55304859:55310859:-1:2999
GAGACCGAGTCCCGGGCGGTGAGTGCTGAGGGCCGGCCGGACTCTGCGCGGCCCGGCTTCGGACGGGCTG
>ENSMUSG00000025977:1:55304859:55310859:-1:3114
AGGAACGCGCCGCGGGAGGGCAGCGGGCAGCCCCGCTGAGGAGAGCGGCCCCTCGGGCTG
>ENSMUSG00000025977:1:55304859:55310859:-1:3199
GGAGGCGGCGCTGGCCCTCGGTGGGGCGGACGGGCAGCTCGGGGGAAACGGCCATCGGCCAAACATGCCTAGCGAGCGGCCGCCCTCAAGTGTTCCCGCCCGGACGGCGGCGCCCTCGACGGCTCGCCCTTTTCAGGACACGTTCTCGCGGGCACGAGTTGCGCGGCCGTCGTCGACGCCCCGACCCGGGGCA
>ENSMUSG00000025977:1:55304859:55310859:-1:3496
GGTAACGTGCCGCGCCCCGCCCCGTGCCCGGCCGCCAGCCAATCAGCATGCGCCCACGCAAGGCCGCGGCCCCGCCTTGCACGAGGCGGCCAGCGCGTGGTAGGTGCCGTTGAGGGTTCCCGCCACCGCTGCTGGCGGGTTT
>ENSMUSG00000025977:1:55304859:55310859:-1:3703
ACCCTCGTGTCGGTGTCCCGGTCCACGATGACCCGAGAGAACCCGAGGACGTTGTCAATCCGGCCAT
>ENSMUSG00000025977:1:55304859:55310859:-1:3810
AGCACCGAGGCGGTGACTGCGACGGTTAG
>ENSMUSG00000025977:1:55304859:55310859:-1:3944
AAACTCGTTGGTGGTCGAGCTTTACGGGGAA
>ENSMUSG00000038349:1:55347933:55353933:1:2205
ACTGCCGCCCGCAAACCACCCCACCCGCGTCCCA
>ENSMUSG00000038349:1:55347933:55353933:1:2306
GGGTGCGCACACTGGCGCGCGCATCCTCGCCTAGTACCGGGGCC
>ENSMUSG00000038349:1:55347933:55353933:1:2426
TTGGTCGGCCCGAACCCCCTCGGTGAGCCTCGGCTCC
>ENSMUSG00000038349:1:55347933:55353933:1:2524
ACAGGCGAGCGGAGTGGAGGCCGCCCCGCCGCCGCACTTCCTGGGGCCGCCGTGCTGCGGTCGGCGGGCAGGTGGCTGGTGGCCGATCCGCAGTCGCCGCTCCGGCCGCGCACGTCCCGGCTCCGAGGCTCCTGGCTCCGGCGCCCAC
>ENSMUSG00000038349:1:55347933:55353933:1:2688
AGAGCCGGCGCTCGCCTCGCGTCTCCAGTACCTCCCGCTGCTTTTCGCCTGC
>ENSMUSG00000038349:1:55347933:55353933:1:2768
GCCCCCGCCGCCCGTCCGCGCCGGCCCGCTGAC
>ENSMUSG00000038349:1:55347933:55353933:1:2812
CAGCCCGAGGACGCCTCTGCCGGAGCGATGTC
>ENSMUSG00000038349:1:55347933:55353933:1:2924
CTGAGCGCACCCGTGCCCGGGGCTGGACGCCGCTGGCGGTCGTGCTGTCTCGCCGGGAGC
>ENSMUSG00000038349:1:55347933:55353933:1:3007
GAGGGCGCGGCTAGCAGGGAGGCTCCGGCGCCTCTCGACGTTGCCGGGGGCGAAGACGACCCCCGAGCCGGCGCCGACGCTGCCTCAGGGGACGCCCCACCCCCGGCCTTGGGGGGCCGGATGAGGGACCGTCGCAGTGGGGTCGCGCTGCCGGGCGCTGCGGGGGTCCCCGCGGATAGCGAGGCCGGCCTCCTGGAGGCTGCACGAGCGACCCCCCGGCGTAGCA
>ENSMUSG00000038331:1:56912879:56918879:-1:689
CTGGCCGTGGGTTTGCGACTCTTGGGGCGTTGTG
>ENSMUSG00000038331:1:56912879:56918879:-1:829
TGCCTCGAGCGCGTTTCCCGAAACCGAATTT
>ENSMUSG00000038331:1:56912879:56918879:-1:1081
GAAGCCGGACGCGGCAGGCACCTCGCCGGGGCCGCGGCC
>ENSMUSG00000038331:1:56912879:56918879:-1:1155
AGGTCCGCGCCCATGCCGAATGGCCAAGACAAAAGCGCGGCCGGCAGCGGGGTTTTGGCGGGCAGTCACCGCGCCACC
>ENSMUSG00000038331:1:56912879:56918879:-1:1245
AGCTGCGCGAGCCGAAAGGCTAGGGCCGCGGGAGTCCGCAAAA
>ENSMUSG00000038331:1:56912879:56918879:-1:1326
CTCATCGGCGCGGCCTCGCTCGGGGCGGAGAG
>ENSMUSG00000038331:1:56912879:56918879:-1:1380
CTGCTCGCGCCGAACTCGGTCCTCAGCCGCTGAG
>ENSMUSG00000038331:1:56912879:56918879:-1:1437
CAACCCGAGGGGCGCGCAGCTTCAGCGCCCCGGCCGGCACAGTGTTCTGGCCTCCGGGCAGCTCGGGCTGCGCCGCTCGCAACGTAGCCCGCGTGGCGAGAGT
>ENSMUSG00000038331:1:56912879:56918879:-1:1602
CCAGCCGGACGGGCGGAGTCTCGCTCCAGGCGTTCGGGACACCCGGGCTATTGTTCCGGACCCGCGGCCGCACGGGATT
>ENSMUSG00000038331:1:56912879:56918879:-1:1701
CCAAACGCGGCCGGGAGCGCTTCGGGCCGGGCCGGTCGGCTCCGAGCAGATGGGGAGCTCGCTCGCACCGAGAAAAGTTGCTCCGAGGGGCGGAGGCGGTGGGTGGTGGGCGGAGGCGGTGGGTGGGGGAGGCGATCGCCCTCCTATCTCCAAAGTCGAAAGTACTCGGCGGCGCAATTAACAGAGCCCGGAGACGAGGCAGCCTCTGCCGCCTCCCGAGCGCCAGCCTGCGCCTCTGCGGCGAGCCGCGACACGGAGCGCCCGCCTAGTCGCCGCAGCCTGCGCGCCGGGACGAGTGCGCCTAGGGGCTGGGCGAGGCGGCTGCGCCCTG
>ENSMUSG00000038331:1:56912879:56918879:-1:2066
CCTGGCGTTCGTCAGCGCTTAGACGCACCCATTCGTCGGCCGTGGCCACCGCCTCGCGCCACA
>ENSMUSG00000038331:1:56912879:56918879:-1:2253
TCCTCCGCAGCCCGGCTCCTTGGGTCGCCGTGCTCACAGCGATTGA
>ENSMUSG00000038331:1:56912879:56918879:-1:2693
TTGTGCGGCCGCCGCGTTTTCTCTTGCGCGCGGTCCGGGGTCTCCGCACCTTCCCCGCTCTTGGTGGCAACGTCCCCGCGACTCTGGCCGCGCCTCC
>ENSMUSG00000038331:1:56912879:56918879:-1:2915
TCCTCCGCCGTCCCCTCCCCCGCTCGCTCTG
>ENSMUSG00000038331:1:56912879:56918879:-1:3226
AAGTACGCTGGGCGAGGGCTCCCACGCGGCGCCTGTAGTTCGGGAAGCCCTGGGCGCGCTAAGTTCCCCGGCTGT
>ENSMUSG00000038331:1:56912879:56918879:-1:3317
TCACGCGCGCTTAGGCGAAGCCGGGAAGTGCGGTGGA
>ENSMUSG00000038331:1:56912879:56918879:-1:3429
CACCTCGTCTGGACTCGTGGCGACTAGGCTTCTCCCGCGTCCAAAGCGCTCTT
>ENSMUSG00000038331:1:56912879:56918879:-1:4457
CCCTGCGCGTTTTATTGCGACCTGCCGGTGGG
>ENSMUSG00000038331:1:56912879:56918879:-1:4515
TGGAGCGGCGGAGCGAGAGCCCGTGTCTTCGGGACAGCCCCGACCGAAGAAGCGGCAGCCCCGACGTCAAG
>ENSMUSG00000038331:1:56912879:56918879:-1:4638
GAGCCCGCGGGAGGCCCAACGGCGCCGTG
>ENSMUSG00000038323:1:57319228:57325228:1:2789
ACCTGCGGGCTCTTCCACGTCCGTTCGAACTTCCCGGCCGGGGCTGAGTCCGCCAAC
>ENSMUSG00000038323:1:57319228:57325228:1:2862
CCAGCCGCGCCCTCCGCTCCCCCTCCCTCCGGACGCACGCGGCGTGCTGACGTCACGGCGACCGAAGCCGTTGGGCAGCCGAGGCCCCGCCCTCGCTGCCGGGTGAGCGGCCCTGGCGGCTCGAGCCCATGCTGGGGTCGCGGCGTCTGCGGTCCCCCGCGCTGGTGCTGCTGCTGCTGCGGCCGCTGCTCGCTTCCGGAGACTCCGCGTCCCGCCTGCAGACCCGAGCCATGAACCCGGGCGGCGGTGAGCGGGGCTCCCCGGAGGACAGCCACCGTCTGCAGCGCTCCACGGTGCCGGGCTCCGACCCGCAGCGCAGCAACGAACTG
>ENSMUSG00000038323:1:57319228:57325228:1:3217
TTCCCCGGAGCAGCGGCACCACGTCCTC
>ENSMUSG00000038323:1:57319228:57325228:1:3296
CCACACGGGTTCTCATACGATGGGGGTGCGGGGCGCGCCCCCGTTCCT
>ENSMUSG00000048495:1:57348231:57354231:-1:2354
ACCATCGTTGGATACCACGGGTCGCAATG
>ENSMUSG00000048495:1:57348231:57354231:-1:2407
GATCACGGAAACGCTGAATGCACGAGGCA
>ENSMUSG00000048495:1:57348231:57354231:-1:2709
AGGAACGCAACGCAGGGCTTGTCCAGGCCCGAGTGTAGCGAGGGATCGGAGCCGCGCTTGAGCCCAGGCGACGGCGGCACA
>ENSMUSG00000048495:1:57348231:57354231:-1:2818
CACCTCGGTGCTACCGAGAGTCCGGAGTCGGGTGACCGGGCCGGGCAGCGGCCGGGAAA
>ENSMUSG00000048495:1:57348231:57354231:-1:3002
AAGGCCGCCTCGCTGCCGCCGCCTCGGGTGA
>ENSMUSG00000048495:1:57348231:57354231:-1:3066
CAGGCCGAAGCCCTCGGGCTCCCCGCCGTGCGCACTTCGAACCAGCCGCCGCCCTC
>ENSMUSG00000048495:1:57348231:57354231:-1:3232
AGCAGCGTCTTCCGGTACCCCGGCTGCGGGGCGTCTCCCGGGAGC
>ENSMUSG00000025971:1:57348304:57354304:1:2653
GCTCCCGGGAGACGCCCCGCAGCCGGGGTACCGGAAGACGCTGCT
>ENSMUSG00000025971:1:57348304:57354304:1:2811
GGCGGCGGCTGGTTCGAAGTGCGCACGGCGGGGAGCCCGAGGGCTTCGGCCTG
>ENSMUSG00000025971:1:57348304:57354304:1:2897
TCACCCGAGGCGGCGGCAGCGAGGCGGCCTT
>ENSMUSG00000025971:1:57348304:57354304:1:3053
TTTCCCGGCCGCTGCCCGGCCCGGTCACCCGACTCCGGACTCTCGGTAGCACCGAGGTG
>ENSMUSG00000025971:1:57348304:57354304:1:3140
TGTGCCGCCGTCGCCTGGGCTCAAGCGCGGCTCCGATCCCTCGCTACACTCGGGCCTGGACAAGCCCTGCGTTGCGTTCCT
>ENSMUSG00000025971:1:57348304:57354304:1:3494
TGCCTCGTGCATTCAGCGTTTCCGTGATC
>ENSMUSG00000025971:1:57348304:57354304:1:3547
CATTGCGACCCGTGGTATCCAACGATGGT
>ENSMUSG00000054770:1:57911598:57917598:-1:2819
AGGAACGTTCTTGGGGCGTGGCCACCGCCGTCCCGTGGGCGGGGCGGGTCCGGGGCGAGGCCTCCCTTTTGGCGCACTGCACGTTGGGACCGCACGGGGGCGCCGCGGGTTGCTCCGCTCTACCAATCGTGGAGCATCCGAGTAGGCGACGGCTTACTTCCGCGTCCGGGCCCGGCTGCGTTGGGCGGCTGCGCCCAGGGACTGGCGGCCGCAGGTCAGTAAGCAGTCGCCGCTCCGCCCGCCGGTGTGGAGGAACCGGGCTCCGGGTGGGTGGCGGGCCCCGAAGCCTTGCGGGGCA
>ENSMUSG00000054770:1:57911598:57917598:-1:3148
TGAAACGGGCGCTTTGGGTACCAGGCTTCGTTGTAGACCGAATTGGGGTCCGCTGGC
>ENSMUSG00000054770:1:57911598:57917598:-1:3385
ATCCTCGACGGTTTGGTGCATCGTGCGGGAAC
>ENSMUSG00000026039:1:57939644:57945644:1:762
TTTCACGCTCGCTGCAGCCCGCCCGGCTCACCCAGCCACGCCCACTCGACCCTCTCCAGTACGTCCCGCCCCTTCCGTCTTCCACTTCCGGGTGGCAGCGCATCTTTGCGCCGCCTTCTCGGAATC
>ENSMUSG00000026039:1:57939644:57945644:1:993
GGGGTCGCTGGTAGGCGTGGACGAGGCCAGCGCGGCCAGCAAGGCCTGCGAAGCCGGAACCCTTCTCGGTAGCCACTCCTGGCGCCTCAGTCCTCGCCGCCGCGCGTCGGCTTGCAGGGCCGGGACGCGGAGCCGGGACGCGGAGCCGCCTTCGGATCGGGGCGGTAAC
>ENSMUSG00000064294:1:58054682:58060682:1:2813
TTCCACGTCACCGATAACAGCGCCTTC
>ENSMUSG00000038242:1:58152016:58158016:1:2739
GGTACCGATTTACAGGCGGGTTCGTTTTGTTCGTGTAACTCGTAATC
>ENSMUSG00000038242:1:58152016:58158016:1:3109
CCTTCCGTCTCCGAGTCTGACGAGCTG
>ENSMUSG00000038242:1:58152016:58158016:1:3375
TGCTGCGCGGTGCAAGCGTGAATTCCGACAAG
>ENSMUSG00000038242:1:58152016:58158016:1:3427
GTGAGCGGCTGACAGGTCGTTCCTTCTGCGCCTGT
>ENSMUSG00000051223:1:58334673:58340673:1:2698
TGGACCGGGACGGACTGGTCCAACTCGCGGCCGTTGAGGGGCCGCTTCCCACTCCCATCCCCGCCCGGAGAGGGGGAGGCCGGCCGCTGCGGCGGAGGA
>ENSMUSG00000051223:1:58334673:58340673:1:2855
AGAGACGCCTACCACCGCGGTGTTAGCCGGTGCCCCCGAGCTGCAACCCCGCGGCCTTCGGCAGGGGGGAGTGCGAACTGGCGCAGGGTAGAAATCTCGCGATAGC
>ENSMUSG00000051223:1:58334673:58340673:1:2999
CTGCTCGCGTTAGTTCCGGTCGCAGAGGAGACAGCGCCGCAGTTGCCGCCAGCTCGGGGAT
>ENSMUSG00000051223:1:58334673:58340673:1:3073
CTCTTCGCCTTAAATTCGGTGAGGCGAGCGCGGCGCAGCGCCGGGGAAGAGCGGCGCGCCGTGGCCCGGAGGA
>ENSMUSG00000051223:1:58334673:58340673:1:3156
GGCGGCGCGGTTCGGAGGGGCCGGCGGGACCCGGGGCCTGGATCCGTGGCCCGGGCCGCCGCTCTGGAGGGCGGGCGAGGCCGCGGGGCGCCGGGGTGGCGGCGCGCCCCCGTGTGCGCCCCGGCCGGCCTGGGTAACAAAGCCGCCGCGGCC
>ENSMUSG00000051223:1:58334673:58340673:1:3320
ATGTACGCGTGGGGAGTTCGGCGGGCGGGGCGCAGCCGCCGCCACCACCGCCGCGGCCGCCGCCTCCGCCGCTGCTTTCGCGGGAGGGCGGGCGGATGTACGGGGCGGCGGGGGCCCCGGCGCGCAGCGCCTCGGCGCCTGTGGTCCGCTCGGCGCGGCGGCCACCACCGCAGGCGACAGGGTCGGTGGAGAAGGGCCTGCGGCGCTCCGGGGCCCGCCGCCCGAGCCCCGAGAGGCGGGAGGCACGGGAAA
>ENSMUSG00000051223:1:58334673:58340673:1:3665
GCAAGCGGGCTCTGCGGCTCTCGGCGCCACT
>ENSMUSG00000026034:1:58363480:58369480:-1:815
GGCAGCGGGCCCGCGCCTGCGCACTCAGGACCGGTATAGGCCCCGCCCATCTACGTCACCAGTTTTTCCGAGAAGAAGCTCGCACTGCGTCTGTCCGCACCA
>ENSMUSG00000026034:1:58363480:58369480:-1:928
GAGATCGTCGTAATCGTTTGCAGACTTCTCGCCGTCGCCTTG
>ENSMUSG00000026034:1:58363480:58369480:-1:1052
CTTCCCGCCGCCTCCAAGGACCCCGCTGCGGCTCTTCACGGCGGAGCCACGCGAAGGGGCTCTGTGCCCCGGCTGCGGAGCTCTGGCCGCTGGCTTCTGCGTAGGCGGGGACGATGCCCGCAGGCTCCGCGTCCCGAGGAGGGCCGGCCGACTGCAAGAGCCCGAGCTGCCGCGGCGGGACC
>ENSMUSG00000026034:1:58363480:58369480:-1:1252
AAGGCCGCGCTCGTCCTTCGCCATGGCGGCGCCAGGGCGCGGCCTTCGCTTGGACTCGGTCGGTCCTGGTTTTGCTCTCGGCGGTGGCACGGCGCAGGT
>ENSMUSG00000026034:1:58363480:58369480:-1:1397
CAGGCCGGCCCCACACGCTGCGGTCGCTGAT
>ENSMUSG00000026034:1:58363480:58369480:-1:1520
AGAGGCGGTCGATAGATAGCGAAGTCGAGCATAATGAAAACGAGGCACACCGGGACAGCGCTTGTGAGAGCGAGGAA
>ENSMUSG00000026034:1:58363480:58369480:-1:1651
CAAGACGGCCGGGCTGTACTGCCTGTCGCTCGCCTTT
>ENSMUSG00000026034:1:58363480:58369480:-1:3106
AGCAGCGCCCGTGAGCAAAAGCGCTGCAGGTACGATCAC
>ENSMUSG00000026035:1:58384145:58390145:-1:50
CTGTGCGTTCTGCTTCCGACTCCAGGCCGCTGTG
>ENSMUSG00000026035:1:58384145:58390145:-1:105
CTGTGCGTTCTGCTTCCGACTCCAGGCCGCTGTG
>ENSMUSG00000026035:1:58384145:58390145:-1:267
AGGTGCGTGGTCCTCCGAGTCCTAGTCGGTGTG
>ENSMUSG00000026035:1:58384145:58390145:-1:323
TAGGGCGTCCCCTGCGGAGGGCTCCGGGCTTCACTTCTGTGGCGCACAGACACGCCTTTGGAACCCGCAGGCATGCCGGCCCT
>ENSMUSG00000026035:1:58384145:58390145:-1:484
TTCTCCGTGCACTCAAACGCCTGCTGCGCCCCACGTTGGT
>ENSMUSG00000026035:1:58384145:58390145:-1:3478
GGTGTCGCCTCAACCGTCTCCTCGCAGTG
>ENSMUSG00000026036:1:58386697:58392697:1:2934
TGGGGCGCAGCAGGCGTTTGAGTGCACGGAGAA
>ENSMUSG00000026036:1:58386697:58392697:1:3045
AGGGCCGGCATGCCTGCGGGTTCCAAAGGCGTGTCTGTGCGCCACAGAAGTGAAGCCCGGAGCCCTCCGCAGGGGACGCCCTA
>ENSMUSG00000026036:1:58386697:58392697:1:3151
CACACCGACTAGGACTCGGAGGACCACGCACCT
>ENSMUSG00000026036:1:58386697:58392697:1:3312
CACAGCGGCCTGGAGTCGGAAGCAGAACGCACAG
>ENSMUSG00000026036:1:58386697:58392697:1:3367
CACAGCGGCCTGGAGTCGGAAGCAGAACGCACAG
>ENSMUSG00000026036:1:58386697:58392697:1:3894
TTGTCCGAGAAAAACACCGGGACGTGGTCGTGTCA
>ENSMUSG00000026037:1:58446473:58452473:-1:2761
AGATCCGGCGTGCTCCGCGCACGGTCCCTTCCCCCGGAAACGGAAAC
>ENSMUSG00000026037:1:58446473:58452473:-1:2856
TTTTCCGACTGAGCGAGGGCCTATGGCCCGAGTCAACGGGCTTGCGGCGCCGTCGCTCTGGGCGGCTCGGCTCC
>ENSMUSG00000026037:1:58446473:58452473:-1:2945
GGCACCGCCCACCGGCGGCCGGGGATTCAGTGTGCTGCGCGCAGCT
>ENSMUSG00000026037:1:58446473:58452473:-1:3002
CTGGGCGCGCAGGTTCGGCTTGGACCGGTCGACTCT
>ENSMUSG00000026037:1:58446473:58452473:-1:3114
AGCCTCGCGGCCGTTCTCCCTCCCGCCGGCTCGGACTCGAGAGG
>ENSMUSG00000026037:1:58446473:58452473:-1:3179
GCAGCCGCGGCTCACTGCGCGCTTCCCCCGACACCCGTGGCCTTGCCGCTCGCCCACCATGGCGGGAGATGACGAGGCCGCCGGGCGCAGGC
>ENSMUSG00000026037:1:58446473:58452473:-1:3351
CTGCACGGACCGTGCCTGCTTTCCGGCTAACCCGGCCCT
>ENSMUSG00000038174:1:58527816:58533816:-1:2462
TGCAGCGGCGCTCCCTAGCTAGATCCCGGATCTTCTCCCGGTCTTATCGGATCC
>ENSMUSG00000038174:1:58527816:58533816:-1:2644
ACAGCCGGAGACAACCGGAAACGGACGTTGTT
>ENSMUSG00000038174:1:58527816:58533816:-1:2882
TTAGGCGGAGCACCGAGAGGCGGGCCA
>ENSMUSG00000038174:1:58527816:58533816:-1:2999
TGCTGCGGGAGGCGGTGGCGGTGGCGGTGGCGGTAGG
>ENSMUSG00000038174:1:58527816:58533816:-1:3085
GGTTGCGGGGGGGGGGGCGCACGGTGCCGGGTGA
>ENSMUSG00000038174:1:58527816:58533816:-1:3130
TCCTCCGGCTTCGGACGCCGTAGTCGGGAGCTGACGAAGGT
>ENSMUSG00000038174:1:58527816:58533816:-1:3224
AAGCTCGGGAGGGTCGTGAGGAGAAGGCGTCTGCCGAGGCGGCTTG
>ENSMUSG00000038174:1:58527816:58533816:-1:3305
AAGGGCGTTAGGGTGTCGGTGGCGCGGGCTGAGGCGGGAAGGAGGCGGGAGC
>ENSMUSG00000026032:1:58527989:58533989:1:2473
GCTCCCGCCTCCTTCCCGCCTCAGCCCGCGCCACCGACACCCTAACGCCCTT
>ENSMUSG00000026032:1:58527989:58533989:1:2560
CAAGCCGCCTCGGCAGACGCCTTCTCCTCACGACCCTCCCGAGCTT
>ENSMUSG00000026032:1:58527989:58533989:1:2659
ACCTTCGTCAGCTCCCGACTACGGCGTCCGAAGCCGGAGGA
>ENSMUSG00000026032:1:58527989:58533989:1:2711
TCACCCGGCACCGTGCGCCCCCCCCCCCGCAACC
>ENSMUSG00000026032:1:58527989:58533989:1:2794
CCTACCGCCACCGCCACCGCCACCGCCTCCCGCAGCA
>ENSMUSG00000026032:1:58527989:58533989:1:2921
TGGCCCGCCTCTCGGTGCTCCGCCTAA
>ENSMUSG00000026032:1:58527989:58533989:1:3154
AACAACGTCCGTTTCCGGTTGTCTCCGGCTGT
>ENSMUSG00000026032:1:58527989:58533989:1:3314
GGATCCGATAAGACCGGGAGAAGATCCGGGATCTAGCTAGGGAGCGCCGCTGCA
>ENSMUSG00000059647:1:58588154:58594154:1:583
TTGTTCGCTTTCGAATGGCGAGACTCCGAGAGT
>ENSMUSG00000059647:1:58588154:58594154:1:1310
ACCTGCGAGCGATAGCAGCCACGGCTGT
>ENSMUSG00000059647:1:58588154:58594154:1:1819
TATACCGACAGCCAGTACGCTTTTGCCACGGCTCA
>ENSMUSG00000059647:1:58588154:58594154:1:2695
AAATCCGGCGGAAGCGATTGGACAGCCGTTCTC
>ENSMUSG00000059647:1:58588154:58594154:1:2980
GGAGACGCGGAACCGAAGCGCGCAGGCGGGAGACTCTGCAGGATCCGCGGCCCTGAGCATCGGAGCGGTGAA
>ENSMUSG00000059647:1:58588154:58594154:1:3438
GGTCTCGACCCTGAACGAATAATCGGCGCCACGGACAG
>ENSMUSG00000059647:1:58588154:58594154:1:4932
AGTTGCGCCTGCTTCGTAGGAGCGATCCC
>ENSMUSG00000026031:1:58653054:58659054:1:2961
AGAGACGCTGCGCCTGCTGCCACGTCTGCTTTCGGTTTCTGGGCGTCTCC
>ENSMUSG00000026031:1:58653054:58659054:1:3074
AGGGCCGGACAGGTACGTGACCTGCGCGGTGTAACTGGCGCGCTACTCGCGACGCTGCGCGAGCCT
>ENSMUSG00000026031:1:58653054:58659054:1:3149
AGTCCCGGGCCGCTGTGCCGTGCGCGTTCTAGCCCGGCAAGGAGGTCGCTACGAGTCCGGCGCCGGCGCTGGCGCACAGGGGATGGCGGGCGGAGCCCGGGAGGGCGCGGAGGA
>ENSMUSG00000026031:1:58653054:58659054:1:4873
ACACTCGCGATTCTGCCCCCGCAAGAGTACTCTGGGGACGTCCTTATCGCTGGGAGAGAGCGGTCGCATCT
>ENSMUSG00000026031:1:58653054:58659054:1:5094
TCCAGCGAAGACAGGCGACAAAGCCGTTGTTGAGTGGGATGGGCCGGCGACCGCCCGGTGTG
>ENSMUSG00000026029:1:58736978:58742978:1:3248
GCCAGCGGAGGCCTCGCCCGAGCTGGAGTTGTGACCGGCGCGGCAGGTACTCGGCCAC
>ENSMUSG00000026029:1:58736978:58742978:1:3341
ACCAGCGGGCCGAGATCCCACCGGTGGGTGTCGATCTCGCGTGGCGCTCCCCGAAATGCAGCCATCGGGGTGCCGTCGCCGCCTCT
>ENSMUSG00000026029:1:58736978:58742978:1:3522
AGCTGCGTTTCCTCCGGCGATTTTCGTGCTC
>ENSMUSG00000026028:1:58914976:58920976:-1:2401
GAGAGCGGGAGCCGGCGTCCCGCAGACTCCAGCGGCTGCTCGGCCGGCCGTGTCAACTCCGGTAAGGAGCGGAGGCGAGGAC
>ENSMUSG00000026028:1:58914976:58920976:-1:2508
CCTACCGACCTGCGTTCCCTGTCGCTCCCCGGGTCC
>ENSMUSG00000026028:1:58914976:58920976:-1:2612
GACAGCGGGCGCTGAGGGGAGGCGACACGCGCGAGCCCCGGGACCTGCCTCGCGAAGGGGCGAGGCGAAAAC
>ENSMUSG00000026028:1:58914976:58920976:-1:2767
TAGCCCGGGGCAACCGGCCGGGACGGGATTCGCCCCACCCCAGCGGGGTCGGGGCCCGCCGCTCCGCCCCACCGCGCCTCC
>ENSMUSG00000026028:1:58914976:58920976:-1:2877
GCCCTCGAGCTGTAGGCGGGACGGAAAG
>ENSMUSG00000026028:1:58914976:58920976:-1:3003
TGAACCGGCGTCACTGCAGCTCCAAGGTCGCCCGGTGAT
>ENSMUSG00000026028:1:58914976:58920976:-1:3151
CTGAGCGAGTGTGGGCGGAAGAGCGAGGACGCCGGGCCATTCCCGTGAGTAAGCTCCCGCGTGCGATTCGAACTT
>ENSMUSG00000026027:1:58915146:58921146:1:2511
CATCTCGGGGCGGAATCCTTCCGTGAGT
>ENSMUSG00000026027:1:58915146:58921146:1:2607
AAGTTCGAATCGCACGCGGGAGCTTACTCACGGGAATGGCCCGGCGTCCTCGCTCTTCCGCCCACACTCGCTCAG
>ENSMUSG00000026027:1:58915146:58921146:1:2791
ATCACCGGGCGACCTTGGAGCTGCAGTGACGCCGGTTCA
>ENSMUSG00000026027:1:58915146:58921146:1:2928
CTTTCCGTCCCGCCTACAGCTCGAGGGCCCCGCCTCC
>ENSMUSG00000026027:1:58915146:58921146:1:2985
GGAGGCGCGGTGGGGCGGAGCGGCGGGCCCCGACCCCGCTGGGGTGGGGCGAATCCCGTCCCGGCCGGTTGCCCCGGGCTA
>ENSMUSG00000026027:1:58915146:58921146:1:3149
GTTTTCGCCTCGCCCCTTCGCGAGGCAGGTCCCGGGGCTCGCGCGTGTCGCCTCCCCTCAGCGCCCGCTGTC
>ENSMUSG00000026027:1:58915146:58921146:1:3289
GGACCCGGGGAGCGACAGGGAACGCAGGTCGGTAGG
>ENSMUSG00000026027:1:58915146:58921146:1:3350
GTCCTCGCCTCCGCTCCTTACCGGAGTTGACACGGCCGGCCGAGCAGCCGCTGGAGTCTGCGGGACGCCGGCTCCCGCTCTC
>ENSMUSG00000073665:1:59061380:59067380:1:2985
CCAGGCGCGCAGGCGCAGAGCGTCATCGGGCTGCGCCTCATGGCTGCTGGGCCCGGAGCGTCCCCACCCGTCCCACGGGAGGTATTGGGGCTACCGGAGCCGAACCC
>ENSMUSG00000073665:1:59061380:59067380:1:3119
CTCAGCGTCGGCCGGCGTCCCCAGGAGCGGAGGG
>ENSMUSG00000073665:1:59061380:59067380:1:3166
TTTCCCGGGAGGTCATCGTGGTTTGCGTGGGGGTGGGCACGGCGGGACCAGACTCGTATTC
>ENSMUSG00000073665:1:59061380:59067380:1:3254
CTGACCGAGAGCCGCCCGGAGGCGTCGCCATGGCAACGCTGACTAGGGCGCCCGGATGT
>ENSMUSG00000073665:1:59061380:59067380:1:3322
CTGATCGCCTTTTGCGGGGCCCGCCCTGATGTACAGCCCCGGTCCGCCCCCGCCGCACCCCTCGGGCAG
>ENSMUSG00000073665:1:59061380:59067380:1:3444
CACTTCGCCACACTCCGGGCCAGGCGCCCCTCGTCGCTCACCGCTTGG
>ENSMUSG00000073665:1:59061380:59067380:1:3532
TTTCCCGCGGGCCTCCCTAGGCGCAACCGCCGGAGCCCGAGGCCGGCTTCCCGCGACGCCCGGCCTCCGGGGACTTGTGGGAGGAGGCGGCTTTGCGGAGCC
>ENSMUSG00000038079:1:59061905:59067905:-1:2894
GGCTCCGCAAAGCCGCCTCCTCCCACAAGTCCCCGGAGGCCGGGCGTCGCGGGAAGCCGGCCTCGGGCTCCGGCGGTTGCGCCTAGGGAGGCCCGCGGGAAA
>ENSMUSG00000038079:1:59061905:59067905:-1:3036
CCAAGCGGTGAGCGACGAGGGGCGCCTGGCCCGGAGTGTGGCGAAGTG
>ENSMUSG00000038079:1:59061905:59067905:-1:3137
CTGCCCGAGGGGTGCGGCGGGGGCGGACCGGGGCTGTACATCAGGGCGGGCCCCGCAAAAGGCGATCAG
>ENSMUSG00000038079:1:59061905:59067905:-1:3215
ACATCCGGGCGCCCTAGTCAGCGTTGCCATGGCGACGCCTCCGGGCGGCTCTCGGTCAG
>ENSMUSG00000038079:1:59061905:59067905:-1:3301
GAATACGAGTCTGGTCCCGCCGTGCCCACCCCCACGCAAACCACGATGACCTCCCGGGAAA
>ENSMUSG00000038079:1:59061905:59067905:-1:3375
CCCTCCGCTCCTGGGGACGCCGGCCGACGCTGAG
>ENSMUSG00000038079:1:59061905:59067905:-1:3468
TGGGACGGGTGGGGACGCTCCGGGCCCAGCAGCCATGAGGCGCAGCCCGATGACGCTCTGCGCCTGCGCGCCTGG
>ENSMUSG00000026024:1:59178765:59184765:-1:2182
TTGTACGCAGGGGCATTCGATTCGGGGAA
>ENSMUSG00000026024:1:59178765:59184765:-1:2345
TGCAGCGGGAGGATTGCGACCGTGACA
>ENSMUSG00000026024:1:59178765:59184765:-1:2922
TTCTGCGGGCCCGCCTCTCCAGCCCGCCGCCGGAGGCCCCGCCCCT
>ENSMUSG00000026024:1:59178765:59184765:-1:2998
GATCTCGCGTACCCGCGGTGCAGTCGGGCTCGCGCCGGGAGAAGAGCGCGGAGCTGCGGGAGCGTCAGGTGAGCCCGCGCGGGTCCGGGCGGTCCTTGGGTTCGAAGGCGGGTCGGCGGAGGTGCGGGAGCGCGCTGGGCTGGCCTGCGGGGACGGCGCCTGC
>ENSMUSG00000026024:1:59178765:59184765:-1:3202
CCCTCCGGGTCCCAGCGCCCCACTGCCGTGGTCGGAGCT
>ENSMUSG00000026024:1:59178765:59184765:-1:3265
CTTCCCGCCTCCACCCACGCTGCTTACGCCCATCCGCTCAG
>ENSMUSG00000041075:1:59423725:59429725:1:557
TGCCCCGTACTGAGCGACATCTCCAAGCCCAGGCCGAGTGTTGCCGTTGTT
>ENSMUSG00000041075:1:59423725:59429725:1:1793
CTGACCGGTCGGGGCAATCAGACAACGCGCACGAGCGCCCAG
>ENSMUSG00000041075:1:59423725:59429725:1:2073
GAAAACGGGGCAACCGAAGGCGCTCTGTAAATCGTACAGAGTTCCGAGGCCCTCGGTCTC
>ENSMUSG00000041075:1:59423725:59429725:1:2308
CCTCCCGCCACAAGTCCGCCCCTCGGCCGACTCGGGTTT
>ENSMUSG00000041075:1:59423725:59429725:1:2487
TCTCCCGCCCTCGCCTGCCAGGCAAGGCTAACGTGACTCCGGGTCACGTCTTT
>ENSMUSG00000041075:1:59423725:59429725:1:2963
CAGTGCGGCTCCCAGGCGTTACTCCGCGCTCCTTCCCTGGCGGGCGGTGCTGGACGCGGAGAGTCGCGGGCTGGGACTGCGCGGGGCA
>ENSMUSG00000041075:1:59423725:59429725:1:3069
CAGGCCGCGGGTGCAGGGGCCTCGGCGCTTCGGATTCCGTGCAACTCCGTTTCC
>ENSMUSG00000041075:1:59423725:59429725:1:3146
CCTCCCGAGCACCGATCAGACTCAAAGCGAGAACGAGCCA
>ENSMUSG00000041075:1:59423725:59429725:1:3294
ACCACCGAGGCGACGGCCGGGGCGAGCAGGCAGGGACGCAGGGCGCTGGCCTGGCGGAGGCCTGGCTCGGTTTAGGGGACGTGCGTATCGGCGTGCGCCCGGGGCTCGAGAAA
>ENSMUSG00000041075:1:59423725:59429725:1:3443
TTGCTCGTCGCCGCAGAGAAAGCCGCACCGTTACGTCTCGGCGGGGAG
>ENSMUSG00000041075:1:59423725:59429725:1:3543
ACCTCCGGCGGCTGCGTGAGTGCCACGCGGAGGCGGCTGCGGCGCCCCCTCGGCTGGCGGCCTCGCCCCCGCTGTG
>ENSMUSG00000041075:1:59423725:59429725:1:3632
ACCCTCGGCTCCGCGCCGCCCACGGCCCGGCCCCGGCGCCGGGAGGACTCTCATGCGCCGGGCGCGGCGGCGCCTCC
>ENSMUSG00000041075:1:59423725:59429725:1:3754
GAGAACGCCGCTGCACTCGCGACCGGCGATGCGGGGCCCCGGCACGGCGGCGTCGCACTCGCCCCT
>ENSMUSG00000041075:1:59423725:59429725:1:3848
CTGGGCGCGCTGCCCACGGACACCCGGGCTCAGCCATATCACGGCGAGAAAGGCATCTCGGTACCGGACCACGGCTTC
>ENSMUSG00000041075:1:59423725:59429725:1:3940
CATCCCGTTGTGCACGGATATCGCCTAC
>ENSMUSG00000041075:1:59423725:59429725:1:4109
TGCACCGTGCTCGACCAAGCCATTCCTCCGTGCCGTTCCTTGTGCGAGCGCGCCCGACAGGGCTGCGAGGCGCTCAT
>ENSMUSG00000041075:1:59423725:59429725:1:4209
CAGAGCGGTTGCGCTGCGAGAACTTCCCAGTGCACGGTGCCGGCGAGATCTGCGTGGGGCAGAACACGTCCGACGGCTCCGGGGGCGCGGGCGGCAGTCCCACCGCCTAC
>ENSMUSG00000041075:1:59423725:59429725:1:4452
GTGAGCGTGACTGCGGTGCCCCGTGTGAGCCGGGCCGTGCTAACGGCCTC
>ENSMUSG00000041075:1:59423725:59429725:1:4565
TGCTGCGCCTCGACGCTCTTCACGGTGCT
>ENSMUSG00000041075:1:59423725:59429725:1:4704
AGGACCGTGCCGTGTGCGTGGAGCGCTTCTCGGACGATGGCTACCGCACGGTGGCGCAGGG
>ENSMUSG00000041075:1:59423725:59429725:1:4883
GGCCACGAGGCCATCGAGGCCAACTCGCAGTA
>ENSMUSG00000041075:1:59423725:59429725:1:5034
CATTGCGGGGCTTCGTGCTGGCGCCCTTGTTCGTCTACCTCTTCATCGGGACGTCCTT
>ENSMUSG00000041075:1:59423725:59429725:1:5115
TCTTTCGCATCCGCACCATCATGAAGCACGACGGCACC
>ENSMUSG00000041075:1:59423725:59429725:1:5178
TGGTGCGCATCGGCGTCTTCAGCGTGCTCTACACGGTGCCGGCCACCATCGTGTTG
>ENSMUSG00000047361:1:59457978:59463978:1:2637
CACCACGCCCCTCGTCAGAGCGCAGAG
>ENSMUSG00000026020:1:59626555:59632555:1:2844
AGTCTCGCGATATTTTAAGGCCGTCTCTTTCCGGATTC
>ENSMUSG00000026020:1:59626555:59632555:1:2911
TCTCACGCTCTGCGGCATTGAGCGACCAG
>ENSMUSG00000026020:1:59626555:59632555:1:3009
TGGAGCGGCTGAGCAACGTGGTCTGTTCGTCCGCGGGGAGGCGACGGCGTTTGCGCTCCCCCGCGTCCAAGGCCTAGCGGGTCTTCAGCGACTGA
>ENSMUSG00000026020:1:59626555:59632555:1:3119
AGTGGCGTAAGGGCTCGCGGCTAGCCGCGTAGCGCCGCCCTG
>ENSMUSG00000026020:1:59626555:59632555:1:3372
GAACACGTGGCTTCTCCGAATTTAGGGCGACCTC
>ENSMUSG00000067336:1:59706199:59712199:1:818
ACTTCCGATCATGGCGCCAAGCACGTCATC
>ENSMUSG00000067336:1:59706199:59712199:1:1129
AGGTGCGGGCGGAGCAGGAGACGCGCACGCACAGCAGGCCGGCGTGTGCGATCTTAAGTTTTCTCTCCGGTCTCGCGTGCTCGCAATT
>ENSMUSG00000067336:1:59706199:59712199:1:1256
CTGTTCGAGGAAAGCCCGACCCAGACTAGCGCACACACGTCAGCTTCGCGGTCTT
>ENSMUSG00000067336:1:59706199:59712199:1:1337
TGGGCCGCGACGGGAGGGGGACCCGACGAGGCCCGGGTCTCGGCTCCTGGGAAAGGCGGCTCGGTCGGGATTCTCAGGGAAACCGAGGAGGATGCGCCCGCCGCCACCAACAACGACGGCGTGCCTTCGAGGCTTCTCGCCCACCTTCCCGGGTAG
>ENSMUSG00000067336:1:59706199:59712199:1:1547
CAGATCGCACGGCGTCCACGTGCGGAGCGTTCGCCTGT
>ENSMUSG00000067336:1:59706199:59712199:1:1640
CTGGGCGCCCAGGCGAGAGACGCCGCGCGAGGGC
>ENSMUSG00000067336:1:59706199:59712199:1:1700
AGGGGCGGGGCCGGGCGGGGCCGCGGGCGCGCAGGCGCAGTGCGGCTCAGTGGCGCCGCC
>ENSMUSG00000067336:1:59706199:59712199:1:1856
CGGGGCGACTCCGGTGACCGGGAGCGCCTCAGACTGGCAGCTGCGGCGACTCC
>ENSMUSG00000067336:1:59706199:59712199:1:1947
CTTCCCGGAGGGGCTCGGGGTGTTTCGCAAGC
>ENSMUSG00000067336:1:59706199:59712199:1:1995
TTCCTCGGCCACCTACGTCCGTCTTCCCGCCGCCCCCCGCCCTCGGCCCGCGACGCCCGAGCTCCGCCCGGAGCCCAGAGCTGCGGAGAACGAGGCG
>ENSMUSG00000067336:1:59706199:59712199:1:2126
TGATTCGCTCCCGCAAGCCATCGACGGGAGGAGACCCGGTTTT
>ENSMUSG00000067336:1:59706199:59712199:1:2208
GTAGCCGAGAGCGAGGCCGCGGGCGGAGCGCCCTCGAAGGGCCAGCCCCGCACCTCCCCGCGTGTCGCTCGCCCGGGCTCGCCGCGTCGCCGCGACCCTCCCCTCCCCCGCGCCCCGAGGCCCGGCCTGAGCGACCCTCGCGCGATTGTTCCGAGGAA
>ENSMUSG00000067336:1:59706199:59712199:1:2428
GATGTCGAAATCCGAGTGAAGGAAGCAACGAAGCGAAACT
>ENSMUSG00000067336:1:59706199:59712199:1:2485
GTCCTCGGAGTACGGAGCGATGCTACTCCGGCGGCCGGGCGCCGCTGCCTGCCCCGCTTCGCCCTTCCCGGCGGTCGGGAAC
>ENSMUSG00000067336:1:59706199:59712199:1:2751
GGAGCCGAGACACCCCGTCCTAGGCGAATGAAGCCCCCCAGCCACGAGGGAGCGAAATG
>ENSMUSG00000067336:1:59706199:59712199:1:3006
TTCCTCGCTGCATCGGCCCTTTCGGGTGC
>ENSMUSG00000067336:1:59706199:59712199:1:3162
CCCCTCGCAACGTGTGCTCTCGGATCCGGGTGG
>ENSMUSG00000067336:1:59706199:59712199:1:3215
ACCTTCGGTGTTTGCGTGTTGTTTCCCGTCCCTACTCCCGTATTC
>ENSMUSG00000041040:1:59854552:59860552:1:2555
ATCCCCGGGGACACCGTGGTCCCGTACAGTCCGTCCCT
>ENSMUSG00000041040:1:59854552:59860552:1:2638
AGGGACGCGCGTGGCCGGGCGCGCGCCTACACGTACACGCACGT
>ENSMUSG00000041040:1:59854552:59860552:1:2769
ACAAGCGTTCCCTCCGCACCCCTCCTCCTGCCACGGCCGGTTTCCTCCGCCGCCCGACCCCTCGGGGGCGGGCCT
>ENSMUSG00000041040:1:59854552:59860552:1:2867
AGCCTCGGGAGCCGAGATGCGCGCAGCCAATCAGCGAGGCCGAGTGGCTCGAGCGCGCTGACGCTACACCAATGAGCGGCGGCAGG
>ENSMUSG00000041040:1:59854552:59860552:1:2991
AGCCGCGGCGGCGGCTGCATCACCTCGTCGGTGCCCGTCGCTGCCCGCGCGCCC
>ENSMUSG00000041040:1:59854552:59860552:1:3061
GGCTACGTCACCCGCTGGCTCAGGCCTTCCCTCGGGCCCCGAGCAGCCGGTCCCCGCCGCCCAGCACCCCCGGCCGCCGTCTCTGGGGCGGGGGGACCATGTCCCAGCGGGTGAGGCGCAATGGGTCTCCCACGCCCGCCGGCGCCCTCGCGGGTGGCGCGGTCGGCCCGCCCGG
>ENSMUSG00000041040:1:59854552:59860552:1:3330
GGCGGCGGCAACAACGGAGGCAACGGAGGCGCCTCAGGCCCCTCGGGCGGCGGCGGCAGTGGCGGCCCGCGCACCGCCTCACGCAGCACCAGCCCCACGCGCGGCGGCGGCGGCAGCGCGGCGGCGCGTACCAGCCCCACGGTGGCCACGCAGACGGGAGCGTCCGTGACGTCCACGCGCGGTACCAGCCCCACGCGCGGCACGGCGCCTGGGGCCCGAAGCAGTCCTCCGCGCCCGCAGCCGCCACCGCCCCTGCTGGGCACCGTGTCGTCGCCCAGTTCGTCGCCCACCCACCTGTGGCCGAGCGAGGTGATTGCGGCCCCACCCTCCGCCCGCGTCCGCCACCGGAGGA
>ENSMUSG00000041040:1:59854552:59860552:1:3769
TGTGCCGCCGAGTGGGGACTGCAGCGCTCCGGTGGGGCGGGGCGGGGCGGGGCGGGGCGTGCGGTCCGCCACCCCTGCGTCTTGCCCGTGCGGGTCTCCGCCGTGGAGGTGCGGCCGCTAAC
>ENSMUSG00000026018:1:59984633:59990633:-1:2584
TGTGACGCCTCGCGTGAACACTTGCCTCGCGCCGAGCCCGAGTAC
>ENSMUSG00000026018:1:59984633:59990633:-1:2687
CAAGCCGGTCTTCCACGCACCCACCTCGGCTGCCTCGGCTCA
>ENSMUSG00000026018:1:59984633:59990633:-1:2750
CCTGGCGCCCGTCACTTCTCACGAGCAAGCGACACCCAGGGCGCGCGGCCTCCGCGGGCGGAGAGAGGCGCCGGGGCGCGCAGAGCGGAGCCGAGCGGAGCCGCCGCGCGCAGGGCCGCGGGTTTAAATCTCCCGCCGCCGAGCCCCCCACCTCGGCGCACCGGCGCGGCGGGCGCGGGCTCGCGGGCTCGCGGGCGGCGGCTGGGCCGGTGCGCGGAAGAGCTCAGCGCGGCCCGAGCGGCGAGGAGCGGCGCGGCTCCGGCGGCGCGGTGAGGGTCCGGGGTC
>ENSMUSG00000026018:1:59984633:59990633:-1:3086
CATGACGACGGCGGGCGGGGGCGCGGGCCGCGCGCTCTCCGTGGGCCGGCCTCAGGCGGCGGCCTCGGCGGACCCGACCCGTCCGCGGCGGGGGCGTCTCCTGCGCTCCC
>ENSMUSG00000026018:1:59984633:59990633:-1:3207
GAAGCCGCGGCCTGAGGCCGGCCTGGGCGCTCCCGATACGGGGCA
>ENSMUSG00000026018:1:59984633:59990633:-1:3392
AGCTGCGGGTCGTGGTGATGTCGGAATGCATCACCTCGCGGGGGGTGTCGGTGCA
>ENSMUSG00000026019:1:60039721:60045721:-1:2428
CCTCTCGGGCGGGCGCTCCGGCCCAGGACTCGGATGCTCCGTGGCGGTGGTGCGTTCTCGGGCTCCGCACCCTCTGCGGGACAGACACCTCGCCTCCCCCTGCGGCAGCCTGCCTTCTCCCGGCCGCGGGGCCCCTCCCGGGCCCACGGCGAAGGAGCCGCCGTGGAGGCGGACGAGGGCGCAGGGACAGCGCACAGCGGCGTCCGGCGACGGCCGGGGGC
>ENSMUSG00000026019:1:60039721:60045721:-1:2687
GGTGACGGGAGGAGGCGGCAGGGGGACGAAGGG
>ENSMUSG00000026019:1:60039721:60045721:-1:2785
CCTGCCGCCGCAGCGAGCCCCACAACGCGAGAGGGGAGTCCGCCGTAAGC
>ENSMUSG00000026019:1:60039721:60045721:-1:2866
AACCTCGTCTTGGCTCCGAGGCCGCGCCGTGGAGACCAGCACAATGCGCAGGCGCACCCCTCCTGGAGGCGCAGCGCAGGT
>ENSMUSG00000026019:1:60039721:60045721:-1:2969
GCCACCGTCGCCCAGTTCCCTTCCGACTCGTTCTC
>ENSMUSG00000026019:1:60039721:60045721:-1:3458
GTGTGCGGGCTGGGCGCTGGTGGAAATCGAACCTCGTGGTA
>ENSMUSG00000026019:1:60039721:60045721:-1:4695
AATGGCGCTCGCCTTTAATTCCACGACTCGGCAGG
>ENSMUSG00000041003:1:60123041:60129041:1:1716
CAAATCGAGATCCCTTCGAGACGCCCTAGGGTCGCCGGTCCTCAGCTGATTCGCAGAGGCGCCGCCAGGCGAGGAAAGTTCCGTCCGCCCCACCTAGCAGGGGCGGGGAGCGACGTCAGCACGTCGGCCCTCACGTCCAG
>ENSMUSG00000041003:1:60123041:60129041:1:1887
GGCTCCGACCGCTTTCAGAGCCTGAGCGAGGGCACTGCGGCTGCGCAGGCATGCCGGGGGAGGGGCTTCGGGGCTGAGCGGCCCTCGAGGAGCGGCTGCCGGAGGGCCGGGTAA
>ENSMUSG00000041003:1:60123041:60129041:1:2055
CACCCCGCGTCGGCGCTACCCCGCCTCCGCCTCCGCCTCCCGCCCGGCTTCGGGGTGACACGGGGCTTCGCCGCGGGCAGGGCGGAGGG
>ENSMUSG00000041003:1:60123041:60129041:1:2154
GCCCGCGGCGGGGTGGCGCCGGCGGGCCTGTGAGCGTGGTGAGGGGACGCCGAGGTCGGGCGGAGGCTGCCGCGGGGCGGGAAGGCCCGGGGGAATGCGGCGCAGGG
>ENSMUSG00000041003:1:60123041:60129041:1:2271
AGGGGCGGCGGCGGCGGGCGAGGGGGCGCGGCCGGCCCGGGCGGGTCTGGCTGCGGCCGGTTGGCGTGGGTCCCGGGTCTGGGTCCCAGAGCGCTCCGGGCCGCGCTTCT
>ENSMUSG00000041003:1:60123041:60129041:1:2390
TGGCACGCCTGACGTTTGTCTCTCTTGTTCGTAACGGGGACGCAGGG
>ENSMUSG00000041003:1:60123041:60129041:1:2450
GTCCCCGGACTGCTGCGAGGCGGGGTCTGGGGTCGTCCCACGGGAGG
>ENSMUSG00000049439:1:60284918:60290918:1:2779
GCAAGCGGACTGGTGTCGCACGCAGCT
>ENSMUSG00000049439:1:60284918:60290918:1:2880
GGTGACGCCCAGCACGGGCGTGGCGGGGCGACCGCGGCTCCTATTCGCCGACCGCCTGA
>ENSMUSG00000049439:1:60284918:60290918:1:2955
AGCTGCGGGCGCCACCACGGAGCTCACGGCCGAGGACCGCGCGGGCGGGCGAGAGG
>ENSMUSG00000049439:1:60284918:60290918:1:3021
GACTTCGCCATCTTCGCCGTGACGTTCCTGCTGGCGCTGGTGGGAGCGGTGCT
>ENSMUSG00000049439:1:60284918:60290918:1:3095
CAACTCGGGTTTCGGGGGTGCGCCTGCGCCGCGAGGACCTGGGCGGGCGGTCGGCCGGGAGCGCTTGCGGAAGAGCCACGTGGCTCCGCCCCGGCGTGCGTTCCCCGTGCGCATGA
>ENSMUSG00000026782:1:60351280:60357280:1:2541
ACCTCCGCAGGGTTCCGGCCCCGGGTGA
>ENSMUSG00000026782:1:60351280:60357280:1:2701
AGCCCCGCTCCCGCGCGCATCCCGGCCCCCGCCCTCCCGTCGCTAGGAGACGCCGGAAGTGGGGGAGGGGCGGCGCGGGTGGGAATCTTTTTCGGGCGCTGGG
>ENSMUSG00000026782:1:60351280:60357280:1:2817
GAGCGCGCGTGCGCGCGCCCGTCGCCGCGGTGACCGTCCTCGCGGCCCGTCGGCTCGCGCCCCG
>ENSMUSG00000026782:1:60351280:60357280:1:2890
CCCTCCGCCCCCTCCCTCGTCGCGCGCCGTAGGG
>ENSMUSG00000026782:1:60351280:60357280:1:2937
GTAGCCGCTCGCTCCTCCCGATTCCCGCCGCGTCCGCCGCTGCTCCTCCTCTCCCGGGCGTCGCGGCCGCTGCCTCTGCGGGCTG
>ENSMUSG00000026782:1:60351280:60357280:1:3102
AATCCCGGGGGGCCGCCGGGCTCTCTTCGACAGCTACACGAATCTGGAGCGGGTGGCCGACTACTGCGAGAAT
>ENSMUSG00000026782:1:60351280:60357280:1:3185
AGGTGCGATGCGACGCGGCCCCTCGCGCGGCTCGGCGCGGCAGGACGCGGGCTGTGAGGGGCGCGCGGGGCGATGGCGAGCGGGGGAGGCCGCGCGGTGCTCGGTCCAGGGAGCCGCGCCGGGGTAGGGACAGGGCGAGGGCGGCGGCTGCAGGGAGCGAGGGTCGCCACC
>ENSMUSG00000026782:1:60351280:60357280:1:3366
AGCCCCGTGCGAGTGACCGGTGCGGTGCCGTGCGGTGCGTGGCGTCCCGCCCCCTCGCCTCTGCCCCGTCGCCCCCGCAGTC
>ENSMUSG00000026782:1:60351280:60357280:1:3460
TGTTCCGGATGGCGGGGGAGGTGGCGAGTGGCGTTTTC
>ENSMUSG00000026014:1:60474952:60480952:-1:258
CACCCCGCCGCCTTAATGGGACTGGCACGATGATTCAGCGGATAA
>ENSMUSG00000064241:1:60645463:60651463:1:3052
GGCCCCGACGGGATGGAGCCGGAAGGCGTCATCGAGAGT
>ENSMUSG00000064241:1:60645463:60651463:1:4090
AGAATCGGTCGAGGTGGTCGGTTTGGTCGTAAGG
>ENSMUSG00000026009:1:60919460:60925460:1:3268
GCTCACGGCTCAGGGCGTCATGCCCGGTCAGCGTGGAT
>ENSMUSG00000052062:1:61570110:61576110:1:2899
AACCCCGGGCTCGGTGCAACGCCTCGGTGCGCTCTGTGGTCCGCGAGCGCCGCGGCC
>ENSMUSG00000052062:1:61570110:61576110:1:2978
TGGCCCGCGGGCCGAGGGAGCCCAGAGCGCCGCGCGCGTCGGAGGAGTTGGGAGCCGGCGCAAAA
>ENSMUSG00000052062:1:61570110:61576110:1:3102
GGGGCCGGCCCTGCCACGGTCGCTAGGGCCACCGCCAGAGGCAGGGCCGGGCCGGGCCGCACCCGCAGTTTCACTTTGGCGCGTGGAGCCTCCGCTTGCGCCCGGCCGACCCTCCGCGTCCCCGCGTCTCCGAGCCCGCGTTCCCGCCCTCGGCCTCCCGTGGGG
>ENSMUSG00000052062:1:61570110:61576110:1:3286
GGTCCCGGTCCCGGAGGCACGCGTGGGACAGCGTCGTGTCCGCCCCACGTCCCCCGACGGAGGG
>ENSMUSG00000052062:1:61570110:61576110:1:3425
TGCTTCGGGAGGACGGGCATCGTGGTGCCCTGCAAGGACGGCCAGCTCCGGGTCCGCGAGCTCACCCAGCAGGCGCTGCAGCGGTACC
>ENSMUSG00000052062:1:61570110:61576110:1:3533
AGGGGCGCCGCAGGGGGCGAGCATGGGGCGCGACCACCGCGGGGCT
>ENSMUSG00000052062:1:61570110:61576110:1:4388
TGTTTCGGATGCTTCAACGACCTCGCGAACAG
>ENSMUSG00000056976:1:62592115:62598115:1:3007
ATTGACGCTGGTGCAGCGGGAGGGCCCGGAGGA
>ENSMUSG00000056976:1:62592115:62598115:1:3101
GGGGCCGCGGTTGTGGCCGAGGCTGTGGCCGTGGTCGAGGCCGCGGGGCTCGTGGAG
>ENSMUSG00000025969:1:62634561:62640561:1:2591
TGAGCCGCGGACTGGCTCCCTACGCCAAACGCGGTCCGCCACC
>ENSMUSG00000025969:1:62634561:62640561:1:2723
TTTCCCGGGCTCCGCGGAGTTTCCCTCCGGCAGAGGCAGCGCGCCCTG
>ENSMUSG00000025969:1:62634561:62640561:1:2802
ACACCCGCAGCCCCGCACGAAGGTGCGTGGGGCGGGAGG
>ENSMUSG00000025969:1:62634561:62640561:1:2858
AGGGGCGGCAGGGTTGCGTGGCACCTTAACTTTGATCGCGCGGCCGCGGGGCTGCGAGCCACCGCCGCCCCGCCCGAGCTGGGTGCCGCGGTCCTCGGCTCTGCGCCGCGCGTCTCCGCGGCTGC
>ENSMUSG00000025969:1:62634561:62640561:1:3004
AGGGGCGGGCCCTGAGCGGGCGCGTAATCGGATCGCTCTGCCGCGGCTCT
>ENSMUSG00000025969:1:62634561:62640561:1:3168
ACACTCGGCCGGGCGCTGGGCGAGGTG
>ENSMUSG00000025969:1:62634561:62640561:1:3204
GCGGGCGCCAGCGAACTCGGAGAGCCGCTCGCACACTCGCGGGCGATCCCAGCCGCCGCACCCGCAGCAACACCAGCAGCACCGGCCGCAGCA
>ENSMUSG00000025969:1:62634561:62640561:1:3386
AGAGCCGGACGTCTGACTGCTTACCACTCCGCCTGTCCAGCGGTCGGTGCC
>ENSMUSG00000025969:1:62634561:62640561:1:3568
TTTTGCGTTCAGCTTTCGGGAAACCCTCGTGATG
>ENSMUSG00000025969:1:62634561:62640561:1:5149
CCTGGCGCCCCCGCACCGTGCTTAGCGGGTGG
>ENSMUSG00000025969:1:62634561:62640561:1:5611
AAGAACGGACTCCGGTAGGCCCCGGTGTGCGAGTGCGCGCAC
>ENSMUSG00000025969:1:62634561:62640561:1:5936
AAAAGCGCGGGGTGCGAAGCTCATCGCCCACTAAAAGCCTCGCGGGCAGCCTCGGTCTG
>ENSMUSG00000040865:1:63045586:63051586:-1:2982
ATCCCCGGGCTCCCGTAGGGCGGCGGGCTGGGCCGCGTAGGCAGGGCGGGCGGCGAGCGCGCTTACGTGAGGCCGGGGATTCGCCGGCCCACGCCAGGCCGCGGGCGGAGAA
>ENSMUSG00000040865:1:63045586:63051586:-1:3107
GGGGCCGGCGCTGGGGTGGCGGGGGATGGGGCACCGGGGGCCTCGGGGACGCCCGCGGGCAGCGTCGGCGGGGGTTCCGGCGGCGGCCTGAGCGCGGCGAGCGGCGCGGCCTGCGCGGGCCG
>ENSMUSG00000040865:1:63045586:63051586:-1:3240
TGCTGCGGAAGGGGGGGCGCCCTAGGCCTCGGGCCCCGCGGCGGCCGCGCCCTGCCCCCGCGCCACAGGCCTCCCGCGCCCCT
>ENSMUSG00000040865:1:63045586:63051586:-1:3362
TCCTGCGCCGGCCCCAAGCTCTCCCGCGGGACGGAGGGCTGGGCGGCGGGGACCGGGGCGACGGGGCCTCGGAGTGGGGACCGTGCGGCAGCACCCCGTCCCCGGGCATCGCGCAGACGGGGCCCCCCGGATTCCGGTAAC
>ENSMUSG00000040865:1:63045586:63051586:-1:3520
CCCCCCGCTCCACGGCGCTCTGGGCGGCCTGGCCGGGGCGGGGCGGGCGGCCTGGCGGGCGTGGGGTGGAGGGGCGGCGAGGAGTCAGGTGCAGCCGCGGCCCGGAAAG
>ENSMUSG00000040865:1:63045586:63051586:-1:3638
AGGCCCGAATTGGAGGCCGCCTTCTCTCCGGGGAGCCCCGGTCCTAGCGCCCGGGACCCCCGAGGGCTTCGGGGGGCGAGCACTCGGCTGGCTCGAAACT
>ENSMUSG00000040865:1:63045586:63051586:-1:3779
CCCCTCGCCCGCGCCGCGCCCCACCCCGCTCCCCGCGATCCCCGACGGGGCT
>ENSMUSG00000040865:1:63045586:63051586:-1:3862
GGGCCCGGGGAGAAGCCGTCTCTTCCGGTTTG
>ENSMUSG00000040865:1:63045586:63051586:-1:4272
TTGTCCGGTTAGAACCGACTCAGACGCTGAA
>ENSMUSG00000025968:1:63107985:63113985:-1:2205
AAAGACGCGGAAGAACCAGCTGGACGTGGGCACACGGAGAG
>ENSMUSG00000025968:1:63107985:63113985:-1:2304
CATCCCGGCCCCGGGAGCACTGACTCGGCGTCCCCCAGCATCCGGAGACCCGCTTCCTTCCCGCCGAGCCCGCGCCACGTGGCC
>ENSMUSG00000025968:1:63107985:63113985:-1:2484
GTCTCCGAATCCCATGGCGAAGGCTGGAACGGGGAGCTGTGCAAAAGCGGAGGACGAGAGCGCCGGGAGGCCGCGGCCAGCGCTGAG
>ENSMUSG00000025968:1:63107985:63113985:-1:2611
AGAGACGGAGGCGTTTCCCTCCGCCGCCCCGGCTAG
>ENSMUSG00000025968:1:63107985:63113985:-1:2660
AGGTCCGTTCCTAGTCTCGGTCCTCCGCGTACCACTGCGACTTG
>ENSMUSG00000025968:1:63107985:63113985:-1:2797
GACTCCGAAACGAAGGGAAACGCCCTCTGAGGAGCCGGAGTTGAACGAAAGCGCTCGGACGCAAGGCCTCGGCTACTTCCGGCGGAACTGCAGGTCCAAGTCGTCTTCTCCGCTTCCTCCCGGGCTCGCTCTCGGAAATTGCCGAACAGGTCCGAAGACGGGGAA
>ENSMUSG00000025968:1:63107985:63113985:-1:3078
AGACCCGGACAGGTCCGCGGAACTACTCGGTGGGCTCCGGAGGAAAGGTGAGGACGCGTTGAA
>ENSMUSG00000025967:1:63108405:63114405:1:2442
TTCAACGCGTCCTCACCTTTCCTCCGGAGCCCACCGAGTAGTTCCGCGGACCTGTCCGGGTCT
>ENSMUSG00000025967:1:63108405:63114405:1:2539
TATGGCGGCCACGGCAACCTCTGTCAGCCCGACCTGGAGGACGGAAAG
>ENSMUSG00000025967:1:63108405:63114405:1:2621
TTCCCCGTCTTCGGACCTGTTCGGCAATTTCCGAGAGCGAGCCCGGGAGGAAGCGGAGAAGACGACTTGGACCTGCAGTTCCGCCGGAAGTAGCCGAGGCCTTGCGTCCGAGCGCTTTCGTTCAACTCCGGCTCCTCAGAGGGCGTTTCCCTTCGTTTCGGAGTC
>ENSMUSG00000025967:1:63108405:63114405:1:2879
CAAGTCGCAGTGGTACGCGGAGGACCGAGACTAGGAACGGACCT
>ENSMUSG00000025967:1:63108405:63114405:1:2936
CTAGCCGGGGCGGCGGAGGGAAACGCCTCCGTCTCT
>ENSMUSG00000025967:1:63108405:63114405:1:3012
CTCAGCGCTGGCCGCGGCCTCCCGGCGCTCTCGTCCTCCGCTTTTGCACAGCTCCCCGTTCCAGCCTTCGCCATGGGATTCGGAGAC
>ENSMUSG00000025967:1:63108405:63114405:1:3200
CGTGGCGCGGGCTCGGCGGGAAGGAAGCGGGTCTCCGGATGCTGGGGGACGCCGAGTCAGTGCTCCCGGGGCCGGGATG
>ENSMUSG00000025967:1:63108405:63114405:1:3337
CTCTCCGTGTGCCCACGTCCAGCTGGTTCTTCCGCGTCTTT
>ENSMUSG00000046856:1:63145485:63151485:-1:3654
ATATGCGGTCGTTAGCACCCTGAATAACCGGAAAGAACGAAAAG
>ENSMUSG00000025964:1:63377180:63383180:1:2808
ACAGTCGAGCATGCGCAGCGCGGCCCA
>ENSMUSG00000025964:1:63377180:63383180:1:2870
GCATCCGCACCCGAAACCCCGTTCGGGCGCGCTCCCGGAGGGTGGGGTGCAGTACCGCGCTGCGCGTCCCCGAGTCTCGCGCCCGCGCCGCGCGTGCCCGTGCCGCTCGCTCCTGCGCGCGCCT
>ENSMUSG00000025964:1:63377180:63383180:1:3092
TGGAGCGGCGGGGACCCCTCTCTGCGGGCCGCTCCCGGAAAGGCGGAAAGAGCAGAGGACGGCGCGCCGCCGTCCCCGAGACC
>ENSMUSG00000025964:1:63377180:63383180:1:3189
CTGCCCGCGGCCGCAGCATGCGCGCCCAGCCGGCGTGACCGGCTCCGCCCGCAGCCGCCCCGCAGCCCAGCCCGGCTCTCTCGCGGGTCACTCGGACCGGCGCCCGGGAGCGATGAGCCATGAAGCCGCCCGGCAGCATCTCCCGGCGGCCGACCCTGACGGGTTGCAGCCTTCCCGGCGCCTCCTGCGGCCCCGGCCGCTGCCCCGCCGGCCCGGTGCCGGCCCGCGCGCCGCCCTGCCGCCTGCTCCTCGTCCTTCTCCTGCTACCTGCGCTCGCCACCTCATCCCGGCCCCGTGCCCGGGGGGCCGCTGCGCCCAGCGGTGGG
>ENSMUSG00000025964:1:63377180:63383180:1:3571
GGGCACGCAGGTGCGTGTAACCCGGACGAGTGG
>ENSMUSG00000069085:1:63606176:63612176:-1:5199
GTCAACGACTTGGCCGGCTGAGCCGTCTCC
>ENSMUSG00000025963:1:63661594:63667594:-1:2373
GAAAACGTACTCGGACAGGTCGGTCTT
>ENSMUSG00000025963:1:63661594:63667594:-1:2474
GATCCCGGAACCGGAGTCGGTGTCTTTCCGCAAATGGGCCGCCCAG
>ENSMUSG00000025963:1:63661594:63667594:-1:2581
AAGTACGATCCGGCCCGCGATTCCGCTTCT
>ENSMUSG00000025963:1:63661594:63667594:-1:2680
TCAAGCGGCGCGTCTGGTGACGTATTACGGATTC
>ENSMUSG00000025963:1:63661594:63667594:-1:2729
AGCATCGGTTCTCAGCGACCGCGGAGGC
>ENSMUSG00000025963:1:63661594:63667594:-1:2937
TTGAACGCGCCTGCGCCAGTTTTAGTACCCGCCGCGGTTGCCAGGAAACCGTGACGCCACGGTCCC
>ENSMUSG00000025962:1:63661927:63667927:1:2667
GGGACCGTGGCGTCACGGTTTCCTGGCAACCGCGGCGGGTACTAAAACTGGCGCAGGCGCGTTCAA
>ENSMUSG00000025962:1:63661927:63667927:1:2913
GCCTCCGCGGTCGCTGAGAACCGATGCT
>ENSMUSG00000025962:1:63661927:63667927:1:2956
GAATCCGTAATACGTCACCAGACGCGCCGCTTGA
>ENSMUSG00000025962:1:63661927:63667927:1:3059
AGAAGCGGAATCGCGGGCCGGATCGTACTT
>ENSMUSG00000025962:1:63661927:63667927:1:3150
CTGGGCGGCCCATTTGCGGAAAGACACCGACTCCGGTTCCGGGATC
>ENSMUSG00000025962:1:63661927:63667927:1:3270
AAGACCGACCTGTCCGAGTACGTTTTC
>ENSMUSG00000025961:1:63700543:63706543:-1:1609
GAAATCGGCATCGTTGCTAGAGTGCGCATTCACGGATTA
>ENSMUSG00000025959:1:64052694:64058694:-1:2020
GAGGGCGGTAGGCGATCGGCGGCGCGCACGGAGGCGCGCGGGCCGGGGCGGGGACAGCGTGCAGCGTCGGGGGCGGGCGCAAGCTAGTCTCCGTGCAGCTCGCCTTT
>ENSMUSG00000025959:1:64052694:64058694:-1:2304
GCCCCCGACCGCTGCGCCGCCGCTCTACCGGCTGCTCCCGCAGGA
>ENSMUSG00000025959:1:64052694:64058694:-1:2362
AGGACCGGGACCGCACCTCCCGATCGGCCACCGCGGCAACCCGTCCCCTCGGATCTGCACTGGGTACGGGCGCCGGCGGCTCGGGCGAGCCCTGCAGCGAGGGTCGGAGGCCAGCGCGCAGCCCGAACCCGGCCGCCTAGGCGTCCCAGGAGCCAGCGCAAGTGTCGCAGCA
>ENSMUSG00000025959:1:64052694:64058694:-1:2640
AGATCCGCAGCGCGCCAATCGGCGGCTGCCGTCGGGGCC
>ENSMUSG00000025959:1:64052694:64058694:-1:2757
TCACACGCGGCCTAATGGACGCCCTCCTCCGAGATCCCACGGCTGCGCGCAAAACGGGGCGGAGGG
>ENSMUSG00000025959:1:64052694:64058694:-1:3543
TAAATCGTGTGGCGGCGGCGGAGACGCAGGGGCTGCGTTTGG
>ENSMUSG00000025959:1:64052694:64058694:-1:3775
CCTTGCGCACACGTTGTCGGCTCGCTGTC
>ENSMUSG00000025958:1:64464080:64470080:1:2313
GCAAACGGTGGAAGCCACGCCGCAGCAGCGTGCCACCGCTGCA
>ENSMUSG00000025958:1:64464080:64470080:1:2560
AGCTCCGGCCCGGCAGACTCCCCTGGCCGGTAGCCGGCGTCTCCAACCTTCCAGCGCCGTCCGCGCGGCTCTGGGCCCTCGCGGCGCGTCAAAGTTCCCGGGCGGTCTGCTTCCGCCGCAGGATCAGACCGCGCGGGG
>ENSMUSG00000025958:1:64464080:64470080:1:2879
CCCTTCGCAGCGCCGGGAAGTAGCCGAAGGCCTTCGGCAGGTTCCGCCAGTAGCGCGGGGGCGGGGCCTGTCGAGCGGCTCCGGGTCGAGCTCGGCTGTTTCCGTGAGTGGCCGCTGCGCACTCGGCACTGGGCGGCGCTGGC
>ENSMUSG00000025958:1:64464080:64470080:1:3031
GGCTGCGGCTCCTCAGTCGGCGGCGGC
>ENSMUSG00000025958:1:64464080:64470080:1:3105
AGTGACGCGGCGGAGGTGTAGTTTGACGCGGTGTGTTACGTGGGG
>ENSMUSG00000025958:1:64464080:64470080:1:3163
TCCAGCGAGATCCGGGCCGCGAACGAAAGCAGTGACGGAGGA
>ENSMUSG00000025958:1:64464080:64470080:1:3243
GGAGCCGGAGAGAGCCGGGGGGACAGAGGGGGGCCGGGGAGGCGCCGGACACCCGCGCTCGGGGCCTTCCCCTCGCAGGAGGGGCCGCGGTAAAGATGGAGCCTCCGCCCGAGCCCCACAACACCGCCGCCGCTCGCAGCGAACAAAGAATAATGGCGGCGGACTGGAGCCAGCGGCGGCCGGGCGGCAGCGACTCTGCCTGCAGCCAGCGGCGGCGCTCATGGCGGGGGGCGGCCGGGCCGGGGCGGGGTGCGAGCGAGCGGGCGGCCGGCCGCGGCAAGCTGGCGCCCGCGTTCCCGCCGCCGGGCCGGGCCGGGCCCGGCCGTGCCGGGCGCGGAGCCGGAGCCGGCGCGGAGCGGAGCCGCCCCGGGGGAGGCCGCCCGCCGCCGCCCCCCGTTCCTCGCCGCCGCCGCCCGCCTGCTCGCACGCTCGCTCGCCCCGGCTGTGCCGGGCTGGCCGCCCGGGCCGCCGCCTGGGTGCCCGTGGGG
>ENSMUSG00000025958:1:64464080:64470080:1:3784
GCTGCCGCCTTCGCGGCGGTGCCCGCTCGGCGAGCCGCAACGTCCGACCTG
>ENSMUSG00000025958:1:64464080:64470080:1:3914
CTCCCCGGCTCCCACGCGGTCGGAGAA
>ENSMUSG00000025956:1:64548444:64554444:-1:2372
TCAGGCGCGCCCCCTGCCGGCCGGGAGAGGCGAGGGCGGTCGCGGCTCGGCAGGGTCCGGCACGCGGAGAC
>ENSMUSG00000025956:1:64548444:64554444:-1:2474
GCAGCCGAGGCTGCCGGCCAGGATTTAGAAAGGCGTCCATTTCGGCCAGCAGAGTGGCGGCGTGGAGCGACGCGAGCGCCCGAGCGCATGTGGTCGGGCTCAAAACCCGGCCTGGGCGTCGCACGCCCACTCCCCAGCCGCGCCGTGGTT
>ENSMUSG00000025956:1:64548444:64554444:-1:2662
CCAAACGCGGTGACTACGTTTAGTTCTCTACTTCGCTACGCATCCTTGGGCGCCAACGTCGCCGACTAA
>ENSMUSG00000025956:1:64548444:64554444:-1:2784
GCACTCGCCCTCCCTGGCGCCCCAAAACCGTAGGG
>ENSMUSG00000025956:1:64548444:64554444:-1:2850
GAAAGCGGCGGTACCGGGGAAGGGGACCGGAAACCCGCGTCTCTCTTCCCGGAACC
>ENSMUSG00000025956:1:64548444:64554444:-1:2946
AGCTCCGCACAGCGACTGGGCAAGGCTGTGCGCTTGCGCGGCTCGGGTACCCTCCCGGAACCGTGAGTATCTACGTGGAG
>ENSMUSG00000025956:1:64548444:64554444:-1:3120
GTTCCCGGGACTCTTTCGTGGGCGCGAGGGAAGCGCATCTGTGGCCCCCGGGTGTCGTGCGGGACGTGCTTTTTGTCCCGCGGGTTGTCCGCCAGT
>ENSMUSG00000073662:1:64664352:64670352:-1:5
TCTTCCGGGGGCGAGTGCCCCTCGGGAGGCCCATCCGTGTGCACGTGCCGCGAGCCCTTCGTGCCC
>ENSMUSG00000073662:1:64664352:64670352:-1:102
AGGTGCGCACCGGCCAAGTGCCCAACTGCGCGGTGCCCTGCTACCAGCCGTCCTTCAGCCCGGACGAGCGCACATTCGCCACC
>ENSMUSG00000073662:1:64664352:64670352:-1:258
TGGAACGATTCCGCTACCCTGAGCGCCCCA
>ENSMUSG00000073662:1:64664352:64670352:-1:401
ACTACCGGCCCTGCGCTGTGCACGGTTGT
>ENSMUSG00000073662:1:64664352:64670352:-1:592
CATTACGGCGCTGGCACTGAGCTCGGTGGACGGGGAC
>ENSMUSG00000073662:1:64664352:64670352:-1:923
ACCTGCGCGTGTCCGGGACCGGACGCTGGCCAGCCACGCGCCAAACCCGAGTAC
>ENSMUSG00000073662:1:64664352:64670352:-1:1062
CTTGGCGGCGGTTCACCAGCCGCTGCTGCTGCAGCTCTCGGCGGGGCCACAAGAGCGGTGGCGCTATGGCCGCAGGAGACTATGCGGAGGCCAGCGCCGCGCTCACCGGCAGGACCGGGCCGCCTGGCCCCACCGCCGCATAC
>ENSMUSG00000045005:1:64669026:64675026:-1:1914
GAGAGCGCCACTGCGTGTCCCTGCGTTGACTGTGCGCAGCA
>ENSMUSG00000045005:1:64669026:64675026:-1:1980
CAGTACGCCCCGGTTATCCGGTCTCAACCTCGCCAGA
>ENSMUSG00000045005:1:64669026:64675026:-1:2767
GACCCCGCCCTCGTAACTTCCCGGTCCACTATTGGCCGACGCTCTTCCGCTGCCCGCTCCGGGCGGGGCCGCGGGGCGCTCGCGGAGAGGCCAGGACAGCGGGGCGGTGGGCGGGGACCCGGAGAGCGATTCGTGGGACGGCCCAGCTCGGGGCAGGGCGGGAGGGGGCGGGAGGGGCGGTCCCGGGGCGGGGCCTCCCGGCGGGCAT
>ENSMUSG00000045005:1:64669026:64675026:-1:3015
GCCTGCGGCCGCGACTTGTCCTCTGCCGTCGCGCACAGCTCGGAGCTCCCTGGAGGTGGGCGAAAGAGTGCGAGAGCGCGGGGGAGGAGCCGAGCGGGGCGCGTCCCGAGAGCGCCGCCACCGCCCCCCGGAGTCTGCTGGAGCGCGGAGCC
>ENSMUSG00000045005:1:64669026:64675026:-1:3176
GGAGGCGGCGAGCGGCTGGCGGGACGCGGCGGCGGGTGCGGACTATGCAGTCCCCGCCCGACCAGCGCTGGCTGCTCGCTGTGCTGTGAGGTGGCGGGGTCCCCTCCGGCTGCCGCACCCCTCCGCGCAGTTCAAGTGCTGCCCGGCGCCCTTGCCCTTCGTCCCGGCCCCGGGACGCCGGTGGAAGGCACGGCCTG
>ENSMUSG00000045005:1:64669026:64675026:-1:3420
GAAGGCGAGTGACCGGCCCGCGCCGCCCATGGTCGAGGGGCGCCCTG
>ENSMUSG00000045005:1:64669026:64675026:-1:3544
TGGCCCGATTCGGAGTCGCGCGACTGAGGAGCCCGGCTGGTCGCAGAC
>ENSMUSG00000045005:1:64669026:64675026:-1:4083
CCGGCCGCAGATTCGTCGGCCAACGCAGAC
>ENSMUSG00000045005:1:64669026:64675026:-1:4144
GGAGACGATGGCTCGACCCGACCCGTCTGCGCCTCC
>ENSMUSG00000045005:1:64669026:64675026:-1:4447
CAAGCCGCTACCACCGTGCCGTTCCGTGTGCGAGCGCGCCAAGGCCGGCTGCTCGCCGCTCATGCGCCAGTACGGCTTCGCCTGGCCCGAGCGCATGAGCTGCGACCGCCTCCCTGTGCTGGGCGGCGACGCCGAGGTT
>ENSMUSG00000045005:1:64669026:64675026:-1:4599
ATAACCGAAGCGAAGCCACCACCGCGTCCCC
>ENSMUSG00000045005:1:64669026:64675026:-1:4669
AGGGGCGCCATCTTCCGGGGGCGAGTGCCCCTCGGGAGGCCCATCCGTGTGCACGTGCCGCGAGCCCTTCGTGCCC
>ENSMUSG00000045005:1:64669026:64675026:-1:4776
AGGTGCGCACCGGCCAAGTGCCCAACTGCGCGGTGCCCTGCTACCAGCCGTCCTTCAGCCCGGACGAGCGCACATTCGCCACC
>ENSMUSG00000045005:1:64669026:64675026:-1:4932
TGGAACGATTCCGCTACCCTGAGCGCCCCA
>ENSMUSG00000045005:1:64669026:64675026:-1:5075
ACTACCGGCCCTGCGCTGTGCACGGTTGT
>ENSMUSG00000045005:1:64669026:64675026:-1:5266
CATTACGGCGCTGGCACTGAGCTCGGTGGACGGGGAC
>ENSMUSG00000045005:1:64669026:64675026:-1:5597
ACCTGCGCGTGTCCGGGACCGGACGCTGGCCAGCCACGCGCCAAACCCGAGTAC
>ENSMUSG00000045005:1:64669026:64675026:-1:5736
CTTGGCGGCGGTTCACCAGCCGCTGCTGCTGCAGCTCTCGGCGGGGCCACAAGAGCGGTGGCGCTATGGCCGCAGGAGACTATGCGGAGGCCAGCGCCGCGCTCACCGGCAGGACCGGGCCGCCTGGCCCCACCGCCGCATAC
>ENSMUSG00000051344:1:64888100:64894100:-1:2950
GGCCCCGCCCGACCGCCTGCTCCTCCCGTAGGAGGGACCGGTCCTCACCGGCTGG
>ENSMUSG00000051344:1:64888100:64894100:-1:3026
GTTGCCGGGCTGCCGCGGGGAAGCTTTTGGGCGTGGGACCGCGAGAAGCCGCTTGTAAACAGAGCCGGGCCGGGATGGTCGGCAGCTGGAGCGCAGTCGCTGGCGGTGAGGAGGGCGGGCTGCCCGGGTCGGGGTCCTGCCGGGGGTCGGCTGCAGGCCGCAGGG
>ENSMUSG00000051344:1:64888100:64894100:-1:3202
AGAGCCGCGGTGAGCATCCTCCTCACGGCGGCCTTGGGCGGGGAGGGGGACGGGATGACGCATCCCCGGAGCTCCCCGGGGTCGCCGGGGTTCTTCCCACGCACCGCTTTCTGTTGTATTTCGCGCTGGG
>ENSMUSG00000061631:1:64925880:64931880:-1:2973
TTTTCCGGTTTCCGCGGCAGCCGCAGCC
>ENSMUSG00000061631:1:64925880:64931880:-1:3014
TCTCACGCGACACCCTGTACGAGGCGGTGCGGGAAGTCCTGCACGGGAACCAGCGCAAGCGCCGCAAGT
>ENSMUSG00000061631:1:64925880:64931880:-1:3493
TTGGCCGTCGCTGTTGGCCACGTGAAGATGACCGATGAT
>ENSMUSG00000025955:1:64964024:64970024:-1:2242
GCCTGCGTGTATGTGTACGTCGTGAATTACGCCCAT
>ENSMUSG00000070870:1:64982389:64988389:-1:2065
GTTACCGTGCATTTATCGGCAGCTCGAACAA
>ENSMUSG00000070870:1:64982389:64988389:-1:5417
ACAGGCGCTACCACGACTGGGGCGCCATG
>ENSMUSG00000067299:1:64994697:65000697:-1:2074
TAGTCCGTTACCTCGGAGTGAAACGCTGTCTTCGCCTGTCCTCCACAGAACGAAAGTGTCCGCCAGA
>ENSMUSG00000067299:1:64994697:65000697:-1:3733
TAATTCGGTCGAAGTCCTTTCGACAGA
>ENSMUSG00000067299:1:64994697:65000697:-1:4185
CCTAACGCATTAGAATCGCTTCACCGTTGCT
>ENSMUSG00000067299:1:64994697:65000697:-1:4439
ACAGGCGCTACCACGACTGGGGCGCCATG
>ENSMUSG00000025952:1:65004787:65010787:-1:3021
CAGAACGCAAACTAAACGAAAAGTCAGACTGAACCGCCTTAACACGAGGAG
>ENSMUSG00000025952:1:65004787:65010787:-1:3312
TTCAGCGACTCCATCCGCTCCTGCCGCCTCA
>ENSMUSG00000044429:1:65034639:65040639:-1:1546
TTCTGCGCAGCCTCGCTATGGTCTGCTTCTGCGCAGCCTCGCTATGGTCTGCTTCTGCGCAGCCTCGCTAAC
>ENSMUSG00000044429:1:65034639:65040639:-1:2724
CATTTCGAGCGCGCTGCATAGGGTGAGAAGCGCGCCCTT
>ENSMUSG00000044429:1:65034639:65040639:-1:3345
TTCAGCGACTCCATCCGCTCCTGCCGTTCCA
>ENSMUSG00000044429:1:65034639:65040639:-1:5838
ACAGGCGCTACCACGACTGGGGCGCCATG
>ENSMUSG00000044816:1:65054469:65060469:-1:77
TGCTGCGTTATGCCGTGGGGTGCGAGGCT
>ENSMUSG00000025950:1:65110390:65116390:-1:1294
TTTTACGATTCTACGAGACCTTCTGCGTGAGA
>ENSMUSG00000025950:1:65110390:65116390:-1:2753
ACACTCGGTCTCGGCGCTTCCGATAGC
>ENSMUSG00000025950:1:65110390:65116390:-1:2819
GTTCCCGAGGAATCTCCGCGGCGTGGCA
>ENSMUSG00000025950:1:65110390:65116390:-1:2922
AAAGTCGGAGGCGGCGAATGGCGTCGTGGAG
>ENSMUSG00000025950:1:65110390:65116390:-1:3032
CCTGCCGCTGGGCTTCCGAGCGAAGGT
>ENSMUSG00000025950:1:65110390:65116390:-1:3106
GTACGCGCGGGTGTGAGCCGGTGAGTAGCTGGGGCGCCTCCGGCTGCAAGCGGGCGCTCCT
>ENSMUSG00000025950:1:65110390:65116390:-1:3392
AAGGGCGCTTCCGAGGTTGGGATCGCTTTGGGAGGCGAGGACGTTGCA
>ENSMUSG00000025950:1:65110390:65116390:-1:3882
TCACCCGAGGTCGAGCAAACCCGAGACC
>ENSMUSG00000025949:1:65117978:65123978:1:2690
ACATACGGTAACAGCGACTGGCTGGCGTCTAATGCCTGGCGCGCGTGATGCTCACATGCACCGTCCTCCCCGCTTCC
>ENSMUSG00000025949:1:65117978:65123978:1:2962
GTAGGCGGAAGCGAGAAGCCGCAGTTACCGCGTAAGCCTCTGGGCTTCTCGGCGCGACCGCCGGCTGCCTGAGAAAGCCGGCGCTGTGCTTGGCCTCGGCTTCCCGGCCGAGAGTGGTGAGGCGGAGGCCGGGGAGGCGGGAGGCCCGCGGGGCCGGGGCGGGAGGCGAAGGTAAGGGAGGCGGCGAGGCATGGGCAGGCAGGGCGCGCAGTGGGAGGAAGGCCAGCGTGGGTCGCGGAGCACCGCCGGAGGGATGGCGAGGGCCCGGGGCTCTGCGGCCGAGACTCGGCCGGCGAGCGGGGAAGACCCGCCGGGAACCGGCTGGCTTCTGAGCGCCCGGCGGCCCTGTGTGGCGAGACCGGCCGCGGGCCT
>ENSMUSG00000025949:1:65117978:65123978:1:3990
GAGACCGACACACGTGCGGGGTGGCGGCGGG
>ENSMUSG00000025946:1:65242533:65248533:1:3092
AAGGACGCACTGGCGTCCTCCGCCCCC
>ENSMUSG00000025946:1:65242533:65248533:1:3225
ACTCCCGCGCCTCAGCTGCCCAGCGGTGCCTCGCTCCC
>ENSMUSG00000025946:1:65242533:65248533:1:3464
CAGGGCGCGCCGCACTGCACCGGTCTG
>ENSMUSG00000025946:1:65242533:65248533:1:3762
TATACCGAATAAATACCGTATTAAATACAGCTCGGGTCTTAAACGTTGAA
>ENSMUSG00000025945:1:65857798:65863798:1:4649
ATAGGCGCTACCACGATTGGGGCGCCATG
>ENSMUSG00000047839:1:66398621:66404621:1:2118
AATTACGCGGACGTTTATACACGGAAGG
>ENSMUSG00000047839:1:66398621:66404621:1:2606
GGTGCCGAAGAGGCCGCGTGGGGGACCGGCGTGCCCGTGCCATGCGGAGCGTGGACTCCCGCGGCCACCCCGCAGCTGCAGCCCCGGCCCCCGGCTCTGCTCCGCGGCTGGGCTGCCCCGCGCGGGCCGCTGTC
>ENSMUSG00000047839:1:66398621:66404621:1:2761
CAGGGCGCGGGGGCGGCGGGCCGGCCGTCTGCTCCGAGCGCCCCCCTCCGCGCCGCGCCGCTCCTCCGGCCCT
>ENSMUSG00000047839:1:66398621:66404621:1:2880
AGGGGCGAGAGCCGGGGGCCGGCGGCGAGGAGAGCCGCCTCTGCCTCGGGGAA
>ENSMUSG00000047839:1:66398621:66404621:1:2955
AGCAGCGCGACGAGGAGGCGGCGGCGGCCGGCGAGGAACCCGCGCTGGGTTCTGCGGTAGGACTCCCGGGAGC
>ENSMUSG00000047839:1:66398621:66404621:1:3147
GGTGGCGCTCGGGGGGTCGCCGGGTCGTCGCCACCGCAACCAACCCCGCCACTGAGGCCGTGCCGCAGCC
>ENSMUSG00000055567:1:66557404:66563404:1:2315
AGAAACGCCTTGGTCGTGAGGCGAGCCT
>ENSMUSG00000026005:1:66631092:66637092:1:2865
GGAGGCGGGACTTCCTCGCCGCAGGGCAGCTGCTTCCGGCAGAGTCCGGAAGAGAGTGCGAGGTGGGAGGGGGCGGAGCCAGTGCGGCGCGCCCAATCGGGACGGAGTCTTGGCTGGCCCGGGCTCTCGTGGGCTCACTCGCTCTAGGGAACCGGCACCATGGCGTCGGGCTGCAAGATCGGCCCGTCCAT
>ENSMUSG00000026005:1:66631092:66637092:1:3081
GGGGCCGAGTGCCTGCGCATGCTGGACTCGGGGGCCGACTAC
>ENSMUSG00000026005:1:66631092:66637092:1:3138
ATGGACGGGTAACTCCGCGGGGCTCGGGGCGGGCTGGCCGCGCGGGTCGGCGTCGCTGCACCTCAGCGAGCGCCTGTTGGGTGCACGGCGCCCCTGTGCGACGACGGGCTGCCTGGCCAAGCGCGCTGCCGAGGGCACCGAGCCGGCCCT
>ENSMUSG00000026005:1:66631092:66637092:1:3299
GGGCCCGGTCCTTTCCCCGCCACCCCGTAACC
>ENSMUSG00000026005:1:66631092:66637092:1:3404
CCCAACGGGACAGGCGCGACTTGCTCGATCGAACTC
>ENSMUSG00000026005:1:66631092:66637092:1:3499
GCTTCCGGAGTTCGACCACTTGCCGACTTG
>ENSMUSG00000026004:1:66747754:66753754:-1:2314
ATGCCCGGGTGCGTTTAACGGTGGTGAGCTGCGAGCTGCGAGCTG
>ENSMUSG00000026004:1:66747754:66753754:-1:2675
GAAACCGCAGCGCCCCGCAGCACGGCCGGCGGGGTGACTTTTGCGGGCTGGCACCGGGGTGGAGAGAGCGCGGGACAACGGCGGCGCGGAACGCACTGGGAGCCGGCAGAGTTCGGCCACCGCGCTCAGGCTGCTTTCAGAACGCTCCCAGCGGCTTCCGCGGGCCCCGCCCCCGCCGGGGTTTCCCCGCCGCCCGTCTCATTTGCATGGCGCGCCCCTCCCCCGCTGCCATTGGCCGGCGCCGGGCCCCGCCCTC
>ENSMUSG00000026004:1:66747754:66753754:-1:2943
CCCTCCGCCGTAGGGTTCCGTCCCCCGAGCGCCCGGAGCTGCGGGCAGCGGGCGGACTGTTAAACCGCGGCGGCGGCGTCAGCCGGGGCGGGAGCGGGGCGCGCTCTGGAGACGAGTCGGCGGCGCCCCG
>ENSMUSG00000026004:1:66747754:66753754:-1:3099
GAGATCGCCTCGGCGGCCCCCACCACGGCCGGACCGAAGGTGCGGCGGCGGAGGGCAGCCAGGGCGCCCCAGCAGGCGAGTGGCCGGCGTCGCAGCGGCGGGCTG
>ENSMUSG00000026004:1:66747754:66753754:-1:3216
CTCCTCGGCGGGGGACGGCGGCGGCGCGGGGCGGGAAAGAGCGGAGAAGACCGCCGGGTGGACTCGCGGGCTCGGCGTCCGCCGGGCAG
>ENSMUSG00000026004:1:66747754:66753754:-1:3328
CTTGCCGTTGGACTGCGGGCCCCGGCACAAGACCGTGCTTTGGGGCAGGGGTCGGACCGCAGCC
>ENSMUSG00000026004:1:66747754:66753754:-1:3424
AGACACGGCGGGGAGGGGAGGGCGGGGCAGGGGGCGGGCCTGGATTCGAGTCACGTGGGG
>ENSMUSG00000026004:1:66747754:66753754:-1:3520
GCTGGCGCGTGCGCAGAAGGCGGAACACGTGGTT
>ENSMUSG00000026004:1:66747754:66753754:-1:3650
CTTTCCGTAACGCTGAGCTTGGCTGGCCAGCGGCGACATT
>ENSMUSG00000026004:1:66747754:66753754:-1:3916
CCTTGCGAGGAGCGGGCGCTGCGTGGGCGTCCTCGGTACCCCCGCAGAAGGCGCGGTGGCGGTTCCCTGTCCTCGCTGTTCCCATCGCGGGTTCCCGGGAGA
>ENSMUSG00000026003:1:66793457:66799457:-1:2818
GAGGGCGCACGGGGCGTCGCGCAGAGCCTGGCGCAGACCCCGCCCGAGCTGGCGGCACCGCCCTGCGGCCCGCAGTTGGCTGTCCCCGAGGCCCGCCCCACCGTCCCGCCGTCCGGCCGCCCCTCTGTCCGCCTGCCCCCGCCGCGGAGCCCGCCAGTCCCGTCCGCCGCCGTCCATCCCGCCATGGCTGCGCGCCTGCTCCTCCGCTCCCTGCGCGTCCTGAGCGCCCGCTCGGCGCCACGCCCGCTGCCCTCCGCCCGGTGAGTGCGGGTACAGCCTGGGGTACCGGCAGCCGGGGCGGCGGAGCT
>ENSMUSG00000026003:1:66793457:66799457:-1:3138
TGTGACGCGCTACGGTCAAGCCGGGGCGACGCGGCCGGAGGA
>ENSMUSG00000026003:1:66793457:66799457:-1:3211
CTGCCCGCTGTGGCGTGGAGAACTCGGGGTGTCCCCACCACGGTCCGCCGCGCCCCA
>ENSMUSG00000026003:1:66793457:66799457:-1:3363
TTTAGCGGGAGCGATCACCCCCTGGGCGCTCTGCCACCGAGTAGTGCGACCTT
>ENSMUSG00000026003:1:66793457:66799457:-1:3513
CATCCCGACTCAGGCGTCCAGGCGTAGGC
>ENSMUSG00000061816:1:66875240:66881240:-1:3019
CCAGACGCTGGGCTGCGGGTCAAGCGAGTCA
>ENSMUSG00000061816:1:66875240:66881240:-1:3140
AAAGACGTGAAGAAGCCCGCTGCTGCGCCTGC
>ENSMUSG00000061816:1:66875240:66881240:-1:5195
TAAATCGATGCTGGTACGAGCAAGAAACGCTAAGGAAGATTTCGAAGTTGTACGAATGA
>ENSMUSG00000026000:1:66969073:66975073:-1:2976
GTGGGCGGTAAACGCGCCGCATCTGTTATTGTCGCCGCTGCGCGGTTTGCGGAGCCGCTGGAGAGGCGTGCGGGTTC
>ENSMUSG00000026000:1:66969073:66975073:-1:3114
CCTCCCGCGGGGCTCCGAGCAGCGGCCGCTGTCCCGCGCGCTTGCGGAGCGGCTGCCAGCCGGGGACCGCTCGGAGGG
>ENSMUSG00000062209:1:69037964:69043964:-1:1510
TATGGCGTGGCCCTAACGGCTCGAAGGT
>ENSMUSG00000062209:1:69037964:69043964:-1:2341
GGCTGCGGCTGGAGACCGCGGAGCGTTGGAAATGACGTTCGGAGCT
>ENSMUSG00000062209:1:69037964:69043964:-1:2645
GAGAGCGAGCGAGCGAGCGAGAAAGTGAGGAGGGAACGAGCGAGCGGAGGA
>ENSMUSG00000062209:1:69037964:69043964:-1:2712
CTGTACGTTGTGCTCGGAGCACCAGCCGCACAGTCGCGCTCACTCCCACCCGCGCGCCCTCCTCCGCGGCCCCTTGCCGGGTCCGCGGGTCCACGGGTCCTGGAAGCCGCCGCCGTCGCCGACTGGCTCTCCGGCCCCGGGAAGCCCGTGCACCAAGCGCGCCGCGCCCGCCCCCCTTGCGCCCCCCACGCGCTCCCGGCTGA
>ENSMUSG00000062209:1:69037964:69043964:-1:3045
GGCAGCGGGGACCGTCCAGCCCAGCGCTTCTCAGTCAGGTGGGTCGCGGTCTCGCGGTTCCCGGTCGCGCTCCA
>ENSMUSG00000062209:1:69037964:69043964:-1:3356
TTTCTCGCGCGTTTTCTGGGAGCCTAAGCGGGATCGCTTCTGGTGGCGCCCGTTGTTCGGGGCGTGGGA
>ENSMUSG00000062209:1:69037964:69043964:-1:3571
GGCTGCGGCGGAGCGCGGCCGGGGAGCCGGGCTT
>ENSMUSG00000062209:1:69037964:69043964:-1:3652
GCCTGCGGGGTCACACCGGACGCCCAG
>ENSMUSG00000062209:1:69037964:69043964:-1:3694
TGGAGCGCACCGGGTGCGCGCCTCGGCCGGGGGC
>ENSMUSG00000062209:1:69037964:69043964:-1:4062
GAGCTCGCGGGTGGCGCTCACTGACTTAGCCCGAGGCGGGCCGGGTGGCGGCGTCCTGAGCGCTGCC
>ENSMUSG00000062209:1:69037964:69043964:-1:4198
AGTGTCGCTGTCGTGCTGGGGCCGCCAGA
>ENSMUSG00000062209:1:69037964:69043964:-1:4386
ATTTCCGGAACCTTCCGGGGCTGGTGGCGGGAACGTGGGCGTCAGC
>ENSMUSG00000062209:1:69037964:69043964:-1:4529
TTTCCCGCTCCGCCCCCGCTCCCGCCTCT
>ENSMUSG00000062209:1:69037964:69043964:-1:5510
CATAGCGCGCGTCTCCTCTCTCGCGGTTAG
>ENSMUSG00000025997:1:69617348:69623348:-1:2373
TCCTCCGGGTGCCGGGAGCCGGGAATCCGGGGAGGTACCGGGCCA
>ENSMUSG00000025997:1:69617348:69623348:-1:2427
CTTCCCGCGGCCGACATGAGCCGGGGGAGCCCGAGATCGTCCCTCCCGCGCGGCCAGCGGAGAACGTGAGCAGCGGGGCGCGGGGAGAGGGGCGGAGCCGGCGCGGGGGGCGCGCGGGGCGCGGAGGAGGCGCGGAGGAGGCGCGGAGCCGCGCGGCACTTGTCCTGTAATCGATTGCCGAGCGCGCCGAACGAGCGGCCGAGCGCGCAGACACGCGCCCCCGCCCCTCCCGCCCGCGCGCTCGCCCGCTCGCTCGCTCGCTCACCCGCCCGCCCGCTCCCGGCTCTCACGGACCCGGGCGCTCGCTGACGACCCC
>ENSMUSG00000025997:1:69617348:69623348:-1:2753
CCCTCCGCGCGCGCGCGGCCGCCACCGCCGCCGCCGCTGCCCGCCCTCCGCCCGCGGGCGTCTGCGCGAGCCCGGCCGGCGGGGGAGATGTGCTCGGGCTCCGCCGGATCGGTTTCTCGGGGTT
>ENSMUSG00000053153:1:69757212:69763212:1:2856
GGCAACGCGTTGCCGTAGTAACTGCGGACGCGCAGAG
>ENSMUSG00000053153:1:69757212:69763212:1:2914
TGCCCCGCTGGTCGGGGTGAGGGGTCCCGGGTTCTCGCGAGAGTCGCGACGCCAGTCGGAGGGGCACCGAGGGGCGCAGTT
>ENSMUSG00000053153:1:69757212:69763212:1:3006
TGCTCCGTCTGGGGTCCCGCCGCTGCGGGTGC
>ENSMUSG00000053153:1:69757212:69763212:1:3064
CCCACCGGCGAGGTGACAGAGGCGGTGACCTCCGAGGGCGCCTAC
>ENSMUSG00000053153:1:69757212:69763212:1:3153
ACTGACGGGGCCTGCGTAGGGGCTTCCTGTCGGGGCGTCTGTGGACGCCATT
>ENSMUSG00000045648:1:70655923:70661923:1:3049
GTTGGCGCTGTCCGTGGTGCTGAGGAATTCCCGGCTGCCGGCAGG
>ENSMUSG00000073653:1:70958245:70964245:-1:362
TGAGTCGGATCAGCGCTTCTGTACGCAGTACATCGTCTACGAAGAC
>ENSMUSG00000073653:1:70958245:70964245:-1:4137
TCCAGCGCCGTTTTCAGCATTCGACACATCCGGGTCA
>ENSMUSG00000060893:1:70958866:70964866:-1:983
TGAGTCGGATCAGCGCTTCTGTACGCAGTACATCGTCTACGAAGAC
>ENSMUSG00000060893:1:70958866:70964866:-1:4758
TCCAGCGCCGTTTTCAGCATTCGACACATCCGGGTCA
>ENSMUSG00000026196:1:71033126:71039126:-1:2723
GGCCCCGCCGCTCAGTTTCCCGCTCAGGAAGTTTGAGCGCGCTATACCCCGCCTCC
>ENSMUSG00000026196:1:71033126:71039126:-1:2819
AACCCCGCGCCTTGGCACTTTGGTTTCCGCGGTCCGCCCTA
>ENSMUSG00000026196:1:71033126:71039126:-1:2985
TTTACCGCGTTTCAGCCTCCGAGCCGGAGGCGTCCGACCAATTCAGAGACTCCGCACGCAGCAGGATCCGGCGGTGACCAGCGGGGTGCGGCGCTAGA
>ENSMUSG00000026196:1:71033126:71039126:-1:3154
GCTCCCGTGCCCGCCATGGAGCCGGCTACCGACGGGCTTTGGGCCCACAGCCGCGCGGCGCTTGCCCGCCTGGAGAAGCTGCTGCGCTGCTCCCGCTGGTAAGGACCGGCCTGGCGACCTAGTGTCGTCTGTCCCTCCGTGTCC
>ENSMUSG00000026196:1:71033126:71039126:-1:3348
TCAAACGGCACTTTTCGAATTTTCGCGGGAGAACTGCCTTCGGGGCGTGGCTCAAAGCGCAGCTCGTTGGT
>ENSMUSG00000026196:1:71033126:71039126:-1:3430
GGTGACGCTCGGAGCTGAGCCGAGCTA
>ENSMUSG00000026196:1:71033126:71039126:-1:3488
GGGAGCGTGGTCCCGTGGTTGCGTGCGGGGCA
>ENSMUSG00000050296:1:71345118:71351118:-1:4484
TGAAGCGTCACGTGATCGAACGGGTCT
>ENSMUSG00000026192:1:71487367:71493367:1:2832
AGATGCGCGCGAACCGCGAGTCCCCACGCCCAG
>ENSMUSG00000026192:1:71487367:71493367:1:2919
GCAGCCGCCCCGCCCAGCGGCGCCTTC
>ENSMUSG00000026192:1:71487367:71493367:1:2972
AGGGGCGGGACCTCGGGGTCACGTGGGGTCGACACGCCCTG
>ENSMUSG00000026192:1:71487367:71493367:1:3025
TGAACCGCGGGGTCCGGCCTGCCTGCCTACGCACGTGGCCTGTCCGTCCCTTGACTCCGCGACCCAACGCAGCA
>ENSMUSG00000026192:1:71487367:71493367:1:3410
CTGGTCGCTTCCGGAGGCACGGCAAAAGCGATCAG
>ENSMUSG00000073652:1:71583200:71589200:1:2702
TCCCTCGATAAAGCGCGCACTCACACACGTTCGCACAGCCACGCACGCGCGCAAAA
>ENSMUSG00000073652:1:71583200:71589200:1:2801
CCTGCCGCCGGCCGGTTTGAACCAGACTGTCGGTACTCACGCTTGC
>ENSMUSG00000073652:1:71583200:71589200:1:2905
CTTCCCGGCTTCGGTGCAGCGCACCGAGGTC
>ENSMUSG00000073652:1:71583200:71589200:1:3161
TGCAGCGCAGCGGGTGCGAGCGGTTGA
>ENSMUSG00000073652:1:71583200:71589200:1:3221
CTTCCCGCCCCCCACGAGGCCCTGCGCGCCGGGGAGGAGGGTCCGGTCCGACTCCTCCCGCCCCTCCTGCCGCCGCAGCCGCCGCCGACCGCGCGCCTATTGGCCCAGAGTCCGGGTGACGTCACGGGGTACGGTGGGTTCGCCCCGAACAA
>ENSMUSG00000026193:1:71583380:71589380:-1:2810
TTGTTCGGGGCGAACCCACCGTACCCCGTGACGTCACCCGGACTCTGGGCCAATAGGCGCGCGGTCGGCGGCGGCTGCGGCGGCAGGAGGGGCGGGAGGAGTCGGACCGGACCCTCCTCCCCGGCGCGCAGGGCCTCGTGGGGGGCGGGAAG
>ENSMUSG00000026193:1:71583380:71589380:-1:2995
TCAACCGCTCGCACCCGCTGCGCTGCA
>ENSMUSG00000026193:1:71583380:71589380:-1:3247
GACCTCGGTGCGCTGCACCGAAGCCGGGAAG
>ENSMUSG00000026193:1:71583380:71589380:-1:3336
GCAAGCGTGAGTACCGACAGTCTGGTTCAAACCGGCCGGCGGCAGG
>ENSMUSG00000026193:1:71583380:71589380:-1:3425
TTTTGCGCGCGTGCGTGGCTGTGCGAACGTGTGTGAGTGCGCGCTTTATCGAGGGA
>ENSMUSG00000039395:1:72142319:72148319:-1:2716
CTCAGCGGTCACCTCCGGGGTTCTGCGGGGCGCCTGGAGCGCGCTCGCTCCCTAGAGGGCAGCCGTGGGCGTCGCAGGACGCATGCGCTCGGGCGGCACCCGGGGAA
>ENSMUSG00000039395:1:72142319:72148319:-1:2842
GCTCCCGCGGCAAACGCGCAGCTCGCGTCCCCACGGCCGGCCGCGGCGTGATGCGCACGGCCCGGCCCGTGACGCCGCGGCCGTCCCTGTCCCCGTCCCCGCGTCCCCGCCGCCATCGCGCGCCCGGCTCCGGGATCCCGGCGCCGGGCCTCGCTCCCCATGGGGCTGCGCCGCTGGCTACGGAGCGCCTGCTGCTGCTGCCCGTGCCGGTGCCTGGAGGAGCCCGCGCGGCCCGAGAAGGAGCCGCTGGTCAGGTGCGTATCGGGCCGCCTCGCGGGGTGGGGACCCGGGTGTCGTCTGAACCGGGGAA
>ENSMUSG00000039395:1:72142319:72148319:-1:3167
CACACCGCGGTGCCACCCGGCCCCCCTCGGCCCCGGTCTCGCACAAGACGATTTAAGCTCCGGATCC
>ENSMUSG00000039395:1:72142319:72148319:-1:3339
CTCATCGGATGAGACGGACGAGCGTGGGT
>ENSMUSG00000039395:1:72142319:72148319:-1:5385
CATAGCGAAGCGTTGATGAGCCGGGCTA
>ENSMUSG00000026189:1:72214512:72220512:-1:529
AAACCCGGGCGGCGGGAGGCCGAGACA
>ENSMUSG00000026189:1:72214512:72220512:-1:2871
GCAGACGGCTGCGGGCGGCCGCCAGGAGCGGTCCA
>ENSMUSG00000026189:1:72214512:72220512:-1:2920
CCTAGCGCGCCGCGAAGGCGGGGCCTGGGCGGGGCCTGAGGCGGGACCACGCGGACTTAGGGGCGGGGTC
>ENSMUSG00000026188:1:72214603:72220603:1:2922
GACCCCGCCCCTAAGTCCGCGTGGTCCCGCCTCAGGCCCCGCCCAGGCCCCGCCTTCGCGGCGCGCTAGG
>ENSMUSG00000026188:1:72214603:72220603:1:3006
TGGACCGCTCCTGGCGGCCGCCCGCAGCCGTCTGC
>ENSMUSG00000026188:1:72214603:72220603:1:5356
TGTCTCGGCCTCCCGCCGCCCGGGTTT
>ENSMUSG00000026187:1:72240643:72246643:1:5
TTCCCCGCCTTGCACGCGGGACGTCTGG
>ENSMUSG00000039372:1:72467138:72473138:-1:1361
TCATCCGCTCCCTCGGGCTCAGGGCGATGAA
>ENSMUSG00000039372:1:72467138:72473138:-1:2412
GGAAGCGGTGAGAGGGACGAACGGTGGA
>ENSMUSG00000039372:1:72467138:72473138:-1:2785
CTGAACGCAGCAGCGGCTTCACGGCCGCTCGGGTGG
>ENSMUSG00000039372:1:72467138:72473138:-1:2863
GTCCTCGGACCGCCAGCCTACCGCCCGGCACC
>ENSMUSG00000039372:1:72467138:72473138:-1:2938
GCAGTCGCGGCGGCGGGTGCTGAGCAACCGCGGAAGA
>ENSMUSG00000039372:1:72467138:72473138:-1:3537
GGAGTCGCGACCGCGCTGGACCGCGGGCAG
>ENSMUSG00000039372:1:72467138:72473138:-1:3623
GCAGTCGCTTCTGCCGCCACAGCAGCAGCGCCGGGCGCGTGCAG
>ENSMUSG00000039354:1:72513478:72519478:1:3204
GGAGACGGACGAGACCAAATACGGCAAG
>ENSMUSG00000046330:1:72641879:72647879:1:2225
CCAGCCGAACTGTAACTCGGCCTGGGAGCGGATCCTAGGCGTTTAC
>ENSMUSG00000046330:1:72641879:72647879:1:2286
GCACCCGGCCTGGCGATTTTCCGAAGTA
>ENSMUSG00000046330:1:72641879:72647879:1:2385
AAACCCGTCTCTTCGCGAGCAGAACGCAAGAAATCGCATCT
>ENSMUSG00000046330:1:72641879:72647879:1:2516
GACAGCGAATAAACCGCCAGAACACCGAGTTCACTTCCGAGAGAGGAGGTCGCGTCACTTCCGCTCGCCGGTCTAAAACCGCGCATGCGCATTGCGTCCCT
>ENSMUSG00000046330:1:72641879:72647879:1:2638
GGTTCCGGCGACATGGTGAGTGTCTTCGTAACCGCTTTGGAAGTCGCTATCCATCGTCATCTGCCTTAGTCTCCGGCGTCCCGCTCTC
>ENSMUSG00000046330:1:72641879:72647879:1:2765
GCTGTCGGGCTTCTCCCGGCGTCTGGAGCCCCGTACGCGGCCGGAGGCGGCTCGGCGGGGCTTGGCCCAGCGCGGTAGT
>ENSMUSG00000046330:1:72641879:72647879:1:2933
CTCAGCGGCGCGTTGGCGTGCACCGACTGG
>ENSMUSG00000046330:1:72641879:72647879:1:3016
AAGGTCGGCATCGTCGGCAAGTACGGGACCCGCTATG
>ENSMUSG00000046330:1:72641879:72647879:1:3166
GCTCCCGAGCTAAGGCGGTTTGGGCTCGCTTTTTGCGGAGCATTCGTTGTT
>ENSMUSG00000039323:1:72754699:72760699:1:712
GGTGCCGGCATCAGACGCCTGTGTCCGCAGGC
>ENSMUSG00000039323:1:72754699:72760699:1:2691
CTCCACGCCGATTCTACCCACGCTTGC
>ENSMUSG00000039323:1:72754699:72760699:1:2844
AAGCACGTGCCCTCACGCAAGAGTGCGGGGGG
>ENSMUSG00000039323:1:72754699:72760699:1:3012
GGAGGCGTCTCCCGCATTCGTCTGGGCCGTGCCACCTGCCCGCTAGCTCGCTGCACTACCGTTGCC
>ENSMUSG00000039323:1:72754699:72760699:1:3091
GCTGCCGAGATTGGGCGGCCCCGCGCTGCCGCTGCTCCTGCCGTCGTTGCT
>ENSMUSG00000039323:1:72754699:72760699:1:3155
TTGGGCGCGGGCGGCTGCGGCCCCGGGGTGCGCGCCGAGGTG
>ENSMUSG00000039323:1:72754699:72760699:1:3214
CTGCACGCCCGAGCGTCTGGCCGCTTGCGGGCCCCCACCCGACGCGCCCTGCGCCGAGCTGGTGCGAGAGCCCGGCTGCGGCTGCTGCTCCGTGTGCGCACGGCAGGAGGGCGAAGCATGCGGCGTCTACATCCCGCGCTGCGCCCAGACGCTACGCTGCTATCCCAACCCGGGCTCCGAGCTG
>ENSMUSG00000039323:1:72754699:72760699:1:3416
ACAGGCGCGGGTACCTGTGAAAAGAGACGCGTGGGC
>ENSMUSG00000039323:1:72754699:72760699:1:3867
ACCACCGGTCGAATGTTTAGCGGTGGGCGTGCTGCTGGCTGCCGCGCACAG
>ENSMUSG00000039323:1:72754699:72760699:1:4055
AGCTGCGTTCCGGCACCCTGGCTGTGCGTCTGGGCCTCCGGTCAG
>ENSMUSG00000026185:1:72805072:72811072:-1:2955
AAAAGCGCCTGCTCGACCAGAGCCCGCAGTC
>ENSMUSG00000026185:1:72805072:72811072:-1:3089
TTCTCCGGACTTCACGCAGAACCTGCGGGTTTCGAAGAG
>ENSMUSG00000026185:1:72805072:72811072:-1:3223
TCAGCCGCCGACGCCTCTTACCTGTTCTGCGGCAGCAGCGCAGCTGGCCGCTGAGACCGAGCGGAGTG
>ENSMUSG00000026185:1:72805072:72811072:-1:3443
TGACCCGATCCCGCCTGGGGGTTTCTACGGTCTCCGCTCGCTCTGCGTGCACCTGGCGCGCCTCT
>ENSMUSG00000026185:1:72805072:72811072:-1:3895
ACTTGCGCCCTGGCGGAGGGACAGTCGTGTGGCGTCTACACGGAGCGCTGCGCCCAG
>ENSMUSG00000026185:1:72805072:72811072:-1:3984
GAAGCCGCTGCACGCCCTGCTGCACGGCCGCGGGGTTTGCCTCAACGAAAAGAGCTACGGCGAGCAA
>ENSMUSG00000026185:1:72805072:72811072:-1:4127
GGGACCGGGGACCGATTGGGAACCCGCGCGCTTTGCGCGCGCAGCA
>ENSMUSG00000026185:1:72805072:72811072:-1:5807
ACAGCCGAATTGCGCAAGTTATGACTCCGCAGTATCCTCGCCCCA
>ENSMUSG00000026182:1:72946106:72952106:-1:3131
AATACCGGAAGAGCGTCCTGAAAAGTAGGAAACGGGGCGATGAT
>ENSMUSG00000055322:1:73855909:73861909:-1:610
GAGTCCGTGGCGAGGACAGCGGTGGCAGGGCCTCGAGCTCAGGACGTTGAG
>ENSMUSG00000055322:1:73855909:73861909:-1:2054
TTTGCCGCTGTGCAGCGTGGTGCAGCCTGCCGCAGCTCCCCGTCATC
>ENSMUSG00000055322:1:73855909:73861909:-1:4059
CTTGGCGGAAGACTGCGGGTGGGTCATCGGCTCGTAGGC
>ENSMUSG00000061815:1:74055748:74061748:1:780
CATATCGGCCCGCCTCTGTCCGTATGG
>ENSMUSG00000061815:1:74055748:74061748:1:1700
TGGACCGGGCTCTGCCGTGCCCGCTGCCCGCATCCGGCCCA
>ENSMUSG00000061815:1:74055748:74061748:1:1760
GCAGCCGCCTCCTCGGGTCGGGCGCCGCACCCCCGGGCTCACAGCGCTCGGGCCGCGCGGGGCCCGGCGGAGTCCCGGGGGGCTGCGGGCCGCAGGAGGGCAGAGGCTCGAGCGCCTCGCAGCA
>ENSMUSG00000061815:1:74055748:74061748:1:1904
CCATCCGGCCCGGGACCCGGCGGGCCCGGGGCGGGGACGCGGACTACCCGCGAGCCGGCCCG
>ENSMUSG00000061815:1:74055748:74061748:1:1975
CCCAGCGACCTCTCGGCCCCAGGCGTCTGCGACGTGGGGAAGAAGGGCGACGCCCCCGGCCCGCCCCGTCGGAGTCCGCCTCCGCCTCCGCCACCGCTCTG
>ENSMUSG00000061815:1:74055748:74061748:1:2087
GAGTGCGGGGCCTGGCGAGGGGCGGCGACACGGACGCTGGA
>ENSMUSG00000061815:1:74055748:74061748:1:2145
GGACCCGAGGGCGCGGGAAGGCGGGAGGGGCGGCGGCGGGATCCCCGGGACA
>ENSMUSG00000061815:1:74055748:74061748:1:2206
GGGAACGCAAGAGAGCGACGCCGTGACT
>ENSMUSG00000026180:1:74084201:74090201:1:1382
AGGTTCGATCCCCGGATCACGCCTAGTCGAAGAA
>ENSMUSG00000026180:1:74084201:74090201:1:1866
ATATACGAGCGTCAGATGACCGGTTGA
>ENSMUSG00000026180:1:74084201:74090201:1:5486
GGCAGCGCGTGGCGTGGACAAACTAATGACGTGAAATCCCGCTGCA
>ENSMUSG00000048480:1:74124838:74130838:-1:5210
CCACCCGTACGCTGGCCCGAAAGCGCTACT
>ENSMUSG00000048480:1:74124838:74130838:-1:5780
CACACCGCCGTGTTGCCTTTCATACGTCTCTCACCGCTATT
>ENSMUSG00000006304:1:74166784:74172784:1:2773
AGGAGCGGGGCGGCGTGTGGCGCATGCGCACGC
>ENSMUSG00000006304:1:74166784:74172784:1:2824
CTCACCGGGACGCGCTTGCGGGCGAGTGCACGCGCGAGGTCGAAGCGGAAATGGCGCCGCGGGGCCGCGCGTGCGGGCGGCGAGCGGAAGTGGGTGTGAGAGCGGAAGTGGCCGGCTGGAGCCGGGGGCTGGGCGGGGACCGGGATCGTCAAGTAAGGCGGCGGCGGAGGCGGCGGCGGCTCGGCAGGCGGGTTGAAGCTTCGGGGGCCAGGTCGGTCGGGTGG
>ENSMUSG00000006304:1:74166784:74172784:1:3063
GGCAGCGCGTGCCGGGCCAGCGCGTGTGTCCGCCTCT
>ENSMUSG00000006304:1:74166784:74172784:1:3149
CCCCTCGTCAGGGGCAGCGGGGCCGCTCCCTCCGTCCTACCCTCGATTGC
>ENSMUSG00000006304:1:74166784:74172784:1:3269
ACAACCGCATCATCGAGGAGACGCTCGCGCTCAAGTTCGAGAACGCGGCCGCCGGGTAAGCGCACGCCGGGAGGAGGCCGAGTTG
>ENSMUSG00000064272:1:74208807:74214807:1:35
ACTCTCGGCTTCCGCACTGTGAACGTGTCC
>ENSMUSG00000064272:1:74208807:74214807:1:3109
GGCATCGCCCTGGACCGCCACTTGCGCAGCC
>ENSMUSG00000064272:1:74208807:74214807:1:3590
AGATCCGCCGACTGGAGCGGGCAGTGTGCCGCGATGTA
>ENSMUSG00000006299:1:74214873:74220873:-1:455
ATACTCGCCCGTGTTGGACACCCGCATGTTCTGACGAGCTT
>ENSMUSG00000006299:1:74214873:74220873:-1:2141
CATCCCGTCGAAGAGGAAGCTGAAGCCCGAAGACGAGCTGCTTCGCACAA
>ENSMUSG00000006299:1:74214873:74220873:-1:2333
AGACACGCCGCGCAACCTAAACGCAGGA
>ENSMUSG00000006299:1:74214873:74220873:-1:2527
TACCCCGGAGGACGCGGGCATTTCTCGCCCCCCGGCCCTTCAGCGCCGTAGCAGCTACCACCGCCGCCATGTTCGGGTCC
>ENSMUSG00000006299:1:74214873:74220873:-1:2888
ACTGTCGCCATTGGCCCGGATGCCGTCGCTCTTTCGGCCGGGAGT
>ENSMUSG00000006299:1:74214873:74220873:-1:2962
GGGCTCGAGTTCCGCGTCGTCGCGCAGAG
>ENSMUSG00000006299:1:74214873:74220873:-1:3023
TGGATCGGTAGCTTTCGCCGCATGGAGTCCGAATCGGAGAGCGGAGCGGCCGCTGACACCCCGCCTCT
>ENSMUSG00000006299:1:74214873:74220873:-1:4507
GGGGGCGAAGACGACAAGGCCTTCGTGTGGAGGCTCGGTGAT
>ENSMUSG00000026179:1:74215241:74221241:1:1086
ATCACCGAGCCTCCACACGAAGGCCTTGTCGTCTTCGCCCCC
>ENSMUSG00000026179:1:74215241:74221241:1:2544
AGAGGCGGGGTGTCAGCGGCCGCTCCGCTCTCCGATTCGGACTCCATGCGGCGAAAGCTACCGATCCA
>ENSMUSG00000026179:1:74215241:74221241:1:2644
CTCTGCGCGACGACGCGGAACTCGAGCCC
>ENSMUSG00000026179:1:74215241:74221241:1:2702
ACTCCCGGCCGAAAGAGCGACGGCATCCGGGCCAATGGCGACAGT
>ENSMUSG00000026179:1:74215241:74221241:1:3028
GGACCCGAACATGGCGGCGGTGGTAGCTGCTACGGCGCTGAAGGGCCGGGGGGCGAGAAATGCCCGCGTCCTCCGGGGTA
>ENSMUSG00000026179:1:74215241:74221241:1:3274
TCCTGCGTTTAGGTTGCGCGGCGTGTCT
>ENSMUSG00000026179:1:74215241:74221241:1:3444
TTGTGCGAAGCAGCTCGTCTTCGGGCTTCAGCTTCCTCTTCGACGGGATG
>ENSMUSG00000026179:1:74215241:74221241:1:5139
AAGCTCGTCAGAACATGCGGGTGTCCAACACGGGCGAGTAT
>ENSMUSG00000006301:1:74234367:74240367:-1:427
AGGATCGGTGACAAGCGCCTTTAGCACGGAGCC
>ENSMUSG00000006301:1:74234367:74240367:-1:2896
GGTCTCGGGGTGCCGGGCGGCTCCTCCCCACTGGCGGCGGAGAGAGACGGGGCGGGGCACGGAGCC
>ENSMUSG00000006301:1:74234367:74240367:-1:2985
GTCCTCGCCAGCGCCCGGAGGCCCAGGCGGATCTCACGGTCCGGAACAGCGCAGGC
>ENSMUSG00000006301:1:74234367:74240367:-1:3050
GGCTGCGGCCGTTGGAGGTGGGGACCCGAGACCGGCGGGGAA
>ENSMUSG00000006301:1:74234367:74240367:-1:3103
TGGGGCGGCGCTGCGCCCAGGCGCCCGAACTTTTCTGGCACGCGCGGGCCGACTCCGGTCGTGCTCCGGAGCC
>ENSMUSG00000006301:1:74234367:74240367:-1:3220
ATGTGCGCCCGGGCAGGACATATGGCCCGGGCTTGTGGCGCAACCGCATTCGGTGCGCACCCGCGAGCTGACCCGCTTCT
>ENSMUSG00000026177:1:74305410:74311410:1:116
ATACCCGAAGCCGAGTGTGGCGGCTCA
>ENSMUSG00000026177:1:74305410:74311410:1:2211
TCATTCGCCCACTAAACGACGTCCTTACGACTGG
>ENSMUSG00000026177:1:74305410:74311410:1:3411
AGTTGCGGGGAGCGGAGGTCGAGGTCGTGGGA
>ENSMUSG00000026176:1:74321806:74327806:1:1261
ATCAGCGCCCCACACTCGCTGCTCGTGCGCACGCAGAG
>ENSMUSG00000026176:1:74321806:74327806:1:1478
ATAAACGAACCGCAGCCCTAGAGCGGCGCAACT
>ENSMUSG00000026176:1:74321806:74327806:1:1607
CTGAACGGTTGCGGTCTCAGGCGCCCAAGGGCGGGCGCTGGGCCCTCCCTCCGCGGGCGTCCCC
>ENSMUSG00000026176:1:74321806:74327806:1:1802
AAGGACGAAGGGGCACGTTTCAAGCCGAGGGA
>ENSMUSG00000026176:1:74321806:74327806:1:2777
AGCCCCGACGTCCTCGGGCACTCCCCGACTGGGCGCCTGGGGCGGGCCTCAAGTCCCGGGGCTCGGTGGCCCGCAGCGGCGGGTTACGGCTGTCCGCTCTGCCACGCAGCCGCAGAACGCTCGGTCCGGCCAGCACACCGCAGGAAGAGAGGCGACGCCCCCTGGATCTCCGCAGCAACCCGGCCCGCCTCCCAGCCCGCCGGGCCC
>ENSMUSG00000026176:1:74321806:74327806:1:2997
AGCTGCGGCGGAGTCCCAGGCGCGCCGAAGCCGTTGCC
>ENSMUSG00000026176:1:74321806:74327806:1:3052
TGAAACGGCGCCCGGGTTCCATGTTTGCATCCGCCTCGCGGGGAG
>ENSMUSG00000026176:1:74321806:74327806:1:3215
CCCCGCGCCCCGATTCCGGCCCGAGCCGGGGGGGAGGCCGGGCGCCGGGGCCAGAGTCCGGCCGGAGCGGAGCGCGCCGGG
>ENSMUSG00000026176:1:74321806:74327806:1:3338
GGAGGCGCGGGGCCCGCTGCGGGGCAAAGGTAGGCGGGCGGCGGGAGGGCAGAACCGGACTAGGGGCCGTCCCCGCGCTGCGGTCGCTGCCGCTGTCCCGGGCGCGCGCCTCGGCCTGGCCCGGCCCGAGCCCCGGCCAGTGCGGCCGAGAGAGTTTGAACTCCGCGAGAGTCTGAGGCGCTGGGCGGGGCCTGGCGCCACCAGTGCGCTCGAGGCTTCTCGTAGTG
>ENSMUSG00000026176:1:74321806:74327806:1:3579
GAAGGCGAGCGAGGGGCTGGCGGGCTCCCGGGCGTCACC
>ENSMUSG00000026176:1:74321806:74327806:1:3629
TTTGGCGCCAATGGGACGAGAAGGTGGGGGTGAGGCGGCCACCCGGCCACCCGCTGAGGCTCCGCCCCC
>ENSMUSG00000026176:1:74321806:74327806:1:3792
AAACTCGGGCGTCACGCGTGGAGGTGCAGACGACACCTTCGAAGGC
>ENSMUSG00000026176:1:74321806:74327806:1:3916
TAGGCCGGTTGGCCTCGGGCCTGTGCACGCTTGC
>ENSMUSG00000026176:1:74321806:74327806:1:5253
ATCTGCGTCGTCATCGACCTGGACGAGACC
>ENSMUSG00000026175:1:74339615:74345615:1:184
GTGCTCGCTCGTCCTCAGCGTAGCGAGCAC
>ENSMUSG00000026174:1:74435458:74441458:1:1391
CCTGGCGGTGGTGGCGCACTGCTCACGCCTTT
>ENSMUSG00000026174:1:74435458:74441458:1:3055
TCAAGCGGGCGTGTGAATATCGCAGTC
>ENSMUSG00000026174:1:74435458:74441458:1:3323
GTGGACGCCGAGTGGGCGGACCGCAGGG
>ENSMUSG00000026174:1:74435458:74441458:1:3392
TGTCCCGGCTCGTCTTACCTGCGCTAGA
>ENSMUSG00000026174:1:74435458:74441458:1:3457
GTTCCCGCGGAGGGGGTGGAGCCGAAAGGCTCGGAAGG
>ENSMUSG00000026174:1:74435458:74441458:1:3548
AAACCCGCTGATGGCGGGAACTATGACTACACGCAAACACGTACGGACGCACGCACTCTCGACGCAACCAGTCCAGGCGCGTGCGCGTAAGCGCGCAAGTCCCGCCCCT
>ENSMUSG00000026174:1:74435458:74441458:1:3693
TAACCCGGGCGGCCCCGCCCCCGCCGTGACGACACTGTAATACACATGCGCACCGTCCAC
>ENSMUSG00000026174:1:74435458:74441458:1:3782
CCTCACGCGCAACCGCTTGAGCATGCGCAATTCGTGTCC
>ENSMUSG00000026174:1:74435458:74441458:1:4058
AGGCCCGCGAAGGGGGCGGAGCGAGGCGGAGGCGGATGGCGGCACT
>ENSMUSG00000026174:1:74435458:74441458:1:4132
TGGGACGCGGGTCCGGTGCGTCCGGCGGGAGGAGGAGTGCGGCGGCCGCTCCA
>ENSMUSG00000026174:1:74435458:74441458:1:4199
GGCAACGGCAGCGGTGAGTGGTTGCTCCCGCTCGGATGTCCGTCTCA
>ENSMUSG00000026174:1:74435458:74441458:1:4320
CCACACGCCGACCGTGGCGGAGCCGGACCCCCGCTGTT
>ENSMUSG00000026174:1:74435458:74441458:1:4475
CTTTGCGCCTGGCGTCAGTTTATCTGGACGCGGGTTGTGAATGCTGGGCGTCGGCGGGGATGAGGATACTGCCACGGCCATTCGCTCTGGTCCCGTGATC
>ENSMUSG00000026173:1:74473095:74479095:1:3074
CTCAGCGGAGAGCACTGCGGAGCTCGGGAGGCGACCCTCGCAGAC
>ENSMUSG00000033364:1:74474493:74480493:-1:4282
GTCTGCGAGGGTCGCCTCCCGAGCTCCGCAGTGCTCTCCGCTGAG
>ENSMUSG00000026135:1:74518221:74524221:-1:1015
TGTCTCGGTTTCGTTCTACCCGGATCC
>ENSMUSG00000026135:1:74518221:74524221:-1:2475
ACAGCCGTGACCTCCGCTAAGGCTCGGAGCT
>ENSMUSG00000026135:1:74518221:74524221:-1:2538
AGAGCCGCTGACGAAGATCTCCTGGCCCCCGGCTCCCGAACCC
>ENSMUSG00000026135:1:74518221:74524221:-1:2698
ACACTCGATGGTTTCGCCGGGCCTACGAAGAGGCAGCGCCGCTAGTCCCGCCCCG
>ENSMUSG00000026135:1:74518221:74524221:-1:2931
AGAGGCGCCTGGGCCGGGGGCGGCCAC
>ENSMUSG00000026135:1:74518221:74524221:-1:3010
GCTCCCGCCAGCCCACGGGTAGGAGGTGAGAGAGCGGCTGTCGGCGGGAACCAGGGGAAGTGCGGGCGCTGTG
>ENSMUSG00000026135:1:74518221:74524221:-1:3151
TGCTGCGGGGAGCGCGCCGGTGAGAGGGGCGCGGGCGCATCTCTGCTGGACTCGGGCGTCTCAGTCGCGTCACAGCTCCGGGCCCCGCCCGGGTATCCGCTGCC
>ENSMUSG00000026172:1:74518568:74524568:1:2401
GGCAGCGGATACCCGGGCGGGGCCCGGAGCTGTGACGCGACTGAGACGCCCGAGTCCAGCAGAGATGCGCCCGCGCCCCTCTCACCGGCGCGCTCCCCGCAGCACCTCCTCCCGCGGGCTC
>ENSMUSG00000026172:1:74518568:74524568:1:2573
CACAGCGCCCGCACTTCCCCTGGTTCCCGCCGACAGCCGCTCTCTCACCTCCTACCCGTGGGCTGGCGGGAGC
>ENSMUSG00000026172:1:74518568:74524568:1:2698
GTGGCCGCCCCCGGCCCAGGCGCCTCT
>ENSMUSG00000026172:1:74518568:74524568:1:2898
CAGTCCGGGGCGGGACTAGCGGCGCTGCCTCTTCGTAGGCCCGGCGAAACCATCGAGTGT
>ENSMUSG00000026172:1:74518568:74524568:1:3075
GGGTTCGGGAGCCGGGGGCCAGGAGATCTTCGTCAGCGGCTCT
>ENSMUSG00000026172:1:74518568:74524568:1:3150
AGCTCCGAGCCTTAGCGGAGGTCACGGCTGT
>ENSMUSG00000026172:1:74518568:74524568:1:4614
GGATCCGGGTAGAACGAAACCGAGACA
>ENSMUSG00000026171:1:74531604:74537604:-1:2934
AGAAACGGCGTCAGCTTTCTTTTACTCCGCCCCGCCCTA
>ENSMUSG00000026171:1:74531604:74537604:-1:3001
GTTTCCGGTTCCGGCCAAGAGCCGGAGAAGACATGGCGGCGTCTGCGTCGACAGC
>ENSMUSG00000026171:1:74531604:74537604:-1:3133
AGCTTCGGACCGTCCGAACCACGGGCAT
>ENSMUSG00000026171:1:74531604:74537604:-1:3198
CCTTTCGTAGGCGAGCTACTGGACCGGGAACGGAGGG
>ENSMUSG00000026171:1:74531604:74537604:-1:3392
CCTCCCGCCTCTCGGAACGGACGCCCTCCTCGTGCCC
>ENSMUSG00000033276:1:74531662:74537662:1:2516
GGGCACGAGGAGGGCGTCCGTTCCGAGAGGCGGGAGG
>ENSMUSG00000033276:1:74531662:74537662:1:2710
CCCTCCGTTCCCGGTCCAGTAGCTCGCCTACGAAAGG
>ENSMUSG00000033276:1:74531662:74537662:1:2784
ATGCCCGTGGTTCGGACGGTCCGAAGCT
>ENSMUSG00000033276:1:74531662:74537662:1:2889
GCTGTCGACGCAGACGCCGCCATGTCTTCTCCGGCTCTTGGCCGGAACCGGAAAC
>ENSMUSG00000033276:1:74531662:74537662:1:2972
TAGGGCGGGGCGGAGTAAAAGAAAGCTGACGCCGTTTCT
>ENSMUSG00000033257:1:74591961:74597961:1:271
AGCTGCGTTTGCTCGGGCCTGCGCTTGTGCAGCTTCGTGCCAAAGCGCTCTC
>ENSMUSG00000033257:1:74591961:74597961:1:488
TCTACCGGAGCGTGGACACGCCCACCCTCGGCTCC
>ENSMUSG00000033257:1:74591961:74597961:1:637
CTCTGCGCATTGCTGACGCACTACGCAGGGCGGGGGCTCCGCATAGGGCGGACCT
>ENSMUSG00000033257:1:74591961:74597961:1:1432
CCTTGCGCCAGTCCCGAGTTTTTTCTCGTCCCGGAATTCGGCACCAATTGTTATTAGACGCGTTCTCACGCCCGGCCAG
>ENSMUSG00000033257:1:74591961:74597961:1:1815
TGTAACGGCGAATGTGGGCGCGGCTCC
>ENSMUSG00000033257:1:74591961:74597961:1:2779
AATTCCGCTCGCAAGAGTTCCACCGTGTCGACAAGTTTGCGCGTGCGCAAAT
>ENSMUSG00000033257:1:74591961:74597961:1:3003
GAAAGCGGCAGAGCGTGGGTCGCGTGGCGGAGCT
>ENSMUSG00000033257:1:74591961:74597961:1:3055
GAGGTCGCCCGCTCGCCCAGCAGGCGCAGCGAAGAAGCGGCGCGGAGCCGGCGTCCAGTCGCGGCGAAGTA
>ENSMUSG00000033257:1:74591961:74597961:1:3158
GTGTCCGACCCCGGCCGGCCGTTCCCGCGTGCCTCGGCCCC
>ENSMUSG00000033257:1:74591961:74597961:1:3219
AACCCCGCTTCCGGTTCGCCACCTCGCCTTTCTCTGGTGAGTCGGAGACCGGGGCCTCCTCCCGGGCCCTCTCTCGAGTCCTCCTCGGCAGCCTCCACGCGGGGAGAACTTCGTTGGCTTCTCCTCGGGCGGCCCG
>ENSMUSG00000026170:1:74643781:74649781:1:2959
AAAGTCGCCAGGTCGCAAAGCCCGAGTTC
>ENSMUSG00000026170:1:74643781:74649781:1:3041
CTTCTCGGGCACGATCCATGGCTGCGTGGAGCCGCACGAGGCT
>ENSMUSG00000026170:1:74643781:74649781:1:3209
AAGACCGGCCGCGCCTGCGGAGTCCGGCGGAGCTTCCGGGGACCGGAACGCTACA
>ENSMUSG00000006542:1:74679162:74685162:-1:2921
AGTTCCGCCTCCGCAGCGCCCCCAAGCTGCAGTGCGGGAACAGCTGCGGGTTAAGCGCTCCC
>ENSMUSG00000006542:1:74679162:74685162:-1:3059
CCTGCCGCCGCCTGTCGCGCACTTGCTAACGGACTAGAGCTGGCCGCATGGAGCCCGAGCTG
>ENSMUSG00000033227:1:74702165:74708165:1:2204
AACCTCGGCCCTCCGCCACGTTTATGAGTAGCGAATACTGGAGCGCAGGC
>ENSMUSG00000033227:1:74702165:74708165:1:2292
CTGTCCGCCCCCAACATCGGCTGGCTGCGGCTGC
>ENSMUSG00000033227:1:74702165:74708165:1:2458
TCTACCGAGCATCCTGCGCCCCCGGCCGACTTC
>ENSMUSG00000033227:1:74702165:74708165:1:2725
GCAGGCGGGCGGGACCCGCACCCGTGAGCGCGCGGCCCCGCCCCAGCACCCGCCCTCCGCTGCGCTCTGCGCCCGCCGCCCCGGGGCGCACGGCTCCCTCCCAAGAGTCCCGCCGCCTGACTGTCGCAACT
>ENSMUSG00000033227:1:74702165:74708165:1:2883
TCCCCCGCCCACGCTTCGGCCCCGCTCCC
>ENSMUSG00000033227:1:74702165:74708165:1:2984
GGGTCCGCTCTCCGCCTCCGCCGCGCCCTCCTCGCCCGGGATGGGCCCCCCCGCCGCCACCGCCGCCGGAGCCCTAGTCTCCGGGCCGCCGCCTCGGTCGCCGCGTTTGCCCTGAAGCCCGGTGCCCGCGCGCCCCGGCTCACCCCGCAGCT
>ENSMUSG00000033227:1:74702165:74708165:1:3149
CCAGCCGCCTCCCCGGCCAGACTGCGGTAGA
>ENSMUSG00000033227:1:74702165:74708165:1:3191
GCTGCCGCCGGTGCCCTCCCGCCTCGGACTG
>ENSMUSG00000033227:1:74702165:74708165:1:4442
CTGGCCGCTATCCTTCCGCGACGCGGGAAA
>ENSMUSG00000026167:1:74721723:74727723:1:3214
AGTACCGCCCCCACCGCGCCCGCCTCGCACACCCTCGGAAGCGCAGGCTCGCAGCGCGGCGCTGGG
>ENSMUSG00000026167:1:74721723:74727723:1:3493
TGGAGCGGGGAGGCGGGCGCCGTCTGCTGCGGGAGC
>ENSMUSG00000026167:1:74721723:74727723:1:3549
TGTGTCGCAGCCGCCCCACCCCTGCCGATCATGCGCCGGCGACCCTGGTTCGCCAGT
>ENSMUSG00000026167:1:74721723:74727723:1:3638
TGTCACGGCCCGCGCGCCATGGGCAGCGCCCACCCTCGCCCCTGGCTGCGGCTCC
>ENSMUSG00000026167:1:74721723:74727723:1:4958
GTGTGCGTCACCCTGACGTGGCCGCCTCT
>ENSMUSG00000055197:1:74815626:74821626:-1:2472
AGCCACGGCAGCGCGGTAGCGCGGCTGGGAGCGCAGCGACAGGCGAGAGG
>ENSMUSG00000055197:1:74815626:74821626:-1:2922
GGGGCCGAGGCGGCCGCACTTTAATTAAAACGGAAATTGCGGCCCCTGCCCGCGCGGGGCCGGAGGG
>ENSMUSG00000055197:1:74815626:74821626:-1:3111
ACAGTCGCCACGGGCGGGGATCGGCACCCCAAGCGCAAAGCTGACGTGCCC
>ENSMUSG00000055197:1:74815626:74821626:-1:3186
CCCACCGCCCAGTCCCCGGCAGCGATGAG
>ENSMUSG00000055197:1:74815626:74821626:-1:3668
GGCTCCGCTCGCTCAGACTCGGCTAGCGCGATCCC
>ENSMUSG00000055197:1:74815626:74821626:-1:3758
CTGGACGCGTTTCCTGACTTGGGCGCTACGGAGGGGCTCTGCGCCGGCTCGCGTCGCAGCC
>ENSMUSG00000055197:1:74815626:74821626:-1:3926
TTCTGCGCCGCAGATCCCGTCGGAGAT
>ENSMUSG00000055197:1:74815626:74821626:-1:3973
GAGCCCGAGCTGGGGGCCGCTGAGCCCCGCGGTACAGAAAGGTGAGCCGGCTGGTGCAACGGGTTG
>ENSMUSG00000055197:1:74815626:74821626:-1:5803
CAGATCGCGCGAACGCCGGTTGCATCGCGTGGGAGGGCGGCCACGGCGAGTTCAAGCTCACCGACCCGGACGAGGTGGCGCGGCGCTGGGGCGAGCGCAAGA
>ENSMUSG00000055197:1:74815626:74821626:-1:5932
TAAGTCGCGCGCTGCGCTACTACTACGACAAA
>ENSMUSG00000006546:1:74823342:74829342:-1:2700
TAAACCGTACGCTTACGGTCACGCCTGA
>ENSMUSG00000006546:1:74823342:74829342:-1:2819
GGCTCCGGCAGACACGATGTGCGCCTCA
>ENSMUSG00000006546:1:74823342:74829342:-1:3010
GCTCGCGCGCAGCCTCTCCATTTTCCGTCGGTGCGGTGCT
>ENSMUSG00000006546:1:74823342:74829342:-1:3099
CCTCACGCCCACCCGCTCCGCACAGCGGCAGC
>ENSMUSG00000006546:1:74823342:74829342:-1:3240
TGCAGCGACATGAGCAGCGCCCCCGCGCCGGGCTCGGCGCCCGTTTGC
>ENSMUSG00000006546:1:74823342:74829342:-1:3316
AGGGTCGTCGCTGCCGGCTACTGAGCGACTGTGCCAACGTCTGTGAGCGGGGAGCCCTGCGCAGGGTGCGCTCAGTCAAGGTGGAAAACGGCGCGTGAGT
>ENSMUSG00000047021:1:74865806:74871806:-1:2981
AAAGACGCTGTGTCCCGAGCGTCCTGTATCTACGGAGACGTTAGCACAGCGTTTGC
>ENSMUSG00000006538:1:74881858:74887858:-1:2568
TTCTCCGCAGGGGACACCGTAGGCGGTTGTGCGGTCCGGCCACTACCCCCCTCTTGCGTCCGGCTGCGACGTGGGTTGCGGTCTCCGTGGGG
>ENSMUSG00000006538:1:74881858:74887858:-1:2759
ACAATCGCAGGCAGCGCAGGGGGCGCAAAGGGCAGCGGGCGGGTGGACGCGCGGCTGAGGAGCGCGCGGGACA
>ENSMUSG00000006538:1:74881858:74887858:-1:2932
GGGTGCGGTCTGCGCGGGTCCCGAGCCCGGATCT
>ENSMUSG00000006538:1:74881858:74887858:-1:2981
TCACTCGACCCCGGGCTGCGCCGCAGACGGCAGCAGCTCCCGCTCTGCCCGAGCCGCCTGACCGCCGGGCCGGGGTGCTAACCGCGGGTCCCTTCAGTCCGCCGGCCGGGCCAGCCCAGCCCAGCCCGCCGGCCCTCAGCCCCGCCGCCCGCCGCCCCCCGCCGTCGCCGCGTTGCCAAAACAAACGGGCCGGCCTATTTATTGGCGGCCGGCGAGCCGGGCAGCTCAGAGTCGAGGCGCCGAGGGGGACAGCACGCCGCCACC
>ENSMUSG00000006538:1:74881858:74887858:-1:3277
AGTCCCGTCGGCCTTGAGCCGCGTCGCGCTGCCCATGGCGCCCCCGCATGG
>ENSMUSG00000006538:1:74881858:74887858:-1:3398
CCAGGCGCCCTCGCCCGCTGCTCTCCCGGGCTACCCGGCCATGTCTCCCGCCTGGCTCCGGCCCCGACTGCGGTTCT
>ENSMUSG00000006538:1:74881858:74887858:-1:3500
GGTGCCGGCGGCGCGGGGCTGCGGGCCGGGCCGGGTGGTGGGCAGCCGCCGGAGGCCGCCTCGCAAGCTCGTGCCT
>ENSMUSG00000006538:1:74881858:74887858:-1:3597
CCCAACGTGCCGGAGAAGACCCTGGGCGCCAGCGGGCGCTACGAAGGCAAGATCGCGCGCAGCTCTGAGCGCTTCA
>ENSMUSG00000006538:1:74881858:74887858:-1:3711
AAGGACGAGGAGAACACGGGTGCCGACCGCCTCATGACCCAGGTGAGCGCGATCGGTCCTCCCAGCGCGCCATCGAAGCATCGCCACCTGCCCGGCCCT
>ENSMUSG00000006538:1:74881858:74887858:-1:3985
AGCCCCGCAGGTTGGCGGGCGGCCCCTCTGCCCGCGAGTGC
>ENSMUSG00000006538:1:74881858:74887858:-1:4082
GCCTCCGGGAACCACGAAATCCCTCTCGGCCTA
>ENSMUSG00000006538:1:74881858:74887858:-1:4329
CCAGCCGAGGGAGCCCACGTGTCTGTCGCGAGGGCTGAGCGGCGCGGTTGCGGTTAA
>ENSMUSG00000006538:1:74881858:74887858:-1:4694
GCATGCGCCCTGGCGCCGGGGCCGGCCGGCCGATGTCGGGGCCGAAGGTTGGCCGGTGGCCGGGCCGGGCTGGGCGCCGAGGAA
>ENSMUSG00000026205:1:75014098:75020098:-1:2554
TACACCGAGTTCGTTATCTACGGTGGT
>ENSMUSG00000026205:1:75014098:75020098:-1:4716
ATTCCCGTCTTCCGACTCCTTTCGGTAGG
>ENSMUSG00000033159:1:75022579:75028579:-1:1033
AGGTGCGGCTGGGCGCCTGACCCCGCACCC
>ENSMUSG00000033159:1:75022579:75028579:-1:2174
GCACCCGGTCCTCCCGCCCCCGCTCTCCCGCGCAGCCCGGCCCCGCCCCCTCCTCCGTGGCCGTTACC
>ENSMUSG00000033159:1:75022579:75028579:-1:2302
GCAGTCGCTGTGCGGCCGCCAGCACCGCCTCCCAGCCGCGGAGCCGCAGCCACAGGGACGTAGCTAAACGTCCCACTGCCTCGGCTGCGGCCGCCTCCTCCTCCGCGTCGCCAGT
>ENSMUSG00000033159:1:75022579:75028579:-1:2471
ACCCGCGCCGGTGTTACCGCCACCGCTGCTCGCCATCACCGCGCCGCAGCCGCTGCCCGAGCCCGCGAGGAGCCAGGGCTGCGCGGCCGCCGCCGGGGGCGCGTCAGACGGAAGGGGGCGCACGCACGGGCGAGCAAAAAAACCTGCGGTCAAGCGTCACGTGATGAAGCGCGATGCCACGTGACGTGCCCTAACAGCCCGGATGGGACGCCCGCGCGTGCGCGTTGGCCGCTGTCGTGATC
>ENSMUSG00000033159:1:75022579:75028579:-1:2752
TGATCCGGGGCGGGCGTTGAGGCTGCGAGGCC
>ENSMUSG00000033159:1:75022579:75028579:-1:3440
GTCAGCGCGTTCACCCTTGGTGTGTCGCGGTCCC
>ENSMUSG00000033159:1:75022579:75028579:-1:3559
CCTGCCGGGCGCGCAGACTCGTCGGTGAC
>ENSMUSG00000033159:1:75022579:75028579:-1:3605
ATAAACGCCTAGCGAACGCGGCACGGGCTG
>ENSMUSG00000033159:1:75022579:75028579:-1:3661
TGGTTCGCCTGGTGAGCGCCGCGCCTGTCGTCGGGCGCCGGGAGGCCCAGTCGCACGCGGAACAGGAAGAGGCGTCCCACGGCCGCCTGCGAGAAGGGAGGAGGCTGCGCGCAGTCGGGCGGTGGCCCTTTCGGGAGAGGTGGGCCAACGGGTGAGCACGGCTCT
>ENSMUSG00000033159:1:75022579:75028579:-1:3858
ACCTTCGCAGGGTGGCGGCTGACAGTGCGATGGA
>ENSMUSG00000049339:1:75022997:75028997:1:1693
TCCATCGCACTGTCAGCCGCCACCCTGCGAAGGT
>ENSMUSG00000049339:1:75022997:75028997:1:1759
AGAGCCGTGCTCACCCGTTGGCCCACCTCTCCCGAAAGGGCCACCGCCCGACTGCGCGCAGCCTCCTCCCTTCTCGCAGGCGGCCGTGGGACGCCTCTTCCTGTTCCGCGTGCGACTGGGCCTCCCGGCGCCCGACGACAGGCGCGGCGCTCACCAGGCGAACCA
>ENSMUSG00000049339:1:75022997:75028997:1:1950
CAGCCCGTGCCGCGTTCGCTAGGCGTTTAT
>ENSMUSG00000049339:1:75022997:75028997:1:1997
GTCACCGACGAGTCTGCGCGCCCGGCAGG
>ENSMUSG00000049339:1:75022997:75028997:1:2111
GGGACCGCGACACACCAAGGGTGAACGCGCTGAC
>ENSMUSG00000049339:1:75022997:75028997:1:2801
GGCCTCGCAGCCTCAACGCCCGCCCCGGATCA
>ENSMUSG00000049339:1:75022997:75028997:1:2872
GATCACGACAGCGGCCAACGCGCACGCGCGGGCGTCCCATCCGGGCTGTTAGGGCACGTCACGTGGCATCGCGCTTCATCACGTGACGCTTGACCGCAGGTTTTTTTGCTCGCCCGTGCGTGCGCCCCCTTCCGTCTGACGCGCCCCCGGCGGCGGCCGCGCAGCCCTGGCTCCTCGCGGGCTCGGGCAGCGGCTGCGGCGCGGTGATGGCGAGCAGCGGTGGCGGTAACACCGGCGCGGGTGGCACCTCGGGGCT
>ENSMUSG00000049339:1:75022997:75028997:1:3168
ACTGGCGACGCGGAGGAGGAGGCGGCCGCAGCCGAGGCAGTGGGACGTTTAGCTACGTCCCTGTGGCTGCGGCTCCGCGGCTGGGAGGCGGTGCTGGCGGCCGCACAGCGACTGC
>ENSMUSG00000049339:1:75022997:75028997:1:3343
GGTAACGGCCACGGAGGAGGGGGCGGGGCCGGGCTGCGCGGGAGAGCGGGGGCGGGAGGACCGGGTGC
>ENSMUSG00000049339:1:75022997:75028997:1:4522
GGGTGCGGGGTCAGGCGCCCAGCCGCACCT
>ENSMUSG00000026197:1:75048857:75054857:1:2902
TTGCCCGGGATGGACCCGCCCAACGTGATGACGTCAGAGCGCGCGAGCCC
>ENSMUSG00000026197:1:75048857:75054857:1:2969
GGCTGCGGGCCGGCGGACGCTCAGGCTTCGGTAAC
>ENSMUSG00000026197:1:75048857:75054857:1:3059
TGTTGCGGACGGGGCCCGGAGCGGGAGTCCTTGGCACGCTCAGCTCTCGTTTCTTCCCCGCAGCAGGCCCCGCACGGCCAGGCGATGGAGTTTCCGGACCTCGGGGCTCACTGTTCCGAGCCGAGCTGTCAGCGCTTGGGTGAGGGGCGGAGCACGCGGGAGGCGGGGCCGGACGGCTGG
>ENSMUSG00000026197:1:75048857:75054857:1:3294
GAGGGCGGGGCTCGAAGTTGTGGGCGGAGAC
>ENSMUSG00000026197:1:75048857:75054857:1:4072
GTGAACGTTCTGGCTGCCGGCAGCGGGAGA
>ENSMUSG00000026198:1:75060430:75066430:-1:192
GAGCCCGAGCGGCATGTGTGGCACCGCCGGGAGA
>ENSMUSG00000026198:1:75060430:75066430:-1:2933
GCTAGCGAGTGGGAACCGGCAAGCACGGCGTACGTGGCTTGCGTGAGTATGCGTGGTAGCGGCGCGTGCGTGAAG
>ENSMUSG00000026198:1:75060430:75066430:-1:3031
ACGTGCGTCCCTTCCCGCGACCCAAGCGGCGTAGCT
>ENSMUSG00000026198:1:75060430:75066430:-1:3184
TACTGCGAGACCGAAGGGCCGGCGGGGCCCGCTTGG
>ENSMUSG00000026198:1:75060430:75066430:-1:3535
CTGCTCGTGGTGGAACGGAGCCAGGCACGGCAGA
>ENSMUSG00000026198:1:75060430:75066430:-1:5180
AGGGCCGCTCAACAGACCGACGATCCA
>ENSMUSG00000026198:1:75060430:75066430:-1:5912
TGGGCCGGCGTACCGGGGAGGTGCTTCGGATCGTGGACCGGGGAA
>ENSMUSG00000026199:1:75072339:75078339:1:2449
CAGGGCGCCCCAGGGTCGCCCGGCCCCAGGCCGGGGGC
>ENSMUSG00000026199:1:75072339:75078339:1:2496
AACAGCGGACAACCCGGCGCGCGGCCCCGGCGCACGCGCGCTCCCCTGGCCGCGCGCGCCCTC
>ENSMUSG00000026199:1:75072339:75078339:1:2573
AGCTGCGCGCCCCCGGCCCGCCCGCCGCTCCCCTGCCCCCGTTACGCATTA
>ENSMUSG00000026199:1:75072339:75078339:1:2692
AGCCTCGCGTGTCACCGCAGGAACCGGGATC
>ENSMUSG00000026199:1:75072339:75078339:1:2944
GGCTACGGGCGCGGCAGTGTGTCCCCTTCGCCTCTCCGTAGCCGCCGAATTG
>ENSMUSG00000026199:1:75072339:75078339:1:3017
GTTTTCGAACGTGGTCTTGCGTGTGGCTCGGCTCTCGGGACA
>ENSMUSG00000033124:1:75072343:75078343:-1:2948
TGTCCCGAGAGCCGAGCCACACGCAAGACCACGTTCGAAAAC
>ENSMUSG00000033124:1:75072343:75078343:-1:3011
CAATTCGGCGGCTACGGAGAGGCGAAGGGGACACACTGCCGCGCCCGTAGCC
>ENSMUSG00000033124:1:75072343:75078343:-1:3284
GATCCCGGTTCCTGCGGTGACACGCGAGGCT
>ENSMUSG00000033124:1:75072343:75078343:-1:3383
TAATGCGTAACGGGGGCAGGGGAGCGGCGGGCGGGCCGGGGGCGCGCAGCT
>ENSMUSG00000033124:1:75072343:75078343:-1:3468
GAGCGCGCGTGCGCCGGGGCCGCGCGCCGGGTTGTCCGCTGTT
>ENSMUSG00000033124:1:75072343:75078343:-1:3520
GCCCCCGGCCTGGGGCCGGGCGACCCTGGGGCGCCCTG
>ENSMUSG00000026200:1:75090926:75096926:-1:2507
CCAGGCGATGCGGTGGGGTCCCGGCGGGTCA
>ENSMUSG00000026200:1:75090926:75096926:-1:2742
AACCCCGGCCCACCTTCGGCCAGGTCCAGCTCTCGCACCCGTCAGGCATGGGGTGGCGGCGCAGGAGGTGCGGGGCTCGAGCCC
>ENSMUSG00000026200:1:75090926:75096926:-1:2889
CACACCGACCGGTCTCCGGCCTGTGCGAAGGGCCAGGGACCGGAAGCCCGGATGACATCATCAGTCCGCGTCGAAGTAACGGCCCGCTGTA
>ENSMUSG00000026200:1:75090926:75096926:-1:4561
AAGCTCGCTCCTTCGTTGTGGATCGGGAAC
>ENSMUSG00000026200:1:75090926:75096926:-1:4648
ACTTTCGAGTACCGCCGGTTCTGTGGGCCGACCGGCTTC
>ENSMUSG00000026201:1:75091003:75097003:1:1239
GAAGCCGGTCGGCCCACAGAACCGGCGGTACTCGAAAGT
>ENSMUSG00000026201:1:75091003:75097003:1:1335
GTTCCCGATCCACAACGAAGGAGCGAGCTT
>ENSMUSG00000026201:1:75091003:75097003:1:2946
TACAGCGGGCCGTTACTTCGACGCGGACTGATGATGTCATCCGGGCTTCCGGTCCCTGGCCCTTCGCACAGGCCGGAGACCGGTCGGTGTG
>ENSMUSG00000026201:1:75091003:75097003:1:3100
GGGCTCGAGCCCCGCACCTCCTGCGCCGCCACCCCATGCCTGACGGGTGCGAGAGCTGGACCTGGCCGAAGGTGGGCCGGGGTT
>ENSMUSG00000026201:1:75091003:75097003:1:3388
TGACCCGCCGGGACCCCACCGCATCGCCTGG
>ENSMUSG00000026202:1:75097582:75103582:-1:553
ATTCTCGCGTCGGCCCTCACAGATTGGCTGCGCCGCTCGGCTTT
>ENSMUSG00000026202:1:75097582:75103582:-1:685
CAACTCGGCCGGGGACCAGCAGGCGGCGGTCTG
>ENSMUSG00000026202:1:75097582:75103582:-1:754
CAACCCGCCCGAGCCCGGGAGGCGACGCTGGGAGGACAGCGGAGAAGGCCGGGGACAGCCGCTTTT
>ENSMUSG00000026202:1:75097582:75103582:-1:837
TCATCCGCCCTAAATCGGAATACCTGCACCATGAGCGTCTACATGACGCGGGTGCATTCGAGACACGCTCCGCCACCGCACCCTGCGTCTCTGCTTCGGACCTTCGGAATCCGGGACATCGGCTCAAAACTAGGAACGAATATGGGCCGCTGCT
>ENSMUSG00000026202:1:75097582:75103582:-1:1116
GTGGGCGGGCTGAGCGCGCAGGTCCCGCCTCCTGCCTATAAGAGCGGTGCGGCACTGCAGCTCCGCAGATCTCACCGAGACCCGTGACCCCGACTCTACGTGAGACGTACAG
>ENSMUSG00000026202:1:75097582:75103582:-1:1621
CTGACCGAACACGTGCCTGGCGCCGGTTGG
>ENSMUSG00000026202:1:75097582:75103582:-1:1666
GGTACCGCACCCCGTCTTCCTCCGTGTGC
>ENSMUSG00000026202:1:75097582:75103582:-1:1763
GGGTTCGGTCTCGGGAGGCCAGCGGGCCCCTCCTACCCGAGTGCGGGTGCTCGCGGGTGCTCGGAGAA
>ENSMUSG00000026202:1:75097582:75103582:-1:1843
GCTGGCGCTGATCGACAGCCCCGGCCTCGGCCAGGTGGCGGGGGA
>ENSMUSG00000026202:1:75097582:75103582:-1:2259
CCTGCCGTCAGCGTTTACCCGTATTATCGCTGCT
>ENSMUSG00000026203:1:75116613:75122613:1:1216
AGCAACGTATGGAACTCGCATCGATTCA
>ENSMUSG00000026203:1:75116613:75122613:1:2951
CCCCTCGTGTGACCGGCCGAGCCGGCCCT
>ENSMUSG00000026203:1:75116613:75122613:1:2999
CAGGGCGCTGACGCATGCTTGCGCACACAACCCAGCCTGGCGTGTCGTACGCAGTGGCCGCGAGCCGGGCAGCGGGTGCTAGGCGGTTCCCCTGCGGGGGGCAGGGGCGGGACTCCCGGCAGA
>ENSMUSG00000026203:1:75116613:75122613:1:3270
CTGGCCGCAGGCGTGGCTCCCCGGCCCGATTCCACCTCGAAGTGTCGCCTGCCTGCCCGGGGTTGCGGCCGCACGGAGCTGCGGTGCCTCTGTCGGCCTG
>ENSMUSG00000026203:1:75116613:75122613:1:3429
TACTACGAGATTCTAGACGTACCGCGGAGTGCGTCCCC
>ENSMUSG00000026203:1:75116613:75122613:1:5248
GGCCCCGTCCTCGTCCCGTGGTCTATCGTATTC
>ENSMUSG00000026204:1:75144299:75150299:-1:627
GATGACGACGACGACAACGACGACGATGAC
>ENSMUSG00000026204:1:75144299:75150299:-1:2859
GATGTCGTCATTGCACGCCTGCAGTTGGCCGGGTCGCCTCA
>ENSMUSG00000026204:1:75144299:75150299:-1:2975
ACCAACGTCGCCGAGACTCTGGCCGGAGAG
>ENSMUSG00000026204:1:75144299:75150299:-1:3026
TGAGGCGCCCGCGGCGGCCCGGGGGCTCCGGGGGCTCCGGGGGCTCCGGGGGCCTCCGGCTGC
>ENSMUSG00000026204:1:75144299:75150299:-1:3476
AGAATCGGAAGCCGAGAAAGAGGAATGGGCGACCACCGGTGGC
>ENSMUSG00000026204:1:75144299:75150299:-1:3938
GTAAACGTCTCCTTTCCCGACGTGCCA
>ENSMUSG00000033061:1:75158528:75164528:-1:1982
CCCCACGACACGGCGGACAGTTCACCGTTCCC
>ENSMUSG00000033061:1:75158528:75164528:-1:3029
CACTACGACCTAGCTCGAGGAACCGTGAGT
>ENSMUSG00000033061:1:75158528:75164528:-1:3079
GAGTTCGTTAAAGCCCGCGGGCTCCGGGCAT
>ENSMUSG00000033061:1:75158528:75164528:-1:3158
TGCAGCGACATAAACGCCCACGGTCAG
>ENSMUSG00000033061:1:75158528:75164528:-1:3941
CAAGGCGTTGTCATTACCGCCCGCAATG
>ENSMUSG00000026209:1:75196951:75202951:-1:1730
ACCACCGGGGCGCTAGAGCGCGCTGCCGCCGCCGCGGTGGGCCGTCCTG
>ENSMUSG00000026209:1:75196951:75202951:-1:1793
AGGAGCGGAACGCCTCGCAGCGGCTTCGAGGCCGCTGAC
>ENSMUSG00000026209:1:75196951:75202951:-1:1957
GTAGGCGTGACGGGGCGGAGCTAGTGGCGCAATGAGGGCGGGTCATGAGACGTGGCTCCTAACGGGGCA
>ENSMUSG00000026209:1:75196951:75202951:-1:2106
GAAGGCGGGTCGGTGAGGCGGGAGCGGAACCGGAACGCGTCCTGACAGGGGCGGAGCTCTCGGAGTAGTGAGGGCGGGACGCGGCCTG
>ENSMUSG00000026209:1:75196951:75202951:-1:2229
CCTGACGGGAGCTGAGCGAGTAGCGGGAGGGGGCGGAACCCGACCGAGGCCTGACAGGGGCGGAGCTCGCGGAGCAGCGGGGGCGGGGCGAGGCCTGGTAGAGGCGGAGTCCCGGTGCGGCCTGACGAGAGGCGGAGCCCACAGCTCGGCGAAGGCGAGGCCTGATCCGGGAGGGAGGAGCGGAGCGTCAGGGGCGGGCCGGAGTCCGGCTCCTGGAGCGGAGTGCGGTGGG
>ENSMUSG00000026209:1:75196951:75202951:-1:2480
GTTGCCGGTCCCGCCTCCACTTCGGCTCGGTGGCAGGCCGCGCGCCCTTTCGGAGCTAAGCTTAAGGCGGCGCTGACACGGGCGTACTCCGGTTTC
>ENSMUSG00000026209:1:75196951:75202951:-1:2675
GATTCCGGACACGGTGGCGCGCCGGCTAG
>ENSMUSG00000026208:1:75240492:75246492:1:2300
AAAGGCGATGCGGGGGTGCGACTACACGCAGTT
>ENSMUSG00000026208:1:75240492:75246492:1:3008
CCAGCCGGCTGCCCGCCCGCTGCCTCCTCTGTGCGTCCGCCCAGCCAGCCTCGTCCACGCCGCCACC
>ENSMUSG00000026208:1:75240492:75246492:1:3086
CTACTCGTCCAGCCAGCGCGTGTCCTCCTACCGCCGCACCTTCGGCGGCGCCCCG
>ENSMUSG00000026208:1:75240492:75246492:1:3168
TCTCCCGTGTTCCCTCGAGCAGGCTTCGGTACC
>ENSMUSG00000026208:1:75240492:75246492:1:3223
CATCCCGCGTGTACCAGGTGTCGCGCACGTCGGGCGGGGCTGGAGGCTTGGGGTCGCTGCGGTCTAGCCGGCTGGGGACCACCCGAGCGCCATCCTATGGCGCGGGCGAGCTG
>ENSMUSG00000026208:1:75240492:75246492:1:3418
ATGACCGCTTCGCCAACTACATCGAGAAGGTGCGCTTCTTGGAGCAGCAGAACGCCGCGCTCGCCGCCGAGGTCAACCGGCTCAAGGGCCGCGAACCGACTCGGGTCGCCGAGCTCTACGAGGAGGAGATGCGCGAGCTGCGGCGCCAGG
>ENSMUSG00000026208:1:75240492:75246492:1:3583
ACCAGCGCGCCCGGGTCGACGTGGAGCGTGACA
>ENSMUSG00000026208:1:75240492:75246492:1:5004
TGGAGCGCAGAATCGAATCCCTCAACGAGGAGATCGCGTTCCT
>ENSMUSG00000026207:1:75255445:75261445:1:2791
GGGGGCGGGGAAGGGGGCGACACACCGTGGGG
>ENSMUSG00000026207:1:75255445:75261445:1:3002
CAGGCCGAAAGCGGGCGGGCAGCAGGAAGGCCGGCCGCCGGCCCC
>ENSMUSG00000026207:1:75255445:75261445:1:3151
AAGCCCGGGGCACGCGAGGCGAGGACGCCGGCACGAGGGC
>ENSMUSG00000026207:1:75255445:75261445:1:3246
GTCCTCGTCACCGGGGATGGGGCCGGGGCGCCGGTCTTCCTGCGGCCCCTGAAGAACGCGGCGGTGTGTGCGGGCAG
>ENSMUSG00000026207:1:75255445:75261445:1:3430
GGCTGCGGAGCTGCGGGGCTCAGGACGCCGGCGTGTAC
>ENSMUSG00000033021:1:75316132:75322132:1:2832
TCCTACGGTGACTTGACGGAACGCACCA
>ENSMUSG00000033021:1:75316132:75322132:1:2933
GCCCCCGCGAAAGAGCTCTCGCGGGTTGTAAGGAGACACGTACGCGGAAGG
>ENSMUSG00000033021:1:75316132:75322132:1:3238
GATTCCGCACCAGTGGTCGGTATGCGCACGGCTGG
>ENSMUSG00000033007:1:75330847:75336847:1:724
CTGAGCGCTCAGCCGATAGCGCGGAATT
>ENSMUSG00000033007:1:75330847:75336847:1:1486
GTGGCCGTTGGACAGCGTGTGGACCTCGGGCTC
>ENSMUSG00000033007:1:75330847:75336847:1:1583
GGTTCCGCGGCTTGGATCGATGGAGCCGCCTCC
>ENSMUSG00000033007:1:75330847:75336847:1:2674
CCTCCCGTGCCAGTGCCCGACGGTGAAACGCTGTT
>ENSMUSG00000033007:1:75330847:75336847:1:2755
CTGAGCGGAGCGGCTGGGGCTGCGCGGCGTGGCGGAGCAGCGCTTGCTCCCTCGCTCACTCGCTTGCTCGCAGGG
>ENSMUSG00000033007:1:75330847:75336847:1:2918
AGCAGCGGCAGAGGCAGCGCCGGGGCTGCGGAGCT
>ENSMUSG00000033007:1:75330847:75336847:1:3492
TCAACCGCTTCCGGCACTCGGCACTCAGCGATGCT
>ENSMUSG00000032997:1:75359549:75365549:-1:2518
TGGGCCGGAGGTGACCGGAGCTTCCGAGCAA
>ENSMUSG00000032997:1:75359549:75365549:-1:2625
TCTGCCGTGCGAAGGGGGCTGCTGGGCCGGAGAGACGGGTCTCTGTGCGACGGCGTCGTCGCCCCACCTCCGACACCGGCTGG
>ENSMUSG00000032997:1:75359549:75365549:-1:2758
GAGCTCGGGCTGTCCCGGAGCCGCGGCCCCATGCCCTGAGCCCGCTGGCGGCCTT
>ENSMUSG00000032997:1:75359549:75365549:-1:2888
TCTGACGTCATCCGGGACGCACCAACCACGCAGGG
>ENSMUSG00000032997:1:75359549:75365549:-1:2934
GACTCCGCCCCCGGCGTCTGCCTCTCCGGCGCTGAG
>ENSMUSG00000032997:1:75359549:75365549:-1:3010
CCCTTCGTCCCTCTCCGCTAGCTGACGGCTAG
>ENSMUSG00000032997:1:75359549:75365549:-1:3063
CCTGTCGGTGACACGTCGGACAGCGGCCGCCTTGGAGGCCCGGGCGCGCAGTGCTGCTCTAAGGGCGGCCGACCCGCCCGGGGATTCCGGGCTT
>ENSMUSG00000032997:1:75359549:75365549:-1:3169
CTGCTCGGCGGGGAGGGAGCGGGCCCGCCTGC
>ENSMUSG00000032997:1:75359549:75365549:-1:3211
CCCTCCGGATCCGCCCCCTCTTCGGTCCCGCCCCCTCGGAGCCGCCTCGGGCTACGCGGGGGCCGGGGACCCGCTGTCGGGACGCCATGCGGGCGTCGCTGCTGCTGTCCGTGCTGCGGCCCGCGGGGCCCGTGGCCGTGGGC
>ENSMUSG00000032997:1:75359549:75365549:-1:3405
CCTTGCGGACCCGGGCCGCCCCAACCCGGAGACTCTGAGCTGCCGCCGCGCGGCAACACCAACGCGGCGCGCCGGCCCAACTCGGTGCAGCCCGGATCCGAGCGCGAGAGGCCCGGGGCCGGCGCAGGCACCGGTGAG
>ENSMUSG00000032997:1:75359549:75365549:-1:3672
ATGCGCGCGCTAGGGAGGCCGCCAGAGGCCGGGTCAGGCTCCGGAAGG
>ENSMUSG00000032997:1:75359549:75365549:-1:4720
CTGACCGGTGCGAGGGGCCGCCGGACAC
>ENSMUSG00000032997:1:75359549:75365549:-1:4803
CCTGGCGCTGCGCCACCTGCTGGAGCAACACGGCGATGAC
>ENSMUSG00000032997:1:75359549:75365549:-1:5063
GCTGCCGCAACGACATCGTCAGTGCTCGCCCGGATGA
>ENSMUSG00000032997:1:75359549:75365549:-1:5718
ACCCTCGTTTCCGCAGCGCCTTGACAGCCCATCCCGTGCGTGACC
>ENSMUSG00000032997:1:75359549:75365549:-1:5793
TTGCCCGCGCTGAGCTGGACCGCACGTACCA
>ENSMUSG00000051703:1:75359728:75365728:1:724
TCATCCGGGCGAGCACTGACGATGTCGTTGCGGCAGC
>ENSMUSG00000051703:1:75359728:75365728:1:981
GTCATCGCCGTGTTGCTCCAGCAGGTGGCGCAGCGCCAGG
>ENSMUSG00000051703:1:75359728:75365728:1:1076
GTGTCCGGCGGCCCCTCGCACCGGTCAG
>ENSMUSG00000051703:1:75359728:75365728:1:2104
CCTTCCGGAGCCTGACCCGGCCTCTGGCGGCCTCCCTAGCGCGCGCATCC
>ENSMUSG00000051703:1:75359728:75365728:1:2281
CTCACCGGTGCCTGCGCCGGCCCCGGGCCTCTCGCGCTCGGATCCGGGCTGCACCGAGTTGGGCCGGCGCGCCGCGTTGGTGTTGCCGCGCGGCGGCAGCTCAGAGTCTCCGGGTTGGGGCGGCCCGGGTCCGCAAGG
>ENSMUSG00000051703:1:75359728:75365728:1:2470
GCCCACGGCCACGGGCCCCGCGGGCCGCAGCACGGACAGCAGCAGCGACGCCCGCATGGCGTCCCGACAGCGGGTCCCCGGCCCCCGCGTAGCCCGAGGCGGCTCCGAGGGGGCGGGACCGAAGAGGGGGCGGATCCGGAGGG
>ENSMUSG00000051703:1:75359728:75365728:1:2623
GCAGGCGGGCCCGCTCCCTCCCCGCCGAGCAG
>ENSMUSG00000051703:1:75359728:75365728:1:2680
CCGGGCGGGTCGGCCGCCCTTAGAGCAGCACTGCGCGCCCGGGCCTCCAAGGCGGCCGCTGTCCGACGTGTCACCGACAGG
>ENSMUSG00000051703:1:75359728:75365728:1:2782
CTAGCCGTCAGCTAGCGGAGAGGGACGAAGGG
>ENSMUSG00000051703:1:75359728:75365728:1:2854
CTCAGCGCCGGAGAGGCAGACGCCGGGGGCGGAGTC
>ENSMUSG00000051703:1:75359728:75365728:1:2901
CCCTGCGTGGTTGGTGCGTCCCGGATGACGTCAGA
>ENSMUSG00000051703:1:75359728:75365728:1:3038
GGCCGCGGCTCCGGGACAGCCCGAGCTC
>ENSMUSG00000051703:1:75359728:75365728:1:3116
CCAGCCGGTGTCGGAGGTGGGGCGACGACGCCGTCGCACAGAGACCCGTCTCTCCGGCCCAGCAGCCCCCTTCGCACGGCAGA
>ENSMUSG00000051703:1:75359728:75365728:1:3275
TTGCTCGGAAGCTCCGGTCACCTCCGGCCCA
>ENSMUSG00000026211:1:75385789:75391789:-1:1194
CCCAACGGCATGTCTTCGAGGCAGACGCCTTA
>ENSMUSG00000026211:1:75385789:75391789:-1:1299
CAGGACGAGCTCCCGGACAAGTTCGGGTCC
>ENSMUSG00000026211:1:75385789:75391789:-1:2253
GCTCCCGGCCCGGGAATTGCCGCGTAGCA
>ENSMUSG00000026211:1:75385789:75391789:-1:2307
AGAGGCGAGCGGTCACAGGAGTCCCACCGGTCCCGGCGCCCGCTCCGCCACGCCCTGGTCTCGGCTCCCGGCCTTCCCGCGCGCCCAGGCGAGCCATCTGCAGCGGCCGCAATGAAGGCCGGATCA
>ENSMUSG00000026211:1:75385789:75391789:-1:2458
TCCTACGCTTCCCGCGGCCCGTGCGGGTGGTAAGTGGAGCGGAGGCCGAGCTCAAATGCGTGGTCCTGGGAGAGCCGCCGCCCACTGTCGTGTGG
>ENSMUSG00000026211:1:75385789:75391789:-1:2577
GCCTCCGAGCGCCTAAGCTTTCCGGAGGACGGCGCCGAGCACGGCCTGCTGCTGAGCGGCGCGCTGCCCACCGACGCCGGGGTCTACGTGTGCCGCGCCCGCAACGCGGCCGGAGAGGCCTACGCGGCGGCCGCCGTCACCGTGCTG
>ENSMUSG00000026211:1:75385789:75391789:-1:2733
GCCCCCGAGCCGGAGCCCGAGTCCTCCGAGTGTCCGCTGCCAACACCGGGCACCGGGGAGGGCGCCCCG
>ENSMUSG00000026211:1:75385789:75391789:-1:2955
GAGCCCGGCCGCGGCGCGAGTGACGAGGGCGCGAGCCTGACGTTGCGCATCCTGGCGGCACGGCTGCCCGATTCCGGGGTGTACGTGTGTCACGCCCGCAACGCGCACGGCCACGCGCAGGCGGGCGCGCTGCT
>ENSMUSG00000026211:1:75385789:75391789:-1:3141
AAACCCGTGTTGGAGCCGCTCAAAGGCGCGCCCAA
>ENSMUSG00000026211:1:75385789:75391789:-1:3186
GTGAACGAGGGCAAGCACGCCAAATTCCGCTGCTACGTGATG
>ENSMUSG00000026211:1:75385789:75391789:-1:3276
CTCCCCGATCGCCGCCGCCTCATGTACCGCGACCGCGACGGCGGCTTT
>ENSMUSG00000026211:1:75385789:75391789:-1:3352
AGGACCGTGGGCTCTACGTGTGCGCGGCGCGCAACTCGGCGGGCCAGACCCTAAGCGCGGTCCA
>ENSMUSG00000026211:1:75385789:75391789:-1:4676
AACCCCGCCTACGGTTCACCCGGCCCC
>ENSMUSG00000026211:1:75385789:75391789:-1:4760
ACTCTCGAATTCCCACCGCCTGGTTCCGGGAGGACCAACGGCTGTTACCCTGCCGCAAGTACGAGCAGATCGAGGAGGGCGCTGTGAGACGCCTCGTCATC
>ENSMUSG00000026211:1:75385789:75391789:-1:4870
AAGGCCGATGATGATGGCGTCTATCTGTGCGAGATGCGGGGCCGAGTGCGCACTG
>ENSMUSG00000026211:1:75385789:75391789:-1:5033
TGAAGCGTTTACCCCGGAAGCTTGACGTCCTG
>ENSMUSG00000026211:1:75385789:75391789:-1:5602
GAAGGCGGGAGCCGTAGAGGTGCCCGGGGAC
>ENSMUSG00000032968:1:75387225:75393225:1:1151
TGGACCGCGCTTAGGGTCTGGCCCGCCGAGTTGCGCGCCGCGCACACGTAGAGCCCACGGTCCT
>ENSMUSG00000032968:1:75387225:75393225:1:1243
AAAGCCGCCGTCGCGGTCGCGGTACATGAGGCGGCGGCGATCGGGGAG
>ENSMUSG00000032968:1:75387225:75393225:1:1339
CATCACGTAGCAGCGGAATTTGGCGTGCTTGCCCTCGTTCAC
>ENSMUSG00000032968:1:75387225:75393225:1:1391
TTGGGCGCGCCTTTGAGCGGCTCCAACACGGGTTT
>ENSMUSG00000032968:1:75387225:75393225:1:1478
AGCAGCGCGCCCGCCTGCGCGTGGCCGTGCGCGTTGCGGGCGTGACACACGTACACCCCGGAATCGGGCAGCCGTGCCGCCAGGATGCGCAACGTCAGGCTCGCGCCCTCGTCACTCGCGCCGCGGCCGGGCTC
>ENSMUSG00000032968:1:75387225:75393225:1:1765
CGGGGCGCCCTCCCCGGTGCCCGGTGTTGGCAGCGGACACTCGGAGGACTCGGGCTCCGGCTCGGGGGC
>ENSMUSG00000032968:1:75387225:75393225:1:1843
CAGCACGGTGACGGCGGCCGCCGCGTAGGCCTCTCCGGCCGCGTTGCGGGCGCGGCACACGTAGACCCCGGCGTCGGTGGGCAGCGCGCCGCTCAGCAGCAGGCCGTGCTCGGCGCCGTCCTCCGGAAAGCTTAGGCGCTCGGAGGC
>ENSMUSG00000032968:1:75387225:75393225:1:2014
CCACACGACAGTGGGCGGCGGCTCTCCCAGGACCACGCATTTGAGCTCGGCCTCCGCTCCACTTACCACCCGCACGGGCCGCGGGAAGCGTAGGA
>ENSMUSG00000032968:1:75387225:75393225:1:2134
TGATCCGGCCTTCATTGCGGCCGCTGCAGATGGCTCGCCTGGGCGCGCGGGAAGGCCGGGAGCCGAGACCAGGGCGTGGCGGAGCGGGCGCCGGGACCGGTGGGACTCCTGTGACCGCTCGCCTCT
>ENSMUSG00000032968:1:75387225:75393225:1:2285
TGCTACGCGGCAATTCCCGGGCCGGGAGC
>ENSMUSG00000032968:1:75387225:75393225:1:3238
GGACCCGAACTTGTCCGGGAGCTCGTCCTG
>ENSMUSG00000032968:1:75387225:75393225:1:3341
TAAGGCGTCTGCCTCGAAGACATGCCGTTGGG
>ENSMUSG00000032968:1:75387225:75393225:1:5715
TCCTGCGGCTTTGCGCTTGCTGCAGAGGCCTCCCGAGGAACCCGCTGCGCATGC
>ENSMUSG00000026213:1:75401694:75407694:1:2899
AATCCCGGCTAGTTCCGTCCTACTGACACATCGGCTCGCCCAGGGCGTGGCTTCCGGTAGCGAAGGC
>ENSMUSG00000026213:1:75401694:75407694:1:3218
GGCTCCGCCCCCAGCGTCCCGTGGCTATGACGACCGCTCCGCGGGATT
>ENSMUSG00000026213:1:75401694:75407694:1:3279
GCTGGCGGGACTTTTGCGGGAGTCGGGTGA
>ENSMUSG00000026213:1:75401694:75407694:1:3361
AGAAACGCCGGGAATCACCGAGTCATTGCCGGCGGGGTCACGAGGTGCCGGCGTCTTC
>ENSMUSG00000006576:1:75426419:75432419:1:2990
AGGGCCGTGCACCCGCCCCTCCTCCCCCCCCCCCGCAATGCGTGGGGCGCCTGG
>ENSMUSG00000006576:1:75426419:75432419:1:3069
TCCTGCGGGGACCCGAGCGCGGGGCCCACGCTGGCCTGGTCGGGGTA
>ENSMUSG00000006576:1:75426419:75432419:1:3138
TTGTGCGGCCGGGCGGCGGCGGGCTGGCACAGCCGAGCGCTAGG
>ENSMUSG00000006576:1:75426419:75432419:1:3202
GGCTCCGGCGCCTGCGTCCGCCTGGCCGGGCTCTGCGCGGCGAGAGGCCGGACGGGAACCCGGCAGCCGCGCCCCG
>ENSMUSG00000006576:1:75426419:75432419:1:3297
TGGGGCGCGGCGGCTCTCCCAAGCCCCGCAGGTTCCGGAGCCCGGAGGT
>ENSMUSG00000006576:1:75426419:75432419:1:4096
CTAGCCGCAGCTACAGCGAGCGGGACT
>ENSMUSG00000006576:1:75426419:75432419:1:5607
GTCCCCGGGCCCGGGCTTCCCGAATCT
>ENSMUSG00000073649:1:75441149:75447149:1:824
AGATGCGGAGCCGAACTTTGACGAGGATGGTCAGGACGAGTACAACGAGCTG
>ENSMUSG00000026235:1:77395236:77401236:-1:1308
GAAAGCGCCTGGAGCCACGCTCGGATTT
>ENSMUSG00000026235:1:77395236:77401236:-1:1602
TGCTCCGGGTCCGCGCGCTCCCGCATCTGGCCGGCAGGTGGCGCGGTTGGTTCACGTAGAT
>ENSMUSG00000026235:1:77395236:77401236:-1:2270
AGTCCCGTAGTGGGCTCGGTCGATGTG
>ENSMUSG00000026235:1:77395236:77401236:-1:2690
CCCACCGTCCTTTCGGAGTCTCTCGAAGTTCCCTCTGCCGTCCAAGGGATCGATCCC
>ENSMUSG00000026235:1:77395236:77401236:-1:2931
ACTGGCGGGTGTACGTCACGGGCCGGTCCC
>ENSMUSG00000026235:1:77395236:77401236:-1:3023
AGAAGCGGCAGGAGCAGCGTTGGCACCGGCGAACCA
>ENSMUSG00000026235:1:77395236:77401236:-1:3103
ATTTGCGACGCTGTCACCGGTTCTAGGGTATACCCCGCGAATGA
>ENSMUSG00000026235:1:77395236:77401236:-1:3419
GCATCCGCCTGCAGGGCCGGCTCAAGGCGCCCCG
>ENSMUSG00000026235:1:77395236:77401236:-1:3538
CCAAACGTAGAGCGCAGAGCGCCCGGCCTC
>ENSMUSG00000026235:1:77395236:77401236:-1:3607
CCCAGCGCAGCGCTTCCCGGGACCCGGCTGCTTGGTCTCCGGAGCGCGCAGCGGTGGTGGCGCCGCTTGTCGGGCGCCGGTGAC
>ENSMUSG00000026235:1:77395236:77401236:-1:3894
ATGACCGACGGGACCCATTCGTGTGCCGTTTTCTGTTTGTCTATTGCGACGTTCTG
>ENSMUSG00000026235:1:77395236:77401236:-1:4204
CTGGACGTTTTGTGCCGGGTAAGCGAGTGCGCACAGTGTGTGAACGTGGGCTCCGGCCTGTGTTCGTGTTCCAACCTGCGCGCATTA
>ENSMUSG00000026235:1:77395236:77401236:-1:4616
CACCTCGGCAGTTCCCGGGGCTTTTCCTCTGAGCGGAACCGCGTACCTCGCATTC
>ENSMUSG00000004872:1:78077283:78083283:-1:2556
TCCACCGCCATCTCCGTATTAGTAATCCCGAAGCGAAATC
>ENSMUSG00000004872:1:78077283:78083283:-1:2895
TCTGTCGCCCAATCAGCGCGTGTCTTTGCCACCCGGGACGGTCTCCTCCTCGGCCAATCGCAGCT
>ENSMUSG00000004872:1:78077283:78083283:-1:3147
AGACTCGCACCAAACTCGTCCGCCCTG
>ENSMUSG00000004872:1:78077283:78083283:-1:3284
CTCTCCGAGATCCGGAGAGTTCCCGAGGGTCACCCGCCGCACTGTGCTCGCTTTTTCGTCTCGCCTTC
>ENSMUSG00000004872:1:78077283:78083283:-1:3390
GACCACGCTGGCCGGCGCTGTGCCCAGGATGATGCGGCCCGGCCCG
>ENSMUSG00000004872:1:78077283:78083283:-1:3819
TGCTACGAAATTGTGCGGGCTGCGTTCAC
>ENSMUSG00000004872:1:78077283:78083283:-1:4109
CCCTTCGACCTCGATCCAGAGTAAAACGTGACGTGCAAGGGCGGTCATTTCGGCAGT
>ENSMUSG00000004872:1:78077283:78083283:-1:4762
GCATTCGGCCTTGCGTCATTTCTCGCCAGCTTCGCGTGTCC
>ENSMUSG00000004872:1:78077283:78083283:-1:5945
AGTTTCGTTTTTGTGCGGATTCCGAGAGG
>ENSMUSG00000032908:1:78190492:78196492:1:2903
TTGCCCGCGTGTAGGGCGGGCGCTAGGACCCGGGTGGCGCACCTGTTGGCTGGCACCGCGCCCCGCCCGTCCTGCGCTGGGAGCATCGGGCTGCGGAACGCGAGGCCAGGGCGCACGCTGAGGACACGGACGCGCGTGGCTGCGGGTCGGAGGAACGGGGTCACGGCTCACCATGGCCGAACTGCTGCGGAGCCTGCGGGATTCACAGCTCGTGGCGCGCTTCCAGCGCCGCTGCGGGCTCTTCCCAGCGCGGGAGG
>ENSMUSG00000032908:1:78190492:78196492:1:3179
CCTTTCGAAGTGGGCGACAGGGGTCCCGGAGGTCTCTCATCTCTCCGACAACCGGGATTCGGTGTCTGCCGTTGGGGAGGAGGGCGACGGCCGCCTGCTTACCTGCGGCTCCGGGTGA
>ENSMUSG00000026245:1:78369006:78375006:-1:2342
TGCTGCGTTCGAACAAGGCTCGGGTAT
>ENSMUSG00000026245:1:78369006:78375006:-1:2939
AAGAGCGGAGCGTCGGGTCCTTCACTCTAGGGTCGCTGAGGCCCCGCATGTGGCGCAGGCGCAGTGTCCACGACTCGCCATGCCGACTGTCAGCGTAAAGCGAGACC
>ENSMUSG00000026245:1:78369006:78375006:-1:3134
AAGAACGTGCTGGCGGCGTTCATGCCGCTACGTGGGGTTTGGCCCGGCACGGCCAGAGTCCTCAGGGGCGCGCTGCTGGGCGAGGAGACTCGGCTGCGCTGAAGTAGCTTCTCGGAACCAGCTCCGCGGTGGCTCCGTTGCATCATCAGCGCGTGTCGGGCTCTCCGTGTCA
>ENSMUSG00000026245:1:78369006:78375006:-1:3327
AACTCCGTGCCCAGCACGGACTTTGGTGTCGGGACACAGACGAGGAAACGTACCC
>ENSMUSG00000012187:1:78392038:78398038:1:2610
AGACCCGTGCGTGCACTCGCATACGCACAC
>ENSMUSG00000012187:1:78392038:78398038:1:3075
ATGGTCGAGTTCGCGCCACTCAACACCCCGCTGGCACGGTGCCTACAGACCGCTGCGGTGCT
>ENSMUSG00000012187:1:78392038:78398038:1:3159
CTGCTCGGTAAGAGCTCCGCCGTGCCA
>ENSMUSG00000012187:1:78392038:78398038:1:4023
ATTTTCGGGTTGCCTTCGCTCCCGGGCTT
>ENSMUSG00000032883:1:78533898:78539898:1:2391
GTATGCGAAGATTTACGAGTAAACGGGATACACGCTGCATTAAACGAAGCC
>ENSMUSG00000032883:1:78533898:78539898:1:2786
ATCCCCGCCCTGCGAGGGCCCCAGTCGGGTCCAGCCGTCGGCGGCTCCGCAGAA
>ENSMUSG00000032883:1:78533898:78539898:1:2865
CCTGCCGCCAGCACCGCGCTCCCCAGGCCGGCATTTGATAGGCCGAGCCCCGCACGCGCCACCGCCCGCGGGCCAATGGGCGGCGGTCTCTTTGCATATGCAACGAGCGCCAGCCCGGGGTGCGCGTCCAGGACTGCGGCTCAACAGACGCTGCTCAGCCGGCGCCCGGGAAACGTCGCTGCGGTTGTGGCCGCGGTCGCGGGCTCGGACGAGGAGGCGGCGGCAGAGCGGGAGGCTGAGCCGGCAGCAGGCGGTCGTCCCCGTCTCGCAGGGCGGCCCC
>ENSMUSG00000032883:1:78533898:78539898:1:3208
GCCTGCGTGGGTCGGAGCCCGCGGTGAGTGCGCGCAGCGCCCGTTGTGAGGCGATGAGGGTCGCGGGATGGCGGCCAG
>ENSMUSG00000032883:1:78533898:78539898:1:3298
CCACTCGGCGAGCGTGCATGCCGCTCGCCGGTGCC
>ENSMUSG00000032883:1:78533898:78539898:1:3345
TGGGCCGCGGGGTGCTGGGCCGTGGCGAGGGTCGGGGAAACGGGGGT
>ENSMUSG00000032883:1:78533898:78539898:1:3404
AGTGGCGAGTAGGGCGTCCTCGCGGATTCGGGGAAACCGCCGGCGTGGAGCTGCGGGCGCGGGAGGAAGGATGCACCGCGGCCTCCTCCGCGGGCGCGGGCACGTGGGTGGGGTCGTCCCGCTCCACGCGGCCGCGCGGCGTCCGTGGGA
>ENSMUSG00000032883:1:78533898:78539898:1:3601
AAATGCGGGTGCGGGCGGTGGGAATGGCGTGGGG
>ENSMUSG00000032883:1:78533898:78539898:1:3655
AAGTGCGTTTTAGTCTCGGACGAGTCA
>ENSMUSG00000047330:1:78692945:78698945:1:4164
ACCTCCGAGACGCCTCTCAACGACAGC
>ENSMUSG00000050711:1:79316114:79322114:-1:2989
TGAGCCGGTGACGTCAGCGTGGAATGCGGAGTCAGGCGCCCAGGCTCTCTATAAGCCGAGGAGCTGTCCGGTGCTGAAACGGCCCG
>ENSMUSG00000054702:1:79501309:79507309:-1:3089
TCACCCGCGACATCATCCAGACCGTCCTCTCTCGTGGGC
>ENSMUSG00000054702:1:79501309:79507309:-1:4618
TGGCCCGTTAGAGTCAGCGTCCATCTCGGTTCT
>ENSMUSG00000073643:1:79598262:79604262:-1:498
CAGCACGCCTTTGTTGGCGATTACTCGGGACA
>ENSMUSG00000004377:1:79637793:79643793:-1:2932
TACTACGGGAATCTGCGGCAGTGCTCGCGAGCTTACGGCGGCGTGGAGCACACGCGGCTGG
>ENSMUSG00000004377:1:79637793:79643793:-1:3003
GCAACCGGCGCGTCCCCGCCCGGCGGTCAGCTGATGGGCCGCCCGCGGGGGAGGCCGCGGCTCGAACATGGCGGCGGAGAT
>ENSMUSG00000004377:1:79637793:79643793:-1:3175
GAGGACGGCGTGATCACCGCTAGCGAGGAC
>ENSMUSG00000004377:1:79637793:79643793:-1:3245
GGTGACGACCACGAGGCGTGGGGATCGTGGGGTCCGCGATTCT
>ENSMUSG00000004377:1:79637793:79643793:-1:3305
CACCCCGGACGGAGCGGCCACCCTCTCTCCCACGTCCCCGTAGTCCACCGAGATCCTGGTGCCGTCAGGCGGATCT
>ENSMUSG00000004377:1:79637793:79643793:-1:3899
GCCCCCGTTGCCGTCCTGTCCCGTGGTG
>ENSMUSG00000073642:1:79640074:79646074:1:341
AGATCCGCCTGACGGCACCAGGATCTCGGTGGACTACGGGGACGTGGGAGAGAGGGTGGCCGCTCCGTCCGGGGTG
>ENSMUSG00000073642:1:79640074:79646074:1:434
AGAATCGCGGACCCCACGATCCCCACGCCTCGTGGTCGTCACC
>ENSMUSG00000073642:1:79640074:79646074:1:517
GTCCTCGCTAGCGGTGATCACGCCGTCCTC
>ENSMUSG00000073642:1:79640074:79646074:1:638
ATCTCCGCCGCCATGTTCGAGCCGCGGCCTCCCCCGCGGGCGGCCCATCAGCTGACCGCCGGGCGGGGACGCGCCGGTTGC
>ENSMUSG00000073642:1:79640074:79646074:1:729
CCAGCCGCGTGTGCTCCACGCCGCCGTAAGCTCGCGAGCACTGCCGCAGATTCCCGTAGTA
>ENSMUSG00000073642:1:79640074:79646074:1:4802
CCAGGCGAAGGCGAGAAGTAGGCGAGTGC
>ENSMUSG00000026248:1:79652157:79658157:1:2927
GTTTCCGGGGAACCGCGTTCGGGCTACACCGCTCCGGCTGT
>ENSMUSG00000026248:1:79652157:79658157:1:3051
GGCTCCGGCCGTCCCCACGCTGGCTCCTCCGGTTCGGGGAG
>ENSMUSG00000026248:1:79652157:79658157:1:3134
TGGAGCGATGGCGCCTGCTACGCTGCCCGCCGCCGCCAGTGCGACGGTAGGCGTCTCGGGAGG
>ENSMUSG00000026248:1:79652157:79658157:1:4964
TTTCTCGAAGACGAATTCCCAGACTTGCCCGCCGAAGGC
>ENSMUSG00000026249:1:79734660:79740660:-1:2702
TCATCCGGACGATCCACGTGCAGCTCGACCGGGGGTTGGCGCCGCACCTCGAGCCCGGCGCGTCTGGCCGGAGCT
>ENSMUSG00000026249:1:79734660:79740660:-1:2799
ACCCCCGCGAGAGGGCGGCATCTGGCGACCGCGGGTCGGGCAGGGGGGCGTCCTAAAGTCCCCTGCGGTGCAGAGACGTTGCGGCCGGCTGCCACACAAAGGCGGCGGCGGGAAG
>ENSMUSG00000026249:1:79734660:79740660:-1:2951
AGGGGCGGGGGCGGCGGCGGCGATAAAGCCCCCGCGCGGCCCGGCCGGCTAGTGCAGTGGTTGCACGGGAGTGCGGGCTGCACGCGTCACCGTCACCGCCGCCTGTCCCCCACCGCCGCGCAGCGCCGATCTCCCTCCCGGTTTCGGCCGCCACCTGGGGATCCAAGCGAGGACGGGTGAGTAGCAGCTGCGGGGTTCCCGCTGCTCGGAGGGGAGCCGGGGACTGTCCCCGGGGCAGCACCGCGACCGGTTGCTGGGGCGGGAACTTTCTCGAACCGCCTCGGGCCCCGCTGCGAGCGCTCCTGGCTCCCGCGTCCCTGTCCCCGAGGGTTTGGGCGTCCAGGTGTGCCGGAGGCTGACGGAACGCTCGCCGAGCTCGGGGTG
>ENSMUSG00000026249:1:79734660:79740660:-1:3364
GAACCCGAGGCGACTGGGCACTCACGGGTAGCACCGACCCCACACTTTTCCCGTGCGCGGGTCCCTGTCCCGGGCGACCGGCTCT
>ENSMUSG00000043230:1:80089968:80095968:-1:3516
AAGAACGGTTGTTTCGAGTCTTGGACTTCCTACGGCGTTCAC
>ENSMUSG00000004364:1:80216466:80222466:-1:2431
GTCTCCGACGCTCCTCTTTTGAAAACGCAGCCTACGTCTCC
>ENSMUSG00000004364:1:80216466:80222466:-1:2576
CTTCCCGGGCTTCGCCCCACCCCGCCCCCGACCGCGCGCCCGCCCCGATCTCGCGAGATCTGACGTGCCCGCCGCGGCCTCCCGCCTCCCCTCCCGTCCTCCCGCCCCC
>ENSMUSG00000004364:1:80216466:80222466:-1:2740
TGGGCCGGATCTCGTCTCGCTGAGGCGGAGGA
>ENSMUSG00000004364:1:80216466:80222466:-1:2785
GAGGACGTTCGGCCTGCGCAGTGAGATGTTTGTCCGTCGCCGCCGCCGCCGCCATCGCGGAGGAGCGCGATAAAGGGAGCCGAGCCCGGCGCGAGGGGAAGCCCGCGGAGCCGCCGCGCCAGCGCAGCCCCCGGCCGAGCCCGAGCCGCCCGAGCCCGAGCCGCCGCCCCCGCCGCCGCGGCCGCCCAGGGGCCGGCCCGCCGCCCAGCCCAGCCCGGGGGCCGCGCCGCCGCCCCCCGCCGAGCCCCGCGGCTGCCCTCCCGCCTTCAATGTGACACCGGCGCCTCCGAGTGCGAGCCGCAGCCGCCGCCGCCGTCAGCGCCGCCGCCGGGGAGGGGCCGAGCACCATGTCGAATCTGAGCAAAGGCACGGGCAGCCGGAAGGACACCAAGATGCGGATCCGGGCCTTTCCGGTGAGTCGGTCCTCGGCGCCCGGGACCGGGAGCCGCGGCCCGGAGCCGCACGCGAGGCCGGGGCTGAACTCCGCCAACAGGCCGCAGCCGGCCTCCCCTCCCCCCACGGCCGCCGCCGGTGGCGGAGCGCGAGGCTTCCCGGCAACGGGGCGGCGCGGGGCCGGGTCGGCCACCTCCGGGGCCGTTCCCCGCGCCCCGGCCGCCCCGGGGCCTCCTTCGCTCGGGCCTCGGGGGCCGCGGCCCTGAGGGGATGCGCGCTGTGGCCGCCGCACCCGTCGCGTGGGGCGTGTGTGTAACTTTTAGCGTGCGGTTTCCAGAAGGAGCCGGCTCGGCTTTTACGGCGGTGGG
>ENSMUSG00000004364:1:80216466:80222466:-1:3561
CTGCTCGACTCCGTAGTCAGGGGCGGTCTT
>ENSMUSG00000004364:1:80216466:80222466:-1:3986
CTGGACGTACTTGCTCGTGTCGCTACA
>ENSMUSG00000038608:1:80634551:80640551:-1:2738
CAGCCCGGCATCAGTACCGAGTCGCGGGTGGGCGGCGCGGGTGGAGCCACCCCCACGCGCGTCCCGCTGCAGATGCGCCCTA
>ENSMUSG00000038608:1:80634551:80640551:-1:2831
TTGGCCGCGCCGCCCGAGAGGCGCAGAGTTTGCAAAGTCGCCGCGGAGCTTGAGCGGGAGCGAAGGG
>ENSMUSG00000038608:1:80634551:80640551:-1:3011
GCTGGCGCGGCCAGGGGACCGGCGGGACACACTCGCTCCGGGGCCGAGGCGCGAGCGGCACGGCCCGCGATGGCCGGGGAGCGGACCCGCAGGTTCACCCGGAGCCTGCTGAGACCGGGACAGGCGGCCGAGCTCCGGCACAGCGCCGCGTCTGCCGCCGCGGTGGCCGTCAGCAGCCGTCAGCAGCAGCGGGTGAGTGCCCTGCGTCCCTCGCGCCACGGCGGGGCT
>ENSMUSG00000038608:1:80634551:80640551:-1:3308
CACCCCGAATTCGCTCCCCCACAGAGCGACCCCGGAGTC
>ENSMUSG00000038608:1:80634551:80640551:-1:3405
AGGAACGCGGGACGCTTAGATGAGCAGCTGCGTGGGAGAGCGTGTGCCTACGTTTTA
>ENSMUSG00000054976:1:80953341:80959341:1:3249
TTCTCCGAATGTCGATTTAACGAAGCA
>ENSMUSG00000047306:1:81619016:81625016:-1:3497
GTACCCGAAACTGCCGTGGGGCGTCTAG
>ENSMUSG00000047306:1:81619016:81625016:-1:5301
GTTTCCGAAGCTGGCGATCATGCGACACT
>ENSMUSG00000055980:1:82167440:82173440:-1:1392
CACCCCGCCTCTCTAGCCGCATTATGCTGAGGCGCGCAGCC
>ENSMUSG00000055980:1:82167440:82173440:-1:2420
TCACCCGCGTCCCCTCCGCCCCAGCGCCCCC
>ENSMUSG00000055980:1:82167440:82173440:-1:2590
CCTCCCGCCGCGGGGATTCCTACGGGCCGGGGGCGCTCTGGGTGGCACGGGCGTGGGA
>ENSMUSG00000055980:1:82167440:82173440:-1:2665
TCTGCCGGCCACGCAGGGGCGCTGCCCGAGCGCTGCAGCAAAGGGCCAGCGCGGGCGCCTCTGCGGCACGGCCAG
>ENSMUSG00000055980:1:82167440:82173440:-1:2749
AGGGGCGGGCGTGGGGCGGGCTCGGCCCGGAATGTAGAGCGAGCAG
>ENSMUSG00000055980:1:82167440:82173440:-1:2822
CCTCCCGGCGGCGGCCAGGCTGCTGAGCGCAGAGGCTCCGTCACGTGTTT
>ENSMUSG00000055980:1:82167440:82173440:-1:2885
TGAGACGGCGGCGCGGTCTGAAGAGGGCCAGCGCGCGGTGCCAGCCGCCGCAGCCGCCGCTTGT
>ENSMUSG00000055980:1:82167440:82173440:-1:3040
TGCAGCGGCTGCGCCTCGGGAGGACCGGGCGTCTTCCCCGATCTC
>ENSMUSG00000055980:1:82167440:82173440:-1:3208
AGTAGCGTTGCGCGTGGAAAAGCCACTTTCCCCGCCCGCCGAGATGGGCTCGAGTGCGGGCTGCAGAGGACGCGTCCTCGGGCGGCAGC
>ENSMUSG00000055980:1:82167440:82173440:-1:3316
ACAGCCGCAGCGCCGCGGTCTCTGCGATTGAGCTGGTATTTGGGCGGCTGGTGGCGACGGGGACGGTTGA
>ENSMUSG00000055980:1:82167440:82173440:-1:3531
AGGCGCGCGCGCCTAGAGAGCCAAGCGGGGACTCCTCGGGCCATCGCTGCCTCCCTACATCGGACTCGACCAGGGGCGGCAAG
>ENSMUSG00000055980:1:82167440:82173440:-1:3752
CTTGGCGCAGTTACCTCGTCCTTCGGCTGC
>ENSMUSG00000055980:1:82167440:82173440:-1:3923
CATGGCGAGCCCTCCGGATACCGATGGCTTCTCAGACGTGCGCAAGG
>ENSMUSG00000055980:1:82167440:82173440:-1:4000
ATAAGCGCTTTTTCGTGCTGCGGGCGGCCAGCGAGGCCGGGGGCCCAGCGCGCCTGG
>ENSMUSG00000055980:1:82167440:82173440:-1:4078
AGTGGCGGCACAAGTCGAGCGCCCCCAAACGCTCGATCCCCCTCGAGAGC
>ENSMUSG00000055980:1:82167440:82173440:-1:4183
ACACCCGAGACGAACACTTTGCCATTGCCGCGGATAGCGAGGCT
>ENSMUSG00000055980:1:82167440:82173440:-1:4302
GGCTGCGGCGGTAGCTGCAGCGGCAGCTCTGGCGTTGGA
>ENSMUSG00000055980:1:82167440:82173440:-1:4572
TTCATCGAGGTGGGGCGTTCCGCTGTG
>ENSMUSG00000055980:1:82167440:82173440:-1:4686
ATGAGCGATGAGTTTCGCCCTCGCAGCA
>ENSMUSG00000055980:1:82167440:82173440:-1:4876
CCTTCCGGGTGCGTGCCTCCAGCGATGGCGAAGGC
>ENSMUSG00000055980:1:82167440:82173440:-1:5129
CTTCCCGAGGCGCTCTAGTGCTTCCGTGTCCGGTTCGCCTAGCGATGGCGGTTTC
>ENSMUSG00000055980:1:82167440:82173440:-1:5211
CCCTGCGATTTCCGAAGTTCCTTCCGCAGTG
>ENSMUSG00000055980:1:82167440:82173440:-1:5605
GAGGCCGACTGCCCGGCTACCGGCATTCCGCCTTCGTGCCC
>ENSMUSG00000026142:1:82192621:82198621:1:2749
ATAGGCGACTCATGCGCTGTGCGCGTGGTA
>ENSMUSG00000026142:1:82192621:82198621:1:2882
CAGTACGAAGCACGGAGCATGCGCAGACTGCCGCTCCTTTCCCTAGGCCGCCGGAAGTGGAGCCTGCGGAATCGGCGTCCGTGCCGGAAGTTGAGTCTCCGGATTCGGCGTCCAGACGTAGTGACGCACGAGCGCGGGAGTACGTGAGGACGCAAGCGGGTCT
>ENSMUSG00000026142:1:82192621:82198621:1:3085
GGCATCGCTTTTGTGCGGCGTGTGTTGCGGCTTCCCGGGACCACGGATGGCGGGGCCGGGGCTGAGATCCGGGCCGCTGCGGGCCGGGCGGAAGCGCTGCT
>ENSMUSG00000026142:1:82192621:82198621:1:3230
CCGGGCGGAGGAGCCGGCCCGCCGGGTCCGGGTCTTCTTCTCCCCTCCGGCCGGCCGGGATGGGGTCGCAGGGGCAGTCGCACCGGTACCGCTTCC
>ENSMUSG00000067158:1:82462816:82468816:-1:2486
CCTACCGGACCCACGGGTTCTCAGGCGTCCATGTCCCCGGCGGGACA
>ENSMUSG00000067158:1:82462816:82468816:-1:3002
CCCATCGGCTGCCGGCCTTCAACTCGCAGCCAGCACGCAGAC
>ENSMUSG00000026150:1:82600942:82606942:1:3005
CTGGCCGTTCTCGCGTCTGTCCCGGCCCGTCGCGGCCGCTCCGCCGCTTCTTTGCCCGGGCGCCTCGGTGCGCTCGGTCAACGGCCTCTGCGAGCGCTCACCCGAGTGCCCCGGAGCCGGCGGGCGGCGACCCTCTCTCCGGGGAC
>ENSMUSG00000026150:1:82600942:82606942:1:3236
CTGGGCGGAGCGGCCCCGGCCTTGGCCCGTCATC
>ENSMUSG00000026150:1:82600942:82606942:1:3569
TTGCTCGCTGGAGGCGTTGCGGGCTATACCCCCGCACCCCACGCTAAG
>ENSMUSG00000026149:1:82644480:82650480:-1:497
GCTGCCGCCGCTCCTGCTGCCGCTCCT
>ENSMUSG00000026159:1:82715507:82721507:1:2842
TACCCCGCCCAGCTCCGACCCTTGCCGCAGCGTGGCCGCAGTG
>ENSMUSG00000026159:1:82715507:82721507:1:3012
AGCGGCGGCGGTGGCGGTTGTCCCGCCCGGCCGGTTGGTGTGACCGGTCGGCGCGTGCTGCGCAGCTTCCTCGCCTTGTCCTGCCCGGCGGAGCCGAGCGGAGGCCGAGACCGGAGTCCGCGAGGGCGGAGGCGGCGGCGGCCAGGGCGGCCCGTGGGAAGGGAGCGCGGGGCCCCGGCAGCGCCGCCGGCTCCCGGCCCTGCCGGCCTCCTCGGTCGGAGCCGCGGCCATGGCGGCCAGCGCGAAGCGGAAGC
>ENSMUSG00000026159:1:82715507:82721507:1:3287
TGCTGCGGGACATGACGGGGCTGCCGCACAACCGCAAGTGTTTCGACTGCGACCAGCGCGGCCCCACCTACGTGAACATGACGGTCGGCTCGTTCGTGTGC
>ENSMUSG00000026159:1:82715507:82721507:1:3410
GAGTGCGGACGGGGGTCGTGGGTACCGGGCCGTGGCGGCGGGGCCCGTTGGGGATGCGGCCAG
>ENSMUSG00000026159:1:82715507:82721507:1:3534
GTGGCCGGCGTGGGTGGGGCGTGGGTGGGGTCGGGGTCAGCCAGCGGCCGGCCCGGCGGAGCATCCCGGCTTCCCGCCGCTCAGCGGGCGTGGCCGCGCCTCGGGGGGCGCAGGCGGGGAG
>ENSMUSG00000026159:1:82715507:82721507:1:3682
TTGTGCGACCCGCAGCTCCGTGGTTGGGGGGCCCGGCCTCTGCTCGGTGCCGCGGAGCT
>ENSMUSG00000038496:1:82902404:82908404:-1:2883
GCACACGGAGGGATAAACGTCACGTTTTC
>ENSMUSG00000045658:1:84160616:84166616:-1:2889
AAGCCCGCCCGGGCATGCTCAGACCGCGCAGGTCCGGGCGGCGGC
>ENSMUSG00000045658:1:84160616:84166616:-1:2944
GGGAGCGGCCGCGGCGCTGGGGCCCGGGCGGAGCTGCGCAATCGTCTGAGCTGCGCACCGACTGGCGGCCGGAGCGGAGCCCACAAGTTGCCGGCAGCGGAGCGCCGCCTCGTCCCGCTCTCAGCCCTTGCGCCCACCGGGCTGCGGCCGGCGCCAGGACGCTCAG
>ENSMUSG00000045658:1:84160616:84166616:-1:3134
GACAGCGGGACCGCAGATCTCTCTCCTTCCGGGCGCAACCCACAGAGTCTCGCCAGCGTCTCC
>ENSMUSG00000036766:1:84572246:84578246:-1:2373
GATAACGACGATGCGAGCCATCCGGGCCA
>ENSMUSG00000036766:1:84572246:84578246:-1:2906
AAGTCCGCTGGGTTCGCTGGTGGCGCGCGAGAGC
>ENSMUSG00000036766:1:84572246:84578246:-1:3003
CAGGCCGGTCCCGCTGCGGTTTCACAGATTCTGCGCCAAGAGGTCGCGAGTGG
>ENSMUSG00000036766:1:84572246:84578246:-1:3315
GCCCCCGGCCCCGCCCGCGGTTGCCCGGGGAACCACGGGCTCCCGCAGCTGCAGGAGGCGTCCGGTCCCGCTGAGCAGCACTAGCCGCTGGCGCCGCTGCCACCGCCATCTCCGCCGCTAGCAGCGCCGCCGTCACCGCGCCCAG
>ENSMUSG00000036766:1:84572246:84578246:-1:3472
TTCTGCGTTCTCTCCGCTCGCTATGCCTCCCCGCCGCGCCCAGGCGCCCGGTGCCCCGCTGCTGCCCGTGCTG
>ENSMUSG00000036766:1:84572246:84578246:-1:3595
TAGCCCGGTGTCCGCCGCGCCCCTGCCTGCTCCGGGACCGTGCGCCTCCCAGCCCTGTCGGAACGGGGGCGTGTGCACTCCGCGTTCGGTGACCGACCAAGAGCACCCTGCGGCCGATGCT
>ENSMUSG00000036766:1:84572246:84578246:-1:5166
AGACTCGTAGAGCCGTTCAAACTATCGGGGAC
>ENSMUSG00000073633:1:84715898:84721898:1:1080
CTCTCCGAGACGAGACACGCTAAAACGCGTTAAC
>ENSMUSG00000073633:1:84715898:84721898:1:1578
TTCCTCGGCCTCTACCGCGGCCCCTGCAAGCTCGGCGCGTCTTCGTCCTCCCTCAGCCTCGACTTCCCCGGCTGGAAAAGCCGCCCCGCGCCGGTTCGGCCCGGCTCGGCCCGGCTCGCCCGCCCCCAACCGCCCCCCGCCCCA
>ENSMUSG00000073633:1:84715898:84721898:1:1860
GTTTCCGGGCCCCCCGTCCCATTTCCGGGGAACCCTTGCCGTCTTCACGCCCCC
>ENSMUSG00000073633:1:84715898:84721898:1:1975
ATTTCCGGTCCCCTCCCGGCCCCCGCTGGG
>ENSMUSG00000073633:1:84715898:84721898:1:2100
CAAGCCGATCGGCCCTGGCTCCTCAGGCCGCGGGCCCGCTCGAGCGCCTCACCCGTCAGCCTCGGGCTGCTCCTTCCACGGCCCCGCCGCCGCCGCCGCCAGC
>ENSMUSG00000073633:1:84715898:84721898:1:2218
CCAGTCGAGCCCGGAGCTCAGTCGCTACGATGACACGGGCGCGCTGCC
>ENSMUSG00000073633:1:84715898:84721898:1:2277
GGCTCCGGTTTCCCCGGCCCCGTCAGC
>ENSMUSG00000073633:1:84715898:84721898:1:2316
AGCCCCGACCCCCCCGCCGCTCGGAACGGCGTCCCA
>ENSMUSG00000073633:1:84715898:84721898:1:2373
GTCTCCGGTCCGGACTCCGTGGCGCGACGGCAAC
>ENSMUSG00000073633:1:84715898:84721898:1:2430
CCCAGCGGCGGCGACGGCGGCGGCTTGTCGTCCCT
>ENSMUSG00000073633:1:84715898:84721898:1:2477
TGAGCCGCAGCACCGCGCCGCCGTGCGCCTCCGTCCGCGCCGCCTCCCTCCCCGTCCGCTCCACTCCAGCCGCGGACTA
>ENSMUSG00000073633:1:84715898:84721898:1:2567
GGGTTCGGCCGGCGGGCTCCTCCGCTGGG
>ENSMUSG00000073633:1:84715898:84721898:1:2614
GACAGCGCATCCTGTCGCCCCTCCCTCCGCAACGTTCAACTCGAGATTTCGAGTAG
>ENSMUSG00000073633:1:84715898:84721898:1:2975
CCTAGCGACGGCGGTGGCGTCCCAAGATGGCGTCGTGGCTGCCGGAGAC
>ENSMUSG00000073633:1:84715898:84721898:1:3152
CCACCCGATGGGGGCCGCTCCAGGCAAACAGCCACCGTGGCCTGCCGGAAGCGCCGCGTCTCT
>ENSMUSG00000073633:1:84715898:84721898:1:3248
CTGCTCGGCGGCCCGAGAGTCCGTTCTCTCCCCAAGGCGGGCTCGTCCCTGGCGAGCCT
>ENSMUSG00000073633:1:84715898:84721898:1:3323
AATGCCGTCCGCTCCCCCTCCTGCCTCCCGGCCTCCTACCCGCTGCGTTCGCTCCGCGCGCCGAAGACAAACAGGCGTCCCTGCTTGCGTGCCGCTCACCTCAGCGTGGGA
>ENSMUSG00000026220:1:84811159:84817159:-1:3076
GAGGGCGAGTCCGGGAGCCCCTGCACGGAGCGCAGGAAACGAGGCGAAGAGCCGAACCCCCAGCGCCGCATCT
>ENSMUSG00000026220:1:84811159:84817159:-1:3331
ATCTCCGAGCCGGCGGATACTGGTGGATACCGGTCGATACT
>ENSMUSG00000026220:1:84811159:84817159:-1:3473
AGCTGCGGGCGGGGATGCGCGCGGTCCA
>ENSMUSG00000026220:1:84811159:84817159:-1:3525
CAGAGCGCGCGTCGCCCCCGCGCCCGGCCTCGCGCTCGGGTGC
>ENSMUSG00000026220:1:84811159:84817159:-1:4312
AAGACCGTCGTGGCAAAAGCCGCCAAG
>ENSMUSG00000026220:1:84811159:84817159:-1:4470
GGTCTCGAGAGCGCCCTCTACCGGCCTG
>ENSMUSG00000073632:1:84839694:84845694:1:1759
CAGTTCGTCGTGTTGATTCATGCGCTAAACGTATCA
>ENSMUSG00000064281:1:84888132:84894132:1:3180
ATTCCCGGGCTCGTTGCCGGAAAAACACCCTGGCCCGACGGAAGG
>ENSMUSG00000064281:1:84888132:84894132:1:3510
AAGCACGAAAGCGCTGGGAGGAGCGCCTCC
>ENSMUSG00000070034:1:87426975:87432975:-1:3447
GACCTCGCAAGTGTCCACGGTGGGCGGTGCCGTTATC
>ENSMUSG00000070031:1:87428874:87434874:1:620
GATAACGGCACCGCCCACCGTGGACACTTGCGAGGTC
>ENSMUSG00000052760:1:87564747:87570747:-1:2572
AGATTCGAGCTCCGTTGTTCCTGTACCGTGACTGCGGCTGA
>ENSMUSG00000036707:1:87621956:87627956:1:2539
CTTGCCGGCGACTCAGGCGTCCCGAGTCCGCCCGGCCGTCCGGGGGCGCCCGAGTACGCAGAGGGCGTTGCGGCGCCGCCCGACGTCCCGCCTTCGGCGGCTGCGCAGTGCGCACGTCAAAGCCGGGCTCAGGCCGGAGCTGGGCGCGGGGCGCCAGGAGCCGCGCGGCCTG
>ENSMUSG00000036707:1:87621956:87627956:1:2757
AGAGGCGAAGGCAGTGCGGGACCTCACGGCCACAGCCGCAGCCCTACCGAGCGCAGCACCGCGGCGGCCAC
>ENSMUSG00000036707:1:87621956:87627956:1:2843
GCCACCGTCCGCCCGCGCAGCCGCCGCCGCCGCCGCGGGAGCCCGTCGCCCGGAGCAGCTGCGGGCGGAGGACAACGGAGGGCCGGAGCGTCCGAGCCGCGCCGCGGGGACCGAGCGAGCAGCCCGAGGCGGCGGCGGCCGAGGACGGGGACGGAGACGAAGCA
>ENSMUSG00000036707:1:87621956:87627956:1:3061
CTGCTCGCGACGCGGACGCCCGCCGGCTTCCGCCCGACCCGCCTCCATTTTCCCGGGTGGCGGCGGCGGGAGCGGCCCGGAGCAGCCGGAGCTCCGGGCGCCGCCCTTGTCCTCGCCCGTACTAGGCTCCGGGGGCCTGCCGGCCGGGGCT
>ENSMUSG00000036707:1:87621956:87627956:1:3249
ACTCCCGCCGCTCCGGGGACTCCGAGCAC
>ENSMUSG00000036707:1:87621956:87627956:1:3287
GGCTCCGCGTAGCCTCACTGTTAGCGGGACGCTGAC
>ENSMUSG00000036707:1:87621956:87627956:1:3378
TTGTGCGTTCGGCGCGTTCCCGGGTTCGGTTGGAGCAATCCAAAACGCCGACTGCGTGCCGGTGCCGGAGCGACTCCGAGGTGAACCCGGCCGGGAGG
>ENSMUSG00000036707:1:87621956:87627956:1:3618
CCTGTCGATCGTTTCCGCCTTCCCACGAACCT
>ENSMUSG00000036707:1:87621956:87627956:1:3660
CTGGGCGAGGCGGTGCTAAACCGGGTCTAGAAGACTCGATTGGATTCGGGAGA
>ENSMUSG00000026223:1:87722736:87728736:1:2253
ACTGACGCCAAGCACGGCAGGCTCGGTGCT
>ENSMUSG00000026223:1:87722736:87728736:1:2906
CTGCCCGGTGCAGTTCGGCGCAGGCGTCAGG
>ENSMUSG00000026223:1:87722736:87728736:1:2952
CGGGGCGGGACGCGTTCGGGGCGGGGACAGAGGCGAGGACTCCGGAGCCATCCAAACTTCCGGTGCCTGCGGCGCAGCA
>ENSMUSG00000026223:1:87722736:87728736:1:3147
TAAAGCGGACAAAGCAGCGGCGTCTGGTCCGGCCTCGGCATCTGCCCCGGCCGCGGAGATCCTGCTGACGCCGGCGAGGGT
>ENSMUSG00000026223:1:87722736:87728736:1:3298
GTGGCCGCCACGACCAGCGGTACCTCAGAGTCACGAGCGGAAGCGGGATG
>ENSMUSG00000026223:1:87722736:87728736:1:4066
GGTGACGGAAAAGCGGACCCAGCCGAGTTT
>ENSMUSG00000026223:1:87722736:87728736:1:4132
TCACACGCCCCCCAGCGGTCCTGGGGCGCACCAAGCCGGGCCTTTCGATCCAGACCGAACCT
>ENSMUSG00000026224:1:87757175:87763175:1:2945
TTGGACGGGCATCCGGGGACTCGGAAGC
>ENSMUSG00000026226:1:87850117:87856117:1:2744
TCTCACGGACCCTGGAACGTGCAGCCGAAAGG
>ENSMUSG00000026226:1:87850117:87856117:1:3202
AACCCCGCCGTCATGTCCAGAGCCCGCCTCGCCACC
>ENSMUSG00000026226:1:87850117:87856117:1:5107
ATTCACGTTGGCTCACGGTTTTAAGAGTATCCACGTATCACGGCAAG
>ENSMUSG00000026227:1:87874439:87880439:1:2616
CTGGGCGGCTCGGCCCTCGGGGGCGTGTCGGCCGAGGCAGCGGCGGAGCTCCCAGCTCGGCGCAGGAGGCGGCGGCCAGCATGGAGAGCGAGCTGGAGGCGCTGGCCCCGCGGCCCGCGAGCCCGGCGGAGCCACCCTTCCAGGCGTTGGTGGAGGCGGCGGGTGGCCGCGGGCAG
>ENSMUSG00000026227:1:87874439:87880439:1:2814
GGGAGCGCGAGCAGAGCCGCGCGCTGCTGAGGGACTTCGCCGGTGCCGTGTTCCCGCCGGAGTCCGCGCCGGGCAAGCCGGGCTGCGCAGAGGCCGAGAGCGCGGGCACCGCGGCGGCCACCGAGTCGCACGGGGCTCCGGGGGCGAAGGCGGAGCGAGCCATTCGCTCGCCGCTCGTTTTCGTGCTGTGCCGCGTCGGATCGCTGACCTCCCGGGAGTCGCGGCGCCGCCTGCGGGAGATGCTGCGGGACGTGCGCGACCGGAGGTGTGAGGGCGCCGCGCTGGTCGGAGTGCTGGTGGCCGACACGGGTGCGGATGACGCGAGGGCGCCCGAACTGCAGCTGCTCGAGACGCTGCTGCGCACGGTGTTCGGCCGCCAGGTCGGGGGCCCGGTGCAAGCAGCAGCCTTTCGTCCCGGCTGTCCCGCCTCC
>ENSMUSG00000026227:1:87874439:87880439:1:3802
AGGGACGTATCCGGAAGGGTGTGAGGGACCGAGACCGTGACGACCTC
>ENSMUSG00000026227:1:87874439:87880439:1:3930
GTGAGCGCTTTTAGTCGGAGACTGCTCCGTCATG
>ENSMUSG00000026229:1:87892790:87898790:1:2977
TCAGGCGGAGATGCGGGCAGCCCTAGGGCGGGCGGGGTCCTCGGCTAGAAGCGAGCCGGCGGCCTG
>ENSMUSG00000026229:1:87892790:87898790:1:3059
AGCAGCGCACCCGGGACCCTGGAGGTGCGGTAGAGCAAGCGGGCCC
>ENSMUSG00000026229:1:87892790:87898790:1:3137
GTGGACGAGTGGATCGGCGAGTGCAGGGCGCAGCC
>ENSMUSG00000026229:1:87892790:87898790:1:3194
GCTGCCGGGAGCAGGCGCCCCAGTGAGGAGCCGCCGCCGCGCCGGCGTTTAG
>ENSMUSG00000026229:1:87892790:87898790:1:3270
ACCTCCGGGTCGAGCGCCGGCCTGCGAGGCCCCTCTGCCCGAGGCCCACCTCGGGGATCGAGGGC
>ENSMUSG00000026229:1:87892790:87898790:1:3435
CAGACCGGGCTCCTAGGCGGTCGCTGGA
>ENSMUSG00000026229:1:87892790:87898790:1:3507
TTCCCCGCAGGTGTTTCGGTTTGGGATGGGCCCCGGTGTCATCGTAAGC
>ENSMUSG00000062590:1:87982973:87988973:1:2833
TCACCCGCACGCCACACGCCTGTACGGCCTCACTTCCGGTACTCACCACGTATGG
>ENSMUSG00000062590:1:87982973:87988973:1:2914
CTCCACGTCGTCTTCGCCCAGCAAGATTGGCCGAGTCGCCTCACGTGACTTCGGCTAGCGGTAGCGGTTGCCCGGGTGACGGCCGGCGAGCTGGCGGTCTG
>ENSMUSG00000062590:1:87982973:87988973:1:3183
GCCCCCGACTCCGCTGCGCTGCGGTGGG
>ENSMUSG00000026234:1:88186394:88192394:-1:899
TAGGTCGGGCCAGGCGTGCCGATACAGGTCGAGGCT
>ENSMUSG00000026234:1:88186394:88192394:-1:1136
GTGAGCGTGGTCACAGGCGGGCCGAGTAC
>ENSMUSG00000026234:1:88186394:88192394:-1:1304
GAAAGCGGGGACTCGCATCATAGCCAAGAAGCCGTTCGCGACTCCGCGGAGAACAGGCCGAGGCCCGCTCATCAGCCCGAGGGAACCCTAGGCCTTCCGGCGTTCTTCAGCAGGACCACGCGGCGCGGGGGAAAGCACCGAGAAACGCCCAGACCACCTGAGCATCGCCGCCCAT
>ENSMUSG00000026234:1:88186394:88192394:-1:1500
GAATCCGGGCCACGCCGCCACCTACCCGCGCCTCACACACAAGCCGCGCCAAACTCGCCCGTCCCACTGCGCAGGCGTGGGGAGAGCCCGGCGCTCAG
>ENSMUSG00000026234:1:88186394:88192394:-1:1627
GTCAACGTCCGCCTGGGCCCAAACGAGTCCCGCCCTCAGGAGCAGACGTCAGGCCCCGCCCCTAAGAGCCCCGCCCTCGTCAAGCCTTAGGCCCGCCTCACGCTGCCCCGCGTTAAGGCTCGCGGTTGGCTCCGGGGACGGACGCGAGCTCTGGTTGGTGGAGCCGAAGTCACGAGGACCCCCTTCGTCGCCTTT
>ENSMUSG00000026234:1:88186394:88192394:-1:1878
GCAGGCGGTTGTACGTGCTCCAGAGTCGTCGGTACCCGCTACTGCAGTCGCTTTCGTGTGGCTTCCGCTGAGCTCTTCCGAGCTGCTCGCTCTCCACACGCGCCGCCGCCGTAATCCGCCACC
>ENSMUSG00000026234:1:88186394:88192394:-1:2028
CTTGGCGCGCCGACGCGGACGACTAGGCCCCTGCTTTCGGAGGGACGCGCGCGCGCCCGCCCGTCCGTCGCGGAGGGGAGGAGGGCTTGCGCGCAATCCCGGGCGCGTTCGAGGGCGCCATG
>ENSMUSG00000026234:1:88186394:88192394:-1:2161
AGTCTCGCGCGACTAGCGGGAGGTCTCGCGGTGCT
>ENSMUSG00000026234:1:88186394:88192394:-1:2234
GTTTCCGGGAGGGCGATATCGAGGGTTCGGATGTAGCGGGCGGGAGGGGACGGTGTG
>ENSMUSG00000026234:1:88186394:88192394:-1:2310
GAGAGCGGATAGGGGCACGGCGTGGGA
>ENSMUSG00000026234:1:88186394:88192394:-1:2351
TTAGGCGGCGAGCGGTCCCGGGGCCCCGCCTCCCCGCGCACGTGCTCTGGTGCGCGGCCCGCCACGTGCTCTGCGGAGCCCCGCACGTGTCGCGCGACCCGGGGCA
>ENSMUSG00000026234:1:88186394:88192394:-1:2475
TACCCCGGAAAGGGGGACGGCAGCGTGGGG
>ENSMUSG00000026234:1:88186394:88192394:-1:2514
TGGCCCGGCGATCTGCTGTCTCTGCCGGTGACCGGGATGGACACGTGGTG
>ENSMUSG00000073627:1:88200181:88206181:1:3893
ATACACGTTAGGGAACGAGGAGCGTCCCC
>ENSMUSG00000026237:1:88216312:88222312:-1:3401
TGGAGCGTTATGTGGCCGTGGTGCGCCCAC
>ENSMUSG00000026237:1:88216312:88222312:-1:3449
TGACACGGGCCCATGTGCGCCGCATGG
>ENSMUSG00000036574:1:88254500:88260500:1:3175
CTGCCCGATGACGTCCCACCAGGAGACATCGACGAAGTG
>ENSMUSG00000036574:1:88254500:88260500:1:3812
ACAACCGTACAAGTCGGAGCCGGACGGTTTCCCCGAGTGA
>ENSMUSG00000036574:1:88254500:88260500:1:4400
CTGACCGGCTACAAGACGAGGGTCCCCGCCTGCGGACTGTCGCCAGCCTCTTGCGCAGCGCCAGG
>ENSMUSG00000026239:1:88410672:88416672:-1:2859
ACTGACGCTCTCCGTCCCCGAGCGAAGCCGCTGAGCGTTGCT
>ENSMUSG00000026239:1:88410672:88416672:-1:3014
GAGGCCGGTTCGGGTCTGGCCGCCACCGCTGTTCACCTGAGGTGTCCGGCCGGGCTGCGGCTGTCCTCGGTTCCTGGGTACCGTCTGCGAGGCCCCGCGGAGCCAGCGTGGGAGGGCCGCGGGCGGCAGGCGCCGCATCATGTCAGCCAAGGACGAGCGGGCCA
>ENSMUSG00000026239:1:88410672:88416672:-1:3203
GTATCCGCCCGGGAGCAGGGGCGGGGCT
>ENSMUSG00000026239:1:88410672:88416672:-1:3327
TGTGCCGGGCCCCCGGGAGGGACCGCGAACGGGAGG
>ENSMUSG00000026240:1:88415271:88421271:1:2934
GGTGGCGAAAGCAGAGCGGGAACATTGTGTAGGCGGAACTCGAGTGC
>ENSMUSG00000026240:1:88415271:88421271:1:3092
GAGGCCGAGACATCGGCGAAGAGAACAGAGAGTCGGCGGGGAC
>ENSMUSG00000026240:1:88415271:88421271:1:3185
AGCTTCGCTCAGGCAGGCGTTCCCAAGAAAGCCGATGGCCACACCGCCCCGCCCCCGTTGCAGGACGCCTGG
>ENSMUSG00000026240:1:88415271:88421271:1:3279
GGCTACGAGCAAGACCGCCAGTCCTGACGTCCAC
>ENSMUSG00000026241:1:88498743:88504743:-1:2759
TTCTGCGCGCCGCTTTGTGGCTTTGAGCGCAGCGAGCCGAGCCGCCGGCTCCTTCGGAGGT
>ENSMUSG00000026241:1:88498743:88504743:-1:2860
CCTCCCGGCCCCCTCCCGGCCCCCTCCGGGCCGTCGATTCGGCCGCGTGCGCTGTG
>ENSMUSG00000026241:1:88498743:88504743:-1:2980
TCCAGCGGAGCCACGGACTCAGAGCGCACCCAGCCGGCGCCGCACAG
>ENSMUSG00000026241:1:88498743:88504743:-1:3056
TGCTCCGCATCCGCCTATCCGACTGCTCACCGGCAGTCCCGGCTGCAGACCGTCTGCACACCTCGGTCCCATCGGCACC
>ENSMUSG00000026241:1:88498743:88504743:-1:3150
CTGATCGCCTGCGCCCTGCTGCTCGCGCTACTCTCGCTCCGGCCCTCTGAAGCCAAGCCCGGGACACCACCGAAGGTGGGTGCTGTCGCGGGGACGCTGGG
>ENSMUSG00000026241:1:88498743:88504743:-1:3332
CAAAGCGGGGACTTCTCGGGTTCATTTCCCAGCCTCGGGAGAATGTCGACACA
>ENSMUSG00000026241:1:88498743:88504743:-1:3499
TGTCCCGCATCGGTGGAGGCACGCTCAT
>ENSMUSG00000026241:1:88498743:88504743:-1:3608
TTCTCCGACAGGTCCCGAGAACCCCGCCAGG
>ENSMUSG00000026241:1:88498743:88504743:-1:3725
GAGACCGATCGCGACTGCTCCGGGACCTGCGTGTGG
>ENSMUSG00000026241:1:88498743:88504743:-1:3782
GGGCCCGCCTTCTGCACGAGCACCCCAACGCGCGCAAAT
>ENSMUSG00000026241:1:88498743:88504743:-1:3872
TGGACCGGATCGGCTCCATGAGCGGTCTG
>ENSMUSG00000026241:1:88498743:88504743:-1:3920
CCTGGCGGCGGTAAGTAACACCATCGGACGCTCCCCGCTCGCCTAG
>ENSMUSG00000053333:1:88531990:88537990:1:2829
GCTGTCGCTAAGGCGGGAGCCGCCCACGCGGGATGAGCCTCGTACCGCCCCT
>ENSMUSG00000053333:1:88531990:88537990:1:2899
TGCAGCGACCACCGCCTCCACCGCCCACTAGCCCCGCGCTTCGCTCTTGGCTCAACCCGGCCACCGTCGCTCTCGGAACGCTCGCTCGTGACCCGGAAGCGCATTCTCCCTAGCAACTGCGGGTCTGCGGCGCCGCCGGCCTCCCGGGAGCGACGGTGAG
>ENSMUSG00000053333:1:88531990:88537990:1:3074
CCCTGCGCACGCCCCGGCCGTCCGGCCTGGCCTTCCCTCCGCGCCGCGTTTCGCGGCCGGGACCGTGCGTCCTAGCCTCACGGGGCGCCCGACCGCGGCGCCTCTGGTCGCCTTCCGCCGGCCCCGACCCGGCCTC
>ENSMUSG00000053333:1:88531990:88537990:1:3376
GCCTCCGGAGTGATGAGCGGCAGCGCTTGC
>ENSMUSG00000053333:1:88531990:88537990:1:5913
TGAAGCGTAGCGTAGGTCTAGAGAAATCCGCTCTCTTCTCGCCTGC
>ENSMUSG00000026246:1:88918082:88924082:-1:3920
GGTAACGAGGTCGTCTCGGTGATGCACCGTGCTA
>ENSMUSG00000026246:1:88918082:88924082:-1:4056
CACCACGTCGGTGCAGCATGCTTCTCCGGCCGGCACCTACGCGCACAC
>ENSMUSG00000026246:1:88918082:88924082:-1:5404
TACCTCGATACTATACGGCAACGGTCCT
>ENSMUSG00000026246:1:88918082:88924082:-1:5622
CACAGCGGGGAGGACGTGGCAATATTCGCGCGTGGCC
>ENSMUSG00000026246:1:88918082:88924082:-1:5697
TACATCGCGCACGTCATGGCCTTCGCAGCC
>ENSMUSG00000036500:1:88953179:88959179:1:3701
ACCATCGGCGTGAGCGCAGCCGCGAGATTCGACCAG
>ENSMUSG00000036500:1:88953179:88959179:1:5527
CTCATCGTACCGGCAGCAGGCTGCTGTGCCGGTGAAGTCGGAGACCCACGGCGGGGAGGACGTGGCGATATTCGCGCGTGGCCCGCAGGCGCACTT
>ENSMUSG00000036500:1:88953179:88959179:1:5648
TACATCGCGCACGTCATGGCCTTCGCAGGC
>ENSMUSG00000036500:1:88953179:88959179:1:5831
GCCACCGCCCCGCTGGCTCTGGCGCTGCTGGCCGGAATG
>ENSMUSG00000026247:1:88984527:88990527:-1:1965
CCTCACGGAAACACGGCATTTTTGCGTAATTCCATCGCTCCT
>ENSMUSG00000026247:1:88984527:88990527:-1:2190
GATGGCGACGGGATGGTGGTCGCTCTCCGCAGTC
>ENSMUSG00000026247:1:88984527:88990527:-1:3166
GGAGCCGCCGGCGCGCCCCCTCCTTCGGGGCTGGCGGGCGGCGCGGCGCGGCGGCAGAGGCGGCGGGCGCACGAAGAGAGCCGCAGCC
>ENSMUSG00000026247:1:88984527:88990527:-1:3264
CTCTCCGGCTGAGGCCGGGATTTGCTCCCGACCCCTCCCTCGGTCCTCGCCCGGCCCAGACGCGCACCTGCCGGGTAAGTGTCATTCGGGCCCGCCGCCTCCGAGGAC
>ENSMUSG00000026247:1:88984527:88990527:-1:3384
ACCTCCGAGGCCACCGCGGCTGCCGAGCCGAGCTTCTCGGCTTT
>ENSMUSG00000026247:1:88984527:88990527:-1:3493
AGCTCCGCTGACTGCGCCGCGCGACGCAAGA
>ENSMUSG00000026247:1:88984527:88990527:-1:3799
TTCCCCGAGGACGAAGTTTGGGTGTCTGGTCGCTTTTAGTTCGGAGAA
>ENSMUSG00000026247:1:88984527:88990527:-1:4426
TGAGCCGGTGTGGCACCGGGGGCGCTCGAGGGA
>ENSMUSG00000026247:1:88984527:88990527:-1:4572
GCTGCCGGCCTCTGCGCCATCCTGGCGGCCATGCTGGCGCTCAAATACCTGGGCCCGGGAGCGGCGGGCGGTGGCGGAGCCTGTCCCGAGGGCTGCCCCGAGCGCAAGGCCTTTGCACGCGCCGCCCGCTTTC
>ENSMUSG00000026247:1:88984527:88990527:-1:4716
CTGGACGCCAGCATCGACCCGTGCCAGGACTTCTACTCGTTCGCGTGCGGAGGCTGGCTGCGGCGCCACGCTATCCCCGACGACAAGCTCACCTACGGCACGATCGCGGCCATCGGAGAGCAGAACGAGGAGCGTCTGCGGCGCCTGCTGGCGAGACCCACCGGAGGCCCCGGCGGCGCTGCGCAGCGCAAGGTGCGCGCCTTCTTCCGCTCGTGCCTCGACATGCGCGAGATCGAGAGGCTCGGGCCGCGGCCCATGCTCGAGGTCATCGAGGACTGCGGCGGCTGGGACCTGGGCGGCGCGGCCGATCGCCCCGGGGCGGCTCGCTGGG
>ENSMUSG00000026247:1:88984527:88990527:-1:5082
TACAGCGCGGCCGCGCTCTTCTCGCTTAC
>ENSMUSG00000026247:1:88984527:88990527:-1:5132
CTCCTCGCGCTACGTCATCCGCGTGAGTGTCCCCCCCCCTCCGCCTTTCCGCCCCACGACAATCCTCGCACCC
>ENSMUSG00000026247:1:88984527:88990527:-1:5227
TGGCCCGGCGTGCCCCCTGCTCCATCCCGCGTCCGAAGGATACGGGTTCGGACAG
>ENSMUSG00000026247:1:88984527:88990527:-1:5296
AGGAGCGGGGCGCGCGCAGGGGCAGAGCGCGGGAGGAGGGCGCAAGT
>ENSMUSG00000036480:1:89014836:89020836:1:882
TAAAGCGAAAGATCCGCAAGAGGGCGCAGCGAGGCT
>ENSMUSG00000036480:1:89014836:89020836:1:1109
CAAGGCGTTGCCAACACGACCCGGGCTCACGGCCGCATAGTCGGTGGCAGCACGGCTCCCTCGGGGGC
>ENSMUSG00000036480:1:89014836:89020836:1:1268
TGCTTCGCCGGGTACGTCGTCGAGATT
>ENSMUSG00000036480:1:89014836:89020836:1:2811
CAAGCCGGTTTCCATCCCGCTACTCGGGTCT
>ENSMUSG00000036480:1:89014836:89020836:1:2955
TGGAACGCTCGGGAAGAGGAGCCGTTCACGGACGCCCCG
>ENSMUSG00000036480:1:89014836:89020836:1:3041
CTGTGCGCGCCTAGCGCTCCAACAGTGTCTGCAGCGCAGGCGACGGTGCGGTCAG
>ENSMUSG00000036480:1:89014836:89020836:1:3206
TAAACCGCTCGCAGAGCTACGGTCACTGGCGCACAC
>ENSMUSG00000036480:1:89014836:89020836:1:3253
TGCTGCGGGGCGCCCAGGAGCTGCTCGGCCCCCGGCCAGGATTGCGGCGTGGAGTCTCCGCGCCCGCTCGCTCCGCGCCGTCGCTCCA
>ENSMUSG00000036480:1:89014836:89020836:1:3516
AAAGCCGGAGCGGCGCCCGGAAACAAAGGGTAATGTCGCCCCCTACCGGCCTG
>ENSMUSG00000036480:1:89014836:89020836:1:3863
GTTAGCGGCTATTCAGCGAGCGCATGC
>ENSMUSG00000036480:1:89014836:89020836:1:5366
GTGATCGGTGACGTGCAAGTGATTTAGTACGCAAGTCAACCGCGCCAAG
>ENSMUSG00000026251:1:89018823:89024823:1:1379
GTGATCGGTGACGTGCAAGTGATTTAGTACGCAAGTCAACCGCGCCAAG
>ENSMUSG00000026253:1:89033982:89039982:1:3286
AGGAGCGTCTGCTTGCGGACCTGATGCGAAACTACGACCCCCACCTGCGGCCGGCTGAGCGCGACTCA
>ENSMUSG00000026254:1:89042085:89048085:1:527
CCTGCCGTTCCCCGGAGACCCCCGCCCCT
>ENSMUSG00000026254:1:89042085:89048085:1:2899
AGCCCCGGTCGGAACAAGCGCTGTCGTCCCGGGCCACCCGTCCGGGAAA
>ENSMUSG00000026254:1:89042085:89048085:1:2971
ACTGACGTTCCGCTGAGCGCCTCGCCAGCCAACCGGAAGTAGCCGGGCCCTTAGCGATGGGACCCGGTAGAGCGGAAGTCACTCCGTGAGGCAGTGGCGACAGCGGCGGCAAG
>ENSMUSG00000026254:1:89042085:89048085:1:3096
AAGTTCGACGCGTGAGTGGCGCGTGGCCGACCCC
>ENSMUSG00000026254:1:89042085:89048085:1:3143
CCAACCGTCCCCCGGGACCGCTCCCGCCGGGGCCGGGCGCGCCCTCAGCCGAGCCGCTCGCTCCCGGGCCGCCGCAGCCCGAGCCTTCCTGCGCCCGCGGGCCCGACGGGGCCGGGAGAGCGCGGCCGAGGTCGCCGGGACC
>ENSMUSG00000026254:1:89042085:89048085:1:3300
CCCGGCGCGGCACGGGCCGGGGGAGGGGAGGCCGCGCCGCCCGGAAGGAGATTTTCGGACGCCCCGCCCTGGTGGGTGCGGGCTGCCGGCGGCGTGGAGGGGCGGGACCTCAGCGCTTCGGGTGTTTCCGCAGCC
>ENSMUSG00000026254:1:89042085:89048085:1:3449
CTGAACGCGGCTTCCCTCCCGCACTCGCTCGGCGTCCTG
>ENSMUSG00000026254:1:89042085:89048085:1:3503
CCTTCCGAGCCTCGATTTTGTCTTCTGCAAGCGGGGACGGTAAC
>ENSMUSG00000026254:1:89042085:89048085:1:3591
GCAGCCGCGCTGAGTACTGTGGCCTCTCGAGTACGGAATG
>ENSMUSG00000026255:1:89092534:89098534:1:1848
TGTTCCGAAGCAGCGAAGCAGCGGGTCT
>ENSMUSG00000026255:1:89092534:89098534:1:1968
CTATTCGAATTCTAATCGAATTACGTTTTC
>ENSMUSG00000026255:1:89092534:89098534:1:2840
GCAAACGCGACCCCTAGGACGCGCAGAC
>ENSMUSG00000026255:1:89092534:89098534:1:2903
GCACCCGCGCCTCCTTAAAGCCGCAGCTCCGCCCCGCCCGCCCCGCCTACCCACGGTTCTTTTCAACCGCCGGGCCCCGAGCGATTCCACCGAGCGTCAGAAAGCCACGAGCCCGCAAAGAGCGCACAACTCTCTGTCCCCGTACCGGATCGCGAACCT
>ENSMUSG00000026255:1:89092534:89098534:1:3116
TGCAGCGCCGGTTGAGACTTGAGGTGCGGGCAGAGACCGACCAGGGCGACCCC
>ENSMUSG00000026255:1:89092534:89098534:1:3178
CCCTGCGATGCCCCAGCCGGGCACCCGGAGCCTGAACCGCCTGCCCGGGCGCCCACAGCCAGCGCGGACTCCGAACTG
>ENSMUSG00000026255:1:89092534:89098534:1:3331
TACACCGAGTTCCCGGAGTTCAGCCGCCGCCTCC
>ENSMUSG00000026255:1:89092534:89098534:1:3387
CAAAACGTGAGCGCTCGTCCTGCGCCCCCGAAGAACGGGGGATCCGAGACAGGGCACGGGGTGGCCGCGCAGCGAGTGG
>ENSMUSG00000026255:1:89092534:89098534:1:3526
CAGATCGTGCGCATCAAGTTCATTGCGCGCCATG
>ENSMUSG00000048000:1:89155223:89161223:1:2767
CTGTGCGCCTGCGCTACTCAGGCTCCGTCCTCGCCCGGCCCTGCATCCGGGTCTCAGGGAGGGGCGTGTCCGAGGGGAGGGGCAGGCCGTCGAGGAAGGGAACGATGTCGTGGGA
>ENSMUSG00000048000:1:89155223:89161223:1:2935
CGCGGCGCGCGGGGTCACGTGACGTGCGTGGCGACGTGTCGGCCAT
>ENSMUSG00000048000:1:89155223:89161223:1:3070
CTGCCCGCGGCCATCCCGCGCCCAGTCCCCGCCATAGCGCCCCGAGCTGCCGTGGCCCGGCGCCCACCGTCGCGTCCCCGCCGCTCCGGCCCGAGCCGGCCGCATGG
>ENSMUSG00000048000:1:89155223:89161223:1:3188
CTGCCCGGCAGCGGCCACGGCCGCTGCCGGCTGGGGGCGTCAGA
>ENSMUSG00000048000:1:89155223:89161223:1:3269
CCTCCCGTGCGAGGGTCCCGGCAGTCCAGGGAGCGTCCCGGCCGAGGGCAGCCCCCTGCTTTCGCCCCCGTGGCATCGCGGGGGAAGCCGAGGAGAGGAGGCGGGAGGCGGGGTGGGCAGTGTCAGGCCGGAGGGTTCGCCTTCCGCTGCCCGCTCCTCGGGGCTGGTCGCCCGCACAG
>ENSMUSG00000048000:1:89155223:89161223:1:3472
TGCTGCGAGCCGACAGCTGCTCCTGCCGGCGCTCCTGCCCGCACCT
>ENSMUSG00000048000:1:89155223:89161223:1:3664
AGCCCCGGGCAGCCCCGGGGACCCGAATGT
>ENSMUSG00000026258:1:89298442:89304442:1:209
AGACCCGCCTTTGTCTCGGGAAGGCAGATACTCTAACGACCTGGGCGGGCAC
>ENSMUSG00000026259:1:89402041:89408041:-1:1595
CTGAGCGTGCTCACGTGGAGCGCATCA
>ENSMUSG00000026288:1:89448660:89454660:1:3070
AGAGCCGGCAAGGACGGGAGCTTCCTTGTGCGTGCCAGCGAGTCCATCCCCCGGGCCTACGCACTCTGCGTGCTG
>ENSMUSG00000026289:1:89584242:89590242:1:2868
GAGAGCGTCCCGCGAAGTCTCGGCCGGGAGCTTGCGCGCGGCCTAGGACGTCGGGCTACGAGGCGGGCCTTCCGGCCTT
>ENSMUSG00000026289:1:89584242:89590242:1:2957
ATTTCCGGCAGAGACCGGAAAATCTTCCCGGATCGCCTCCGGGTGC
>ENSMUSG00000026289:1:89584242:89590242:1:3020
GGTTCCGGCGGCCGGCTTCTGTTCGCTGGCGGCTGGCAGCACGCTGCA
>ENSMUSG00000026289:1:89584242:89590242:1:3082
AGTGTCGGCACGGATCGGCCGCCCTGAGGCGCCGGGGCAGCGTTCGGCATGTCGTCGGGCCTGCGCGCCGCAGACTTTCCCCGCTGGAAGCGTCACATCGCGGAGGAACTGAGGCGCCGGGACCGACTGCAGAGGCAGGCGTTCGAGGAG
>ENSMUSG00000026289:1:89584242:89590242:1:3245
GTGAGCGGCACGCGCGGGCCCGGGGCGGGGAGTGGAACGCGCCGTGGCAGCGAGAACCCCGGCTCCGCCCGCGCGCATGGCGGCCTCGTCGGGGACCTGGCGTCCCGCACGTCTCGAGCCCTTTCGTTGCT
>ENSMUSG00000026289:1:89584242:89590242:1:3465
AATCTCGATAACCCAGGCGGCGCCGATGCA
>ENSMUSG00000026289:1:89584242:89590242:1:3556
CTTTACGCATTAACTCGAGAGATGGACGTTCTCTTCGGAATG
>ENSMUSG00000026289:1:89584242:89590242:1:3774
TAAGGCGGGTTCTCAACGATCATTTTCGTGCCTCGTGTTC
>ENSMUSG00000073623:1:89624638:89630638:1:3002
TGTTGCGGCACGTGTGCCTGCGCATGGGCACACGCGAAATA
>ENSMUSG00000005501:1:89836722:89842722:-1:3025
AGACACGGCCTCCTCGGCATGGCGGTGCCCGTTCGGAGCGAGTTCGTTTAC
>ENSMUSG00000005501:1:89836722:89842722:-1:3133
CTGGGCGCAGGGAGGGACGAGGGCAGCGTAGGGACGACGCCGGCGGCCTGGGGAGAGACGCCGGGCCTCTGCTGGCAGCGCGTCAGGGGTCGGGCCGCGGGGACGCGCGCCTGGTCGCGCTCCTGGGCGCTGGGCGGCTTGGTGGGCGGCAAGGCCTCTGGAGCGGCGTGACGGGAAGCCAGCCCGCGAGCTAGCTCGAGGCCTGCCTCGCGAGTTC
>ENSMUSG00000048591:1:90033849:90039849:-1:2875
GGCACCGCCCGCCTCCGCCAATGAGAGACGTTTGCGTCACAAGGGAGTGTGGCGCCGGCCGGTAGGCGGGCGTTCAGCAGCTGCCACCGCCGCTCCAGCGCCGAGGCCGCGGGCCGGCCAGCCGCCATGGTGGACTACTACGAGGTGCTGGGCGTGCCGCGGCAGGCCTCAGCCGAGGCCATCCGCAAGGCGTACCGCAAGCTTGCGCTCAA
>ENSMUSG00000048591:1:90033849:90039849:-1:3121
GAGGCCGAGAGGCGGTTCAAGCAGGTGGCGCAGGCCTACGAGGTCTTATCGGACGTCCGCAAGCGCGAGGTGTACGACCGCTGCGGCGAAGTGGGCGAGGTGGGCGGAGGCGGCGCGGCGGGCAGCCCGTTCCACGATGCC
>ENSMUSG00000048591:1:90033849:90039849:-1:3310
TTCTTCGGGGGCCACGACCCTTTCTCCTTCGACTTCTTCGGGGGA
>ENSMUSG00000044783:1:90105691:90111691:-1:224
GGAAACGCTTTCATAAACGCATACTCGCATCGTGAAA
>ENSMUSG00000044783:1:90105691:90111691:-1:2354
CATATCGTGATAATCACGTTAATACCCGCAAAC
>ENSMUSG00000044783:1:90105691:90111691:-1:2918
AGCGGCGGCCGGAAACGCGGGCAGGATCGGTTGCGTAAAT
>ENSMUSG00000044783:1:90105691:90111691:-1:2974
ATTAGCGCGCGGGGCGCCACGTTTGATCTGTGGACGGGCTTGGGCGGGTGCAGTGCCGGGCAGAGAGCCACGTACGCCATGGAGTCTATGGGTCGGCAGGACCGCAGGC
>ENSMUSG00000044783:1:90105691:90111691:-1:3107
GTAGCCGCTTCCAGACGTTAATGAAGCGGCTGATAGCGAAGGTAGGCTGGGACGGCGGCCGAGGCGGGCAGGGCGCGGTGGGCGGGGATCCAGCGCCCCG
>ENSMUSG00000044783:1:90105691:90111691:-1:3251
GAGGACGACCCGTTGGTGGAGATGAGGACGTTAACCTACGAGACGCCCCAGGGTACGAAGCC
>ENSMUSG00000044783:1:90105691:90111691:-1:5356
CAAAGCGTTTTAAGCGGAAATGCGAGCAT
>ENSMUSG00000044783:1:90105691:90111691:-1:5540
CCCAGCGCCAGAGAGCCCGGAGGCCGGTGTG
>ENSMUSG00000049866:1:90530047:90536047:-1:2358
TCCTCCGCCCTCCTGCGTCGGTGCCGCAGTCTCACCGCCCTA
>ENSMUSG00000049866:1:90530047:90536047:-1:2420
TTGCCCGGCCAGCTGCGGGCTAGGCCCCGGGCGGGGGTTCCGGAGCCCGGAGCTATTTTTAAAAGACGCGTCACCGGATTGGGGAGGAAGAGTCCGCGTCCAGGCCCACAGTCGGCGCGCGGCCGGCGGGAAGGGTCGCCTGGGCGAGTTTCGAACGATCGGAGCGCGCGAAAAGACGCAACCGACCGAGAAGACCCCGCCTGACCCCGGGAGACCGCGGGGCGTGGCGGGCGAGGGGCGTGGCC
>ENSMUSG00000049866:1:90530047:90536047:-1:2680
AGGGGCGGGGCCGGCGCCCTCCGGCCGCAGCA
>ENSMUSG00000049866:1:90530047:90536047:-1:2722
GGCGGCGGCGGTAGCAGCAGCGCCTAG
>ENSMUSG00000049866:1:90530047:90536047:-1:2769
AGCTACGCTAACTCGGACGCCGGGGAAGCCCGCGCCCCGCCTGCGCCTTTGCGGCGCTCCCGGGAGCCGGAGCTAGAGCAGCTCCGAGGTGCGCCGAGACC
>ENSMUSG00000049866:1:90530047:90536047:-1:2882
AGAGCCGCGGTGCGGGAGAGCCGCAGGTCGAGCCGGGCTACCGCGCAAGGCGCAGACATCCTACACCGCGGCGTCTGTCCGTGGCGGCTGCGCGAGAGA
>ENSMUSG00000049866:1:90530047:90536047:-1:2999
ATGCCCGCGGAGCACGCACCAGGCGGGCCAGGGAGCCGGCCCCTCCGAGCCTAAGCGCGCCTGGCCGTGCGCCGCGGGGACGCCGAGACCCCACCGGGTCCAGCAACGGGCGGGGCCCAGGTGCGCCCGGCCGCAGAG
>ENSMUSG00000049866:1:90530047:90536047:-1:3146
CTGCTCGGGGGGCGGCGCCCTCCCGCCGCAGCCGCAGTCGCAGTGGCCGGCGCCGCAGCGAGGAG
>ENSMUSG00000049866:1:90530047:90536047:-1:3275
GGACTCGGCCGGCAAGACTACGGTGCTCTACCGGCTCAAGTTCAACGAATTCGTGAAC
>ENSMUSG00000049866:1:90530047:90536047:-1:3411
TGGGACGTGGGCGGCCAGGAGAAGCTACGGCCGCTGTGGAAGTCCTACAGCCGCTGCACGGACGGCATCATCTACGTGGTGGATTCGGTGGACGTGGACCGGCTGG
>ENSMUSG00000049866:1:90530047:90536047:-1:3608
TAAGTCGCTGCCGGTGGCCGAGATTGAGAAGCAACTGGCGCTGCACGAGCTCATCCCGGCCAC
>ENSMUSG00000049866:1:90530047:90536047:-1:3683
CCAGCCGGCGTGCGCCATCATCGGCGAGGGCCTCACCGAGGGC
>ENSMUSG00000049866:1:90530047:90536047:-1:3781
AGAAGCGGTAATGCGCTAGAGCAGCGATCTG
>ENSMUSG00000049866:1:90530047:90536047:-1:3861
TTGAGCGAGAACCCGCGAACAAAGACAACGAACCAAAGCGATGATTCGAATTT
>ENSMUSG00000049866:1:90530047:90536047:-1:4086
GTGGACGTGAGGACGCAAGGGTCCCGTGGTG
>ENSMUSG00000049866:1:90530047:90536047:-1:4279
ATACCCGAAAGGGGACGGGTAGGCGCTGGA
>ENSMUSG00000036206:1:90898586:90904586:1:2620
ATCAGCGGCTCAGTCGGCCCCGCCCCTCCGGGACATCCCGCCCCC
>ENSMUSG00000036206:1:90898586:90904586:1:2784
AGTATCGTCTAGGCCCCGCCTCTCCGACAAAGACTCCGCCTTGAGAGTGCGATTCCGCCCCCGGTCCCTACGCCCCA
>ENSMUSG00000036206:1:90898586:90904586:1:2870
TGACCCGCCTCTTCCTCGCTCCGCCCCCAGCTTTGGCCCCGCCCCTCCCGCGGTCTCTGCTTGCGCTCCGCCCTCCTGGAGCCCGCTGTTTGCGCCCCGGCCCCGCCCGCGCTCGCGCCCCG
>ENSMUSG00000036206:1:90898586:90904586:1:3008
CTCTGCGCCCGCTGGCGGGGGCCGAGCGCTCTGGGCTGTCGCGGCGTCTGG
>ENSMUSG00000036206:1:90898586:90904586:1:3077
TGCCTCGATCGCTGAGGCCGCGGTACCGGGAGTCGCGCGCGCCCCCGGCCGGGTGA
>ENSMUSG00000036206:1:90898586:90904586:1:3194
AGGGTCGGACGGCGCACCCTATCCCCGCGCGCGCTGTG
>ENSMUSG00000036206:1:90898586:90904586:1:3322
CAGCCCGACCTGGGCTGCGGATCGTGGTCGCTAGGGCCCGGGGCGCGGGGAGGGCGGAGGGGGTCGCGGCGCCACCCGCGCGGTTCTGAGAAGGAGCGAAGAGAGCGCGGCTTT
>ENSMUSG00000036206:1:90898586:90904586:1:3522
GTGATCGAGTGACCGCGCAGCCCCGAGGTGACAGCGCTGGGGTGTGCGGGTGGGAGCGGTTAG
>ENSMUSG00000036206:1:90898586:90904586:1:3614
TTTACCGTGAAGCCGCCCTGCGCCGCCCAG
>ENSMUSG00000036206:1:90898586:90904586:1:3782
GATGCCGCGCGGGAGGAGTGGCGGAGAGCTGGCTGGCCGCTCTGCGTGCGCAGAA
>ENSMUSG00000036206:1:90898586:90904586:1:4002
CAGAGCGGAAATAAACACGAGATCTACGCCGATCCCACATTCGTTGGG
>ENSMUSG00000036206:1:90898586:90904586:1:4831
TCTCACGTGTTTACCGACTGAACAATGACCGGCTCGGAGGC
>ENSMUSG00000055013:1:91282982:91288982:1:2345
AGTGTCGGGCGCTCGGAGGGCTGCGGCGTGGAG
>ENSMUSG00000055013:1:91282982:91288982:1:2619
AAAAGCGCGGGCGGGCGGGCGGGCTCGTGCGCCACCTTCCCCGTACAGAGGCGCGGGGGCTGGCACGGGGCA
>ENSMUSG00000055013:1:91282982:91288982:1:2721
CAGCTCGCAGATCCGCGGGCTGTAGCGGCATCCGGACGTCCCGCGGGGCCCGCCCAGTGCGCTGCGACGCGATCGCACAGCGCACCCCACGCGCGCGGGCCGGCCGGCGTGATG
>ENSMUSG00000055013:1:91282982:91288982:1:2860
GGCAGCGCGGGGCGGGGTCTGGCGCAATTCCCCGGGATCCGGCGCGCTGGGAAGCGCCGCCGAGGACGCAGCGGCGGCCGGAGGGCGGCGAGCGCAGGCGGGGGCGGGGCCGACGTGGGC
>ENSMUSG00000055013:1:91282982:91288982:1:3006
CTGGCCGGGCAGCGGCGGGCGGCGCTCGGAGCGGTCTCCGCGGCTGGCAAGGCGCCTACAGCTCGGTCCCGGCTTGGCGGACGGCGCAGGG
>ENSMUSG00000055013:1:91282982:91288982:1:3110
CGGCCCGCGCGGTAGCGCGGCACTCACAAGCGCGCGGACCCAGCCGCAGCCGTGCGCCCGGAGCAGAGCGGCCACTGCCCGGGGGCCTCGGCCCCGGCGCTCGCAGCGCCGTGCTGCCTGCGCTTTAATGGCTGCTCGGCCGGCCGGCGTGTAGGGGTGCGGGCGGCTGCGGCGCGGGAAGGCGCCCGAGCGAGCCTCCTCCGCGGCCGGCCGCGCTCCATGGCGCCGCGGTCTTCCCGGACGGCCCGCTGACCCGGGACGCTGGT
>ENSMUSG00000055013:1:91282982:91288982:1:3493
TTTTGCGCCTCCTCGGCTCCGTGCTCCCCGGGGGCTGCGGCGCCCCGGGTCTCGGTGGCCCGCGGGGCTCCGGGGCGCGGGGCGGCGACGACGGGGGGCGCGCGGCTTTGGGCGCCGCGCCTGC
>ENSMUSG00000055013:1:91282982:91288982:1:3643
CAACTCGGCTGCCATCCGGGCCGAGATCCAGCGCTTCGAGTCGGTCCA
>ENSMUSG00000055013:1:91282982:91288982:1:3720
TGGAGCGCGTGGAGGAGCCGGTGCTGCAGAACCAGATTCGGGAGCACGTCATCGCCATCGAAGGTGAGGGCCAGGCCGCCCGGGGCTTCTGGAAAGCGCGGGGGAGCGGGCGCCCCTGGCGCGGCGGG
>ENSMUSG00000055013:1:91282982:91288982:1:4008
TGGCACGGTGCTGCTACGTCCGGGGCGGCCCGCAAGCCCCGTCCGGGCCC
>ENSMUSG00000055013:1:91282982:91288982:1:4308
CTGATCGGACTGGCGTTGTACAAACGCTGGCCGTTTTG
>ENSMUSG00000034486:1:91759347:91765347:-1:364
TTCAGCGCAGTCGGGACTCCGAAAGCTTCTGTCGTCCGTCCGCAGCCCCCAGGCGCGCAGCGGGTTT
>ENSMUSG00000034486:1:91759347:91765347:-1:1305
CAAACCGCCTGCTGCCGAAACCATCTATTACTGCGGCCCGGAGAG
>ENSMUSG00000034486:1:91759347:91765347:-1:1417
GAGGACGGCTGGCAGCCGGGCCAGCGAGTTT
>ENSMUSG00000034486:1:91759347:91765347:-1:1862
CCCAACGCGCTTGGCAGGATCTGCCTTCGCCACGAAAGG
>ENSMUSG00000034486:1:91759347:91765347:-1:2090
GGAACCGCGTGCCCAGGAGTCCTCGCGCTGCGCAGAG
>ENSMUSG00000034486:1:91759347:91765347:-1:2439
ACCACCGCCGGCCGCCCCGCTGCCACCAGCGGGCCGCAAGC
>ENSMUSG00000034486:1:91759347:91765347:-1:2809
CAGCACGCTCCAACCGTGGCGCCGGTAGCCCATTTGCGGCCCGCCTGG
>ENSMUSG00000034486:1:91759347:91765347:-1:2916
GTGCTCGGTCCCACGTGACACGAGCTCCGCTGGG
>ENSMUSG00000034486:1:91759347:91765347:-1:2976
AGGAGCGCGATTTAAAGGTGCTGGCGGCGCCCGCCAGAGACAAGTGCGCCGGCTTCGCGCGCTCCCCAGCCGCCCGTGGGAGACGACGGACTGCAGGACGGACAGACGGACGGACGCACGCACTG
>ENSMUSG00000034486:1:91759347:91765347:-1:3122
GCAGACGCGAAGCGCGCGCGTTCCGACGGGCTAGCAGCCGGGAGCGGTTCCGGCGAACGCGAGGTCCCCGGCGCCCTCTCCATCCCGGGCGCACGGCCTCATCGCGCTCGGTGGCTGCACCCGTGCAGGCCGGGTATGCTGCGGGTCCTGCACTGAGGGGCGGCGGCGGCGTCTGCGCTCTGGGCACCGCTCAGCCCCTGCCCGGAGTTCCCGGTGGTACTCCCAGCGTCCGGAGGGCTTCCAGGCGGCGGCGGGACACGGGGACTTTTCGTCTCTCCCTGGCTTCTCCCGAACGCGTCTATGAGCGCAGCGTTCCCGCCGTCGCTGATGATGATGCAGCGCCCGCTGGG
>ENSMUSG00000034486:1:91759347:91765347:-1:3493
AGACTCGCTGATCGGCAGCCCGCCGCAGCCCAGTCCCGGCCATTTCGTCTACACCGGCTAC
>ENSMUSG00000034486:1:91759347:91765347:-1:3567
CCTACCGGCCGGTGGTGCTGCCGCCACCGCCGCCACCGCCTCCCGCGCTGCCCCAGGCAGCGCTGCAGCCCGCTCTGCCGCCCGCGCACCC
>ENSMUSG00000034486:1:91759347:91765347:-1:3700
CCTGGCGCAGGGCATGGCGCTCACCTCCACGCTCATGGCCACTCTGCCCGGCGGCTTCTCTGCGTCGCCCCAGCACCAAGAGGCGGCGGCTGCCCGCAAGTTCGCTCCACAGCCACTGCCCGGAGGCGGCAACTTCGACAAAGCCGAGGCGCTCCAAGCGGATGCGGAAGACGGCAAA
>ENSMUSG00000034486:1:91759347:91765347:-1:3895
GGGCTCGCTGCTCGCTTTCTCTGCGGCCGAAGCGGTGCAGGCGTCGCTCGGTGAGTCGGCGGCGCGCGCAGCCGGAACGCGGGGACGGGAGGGAGTGGGGGCGGGCCAGCTCCGGGTTCCCGCCGAGACCCGGGGGACGAGGCCGCGCCCCCGCCCGACCTCTGCGGGAAT
>ENSMUSG00000034486:1:91759347:91765347:-1:5177
GACCCCGGCCACGCACTGGAGGAGACCCCGCAGAGCGGCGGTGCA
>ENSMUSG00000034486:1:91759347:91765347:-1:5330
CTGACCGAGCGCTCACAGATCGCCCACGCCCTC
>ENSMUSG00000034486:1:91759347:91765347:-1:5495
GTTCACGTTAGCAGGTTCGCTATTCGAAGTC
>ENSMUSG00000067081:1:91842748:91848748:-1:3175
TCAGCCGAGCTGCCCACGGGCGTACTG
>ENSMUSG00000026301:1:91917700:91923700:-1:5723
AGGACCGAGGCAGCGACACACGCACCGGCTGAAGGAGCTCCCGAGGTCGCATCT
>ENSMUSG00000044337:1:92032174:92038174:1:1347
GGCCCCGGGCCTGGGCGTGCTGCGATGCGCAGGCGCTTTG
>ENSMUSG00000044337:1:92032174:92038174:1:2378
CTGCTCGACTCCGTGGAACACGGTCTT
>ENSMUSG00000044337:1:92032174:92038174:1:2485
GATGGCGGTACAGGGTCGATTAATCGTCCCC
>ENSMUSG00000044337:1:92032174:92038174:1:3105
TTCTGCGACAGCTTTGCCGAGCAACTACGGCAAG
>ENSMUSG00000034432:1:92430385:92436385:1:2854
CTGTTCGATGGTCCGCAGAGAGCGAAGAA
>ENSMUSG00000034432:1:92430385:92436385:1:3282
TTCCCCGTGCGGATAATCCGAGCCGCAGCCGAACCCTTCCGGATCGCAGGG
>ENSMUSG00000034432:1:92430385:92436385:1:3381
AGCACCGAGACGTTGGGGCAGAGCGCTCGCCGCCCTTGTATTCCGCTACGGCGTCGCTCGGGAAGTGACGACACGCTCGCCCATGCGTACTG
>ENSMUSG00000034432:1:92430385:92436385:1:3545
GGTGGCGGCGAGAGCGGCCGGGAAGATGCCAGTGGCGGTGATGGCGGACAACGCCTTC
>ENSMUSG00000034432:1:92430385:92436385:1:3639
GAACTCGAGGTAGCGCCGCAGGGTGGGGCGGTCGGGTGGGCGCCGTTTCCAGGGTAACGGGCCGGGCCGCGGCCTGCGGGGCGCACACTCCGGGTTC
>ENSMUSG00000034432:1:92430385:92436385:1:3806
GACTCCGGTGGGCACACGTCAGGCGGAGGCGAGAGGATTGCCGGTGAATTCGAAGCC
>ENSMUSG00000026303:1:92742509:92748509:1:2910
GTGCACGTCGATCCCGGAGCTGGGCGGGTCAGGAGTAGCCCACGTGATCTGAGCCGCAAGTTGGGCAGGACCGGCGCCACA
>ENSMUSG00000026304:1:92797026:92803026:-1:2028
GACAACGTGTGGTCCCGCCCACCACGGATCCGTCATT
>ENSMUSG00000026305:1:92826210:92832210:1:2710
GTCTTCGAGAGCCACCCGGGGTCCCCGTGTCC
>ENSMUSG00000026305:1:92826210:92832210:1:2796
CCATGCGTCCCTGCGTCCCACCTCGCGGTCTCGGGGTACCCGAGGATCCCCGCGGTCCTGGCCCCGGCCTCCCGCGTCCCCCGCGTTCCCAGCCCCGCGCCGCTGACGCCATGACGCCGCGGCGGAGCGAGGGGCGGAGCGGGCGGCCGGACGAGCGCGGCTCCAAGACCGGTCCCGCAGCAGCTGTGCGCCGTGGCCGATGGACATGGGCACGCAGGGATCGGGGCGCAAGCGGCTCCCCAACCGGGAGCGGCTGACGGCGGAGGACGACGCGCTGAACCAGATCGCGCGCGAGGTAAGCGAGACGCGGCCACAGCTGTCAGCGTCCCCCGCGGTCCCCAGCCCGTCCCCAGTGGTCCCCAGCGGCCGCGCTTTGGACCGGGCCCCAGGAGCGCTGGGCCCCGGCTTTCATCCACGGCCTGCGGACTACTCGGCACCCGCCACACGCCGGTGGCGCTACT
>ENSMUSG00000026305:1:92826210:92832210:1:3284
TGGGCCGCTAGTCCCCGGGGCTGACTCGGTCTT
>ENSMUSG00000026305:1:92826210:92832210:1:3695
GGCTGCGGCAGCATGCGTGGCACGTGGAA
>ENSMUSG00000070732:1:92972509:92978509:1:2098
GACAGCGCACTCAACGTGTACCTACCCACCGAGAAACACGCATATAGGCGTAATT
>ENSMUSG00000070732:1:92972509:92978509:1:2797
TCACCCGCTTAGCGCCTTTTAAGTCTCGCGAGAAG
>ENSMUSG00000070732:1:92972509:92978509:1:2937
CTCCTCGAGCGGTGGGTGGGCCTCCGGCAGCCGTTACCCGCTAAA
>ENSMUSG00000070732:1:92972509:92978509:1:3052
ACAGACGACACTTACGGTGAGCCCGGAATGGAGGCGAGACA
>ENSMUSG00000034353:1:93007229:93013229:1:1105
TCATGCGTTTTGCAGCGATGGCGGCGGTCTC
>ENSMUSG00000034353:1:93007229:93013229:1:3098
CCAGCCGCGCTCCAGCCTCAGGTGCCGCCCGCCAGCTTCCGCCCTCGACAGCCGCGGGCGTGGGAGCCGCAGTGGGCCGGGCGCGGTCTCTCCTTAGCTCCCGCCCCCGGCGCGTCTCCAGCGGGCGCAGAGCTCGGCAAGGCGCTGGGACGGTGGG
>ENSMUSG00000034353:1:93007229:93013229:1:3269
GGCCCCGGGCCTGCGGGGCCTCCCGCGGTGCGGCCTC
>ENSMUSG00000073618:1:93051380:93057380:1:2307
CATTGCGCTCCCCATTACGGTCACGCTGCT
>ENSMUSG00000026307:1:93125744:93131744:1:674
CTCTGCGTCCTCGGCCACTGCGAAAGA
>ENSMUSG00000026307:1:93125744:93131744:1:2785
TGACTCGCCATGAGCGGCGCGCGCTTTGCCGATGACCGGTTAGATAGGACCGGCAGCGCGGTGGC
>ENSMUSG00000026307:1:93125744:93131744:1:2953
CAAAGCGCGAAGCGCAGCCAATGCGGATACTCCGGGACCCGAGGCTCCGCCCATTCAGAGACTTCGGGGCGCTCAG
>ENSMUSG00000026307:1:93125744:93131744:1:3040
CCTGCCGGCGATCAGGGGGATGGACGCGGCGCGAAATGGCGCGCTGGG
>ENSMUSG00000026307:1:93125744:93131744:1:3359
GCAGCCGAATCGCGATTATCTGCGTTTTACAAGAATCGCCGCTGCT
>ENSMUSG00000049515:1:93149481:93155481:1:1037
GTGGACGTGGCCCGGAATGCAGTCCGGCTCAGCGTGGGCCGCGGTACC
>ENSMUSG00000049515:1:93149481:93155481:1:2985
AGCAGCGTCCACGCCTGAAACAGGAAGCCGTGCCGGGCCT
>ENSMUSG00000026308:1:93178479:93184479:1:5818
TGGCACGTGTGGAACTGCGAGACGTGGAGCCGGCTAT
>ENSMUSG00000026308:1:93178479:93184479:1:5907
GCTAACGTGGAGGCGCTGACCCGCTCCGCCTCACGCCTGA
>ENSMUSG00000047443:1:93193836:93199836:1:2870
GGAGGCGTGCACGGACCGGATCGGGCGCCCGCCTCC
>ENSMUSG00000047443:1:93193836:93199836:1:2925
CAGAGCGTGCCCTAGCCGCGAGGGGGCGACGGCAGCGAGGGCGGCGCGCGCGAGGCGGGGGATTCAAGCGCGTTATAAGGCGCCGACCTG
>ENSMUSG00000047443:1:93193836:93199836:1:3031
ACTGCCGCCGCCGCCGCCAGCATGGCCTCGACCCGCCGCCCCGTCGGAGCTCGCACGCTGCTCGCCTGCGCCAGCCTACTCGCCGCCATGGGCCTCGGTGTCCCTGAGTCCGCGGAGCCCGTGGGGACTCATGCACGCCCGCAGCCGCCCGGGGCCGAGCTGCCCGCCCCGCCAGCCAACAGCCCGCCGGTAAGACGCAGCCGCGCCCCA
>ENSMUSG00000047443:1:93193836:93199836:1:3357
GGATGCGTCCTCTGTACCGTGGCTTTGGCGGCAGA
>ENSMUSG00000026309:1:93226189:93232189:-1:895
GCACACGGGCATTGTGACGCCGGCCAT
>ENSMUSG00000026309:1:93226189:93232189:-1:2712
GACCCCGCTGGGCGCCATCCTGCTCCCGGGCGGTCAG
>ENSMUSG00000026309:1:93226189:93232189:-1:2832
AGGCTCGGCGCCACTCCTCCCTTCTTTCCGGGGAAACGCCATA
>ENSMUSG00000026309:1:93226189:93232189:-1:2946
CCCCGCGCGTAGCACTCTGGGGCGGCGGCTGGGCGGCGCGCGATTGGCAGGGTCTCCCGCGGTGAGTGACGGCGCCGCCGCCGCCGCCGCCGCCCAGGGTAGCGCGGAGCCTCCGCTCCACTGCCCCGCCGCCATGGACCTCTTCGGGGACCTGCCGGAGCCCGAGCGCGCGCCGCGGCCATCTGCCGGTAAGCGGCGCGGGGGAAAAGGGCGGCGCCGGGATGCGCTGCCTCCGCCATCTTCGCGCCACCGCCGCCTCAGTCTCGGCCTGTGGCTCCCGAGGCCGCAGCGACCGCGCGGTCCCTGTCCAGGCCTCGCGTGGCACACGCACGAAGTCCCGCGCCGAAGGGTCGGGGCA
>ENSMUSG00000026309:1:93226189:93232189:-1:3442
CAGGGCGCTACGGCTAGATAACCGAGGCCGGGGAT
>ENSMUSG00000026309:1:93226189:93232189:-1:3594
AAAACCGTGGGAAACGCCAAGCGTCCGGAGTAACGGTACCCGAAGAC
>ENSMUSG00000026309:1:93226189:93232189:-1:3661
GGAGGCGGCCTTTAGCGAGGGCTTCGGCTGA
>ENSMUSG00000067071:1:93240628:93246628:-1:75
TTGTGCGATGATGATTCGTGAGCCTTGCCGGACAA
>ENSMUSG00000067071:1:93240628:93246628:-1:1841
CCTCCCGCGGCGAGGCAGGGCCGGCAGATGGACCGCCGACGACGCGGGGCTTGGGCGTCTGGCCGACACAGGCGTGCCT
>ENSMUSG00000067071:1:93240628:93246628:-1:1951
AAAGGCGCGGCCAACACCTGTCGCTCCTGGCCGGCCTGCCGCTTTTCTCTGCGGAAGCGGCTGC
>ENSMUSG00000067071:1:93240628:93246628:-1:2460
TGGCTCGTACTTTCCCCGGACTTTGCACTCTCGCCACCGGTGACCCGAAGCCCCTTCCAGGTCCCGAGGTCACGGACTT
>ENSMUSG00000067071:1:93240628:93246628:-1:2861
AGACCCGCGGGGCCTGACAAAGCGCGCCGCTCTC
>ENSMUSG00000067071:1:93240628:93246628:-1:2923
CTCTCCGACCACGCACAGCCAATCGGTGCA
>ENSMUSG00000067071:1:93240628:93246628:-1:2979
ATGGGCGGGGTCCCGCGGGCCGGAAGACTCCGGAGAGCTAGTGGGGCCTCCGGGCTGCGACCCACCTCGCTGAG
>ENSMUSG00000067071:1:93240628:93246628:-1:3063
TAGGGCGCCGGGCTCCGTAGACCATGGCTCCGTCCCAGGCGCCCAGCCGGGACCGTGCAG
>ENSMUSG00000067071:1:93240628:93246628:-1:3135
AGGACCGCTGGGAAGCACGGGGGGACCGCAAGGTGCGGACAG
>ENSMUSG00000067071:1:93240628:93246628:-1:3266
AGAAGCGACGCGCACGGATCAACGAGAGT
>ENSMUSG00000067071:1:93240628:93246628:-1:3316
CTGGCCGGTACCGAGGTGCGACGGGAAA
>ENSMUSG00000067071:1:93240628:93246628:-1:3436
GAGAACGCCGAGGTTCTGGAGCTGACCGTGAGGCGCGTGCAGGGCGCGCTGCGAGGCCGGGCGCGCGGTGAGTGGCGGCGGGGATCGAGGGCGGGGGCGCTGACCGGGCACGCCTGCCACCCAACAGCGGGACACGTCGGCTCCCGGAGCCCCGGTCCT
>ENSMUSG00000067071:1:93240628:93246628:-1:3649
AGCCCCGAACCCGCGGAGCGGATCGTCCGAGCCACGATAGTCACTGCTCACGGTGCGGGACGCTGCT
>ENSMUSG00000055866:1:93286702:93292702:-1:2558
ATTCTCGGTCCTTCGGATTACCGAGGCTGGTCACGTCGTCGCAGGT
>ENSMUSG00000055866:1:93286702:93292702:-1:2638
AGTTGCGCAGCGGCCAAGCACCATTCCCCCGCGCCGCAGTGGTACGCGCCACTCCGGGGCTGCACGAGCGGGCCACCGCCGTGCCA
>ENSMUSG00000055866:1:93286702:93292702:-1:2734
AGTCCCGCAGGCCGGAAGTGGACGAGCCTACTCGCCCGGGCGCGGGGGGGCGCAAGAGCGCGCAGCA
>ENSMUSG00000055866:1:93286702:93292702:-1:2932
CACTCCGACCAATGGCGCGCGCAGGGGCGGGCTCAGCGCGCGCGGTCACGTTTTCCACTATGTGACAGCGGAGGGCGACGCGGCGGCAGCGGCGCTACTGGGACTAGCGGCTCCGGGCGGCTGCGGCGCAGGCCGAGCGCACCAAGTGACGGGCCGAGCAAGGGACAGACGCGCGGGTTGACGCGGCGAAGCGGTGAGTGGCGCGGCGCTGGGCGGTGGCGCGGTGCTGGGCGGTGGCGCGGACCTGGACGGCCGTGGTCGTCTTACGTAACCGGCGGCTCGGACAG
>ENSMUSG00000055866:1:93286702:93292702:-1:3244
GTTGCCGACTGTGCAAACGGCTGCAACTCGGCAGA
>ENSMUSG00000034292:1:93322073:93328073:1:2794
TGCAGCGCCCTATGGTGCGCCGGGTTGGCGGAGCA
>ENSMUSG00000034292:1:93322073:93328073:1:2899
ATGGGCGGGGCCGGGCGCGCGTCCGTTGCCAAGGCCGCGCGGCCCT
>ENSMUSG00000034292:1:93322073:93328073:1:2961
TGGCACGCGCAAGCGCGGTGGCGAGCTGCGGTGCA
>ENSMUSG00000034292:1:93322073:93328073:1:3007
GAGACCGGCGCGCCGGGACGGCGGGCATCTCGGGGCACCGGGCAGAGGCGCGGCGCGCGAGGAGGGGCGCGAGCGGTCGCGGGCGGCAGCGCCATGAACGCCGCAGTGGTGCGGCGGACGCAGGA
>ENSMUSG00000034292:1:93322073:93328073:1:3146
TGATCCGGAGGCCGCCGCTCACCGAGAAG
>ENSMUSG00000034292:1:93322073:93328073:1:3186
GCCACCGTTCCGCTACCTGCACGACATCATCACCGAGGTAGGCGCGGGCTGGTGCGCGTCAGG
>ENSMUSG00000034292:1:93322073:93328073:1:3274
GAGTGCGGAACGGGTTAAGGGTCCGGGTAGTGGCGGGACGGGTTG
>ENSMUSG00000034292:1:93322073:93328073:1:3352
AAGTGCGGGACCGAGCGAGTGTCGGAGTG
>ENSMUSG00000034292:1:93322073:93328073:1:3398
AGAGTCGAGGTAGGATGCGCGTCTGAGTAGGATTCGTTTCGGGGTG
>ENSMUSG00000034292:1:93322073:93328073:1:3456
AGGGCCGGATCAAGGCGAGTGACCAGGTAGCGTGAGGATCGCGTTGAGGGACCGGGTAG
>ENSMUSG00000026311:1:93368120:93374120:1:2318
GACAGCGGGGCGCTTCTGTCTCCTTAAGGCGCGGTCTCCCCCCGGTCCA
>ENSMUSG00000026311:1:93368120:93374120:1:2449
CTGTTCGTAACGCAACGCACACAGTGTGACCGATGTAAAATCGGGAGT
>ENSMUSG00000026311:1:93368120:93374120:1:2600
GTCACCGACTCGGAAGGCACCGTTTGGAGTCTCGTAGAAAGGACAGCAGCGCAGCCCCACGTCACT
>ENSMUSG00000026311:1:93368120:93374120:1:2675
TCAGCCGCTGCGATAGCGGACCACAGTCCACTGGGCCGTAACGGTCCCGCCCACGTCCCGCCCTC
>ENSMUSG00000026311:1:93368120:93374120:1:2960
CTCCCCGGAAGCCGAGCCCTGGACACGCCCACCTGCCGGAAACGCCGGCGGTGCT
>ENSMUSG00000026311:1:93368120:93374120:1:3099
CATGGCGGAGGGCGGGACCGGCCCCGATGGACGGGCCGGCCCGGGACCCGCAGGTAACGTGCGCGGCTAGGGGTAGTAGGGAGCGGGGTTGCGTCTTG
>ENSMUSG00000026311:1:93368120:93374120:1:3212
TTGGGCGTCCGGGACTCGGGTCCTCGGTCCTCGCAGGCCAGATCCGAGGAATCGCGCCCGGGGTCAGTAAGTGTGGACGTTAGGCTCCGCGCGGCCCTAGGCGCGCGCCCCCGCTCCT
>ENSMUSG00000007805:1:93628867:93634867:1:2003
TCAAACGCGCTGGCTGGCGCTCGGCGCTCAG
>ENSMUSG00000007805:1:93628867:93634867:1:2280
CATGGCGGGCACATGGGCGCTCCCGCAGAGGCTCGCTGTG
>ENSMUSG00000007805:1:93628867:93634867:1:2545
CACTGCGGGCAGGATCGCGTTGCAGACGCCGGAGGTCTCAGTGCGCGCCCCA
>ENSMUSG00000007805:1:93628867:93634867:1:2745
AGCACCGCTGATTAGCGGCCCGCGCCTGGGGTAGGAGCGCAGGCTGAGCGCGCGGATCTGGCCTCCGAGATGCGGGCCACAGTCAGGGCCGAAAAAAGCGGAGAC
>ENSMUSG00000007805:1:93628867:93634867:1:3022
TCTCCCGGAGACCTCGGTTTTGCACAAGCCGGCCTCGAAATC
>ENSMUSG00000007805:1:93628867:93634867:1:3092
GTGCTCGGCGGCCGCGGGCTTGGCCAGTGGCGTGCGCTCGGCGCCCCCCAGCCCCACGCGCGCCGGGCGGGCGCCATG
>ENSMUSG00000007805:1:93628867:93634867:1:3243
CCAAGCGCTTCGGCCGGAAGCGGCGCTACAGCAAGAAATCGAGCGAAGATGGCAGCCCGACCCCGGGTAAGCGCGGCAAGAAGGGCAGCCCGAGCGCGCAGTCTTTCGAGGAG
>ENSMUSG00000007805:1:93628867:93634867:1:3377
GCCAACGTGCGCGAGCGCCAGCGCACCCAGTCGCTCAACGAGGCCTTCGCCGCGCTGCGCAAGA
>ENSMUSG00000007805:1:93628867:93634867:1:3566
AGCTACGTGGCTCACGAGCGTCTCAGCTACGCCTTCTCCGTGTGGCGCATGGAGGGCGCGTGGTC
>ENSMUSG00000007805:1:93628867:93634867:1:3645
ACTAGCGCCGCGCCGTGCCATCCACCTCCGGAGCCGCAAGC
>ENSMUSG00000007805:1:93628867:93634867:1:3712
ATCCACGACGCACGGGTGGGTGGGCGGACGGGCCA
>ENSMUSG00000007805:1:93628867:93634867:1:3879
GTATCCGTTCGGAATCCACCCGCCTGT
>ENSMUSG00000007805:1:93628867:93634867:1:4133
TGATCCGCAGTTCCGGCCCGCGCCTTG
>ENSMUSG00000073617:1:93757711:93763711:-1:615
CTTCTCGACGCCACCGGAAGATGCGAGTTT
>ENSMUSG00000073617:1:93757711:93763711:-1:1835
CAGGGCGGGCAGGCCTCGTGAGCCGTGAGG
>ENSMUSG00000073617:1:93757711:93763711:-1:4739
AATCCCGACTCCCACCGGTCCAGGTGCGCTCGGAGGG
>ENSMUSG00000026260:1:94301205:94307205:-1:2568
CTCAGCGACCAGAAGGGCGGGGAGCGGATCC
>ENSMUSG00000026260:1:94301205:94307205:-1:2915
CGCCCCGTCCCAGTTCCGGAATATTTTCTTTTTTCGACAGGCGCCGCGAACACTCAGTGGTGACGTCATGGCAGCGCGCCGCGGACGAGCTAGGACCCCGTCGCGTTCAT
>ENSMUSG00000026260:1:94301205:94307205:-1:3081
AGACTCGTCCCGGCGTCGGCTCCCGCGCGCGGCCTCGCGGCCGGAGCCCAGCGCGTGGTGAGCGGCGGGTGG
>ENSMUSG00000026260:1:94301205:94307205:-1:3166
GATCTCGGCCTGTCGGCTCCGAGCCCTGACGCTCCGGCGGCGTCTGTCAGACCCGTGAGCCGCGAGCTCCTGAGGCCTCCGCTCACAGCACCGGTGCAGCGGGACTCACTTTCCCGGCTGCATACGGAGAGCCGAGATGCCGGAGCTCCGGAGCCTGGGCCCGCATGCTCATCGGTTCA
>ENSMUSG00000061616:1:94447314:94453314:1:4763
AGCCACGTCCATCGTGAGAGCTGCGCAGGCGCACCATGACGCAAGA
>ENSMUSG00000073616:1:94469391:94475391:-1:2837
TTCTCCGCTGACAACTCGTGCTGTGCGGTGTT
>ENSMUSG00000073616:1:94469391:94475391:-1:2936
GCCAGCGAGTGCCACCGAGGCGCGGTCCTCCGAGGTCTAGACGTGCTCGGAAGAACGCCGGAAGTAGAAGGGGCTGGCCGGAAGTGAGCGCAACGCCGCCTTGTCGAGATGAAACCCGCAGTG
>ENSMUSG00000073616:1:94469391:94475391:-1:3200
GGAAGCGGGAGCTGCCGGGGACAGTCGCAGGGCCCGCGACTGTTAACGTGAACTGCAGCGAGGAA
>ENSMUSG00000073616:1:94469391:94475391:-1:3572
CTCAGCGAGTAGGGCGATGCGGGAACGTATCCCCGGACCT
>ENSMUSG00000073616:1:94469391:94475391:-1:5660
AGCTGCGCTCAGCTTCCGCTCATTCCGAGCGAGCGAGGCC
>ENSMUSG00000044055:1:94476247:94482247:-1:3565
ACTTCCGAGGCTTTGCGGGGCTCGGGGAT
>ENSMUSG00000026271:1:94614360:94620360:1:2363
TTCCACGATCGAATACGCAGGTGCACCGGTGTT
>ENSMUSG00000034220:1:94659092:94665092:1:2255
AGTCACGAAGAGGGACCGTAACAGTCGCTGGC
>ENSMUSG00000034220:1:94659092:94665092:1:2378
AAACACGTCAGACGAGAACTGGAGCCGCTCAGGGGCGGCTAG
>ENSMUSG00000034220:1:94659092:94665092:1:2557
GATGCCGAATTCGGCTGGGGGCGGGGAA
>ENSMUSG00000034220:1:94659092:94665092:1:2596
GCCAGCGGAGGACGTGATGTCACGTCCGGCGAGGGA
>ENSMUSG00000034220:1:94659092:94665092:1:2829
CCCTCCGGAGAGCGAAGGGGCGCCCGGTGCGCCCCGATCGTGCCCCGCCTCG
>ENSMUSG00000034220:1:94659092:94665092:1:2911
CTTCCCGCCCGCGCTCCCCGCCCCTCCCTGCCCCTCTCCGCGGCCGCCGTGGGGCCGGGCGGGCGGCGGGGGAGGCGCCGAGCCGGGGCTGCGCGTTCGCCCGCCGCGCTCTAGGCGGCCCGACTGAGCGGCCGGACCTCGCGCCTCGCGCCTAGCTCCCCGCGCCGCAGCCGCAGCCGGCTTTTGTTGTCTCCGCCTCCTCGACTGCCACCGCCTCTGGACCACGAGCGTCGCGCGCTGGG
>ENSMUSG00000034220:1:94659092:94665092:1:3165
CCCTTCGCGCACACTGGGCTGAGCGGGCCGGCCGGGACCGAGGGAGGCGCGCACCGGCGGCCAGGGAGCCTCGGGCCCCGCCATGGAACTCCGGACCCGAGGCTGGTGGCTGCTGTGCGCGGCCGCCGCGCTGGTCGTCTGCGCCCGCGGGGACCCCGCCAGCAAGAGCCGGAGCTGCAGCGAAGTCCGCCAGATCTACGGGGCT
>ENSMUSG00000034220:1:94659092:94665092:1:3419
AAGGGCGCTGCGTCCGGGGGCACCGGACCC
>ENSMUSG00000034220:1:94659092:94665092:1:3477
CTACCCGCGCCGCAGCTAGCCCCGGGCGCCAGAACCCGCCGCCTGG
>ENSMUSG00000034220:1:94659092:94665092:1:3559
CCCCACGGCCCTCGCCCCCGAGCTCCGATCCGCTCTG
>ENSMUSG00000034220:1:94659092:94665092:1:3730
AGCTCCGGGACAGCGTGCCTGCCGCCCTTGCGGCGAAGCAAGCGGTAGC
>ENSMUSG00000034220:1:94659092:94665092:1:4020
GTGCCCGCCAGCGCCCCTATCCTAGCACACTCGTGGTCTGACCGGGCGCTCCGGGCCGCCTGGAGCTGCGAGCCCAGCTGCAGGTGGTCGGCGTCTTGGATCCCGCCCAG
>ENSMUSG00000034220:1:94659092:94665092:1:4153
AAGAGCGGCCCTCCTGGCGGCGGCCTCGGCCCT
>ENSMUSG00000034212:1:94730312:94736312:-1:2960
CTGGGCGTGGCCGTCTCCACGGCAACGTGACGCACTT
>ENSMUSG00000034212:1:94730312:94736312:-1:3331
AAATTCGTTCCGTTGTTACCACGGACTC
>ENSMUSG00000047067:1:94734395:94740395:1:3072
CACCTCGGAGGCTGCACCGCCGCCTTTCGCGCGCGTCGCCCCCGCGCTCTTCATCGGGAATGCGCGAGCCGCGGGTGCGACGGAGCTGCTGGTGCGCGCGGGC
>ENSMUSG00000047067:1:94734395:94740395:1:3194
TCTCCCGCCAGCAGCCCGGGCCGCGCGCGCCCGGAGTGGCGGAACTACGCGTACCCGTGTTCGACGACCCA
>ENSMUSG00000047067:1:94734395:94740395:1:3298
TGTGCCGCCATGGAAGCCGCGGTGCGCGACGGCGGCTCCTGTCTCGTGTACTGCAAGAACGGCCGCAGTCGCTCAGCCGCCGTCTGCACCGCCTACCTAATGCGGCACCGCGGCCACAGCCTGGATCGCGCCTTCCAGGTGCGAGCGTCCAGGGGCGGGTCTTCCGGGGCGGGTTCCAAGTGGTTCTTCCGGGGCGGGCTCCACCCTTCACACGCGGGGCGGAGCC
>ENSMUSG00000047067:1:94734395:94740395:1:3583
AAGAGCGCCCGCCCGGTAGCCGAGCCC
>ENSMUSG00000047067:1:94734395:94740395:1:3687
TGATCCGGAGTAAGCCGACTGTTCGGCTGC
>ENSMUSG00000026269:1:94738811:94744811:1:2173
ACCTGCGTCCCTGCGAAAGCGACGGTCCCGCCTCC
>ENSMUSG00000026269:1:94738811:94744811:1:2263
CCCAGCGTCCTGCCTCGCGTTCTGCTCCGCCGCTCGCGCCGCGTCTCGGTGCACAGGCCCGGGGCCGCACACAGCGCCCCCGGTGGCTGCCGAGCCCAGCCTGAGCGGGGCGGCGCACGGCGCGGGGACGGGCCGGGCGGCTCCCGGCGCGACTTCCTGTTGTGCCCGCGCCCGGCCGCCACCGCCGCCGCCGCCGCCGCCACCACCACCGCCACCGCCACCGCCACCGCCGCCCGGGCCCCTCGCCCACTGACCGCGGCCTACAGTGGCCGCCGCCCATGGATTTCACCTAGCGCCGGTGGTCATGGCGGCGCAGTGCTGCTGCCGCAAGGCGCCCGGCGCCGAAGCCGCGCCCGCCCGCCCGCCGCCGGAGCCGCCGCCCGCCCTGGACGTGGCCTCGGCCTCCAGCGCGCAGCTCTTCCGCCTCCGCCACC
>ENSMUSG00000026269:1:94738811:94744811:1:2712
AGCTGCGGCCCGAGGCGCGTGAGCTGGCCGGCTGC
>ENSMUSG00000026269:1:94738811:94744811:1:2759
CTGTGCGCGCTGCGGCCCGCGCCCCGCGCGCTCGTGCTCGACGCGCACCCGGCCTTGCGCCTACACTCGGTCTCGTTTCGCCGCGCCTCCGCCGTCTCCGAGTCGCCGTGCACCTTCGCCTTCCCTGCCCCGGGGTCGGGGCCCCCGCTGCCCGGCTTCGCCGATGCGCCTGGAGCGGAGTC
>ENSMUSG00000026269:1:94738811:94744811:1:3048
TCCTACGCTACACCTCGACCGACGCCCCGGCCGTGAGTCCCGCCCGG
>ENSMUSG00000026270:1:94761782:94767782:1:384
ATAGACGCTGTGTGGCGATCCCGAGCAA
>ENSMUSG00000026270:1:94761782:94767782:1:466
ATAGACGCTGTGTGGCGATCCCGAGCAA
>ENSMUSG00000026270:1:94761782:94767782:1:2676
GGCATCGAATAATCGTGGAGCCGCAAGTCCACGTCCTG
>ENSMUSG00000026270:1:94761782:94767782:1:2882
AACAACGCAACCACCACCGCGACGGAAGGATAACAACGCGATTCGCTGAG
>ENSMUSG00000026270:1:94761782:94767782:1:2995
CACACCGGAAGGAGCGAAGCACGCTGGG
>ENSMUSG00000026270:1:94761782:94767782:1:3041
ATCAGCGACGTATGCTGGGAACGGCGCTGCA
>ENSMUSG00000026270:1:94761782:94767782:1:3215
AGAAACGCGGGGACCACGCCCTCGTGCGAGAGC
>ENSMUSG00000026270:1:94761782:94767782:1:3262
CTGCACGGTTCTGCGCTGCAGCTCGTGCGTGATT
>ENSMUSG00000026270:1:94761782:94767782:1:3429
AAGGCCGCGCACTCGCTCCCGGGCGGCGACCGAGTCCACGGGCCGCAGATGGGAGCCCAGGGCGCCGAAGATGCGGGCGGTCCGGGCCGAGACGCCGGCGCGGGAGCTCTTCCGGGACGCGGCATTCCCCGCCTCGGACTCCTCGCTCTT
>ENSMUSG00000026270:1:94761782:94767782:1:5746
TGCAGCGAGCAGTGACGGGAAAGGCCCGGAGGA
>ENSMUSG00000073614:1:94761853:94767853:-1:295
TCCTCCGGGCCTTTCCCGTCACTGCTCGCTGCA
>ENSMUSG00000073614:1:94761853:94767853:-1:2495
AAGAGCGAGGAGTCCGAGGCGGGGAATGCCGCGTCCCGGAAGAGCTCCCGCGCCGGCGTCTCGGCCCGGACCGCCCGCATCTTCGGCGCCCTGGGCTCCCATCTGCGGCCCGTGGACTCGGTCGCCGCCCGGGAGCGAGTGCGCGGCCTT
>ENSMUSG00000073614:1:94761853:94767853:-1:2778
AATCACGCACGAGCTGCAGCGCAGAACCGTGCAG
>ENSMUSG00000073614:1:94761853:94767853:-1:2826
GCTCTCGCACGAGGGCGTGGTCCCCGCGTTTCT
>ENSMUSG00000073614:1:94761853:94767853:-1:3002
TGCAGCGCCGTTCCCAGCATACGTCGCTGAT
>ENSMUSG00000073614:1:94761853:94767853:-1:3051
CCCAGCGTGCTTCGCTCCTTCCGGTGTG
>ENSMUSG00000073614:1:94761853:94767853:-1:3142
CTCAGCGAATCGCGTTGTTATCCTTCCGTCGCGGTGGTGGTTGCGTTGTT
>ENSMUSG00000073614:1:94761853:94767853:-1:3360
CAGGACGTGGACTTGCGGCTCCACGATTATTCGATGCC
>ENSMUSG00000073614:1:94761853:94767853:-1:5580
TTGCTCGGGATCGCCACACAGCGTCTAT
>ENSMUSG00000073614:1:94761853:94767853:-1:5662
TTGCTCGGGATCGCCACACAGCGTCTAT
>ENSMUSG00000045091:1:94833731:94839731:1:5130
AGTCCCGTGTCTAGCACCGTGGTCTCGGGGGG
>ENSMUSG00000014602:1:94929259:94935259:-1:2821
CCTCCCGCTCCAACCTCGTCTCTTCTGTGCCGCTTTGCCCGTCCCT
>ENSMUSG00000014602:1:94929259:94935259:-1:2886
GCTGGCGGCTGAGCCTCGGACGCAGCGCTCAGCCAACCAGCGCATCGGGAGG
>ENSMUSG00000014602:1:94929259:94935259:-1:2947
AGGGCCGGGTCGGGGGCGCGGAGCCCGTCACGCGGTGCCATCGTCACA
>ENSMUSG00000014602:1:94929259:94935259:-1:3105
CCCCACGGCCTGTCGCCATCCGCGCTCATCATCCCGCACCTGTCCCTGGCATCGGGCACCCGCACTA
>ENSMUSG00000014602:1:94929259:94935259:-1:3190
GATTCCGGACCAACGCCAATGTCCTTGTCGCAGCCCGAAGCGCGGGCTT
>ENSMUSG00000014602:1:94929259:94935259:-1:3533
AGGGGCGTCGAGACGGGGCACGGCTGC
>ENSMUSG00000014602:1:94929259:94935259:-1:3642
ACAGGCGGGCGGGGCGGGGGATGCGGAGCCACGGCCAG
>ENSMUSG00000014602:1:94929259:94935259:-1:4138
CTGGGCGCCGGCGCGACGTCGCCCGGGCGCGGACCCGATGCGCGCCCACGTCCCC
>ENSMUSG00000014602:1:94929259:94935259:-1:4369
GGACCCGCAGCCTCAGCGCAAGTTCGCTGAAGACGCGGTCACTCCGAGCTGGCCGAAGGCGGCTGCCAGGGCAACGTGCCCAGCGCCTCT
>ENSMUSG00000047793:1:95063395:95069395:1:2709
AGCTACGCTCCGCTCCCGCACCCTCCCACTCCGCGGACCA
>ENSMUSG00000047793:1:95063395:95069395:1:2776
GACCCCGCCTCTCCCCGCCCCTCCCGAGTGGCCGGCTGG
>ENSMUSG00000047793:1:95063395:95069395:1:2827
AACCCCGGTCCCCGCGTTAGGCAGGCGGTCCGCAGTCGTGCCTCACGCCTTCCTAAGCTGCGCGGGTCTCCGGAGTGCGACGCGAGCTAGCGGAAGGGAACTGTGCGGCCAGTCGGTCGTGCGGTGAC
>ENSMUSG00000047793:1:95063395:95069395:1:2964
CTGCCCGAGCCCCGTGGCCCGCCCTCAGATCCCGGCGATGCGCCTCGGCGCCGCCTGGGCGCTGCT
>ENSMUSG00000047793:1:95063395:95069395:1:3046
GGGCTCGGGACGCGCGGGGTGCGCGCTGCCGTGGCCCTCGCCGACTTCTACCCGTTCGGCACGAAGCGCGGCGACACCGTCACCCCGAAGCAGGACGACGGCGGCTCA
>ENSMUSG00000047793:1:95063395:95069395:1:3165
ACTCTCGGTGCCCTTTCCGTTCTTCGGCGCCGAGCACTCCGGACTCTACGTGAGTAACCCCGAGCTCGAGGGGGCTCCGGGGAGGGCGCCGCTGCC
>ENSMUSG00000047793:1:95063395:95069395:1:3274
CTTGCCGCTGCCGCCGCCAGCAACTTGGCACCGCGGCAGC
>ENSMUSG00000047793:1:95063395:95069395:1:3343
TCTCCCGCGGCCAAGGCCGGACAGCGACTGGCGGGAGAGGCGTGGGCAGGGCGGGGCGAGCAACCGCCAGG
>ENSMUSG00000047793:1:95063395:95069395:1:3492
GAGTTCGACAGGCTTCCGCAGAGCTGCGGGTCC
>ENSMUSG00000026273:1:95132515:95138515:-1:1964
GAAAACGACGGTGTGCGCTTCGGGGTA
>ENSMUSG00000026273:1:95132515:95138515:-1:2144
GGCTGCGGAACGAAAGAACGCCACACCCCGGGAGTTCGGCGGACACAGATCGGAGGCCGGACGTTGTGAGCCAGGAAGGACCGCCTCTTCCGGTCTC
>ENSMUSG00000026273:1:95132515:95138515:-1:2300
GGTCCCGGGCTCACAGCGGCTGTTGGCGGGACGTTCAGGAGGCGCTGACGCTGGT
>ENSMUSG00000026274:1:95170158:95176158:-1:1854
CTGGCCGCTACCGCCCTCGGGACGGGACTCCCGGGCTCCGAGCCT
>ENSMUSG00000026274:1:95170158:95176158:-1:1958
GAGGCCGAATTCCGATCCCGCAAGAGGCCGTGACCGCCCAGCCCGAAGCTCGCCGCTCCCCGGTCAC
>ENSMUSG00000026274:1:95170158:95176158:-1:2068
TGCCCCGCGCCGCGCTCTGCCGCCATA
>ENSMUSG00000026274:1:95170158:95176158:-1:2188
AGAAGCGCGAGCTGACAATGCTTGCGCGGGCGCAGTG
>ENSMUSG00000026274:1:95170158:95176158:-1:2459
ACCCCCGACTTCGGGAGCCTCACTTCACGGTGAGCCGGTAGGCGAGGGA
>ENSMUSG00000026274:1:95170158:95176158:-1:2576
GAAGGCGGGAGGGGCCGCGGTCCGGTCCTGGGGCTCACGTTTGCGGCCTCCAGCCCACGGCGAGCCACTGTGTCGTCCGCTTCT
>ENSMUSG00000026274:1:95170158:95176158:-1:2681
GTGGCCGTCGTAAGAAGGGCTGCACGTCGCTCACCGTCCTCGGTTCTCCCGTAAGA
>ENSMUSG00000026274:1:95170158:95176158:-1:2935
TAAGTCGTTCTGCGATTGGTCGGTGGGCCAGAAGCGCGCGGATCTTCACGTTGTGAATCCGACTGA
>ENSMUSG00000026274:1:95170158:95176158:-1:3030
GCCTTCGAAAAACCTCCGGGTGGCGGCGAGTGTTAGTTACGCATTGTCGTGGAG
>ENSMUSG00000026274:1:95170158:95176158:-1:3097
TTCCTCGCGCGCCCGCACTCCCTCCGCCCAGCCCCGGCCCCAGAGTGGTGGCGGGTTCTGGCCGTTTGACCCGCGCTCAAGAGCCGCCAGCGCCCGAAAGC
>ENSMUSG00000026275:1:95170260:95176260:1:2703
GCTTTCGGGCGCTGGCGGCTCTTGAGCGCGGGTCAAACGGCCAGAACCCGCCACC
>ENSMUSG00000026275:1:95170260:95176260:1:2773
CTGGGCGGAGGGAGTGCGGGCGCGCGAGGAA
>ENSMUSG00000026275:1:95170260:95176260:1:2817
CTCCACGACAATGCGTAACTAACACTCGCCGCCACC
>ENSMUSG00000026275:1:95170260:95176260:1:2900
TCAGTCGGATTCACAACGTGAAGATCCGCGCGCTTCTGGCCCACCGACCAATCGCAGAACGACTTA
>ENSMUSG00000026275:1:95170260:95176260:1:3164
TCTTACGGGAGAACCGAGGACGGTGAGCGACGTGCAGCCCTTCTTACGACGGCCAC
>ENSMUSG00000026275:1:95170260:95176260:1:3241
AGAAGCGGACGACACAGTGGCTCGCCGTGGGCTGGAGGCCGCAAACGTGAGCCCCAGGACCGGACCGCGGCCCCTCCCGCCTTC
>ENSMUSG00000026275:1:95170260:95176260:1:3393
TCCCTCGCCTACCGGCTCACCGTGAAGTGAGGCTCCCGAAGTCGGGGGT
>ENSMUSG00000026275:1:95170260:95176260:1:3676
CACTGCGCCCGCGCAAGCATTGTCAGCTCGCGCTTCT
>ENSMUSG00000026275:1:95170260:95176260:1:3876
GTGACCGGGGAGCGGCGAGCTTCGGGCTGGGCGGTCACGGCCTCTTGCGGGATCGGAATTCGGCCTC
>ENSMUSG00000026275:1:95170260:95176260:1:4002
AGGCTCGGAGCCCGGGAGTCCCGTCCCGAGGGCGGTAGCGGCCAG
>ENSMUSG00000034107:1:95201302:95207302:1:4248
TGCTGCGGGGGCAAGCGCGAGAAGAAGACAGCGTGGTGCTGATCGACATG
>ENSMUSG00000034088:1:95306214:95312214:-1:1945
ATGTTCGAGATTAACTGCGCTCCAGACACGAGGAG
>ENSMUSG00000034088:1:95306214:95312214:-1:2347
TAGGACGAAATGGCACCGTTACGTGGGAAGATGGCCCCGCAAGTGCTTCGTAGATGTGAACCTAACGCCCGACTCT
>ENSMUSG00000034088:1:95306214:95312214:-1:2519
GGGGCCGCCCGTCCAGTTGTCCTCGAAGGGACGACGCCAGCCAGGCATCCATCGCTGGAGCCCCGGACTAAGGGTGCGGCCGCCCCTCCCCCACGCGCTCACTTCCGTACCCGTTATCACCGCCTAGGCGGCCCGGGCGAGGGC
>ENSMUSG00000034088:1:95306214:95312214:-1:2737
TTACCCGCTCACACGCCGGAGAACGCTCGTCAGGCGAGAGCACGGACCTGCCCCGCCCAGTAGAGCGCGCGCGAACAGATGGCGTCATCGCGCCGTCCCGCCCCT
>ENSMUSG00000034088:1:95306214:95312214:-1:2875
TCCTCCGCGGTTGCATGCAGAGCGCAAGCGTGGACGCGATCCTGCCGTCCGCCTCTGCGCAGGCGCTGTGCCCCTCCCACGGCGGTTGG
>ENSMUSG00000034088:1:95306214:95312214:-1:3173
GAGAGCGAGAGACGACCGGGGGCGGGCAGGTGGCAGCGTGAGTGCGGAGCA
>ENSMUSG00000034088:1:95306214:95312214:-1:3268
GATGGCGGCAGCACCGAGCTAGGAACACCGAGCCGGGATAGGCGGGCGCTTGTGACTTGCCGGCGGGCATCTCTAGCCGCCTCTGCGGCCGTCTCTATGGCGGGCTGTCGTCCCGGGATTGGCTACGTGCTGGTCACGTGGGT
>ENSMUSG00000034088:1:95306214:95312214:-1:3486
TGCCCCGCGGGGGAGGGCGGAGCCGGCACGGCCCC
>ENSMUSG00000034088:1:95306214:95312214:-1:3537
TGGGGCGGGCGGAGAGATCTGCGGCATGCCCTGCTCTCTGCGACCGGCTTG
>ENSMUSG00000026276:1:95306450:95312450:1:2179
CAAGCCGGTCGCAGAGAGCAGGGCATGCCGCAGATCTCTCCGCCCGCCCCA
>ENSMUSG00000026276:1:95306450:95312450:1:2246
GGGGCCGTGCCGGCTCCGCCCTCCCCCGCGGGGCA
>ENSMUSG00000026276:1:95306450:95312450:1:2356
ACCCACGTGACCAGCACGTAGCCAATCCCGGGACGACAGCCCGCCATAGAGACGGCCGCAGAGGCGGCTAGAGATGCCCGCCGGCAAGTCACAAGCGCCCGCCTATCCCGGCTCGGTGTTCCTAGCTCGGTGCTGCCGCCATC
>ENSMUSG00000026276:1:95306450:95312450:1:2543
TGCTCCGCACTCACGCTGCCACCTGCCCGCCCCCGGTCGTCTCTCGCTCTC
>ENSMUSG00000026276:1:95306450:95312450:1:2803
CCAACCGCCGTGGGAGGGGCACAGCGCCTGCGCAGAGGCGGACGGCAGGATCGCGTCCACGCTTGCGCTCTGCATGCAACCGCGGAGGA
>ENSMUSG00000026276:1:95306450:95312450:1:2925
AGGGGCGGGACGGCGCGATGACGCCATCTGTTCGCGCGCGCTCTACTGGGCGGGGCAGGTCCGTGCTCTCGCCTGACGAGCGTTCTCCGGCGTGTGAGCGGGTAA
>ENSMUSG00000026276:1:95306450:95312450:1:3104
GCCCTCGCCCGGGCCGCCTAGGCGGTGATAACGGGTACGGAAGTGAGCGCGTGGGGGAGGGGCGGCCGCACCCTTAGTCCGGGGCTCCAGCGATGGATGCCTGGCTGGCGTCGTCCCTTCGAGGACAACTGGACGGGCGGCCCC
>ENSMUSG00000026276:1:95306450:95312450:1:3344
AGAGTCGGGCGTTAGGTTCACATCTACGAAGCACTTGCGGGGCCATCTTCCCACGTAACGGTGCCATTTCGTCCTA
>ENSMUSG00000026276:1:95306450:95312450:1:3787
CTCCTCGTGTCTGGAGCGCAGTTAATCTCGAACAT
>ENSMUSG00000026277:1:95463128:95469128:-1:2754
AACTGCGCACGCGCTGCACCCGTCACCGCGCGGCCTG
>ENSMUSG00000026277:1:95463128:95469128:-1:2913
GGCCCCGGAGCACTTGCGTAACACCTCATCCTACCGCGCAGCC
>ENSMUSG00000026277:1:95463128:95469128:-1:2977
TTTTGCGTGCCCGGGGTACGGGGCGGGCTGCGGGACT
>ENSMUSG00000026277:1:95463128:95469128:-1:3090
CTGGGCGTTCCGGGAGACCGAATTGCGGTGTGAGCCGCCGTGGGGACTGCGAAGCGGGCCCGGAGTCCGAGATGGAGCCGCCCGGAGGTGGGCGCTGCCAGCGGGCCTCGCCTGAATGTTGGGGAGGCCGGGCACGCCCTGAGGGCGGGTCGGGGGCCCTGGGCGCGGGACCGGAGGTCGCGGGTGGAGGGACGCCACGGAACGGGTCC
>ENSMUSG00000026277:1:95463128:95469128:-1:3311
TTGACCGAGCGGCCTGCGGTTTCTCGCAGGTGCTTGAGGCGAGCGGGCGGAGCGGCTGCGACGGACTGGTCACGTCAGCGGGGACATGGCTCACCTCCGGGGCTTCGCGCACCAGGTGAGTGTGGGCGTCGGCGTGCCCCGAGTCCGTGGTTCGCTGTGGAGCGGATTTGTCCACTTGAGGCGGGAGAGGGGCGGAGGCCGTCTGCCTCGGGGCGCGTCTTGGGGCCGTTGGA
>ENSMUSG00000026277:1:95463128:95469128:-1:3553
TGTGCCGAGCCAGCGCCTGCGGAAGACGTGAGCCCCAGGGAACGTCTGCGGGGCGAGCGCTTCTGCTCGGGAGC
>ENSMUSG00000026278:1:95513100:95519100:1:2757
TTCTTCGCGCTGCCTGCCGGGACAGCTCCAGTCTGGCGGCGTTCCCGGGCGCATCCCGAGAAC
>ENSMUSG00000026278:1:95513100:95519100:1:2864
GGCTGCGGCTCCGCCCCCGGGGGTTGCCGTTTCC
>ENSMUSG00000026278:1:95513100:95519100:1:2923
CTTCTCGCCCGCGGGGAGACCGCGGTACGCCTCCCGCACCCCTCGGGACCAGGACTTCTGCGAGCGCGCGGGAAGACCGGCGGAGCCTGTGCTTCAGCTCGGGTGTGGACGGGGCGGGCGCTGGGGCGGGGCGCGCGCTCGCGGGTTT
>ENSMUSG00000026278:1:95513100:95519100:1:3084
TAGACCGCCGGAGACGGCAGCGAGCGGGTCC
>ENSMUSG00000026278:1:95513100:95519100:1:3127
TCCACCGCCGCCCCGCGCGCCATGAGGCGGGAGAGGTGAGTCGGGCGGGCGTGGCGTCGGTGCC
>ENSMUSG00000026278:1:95513100:95519100:1:3210
AACAGCGACACCGGGGACAAACACGGGCTCTGCGAGGTGCGCAGGTGCGTGGTCTCCGAGCCCGGGGACTGCCGCGCAGTT
>ENSMUSG00000026278:1:95513100:95519100:1:3536
CAAAACGAGAGGCTATCGGAAACCGGCCCTTTTTGAGGGCGGCGCACAG
>ENSMUSG00000026278:1:95513100:95519100:1:3603
TGAATCGCGCACGCGGTGGGGACCGCTGTGCCTCGGGCCGCGCTTCTGGGTCTCCTCCCGTGGCGGGAGTCCTTTCGCCACCTGGCTGGAGGCGGTCCGGTCTGAACTCAGTCTATTCGTAGGTGTGGCGCCTCTCGCCCGCGCTTCGGCCATGGAGGTGCTGCGGCGCTCTT
>ENSMUSG00000026278:1:95513100:95519100:1:3854
TAGGCCGGGAGTACGTGCACGCGCGGCTTTTGCGCGCCGGCCTCTCCTGGAGCGCTCCAGAGCGTGCCTCGCCTGC
>ENSMUSG00000026278:1:95513100:95519100:1:4132
CCTCCCGCTGGCGCTGAGAGAGGAGGCGTGCGTGGGA
>ENSMUSG00000026278:1:95513100:95519100:1:5159
AAAGGCGCAGGCGCAGAGCCTTGCGCTCAG
>ENSMUSG00000073611:1:95578107:95584107:1:1703
CTGTCCGCCATACCCGCACTGACAAACGCGGATTC
>ENSMUSG00000073611:1:95578107:95584107:1:2615
GCTCACGAGGGACAGACGGCCTCTCTCGCGTGTGC
>ENSMUSG00000026279:1:95582244:95588244:-1:2501
ACCCTCGCGGCGCACCGGTCCTCTCCGGGCACCAGGGTGCCCGCGTCCTGATGCGTCCCT
>ENSMUSG00000026279:1:95582244:95588244:-1:2573
CCTCACGCCCGCAGCCGCGAGCCCACAGGCTGGGACGCTCCCCGAGGGCCGCGGCCGAGCGCCGGAGGCCGAGGCGCTGACGAGTGGCCCCGCGAACCCGGTACTGAGCGCTGCGGGGAGGCGCGGCCCG
>ENSMUSG00000026279:1:95582244:95588244:-1:2713
CACACCGGCCTCCGCCCCAGCGGGCGGCCACGGGAGCCCGCCCGCGACAGGGCAGGCGTCCGCCCTC
>ENSMUSG00000026279:1:95582244:95588244:-1:2800
CTGTCCGGCTGCCGACTGACCGTGCCGTCGCTCCGACGGACTACTGCGCGACACGGCGACGGGAAGCCGCGGCAGCCAAGCGCGGCGCAGCGGAAGCGCGGGCGTCGCCATCTCGCCGTACGGCGGTGGGCACGCGGGGGGTGGGGCCTCGGCGCGTGTGGTTCCTAACCGGACGCGGCCGCCCCGCCCCCGGCCCGCGCCGCCGCTTCGGAACACCCGGGAGCCGGCCCGAGCTGCGCTCCTCCGGCGCCGCCATCTTTCCGTACAGACAGCCACCCGCGCATGTCTCGGTACGGACTCACCGCCCGCTGCGGCCGCGACGCCGGCGCCGTGGCCGGGCAGTCCGAGCGCAGCGTGGTGCGGGCGGCAGCGCGCAGCCATCTTGCCGTACGGCTCGGCCGCGGCCCACGTCCCGAGCTGTGTCGCCGCGCTCCCTCGGGGCGGGTCGGGCCAGCGGGCGGGCGGCAAGGATCGGAGCCTGGCGGCGCTCACGACCGAGGCCCGCAATGGTGATCTGCTGCGCGGCCGTGAAC
>ENSMUSG00000026279:1:95582244:95588244:-1:3381
AGGTACGCGGCCCGCCTCCGGGTCCGCCACGCCCCCGCCCTGGCCGGGGCCCGCGGGGAAACTGAGGCCGCGCGGCGGGCCGAGCTCCGGGGACCGGGAGTGGGGGGCCGGCTAACCGAGGGT
>ENSMUSG00000026279:1:95582244:95588244:-1:3548
TGGACCGCCGGCTTTGGGGACCAGCACGGCCATGCCTCGGGCAGAGCGGCCGGAGGC
>ENSMUSG00000026280:1:95582439:95588439:1:2046
ACCTCCGGGCGGGCTTGCCCCGCCGAGGCA
>ENSMUSG00000026280:1:95582439:95588439:1:2203
GCCTCCGGCCGCTCTGCCCGAGGCATGGCCGTGCTGGTCCCCAAAGCCGGCGGTCCA
>ENSMUSG00000026280:1:95582439:95588439:1:2304
ACCCTCGGTTAGCCGGCCCCCCACTCCCGGTCCCCGGAGCTCGGCCCGCCGCGCGGCCTCAGTTTCCCCGCGGGCCCCGGCCAGGGCGGGGGCGTGGCGGACCCGGAGGCGGGCCGCGTACCT
>ENSMUSG00000026280:1:95582439:95588439:1:2475
GTTCACGGCCGCGCAGCAGATCACCATTGCGGGCCTCGGTCGTGAGCGCCGCCAGGCTCCGATCCTTGCCGCCCGCCCGCTGGCCCGACCCGCCCCGAGGGAGCGCGGCGACACAGCTCGGGACGTGGGCCGCGGCCGAGCCGTACGGCAAGATGGCTGCGCGCTGCCGCCCGCACCACGCTGCGCTCGGACTGCCCGGCCACGGCGCCGGCGTCGCGGCCGCAGCGGGCGGTGAGTCCGTACCGAGACATGCGCGGGTGGCTGTCTGTACGGAAAGATGGCGGCGCCGGAGGAGCGCAGCTCGGGCCGGCTCCCGGGTGTTCCGAAGCGGCGGCGCGGGC
>ENSMUSG00000026280:1:95582439:95588439:1:2826
GCGGCCGCGTCCGGTTAGGAACCACACGCGCCGAGGCCCCACCCCCCGCGTGCCCACCGCCGTACGGCGAGATGGCGACGCCCGCGCTTCCGCTGCGCCGCGCTTGGCTGCCGCGGCTTCCCGTCGCCGTGTCGCGCAGTAGTCCGTCGGAGCGACGGCACGGTCAGTCGGCAGCCGGACAG
>ENSMUSG00000026280:1:95582439:95588439:1:3028
GAGGGCGGACGCCTGCCCTGTCGCGGGCGGGCTCCCGTGGCCGCCCGCTGGGGCGGAGGCCGGTGTGTTGGGCTGGGCGGGCCGCGCCTCCCCGCAGCGCTCAGTACCGGGTTCGCGGGGCCACTCGTCAGCGCCTCGGCCTCCGGCGCTCGGCCGCGGCCCTCGGGGAGCGTCCCAGCCTGTGGGCTCGCGGCTGCGGGCGTGAGG
>ENSMUSG00000026280:1:95582439:95588439:1:3247
AGGGACGCATCAGGACGCGGGCACCCTGGTGCCCGGAGAGGACCGGTGCGCCGCGAGG
>ENSMUSG00000026281:1:95629299:95635299:-1:372
CTTACCGGGCTGGCTCGTGATAGCACGAGTTC
>ENSMUSG00000026281:1:95629299:95635299:-1:515
AGGGGCGGGCCTCCCCGCAACCTAGACCGAAGTAGAGAGGCGGGAACAGAGGCGTGGTCAGCGTCGGGGGTGTGGCCGAAGCGGAGAAGGCGGGCTG
>ENSMUSG00000026281:1:95629299:95635299:-1:627
CCCTCCGTGACGCACCTGGAATTGGCGCGGCGGAGGCGGCGGGACCCCGCGCCGCGCCCCACGCCCTCCATCTGCGGCCCCGCCCCAGACCCGCCGTGAGC
>ENSMUSG00000026281:1:95629299:95635299:-1:758
TCCTCCGCATCCCGGAGCCTCGCACGGATCGCGGTGGGCCGGGGGCGGCGGCGGCGGCGCGAACCCGCGCGGGCGGCGGCTCGGCCAG
>ENSMUSG00000026281:1:95629299:95635299:-1:881
GCAGTCGCCATCTTCGCCTCGGCCACGCTCGGGGTCTGCGCGAGCGGGCGGTGCCGCGGACTCGGGGCGGGGCGGCGCCGCGCGCTCACTATTCATGAGCCGCGTGCTCCGATTGGCCGGAAAGTGGGCGGGGCA
>ENSMUSG00000026281:1:95629299:95635299:-1:1035
GCTTCCGGCCGGCTGTGGTCGCCAGGCGGCGCTGTG
>ENSMUSG00000026281:1:95629299:95635299:-1:1084
GGGAACGCGGATGGGCGATGTGCTCGGTTCGCAGTT
>ENSMUSG00000026281:1:95629299:95635299:-1:1173
GACTCCGCTTGCACGTGTGCTGGCGCCAAACCTGCCAGCCGACACCTGCCGCTCTTCCCGCGTTGTT
>ENSMUSG00000026281:1:95629299:95635299:-1:1340
GGTCCCGAGGGGGGCGTGCCCACGCTGGACCTCGGTTGCTTTGACTCGCACTTCGTGAAGAAGCCACGCACCCCTCGATGCC
>ENSMUSG00000026281:1:95629299:95635299:-1:2787
GATTCCGTTACAGGTCTCGAACTTCCACGTGACC
>ENSMUSG00000026281:1:95629299:95635299:-1:2855
CTCTTCGGGAGCGGCGAACGGAAGTTCCGCGAGTTGGCGCTCGCTAAA
>ENSMUSG00000026281:1:95629299:95635299:-1:2961
GAATTCGTTTTCCAACCGGAAGAGGGCAGGGCTTCCGTGCACGCCGGGCTT
>ENSMUSG00000026281:1:95629299:95635299:-1:3046
TTGACCGGTGCTGTGCGGGCGATGGCGTCGCGTCGGGGAGCGCTCATCGTGCTG
>ENSMUSG00000026281:1:95629299:95635299:-1:3145
GTGACCGCGCTGTGCGCCTCGGGCCACAGAGCGGAGCTGCTGCGTTTCCCCGGTGCGCGGGTGG
>ENSMUSG00000026281:1:95629299:95635299:-1:4234
CCATTCGACGCCGTATTTGAGATAAAAAAATCGACGTATTTGAGATAAAAAATCGTCGTATTTGAGATAAAAAATCGCCGTATTTGAGATAAAACATCGTCGTATTT
>ENSMUSG00000026283:1:95631371:95637371:1:722
CCACCCGCGCACCGGGGAAACGCAGCAGCTCCGCTCTGTGGCCCGAGGCGCACAGCGCGGTCAC
>ENSMUSG00000026283:1:95631371:95637371:1:831
CAGCACGATGAGCGCTCCCCGACGCGACGCCATCGCCCGCACAGCACCGGTCAA
>ENSMUSG00000026283:1:95631371:95637371:1:919
AAGCCCGGCGTGCACGGAAGCCCTGCCCTCTTCCGGTTGGAAAACGAATTC
>ENSMUSG00000026283:1:95631371:95637371:1:1028
TTTAGCGAGCGCCAACTCGCGGAACTTCCGTTCGCCGCTCCCGAAGAG
>ENSMUSG00000026283:1:95631371:95637371:1:1110
GGTCACGTGGAAGTTCGAGACCTGTAACGGAATC
>ENSMUSG00000026283:1:95631371:95637371:1:2509
GGCATCGAGGGGTGCGTGGCTTCTTCACGAAGTGCGAGTCAAAGCAACCGAGGTCCAGCGTGGGCACGCCCCCCTCGGGACC
>ENSMUSG00000026283:1:95631371:95637371:1:2691
AACAACGCGGGAAGAGCGGCAGGTGTCGGCTGGCAGGTTTGGCGCCAGCACACGTGCAAGCGGAGTC
>ENSMUSG00000026283:1:95631371:95637371:1:2811
AACTGCGAACCGAGCACATCGCCCATCCGCGTTCCC
>ENSMUSG00000026283:1:95631371:95637371:1:2860
CACAGCGCCGCCTGGCGACCACAGCCGGCCGGAAGC
>ENSMUSG00000026283:1:95631371:95637371:1:2915
TGCCCCGCCCACTTTCCGGCCAATCGGAGCACGCGGCTCATGAATAGTGAGCGCGCGGCGCCGCCCCGCCCCGAGTCCGCGGCACCGCCCGCTCGCGCAGACCCCGAGCGTGGCCGAGGCGAAGATGGCGACTGC
>ENSMUSG00000026283:1:95631371:95637371:1:3085
CTGGCCGAGCCGCCGCCCGCGCGGGTTCGCGCCGCCGCCGCCGCCCCCGGCCCACCGCGATCCGTGCGAGGCTCCGGGATGCGGAGGA
>ENSMUSG00000026283:1:95631371:95637371:1:3203
GCTCACGGCGGGTCTGGGGCGGGGCCGCAGATGGAGGGCGTGGGGCGCGGCGCGGGGTCCCGCCGCCTCCGCCGCGCCAATTCCAGGTGCGTCACGGAGGG
>ENSMUSG00000026283:1:95631371:95637371:1:3319
CAGCCCGCCTTCTCCGCTTCGGCCACACCCCCGACGCTGACCACGCCTCTGTTCCCGCCTCTCTACTTCGGTCTAGGTTGCGGGGAGGCCCGCCCCT
>ENSMUSG00000026283:1:95631371:95637371:1:3527
GAACTCGTGCTATCACGAGCCAGCCCGGTAAG
>ENSMUSG00000073609:1:95652699:95658699:1:2983
GGGTGCGGGTGCGGACTCGGTCTTTGCACTCGGACGGAAGC
>ENSMUSG00000073609:1:95652699:95658699:1:3137
ATTGCCGGCAGGGCGAACCTAGTCGCATCGCTTCT
>ENSMUSG00000073609:1:95652699:95658699:1:3237
CATGGCGCATGCGCATGCTCTGCGCATGTCGTGTTG
>ENSMUSG00000073609:1:95652699:95658699:1:4202
CTGAGCGATATCCGGTGCAACGGCTGCCGTTTTC
>ENSMUSG00000073609:1:95652699:95658699:1:4336
AAGACCGTCCGGGGTGAGCCAGGACGTGGGCGAGGGGAACAGATTCCTCGTCCGCTTGC
>ENSMUSG00000034005:1:95679898:95685898:1:1161
GACAGCGGAGCAGCGGGGCAGTGTCAGTGCGGAGCACGGCCTG
>ENSMUSG00000056307:1:95745843:95751843:1:1161
GACAGCGGAGCAGCGGGGCAGTGTCAGTGCGGAGCACGGCCTG
>ENSMUSG00000034000:1:95847899:95853899:1:2866
CTGTTCGGTCTGAGCGGACGCGTGGCTCTCCGCACCT
>ENSMUSG00000034000:1:95847899:95853899:1:5049
CCCACCGCCTGGTGCTACGGAGGGGCACGCTGAC
>ENSMUSG00000034000:1:95847899:95853899:1:5323
CACACCGGAGGCCGTGCAAATCGCCACTGGCAAGAACGCTGCTCGCCTCT
>ENSMUSG00000051185:1:97141034:97147034:1:2900
AGCTACGCGTGCGCAATAGGCTCGAACCTCTGACGTCACTGAGCGCAGCCCGCCCCTACATATTAGCAACCGGAGGCGTCCGTAGCAGCAGTGGCTGCGGGGATGTACGAACTTCCGGTTGTCCCGGCAGG
>ENSMUSG00000051185:1:97141034:97147034:1:3042
GCCGCCGCCGAAGCCACCCGGCGCAGTCTCAGCCACCCGCTCTCCTCCGGAGAGTCGGCTCTGCGGTTCCGGCGCGCCCATGGTCGGCGCTGCGGACCGGGAGGCCGGCCCGGCGGCTGCGGCGTGCTG
>ENSMUSG00000051185:1:97141034:97147034:1:3189
CATGCCGACCCCGCGCGGCTGCTCCGGGCCT
>ENSMUSG00000051185:1:97141034:97147034:1:3231
GGCTCCGGCCTTCGTGTTGTTGTTGCTGCCCGCTCTGAGCGGGTCCGGGGCGGTACCGTCGATGGT
>ENSMUSG00000051185:1:97141034:97147034:1:3328
AAGCCCGGGCCGCACACGCTGTCGCCGCTTCCTCCGGGCCCCACCGCGGCCCAGCCTCGGGGCC
>ENSMUSG00000051185:1:97141034:97147034:1:3406
GCTGCCGGGCTGCCAGGCGCGGAGAGCCGCAATG
>ENSMUSG00000051185:1:97141034:97147034:1:3450
CGGGGCGGGGTCTGAGGCGGACGGCCTCGAAGGGAAGGCCGGAGAA
>ENSMUSG00000051185:1:97141034:97147034:1:3551
CCCAGCGGGCCCTGACCGTGTTGGTGGTGGTGAGCGCCGCGGTGCTGGTGTACTTCGTGGTCAGGACCGTCAGG
>ENSMUSG00000040710:1:97494995:97500995:-1:2581
TGCTTCGGTCGGGTTTATTCGCCCGTGCGTTTACGTATGT
>ENSMUSG00000040710:1:97494995:97500995:-1:2731
GGTGTCGAAGCTGGCGGATCTGGAGCCTTGACGTTTGGGCGTCCTA
>ENSMUSG00000040710:1:97494995:97500995:-1:2817
ATGTGCGCAAGAACGCGTCCGCGTGCGACTGT
>ENSMUSG00000040710:1:97494995:97500995:-1:2873
CAGACCGAGCTCACAACGACTCTCCGAGCAGCCGCCAGTAACGCAAGG
>ENSMUSG00000040710:1:97494995:97500995:-1:2979
TGCTACGGCGAGGAAAGGGCCAGTGACGCCCCCGAGCCC
>ENSMUSG00000040710:1:97494995:97500995:-1:3085
GGAGGCGGCGCAGAGCGACCCGGGCCCGGTAAGCGCTAACTGCGCGGCAGGGAGCTGGGCAGCGCTGGAGAACCGGGAGA
>ENSMUSG00000040710:1:97494995:97500995:-1:3201
GATCTCGGCTCCACGCTCCCTTCGCAATT
>ENSMUSG00000040710:1:97494995:97500995:-1:4253
CTATCCGGGAGCAGAGCGAGCGATTTG
>ENSMUSG00000040693:1:98699541:98705541:-1:2702
AGTGGCGCCCTCGCATACGAGATAGTGTCGCCCTGTTCTCTCACCTGGCGGAGGCCGGGTCT
>ENSMUSG00000040693:1:98699541:98705541:-1:2786
GTTGTCGCTTGGGGCGACCGGTGTAGAGCAGAGCAGCGCTGACACCTCGAGGTGCCTAGGTCCCGGAGGTCCGGGAGTGTCCGGGTAGCTGCGGTGACCGTGCAG
>ENSMUSG00000040693:1:98699541:98705541:-1:2903
AGGGCCGGGAGGCGGAGACTAGTCCGGCCTTAGGGCGCTGTC
>ENSMUSG00000040693:1:98699541:98705541:-1:3082
CCCCACGCCGTGCGTCTGCTTCGCCCTC
>ENSMUSG00000040693:1:98699541:98705541:-1:3541
GAAGACGCTCTTGCCTGCGGGTGTTCGCTCTTGCCTGCGGGTGTTCGCCACA
>ENSMUSG00000044757:1:98851824:98857824:1:2972
ATTCTCGCTAGGGCTCCGTCGTGGAAGGAGGACTGCGCCTCGTCTTC
>ENSMUSG00000044757:1:98851824:98857824:1:3053
TTCCCCGGAGCCCTCTGCGTTTTTAAGGCGTCGGGTGG
>ENSMUSG00000044768:1:99489382:99495382:-1:2752
GGGTGCGGCGGACTTTGGTCCGGGAGCAGTGTGGCATCACGCCGCCGCCTCCCGTCCCCGCAACAGCCTCCGGTTCTGCGCTCTCACGCCGCCGGCCCAGCCGCCCGCCCAGCCGAGCGTGCGAGCCTGGCGCAGGAGGCGGGCTCTGCGCTTCCCGGCCTCGCCTCCGCAGCCCGCGGGAGGAGGCGGGAAGGCGGGCGGAGGCGGGGGAGGAGGCGGGACTACGGCGGGCCGTAGCTGGCGCCGAGCGCGGTGGGAGAGCAGCGGGTACCCGGCTGGCTCCGCTGGCGGCCTCTGCCCACACCTCGGCGCCGCAGCCCCGCGCCTCGCCCGCCCTTGGCTTCGGGGTCTGCGGCTGCCGGCCATAGAGGAACCGGCGGAACCCTGGACGACCGGTACGTTGGACGGGGAGCGCCACT
>ENSMUSG00000044768:1:99489382:99495382:-1:3270
AGGCACGGCGCCGCCCCTTCCTCCTCGCCTCGTGTCCCGGCCGGGCGCGCGGTGTGTGCGCAGCGCAGGGAAGCCCCGGGCCGCGCCGGCCTCCGCGATGGCTGATGGCTCGGTGACACCGGGGCTGCGAGCGGCGCTGGT
>ENSMUSG00000044768:1:99489382:99495382:-1:3468
GGGCCCGAGCGGGGTGCGAGAGCCCGCAGCT
>ENSMUSG00000044768:1:99489382:99495382:-1:3514
GGGGCCGGCGACGCGGGAGTGTGCGGCGCGGGTGAGTGTGCGGGGGCGTGCGCCCCGTGCGCGCGCGGCGAGCGAGCGAGCGAGCGGACGGACCGGCGGGCGGGCGGGCGTGCGCTCGCCGCCGACATGCGGTGCGGGGACTCTGCGACCCGGAGCGACGCTCCCGCGGTGCCAAGGTGCGGAAGTCTGAGCGCGTCGGCGCGCGCCAGCTAGGCGGCTCGCCCTACCCGCAGCGCCAGGCGGCAGGCCCGGCGGAGGC
>ENSMUSG00000044768:1:99489382:99495382:-1:3782
AGTAACGCTCGCCCGGCTTGCCGCGCCTCTGGCCCCAACGGTGTACAAGCCGCGGCTGCGGGCTACAGATAGCGGCGGGAGACAGCCCCTGGCGACCTTATCTCGGCCACCAGTGCGCGCTGCACCCCGCGGGCGAGGCCGAGGCCGGTGCGGCGGCTGGTGACGGACAGACGGACCGGCGGTGGCGGAGGAGCGCCTGTGGACTGGGGAATCGCGGCCGGGCGCTGGCCAGAAACTAAGGCGGCAGATGTCTCGGGCACCGCCACCCTCGCCCCACCTGTCGCTGGT
>ENSMUSG00000044768:1:99489382:99495382:-1:4099
AAGGGCGCCTGGCAGCGGCCGGCGCTCAG
>ENSMUSG00000044768:1:99489382:99495382:-1:4207
CAGTTCGCGAAGGGAAGGACAGCCGCGTGCTT
>ENSMUSG00000040648:1:99597434:99603434:-1:2351
AGCTTCGGACAAGCGCCGCTGCACTCGAGTTT
>ENSMUSG00000040648:1:99597434:99603434:-1:2600
CCTCCCGCCCCAAACGGCGCCTGCGCGAAACCTCCGCTAGT
>ENSMUSG00000040648:1:99597434:99603434:-1:2813
CCTCTCGCGATTTATCTGGTGCTACCGGAAGCGGAACTGCCGGGGGTCGGAGTT
>ENSMUSG00000040648:1:99597434:99603434:-1:2894
TCAGGCGGGTCGTTGGTCCGCCGGAAACTGTTCCGGCCGGTGCAGTTTCCGTGGGA
>ENSMUSG00000040648:1:99597434:99603434:-1:3007
GCCAGCGGTTCCGCGGTGGCCGGCGAGGGAAGCTTCAGGTCCACGCCTCCGAGAGCCGCCTCGGCACAAGCGTCCTTCCCTCGCCCCCGCAATT
>ENSMUSG00000040648:1:99597434:99603434:-1:3138
TCTCCCGCAGATCGCTTGCTGCCCGCAGCCACGGCAGGTGAGGACCGGGAGAGGCGACATCTCCGGCAGCCCGAGGCTCGCCGCCGCCTCC
>ENSMUSG00000040648:1:99597434:99603434:-1:3249
CTCCACGGTGCGGATGCGGGACACGTGGTCTTGCAAGAGCCACGGACAGTCGCGGAGGGCAGCGTGCTTGTGGACGAGTGA
>ENSMUSG00000040648:1:99597434:99603434:-1:3448
ACCCACGTTCGACTTGTATTTGGATCTCCGTTCACCGAGGGGTGCGCCGTTGTT
>ENSMUSG00000040648:1:99597434:99603434:-1:3648
AATGCCGCACCCGCGCCTTATCGATTACACAGCGTTGCGTCCTC
>ENSMUSG00000026333:1:99597601:99603601:1:2144
GAGGACGCAACGCTGTGTAATCGATAAGGCGCGGGTGCGGCATT
>ENSMUSG00000026333:1:99597601:99603601:1:2334
AACAACGGCGCACCCCTCGGTGAACGGAGATCCAAATACAAGTCGAACGTGGGT
>ENSMUSG00000026333:1:99597601:99603601:1:2506
TCACTCGTCCACAAGCACGCTGCCCTCCGCGACTGTCCGTGGCTCTTGCAAGACCACGTGTCCCGCATCCGCACCG
>ENSMUSG00000026333:1:99597601:99603601:1:2610
GGCGGCGGCGAGCCTCGGGCTGCCGGAGATGTCGCCTCTCCCGGTCCTCACCTGCCGTGGCTGCGGGCAGCAAGCGATCTGCGGGAGA
>ENSMUSG00000026333:1:99597601:99603601:1:2735
AATTGCGGGGGCGAGGGAAGGACGCTTGTGCCGAGGCGGCTCTCGGAGGCGTGGACCTGAAGCTTCCCTCGCCGGCCACCGCGGAACCGCTGGC
>ENSMUSG00000026333:1:99597601:99603601:1:2886
TCCCACGGAAACTGCACCGGCCGGAACAGTTTCCGGCGGACCAACGACCCGCCTGA
>ENSMUSG00000026333:1:99597601:99603601:1:2969
AACTCCGACCCCCGGCAGTTCCGCTTCCGGTAGCACCAGATAAATCGCGAGAGG
>ENSMUSG00000026333:1:99597601:99603601:1:3195
ACTAGCGGAGGTTTCGCGCAGGCGCCGTTTGGGGCGGGAGG
>ENSMUSG00000026333:1:99597601:99603601:1:3453
AAACTCGAGTGCAGCGGCGCTTGTCCGAAGCT
>ENSMUSG00000026335:1:99922919:99928919:-1:2618
TTCCACGCAGCTGGCGCGGTCACCGCGCGGGGCT
>ENSMUSG00000026335:1:99922919:99928919:-1:2743
CCCTCCGACCCGCCCGGGACTCCAAGCACCCGCCGCGCGCTCCCCGGGAGCGGGGAA
>ENSMUSG00000026335:1:99922919:99928919:-1:2823
GGAGGCGGAGCCGAGGCGGGAGCCGCCCCG
>ENSMUSG00000026335:1:99922919:99928919:-1:2862
GCGGGCGGTCCCGGAGCCCAGCGCGCGGCCCGGGAAG
>ENSMUSG00000026335:1:99922919:99928919:-1:2969
AACTCCGCCCGCCGCCCGCGGGCTCCCGCTTCCGTCCCGGGAAGAGCCTGCGGCCGCGCAGGTTAGTGTGGCCGGCGCCGGGCGCGGCGGGGAGAGGGTCGGGCGCGGGGCGGGGCGCGGAAGTTGGGCAGAGGCGGGGCGGGGAGCGGGCTG
>ENSMUSG00000026335:1:99922919:99928919:-1:3137
CCTGGCGCAGGGACCCGGTGGGTTTCCTCCGGCGCGGCCGGGGTCCTGGCATCCGGCGTCCGAGCCT
>ENSMUSG00000026335:1:99922919:99928919:-1:3279
AACTGCGCCCTCGCCTTTCTGGGCGCGTTTGTTCATTCGCCTTG
>ENSMUSG00000026335:1:99922919:99928919:-1:3355
AGTGGCGGTTGCGAAGCCCCGCGGGACCCCGAGTGG
>ENSMUSG00000026335:1:99922919:99928919:-1:3419
GGGGCCGCGCAGATTGACAGCTACGGACGTGGAATACCGACTGAGGCGCTTGA
>ENSMUSG00000026335:1:99922919:99928919:-1:5811
AGGTTCGTTATCTCGTTTATAACGTGAGA
>ENSMUSG00000026336:1:100248530:100254530:1:3631
ACTTACGTTTGCGTTGAATGCTCGGGAGA
>ENSMUSG00000050840:1:106593366:106599366:1:2674
AGACCCGCGGTACACGCAGGAGGCAGCCACTCGGGCTAGAAAACGCGCGAAGGAGGGGAAGAAGCGGACCGCGCGCTGGT
>ENSMUSG00000050840:1:106593366:106599366:1:2955
AGAGGCGAGCTGAGGCGAAGGGACTCGGCAGGACACCCGTTCGCCCAA
>ENSMUSG00000050840:1:106593366:106599366:1:3028
ACACCCGCCACTACGGAGTCTCCACGTCTCTGGAGAGTCGCCGGCTGT
>ENSMUSG00000047496:1:107181217:107187217:-1:2785
CCTTCCGTGCTCGGTCCAGGTGCTCGCTGGTCTACGGTGGGTAGAGGGCGCGTCCCT
>ENSMUSG00000047496:1:107181217:107187217:-1:2875
GGGACCGACCGACAGACAGACAGTCGGACGTGCCGGCCAAGCTGCCGGGTGGAGTGCGGGAGGGGGTGGAGCCGCCGGGGAGGGGCGGTCCGCGGAGCA
>ENSMUSG00000047496:1:107181217:107187217:-1:3032
GCTTCCGCTCAGTGTCCGGTGCCTGGCGGCGGGTGTCCGATCGTGGAGGCGGAGGACAGCCGGGCAG
>ENSMUSG00000047496:1:107181217:107187217:-1:3143
GGCTGCGGGAGGCGCTGCCGCCACTCTGCCCGCGCTGCCCCGCAACCTGCGGCGGGAGGAGCAGGCAGCAGCCGGCCCTCAGCGCTCGTCTAGCAGAGCGCAGCGGGCAGTGCGGACCCCCGGGATGCTTCCGACGTTGCTGCAGCCGCCGGCGGCGTAACAGAGCCGAGCCT
>ENSMUSG00000047496:1:107181217:107187217:-1:3644
GGTCCCGGGAGCTCGCCTCATGCACGCGCCGCACGCGCCCTT
>ENSMUSG00000047496:1:107181217:107187217:-1:3858
TTGTGCGGACCCACGGGCCTGGGGCGCTTGC
>ENSMUSG00000026319:1:107488460:107494460:1:2345
ATTCCCGGACGGAGGGGGCGGGAAGGCGCCCTC
>ENSMUSG00000026319:1:107488460:107494460:1:3106
GTGGTCGGCGGCTCTCGGGACCTAACGGGGAT
>ENSMUSG00000026319:1:107488460:107494460:1:3255
TGATTCGGATGAGGACGACGACGAGGTAGCGGCAACCGAGGACCGGCGGGCAGGACTTCGGCTGGGTGCCGGGGTCGGCCTA
>ENSMUSG00000026319:1:107488460:107494460:1:3388
AGCAGCGCGCGGCCGGGGCTCGCTGTGGAGATGTCCGCCGCCCCGGCGGCTCCGGGGGGCAGCGGGGAGACCCCTGCCCGATTGTCAATCGATGCCATCGCCGCTCAGCTGTTGCGCGATCAA
>ENSMUSG00000026319:1:107488460:107494460:1:3550
GAGAGCGGCCGCGAGCTACCACGACTGCGCGATTAC
>ENSMUSG00000026319:1:107488460:107494460:1:3636
GGGGGCGCCCGGGATCCCTGGCGCCTCCATCGTCGGAGGCGCTGGAGGTCGGGAACCGAGTACGACGTCGGGCGGAGGA
>ENSMUSG00000026321:1:107605270:107611270:1:2802
ACACTCGGACAGGACTCCGCGCGGGTCT
>ENSMUSG00000026321:1:107605270:107611270:1:2860
TGTCCCGCGTCACGGCAGCCCACGCTCGGGCACCCCCTGGCGGAGCTGGTCGGCGGCGCGGGGGCAGGTGCCGGGCGGAGCCGGGCGCACGGGGCGGGACGAGGCGGGCGGAGGGCGGCGGCGACCGCCGGTCCACAGAGGCCGCGCGCCCAGCCCGCCCGCACCGCGCCATGGCCCCGCGCGCCCGGCGGCGCCGCCAGCTGCCCGCGCCGCTGCTGGCGCTCTGCGTGCTGCTCGTTCCA
>ENSMUSG00000038866:1:107815236:107821236:1:2236
ATCTTCGTCCCAGCGTTCACACCAACGGTCCA
>ENSMUSG00000038866:1:107815236:107821236:1:2345
CTTGGCGTGATCCAGGGCGGTGGCTGACGCGAAGATGGTCTGCAGCCACGGCACGGTCAG
>ENSMUSG00000038866:1:107815236:107821236:1:2438
TCCCACGCGAACCTCGCCCACTTCTGCCGCTCCGGGCCAAGCTCACCTCGCCGTGGTCCGAAAGT
>ENSMUSG00000038866:1:107815236:107821236:1:2607
GAGGGCGGCTCCCGGCGGGGAGGGGGGGGCAAACGAGAAGCTCGCGTCACGCCAGA
>ENSMUSG00000038866:1:107815236:107821236:1:2682
GAGTGCGGTGCGCGGAGCCCGCCAGCGTCTCCGCCCAGCCCCGCTGCTCCTCCTCCTCCTCGCCAAGCCGCTCTGCCAGCGCCGGCTCGAGAGGGAACGGCTCAGGCCGTCACCGCCAGCCCCGTGCGGACGCGGAAAGGCGGAAGGAGGACGCGCTCGTCGACTTGCTCCTCCCGCACCGGACTCCCCAGCGGGCAC
>ENSMUSG00000038866:1:107815236:107821236:1:2893
GGAGCCGTCGCGGTCACGCCCCGCCTCCCGCCGGGACGAAGCTGCCGGCCGGCCACCGCCCCCCGTCCCCGGTCGGCGAGACCCGCCCCCGGCCCG
>ENSMUSG00000038866:1:107815236:107821236:1:3006
GGCAACGTTCTTGACGGCCGTGCCGCCGCCCGGGCGCTCGGCTCCTCCCGCCGCCCCCGCTCCCTCGCTCGCATGTCCGCACCGCCTTA
>ENSMUSG00000038866:1:107815236:107821236:1:3119
GCCACCGAAGTCGACGCACCCCAGCGAGCCGCCGCCCGACGCGGAGGAGCCCGAGGCGGACGCGCGGCCGGGCGCAAAGGCTCCGCTGCGCCGCCGCCGCGACTGCCGCCCGCCGCCGCCGCCCACGGGCCTGCCGCGGGGACCCCCGCCGCCGCCGTCGCCGCCCCGGGGGCTCGAGCCGCCTGTTGCTAGCGGGCCGACGGCGGGCGCGGGCATGCCGGGCGGCGGCGGGCACGCGGCGGCGCTGCGCGAACAGGAGCGGGTGT
>ENSMUSG00000038866:1:107815236:107821236:1:3455
CAACCCGCTGGAGCTGCGCTTTCTCGGCTCGTGCCTGGAGGACTTGGCGCGCAAGG
>ENSMUSG00000038866:1:107815236:107821236:1:3520
ACCTGCGCGACTCGGAGGCGAAGGCCAACGGCCTCTCGGACCCAGGGTCGCTGGCCGATTTCCGAGAGCCCGCCGTGCGCTCGCGCCTCATCGTATACCTAGCGCTGCTGGGCTCGGAGAACAGAGAGGCCGCTGGCCGCCTGCACCGCCTCCTGCCCCAGGTGGACGCGGTGCTCAGAAGCCTGCGCGCGACTCGAGCCGAGGGCTCGCGGGGCAGCGTGGAGGACGAGCCGAGTGGCGATGGCGAGCAGGACGCGGAGAAGGACGGCCCCGGCCCGGAAGGCAGTGGCTGCGCCAAGCTCGGGACTGGAGGCGGGCTCGGCTTC
>ENSMUSG00000038866:1:107815236:107821236:1:3943
GGCTCCGCAGCGCACTCCGGGTGGAGCCGGAGGACGCGGAGGT
>ENSMUSG00000038866:1:107815236:107821236:1:4037
GCAGTCGCAGCTCCGGCCTCCGCCTCGGCGGGCCT
>ENSMUSG00000044340:1:107996551:108002551:1:2517
AGCTCCGCCCCACCCCCGTACGCACGCGTCACGTTTGT
>ENSMUSG00000044340:1:107996551:108002551:1:2578
CCTCCCGCTCTCCGCAGAAATGTCGTCATGCTAACGATGCA
>ENSMUSG00000044340:1:107996551:108002551:1:2630
AACTCCGCCCCGCCACCGCCCGCCTTCCCGCGCTTCA
>ENSMUSG00000044340:1:107996551:108002551:1:2677
TGAGGCGAGCTCGGGCCGCAGCTCCCGGGAGC
>ENSMUSG00000044340:1:107996551:108002551:1:2734
CCTGGCGCTGGGGAGCCCGCGACCCGCGGGGAG
>ENSMUSG00000044340:1:107996551:108002551:1:2778
GGGGGCGGTGGCGGCGAAACGGGCGGGCGGCGCGCGGGATGGAACACCGAGACACCGACGGAATGCTCCGGATCGCCACATAATCCTCTGGAGCGGCCGCGCCGAACGCCATCGGCGTCTCCGTTCTCTTCGCGCCGCCGCCGCCGCCGTCTCC
>ENSMUSG00000044340:1:107996551:108002551:1:2953
TCCTCCGCTGCCTCCGGAGCTGGGGGAGCGACGTGAAGCCCCGCTACGATGGAGCCCGCCGCTGCAGCCCCGGCACAGCGACTCGCGGACCCCACGGGTGA
>ENSMUSG00000044340:1:107996551:108002551:1:3076
GCGGCCGAGGGCGGCCGGTGTCCGGATCCCGCGCTGAGCGCGGCGGCCCCGAGCGGCGGGAACGGCGGCGCGGCGCGAGAGGAGGCCCCCTGCGAGGCGCCGCCGGGGCCGCTGCCCGGCCGCGCCGGAGGCACCGGGCGCAGGCGGCGGCGGGGAGCTCCCCAGCCCGCGGCCGGTGGGGCCGCTCCGGTGCCCGCGGCCGGCGGCGGCGCCAACTCGCTGCT
>ENSMUSG00000044340:1:107996551:108002551:1:3327
TCTGTCGGCCGCCGCCGCCGCCTCGTCGTCCTCGTCGCCGTCCTCGGCGTCTTCGGCCGCTGGCGGCCTCCCGGCGTCCTGCTCGGCCTCGGCGTCGCTGTGCACCCGGAGCC
>ENSMUSG00000044340:1:107996551:108002551:1:3535
GTGCACGTCTTTGACCGCCACATGGCCTCGTCCTACCTGCGCCCAGTGCTCTGCACGCTGGACACCACGGCCGCCGAGGTGGCGGCCCGGCTTC
>ENSMUSG00000044340:1:107996551:108002551:1:3670
GGCTACGGGCCGCCTCCCGCCGCCGCCCCTGCCGCCAGCGATCAGACCCTGGACGGAGAGCACGGAAGGGACGTGGAGCCACCGCCCTCGAGCGGCACTGTTGGTGCTGTCCGGGGCCCTGCGCGCGCGCCTCCCGCCGATCTGCCGCTGCCCGGGGGCGCCTGGACGCGCTGTGCACCCCGCATCAGCCCCGCGCCTTCGGACTCCAGCCCCGGAGAGCTGTTCGCGGGCGGCCCCGGGTCCCCTCCCCGCGCCCCGCGCCCGGCCTC
>ENSMUSG00000044340:1:107996551:108002551:1:3964
CCCAGCGCCGAGAGCGTGTCAGACCGGCTGGACCCCTACAGCAGCGGCGGCGGCGGCTCCTCGTCGTCGTCGGAGGA
>ENSMUSG00000044340:1:107996551:108002551:1:4064
CCCACCGCCCCGGCCGCCCCGCGCAGCCTCGGCCGCCTTCCCCGAAGACCTCGGCTTTACTGCAGCCGAAAGCCCCGACGGGCGTAGACAGCACTGGCGTGATAGCGGGCGAGGGTCCCGGAGACGATAAGGCGATGGCAGCCGCAGCTCCGGACGTTCCTCTGTCGACTTCGGGGAGGATACGGGAGACCGTGCAA
>ENSMUSG00000044340:1:107996551:108002551:1:4304
CTACCCGGCGCCTGGAGGCGGACGAGAAG
>ENSMUSG00000044340:1:107996551:108002551:1:4950
TGCCACGCGTGCGTATTTGCTCGCTGAG
>ENSMUSG00000054006:1:108366490:108372490:1:2922
AGACACGGGTCATCGACTCCGTGAGCCTCGCTTCA
>ENSMUSG00000057329:1:108538821:108544821:-1:2669
ACTGCCGCCCGGGAGGCCCGCGCCACCCACGGTCCGGGGCCCAGCGTAGCCCGCGGGTGGCCGCCACCCAGGCCAGCGGCCGCGGCCGGGCGCGCGCTCCCCGGGGCGGCCGCGGCGCCTTTAACCCGGGCGGCTGGCGGGCGGCGGGAGGAGGCGGCGGGCGGGCGCTCAG
>ENSMUSG00000057329:1:108538821:108544821:-1:2870
ATGAACGGTGACGTACGTACAGGAAACCAGGCGCTCCGGCGGAGAA
>ENSMUSG00000057329:1:108538821:108544821:-1:2959
CTCCCCGGCCCGTCCTCCCGCCCCGCGTCCGGGTCCCCGCCGAGCCGCCGCCGCCAACACCGAGGTG
>ENSMUSG00000057329:1:108538821:108544821:-1:3038
CCAGCCGCAGCCGTCACCGTGGAACGGGCTGCGCGGCGCAAGCACGAGGAGGCGGCCGCCAGCGCCGCCCGCAGCGGAGGAGGAGAAAGGGTGCGCAGCCCGGAGGCGGGGTGCGCCGGTGGG
>ENSMUSG00000057329:1:108538821:108544821:-1:3252
TCTCCCGCAGCGCACCACACACAGTGCGCGGGCTG
>ENSMUSG00000057329:1:108538821:108544821:-1:3297
ACCCGCGGCCCCAGCGCGTCCGTGCCT
>ENSMUSG00000057329:1:108538821:108544821:-1:3344
TTTCCCGTTTCGGAAAGCGCGTTGGCCCTTCGGAGTT
>ENSMUSG00000057329:1:108538821:108544821:-1:3393
GATTCCGGTCCCGGTCCCCCAGCTCCTCCATCGTCCCCTTGGCGTGTCT
>ENSMUSG00000057329:1:108538821:108544821:-1:3458
TGAAGCGGTCCGGTGGATACGGATCCATGCCTGCGCTCCAGCGTGTGT
>ENSMUSG00000057329:1:108538821:108544821:-1:3582
TCTGCCGCCGCCGCCGCTGCCTTTTTGCCCCGCTGCGGTGCT
>ENSMUSG00000057329:1:108538821:108544821:-1:4323
TCTTTCGGGGCCGTGGGGCGGGAGTCGGGACT
>ENSMUSG00000057329:1:108538821:108544821:-1:4614
CCCCTCGTTGCCACCGCTGGGCCTGCGCTCAG
>ENSMUSG00000057329:1:108538821:108544821:-1:4696
TCTCTCGTCGCTACCGTCGTGACTTCGCAGAG
>ENSMUSG00000057329:1:108538821:108544821:-1:4745
CCTGACGCCCTTCACCGCGAGGGGACGCTTTGCCACGGTGGT
>ENSMUSG00000009905:1:108584274:108590274:-1:2598
TACAACGGTGGCTCCCCGCGCCTCCGCGTTTGC
>ENSMUSG00000009905:1:108584274:108590274:-1:2693
GTCAACGCTCAAAGCGAAAGGGAGCGGTGAC
>ENSMUSG00000009905:1:108584274:108590274:-1:2838
TCCCACGACGTTGGCGGGCGGGCCAACGGGGAGGCCAAGTACCCGGAGCCTACGCACGCACAGCCTGCGCAGCCGCAGCC
>ENSMUSG00000009905:1:108584274:108590274:-1:2990
CCCTTCGCCGCCGTCCCGCCCTCGCTCGCAAAC
>ENSMUSG00000009905:1:108584274:108590274:-1:3086
TTGGCCGCTGCCGGCCTCGTGGCCTTCGTGCTG
>ENSMUSG00000009905:1:108584274:108590274:-1:3155
CCCCTCGCGCTGCCCGGCGCGCACGTAGTG
>ENSMUSG00000009905:1:108584274:108590274:-1:3236
GCCAACGAGACCACGGTCCCGGAAAGGAACGGTTGA
>ENSMUSG00000009905:1:108584274:108590274:-1:3330
GAACCCGCCCTCCAAGGCGCCGGGCTACAGGGCAGTGTCGTGGAGAAGGCGCCAGC
>ENSMUSG00000009907:1:108620994:108626994:-1:2662
ACTTCCGCATCTCGGCTTCCTGTTCTCATTTCGCGAGAGTTCATTTGTGGCGAAACGCATCC
>ENSMUSG00000009907:1:108620994:108626994:-1:2734
GTTAGCGCGTGTGCGGATGACGAAGCGGAAGTGCCCGGGCCAGAGGCGGGACC
>ENSMUSG00000009907:1:108620994:108626994:-1:2798
GGGCTCGAAATTACGGAAGTTTTGTGCGGAGGGTCGGGTGG
>ENSMUSG00000009907:1:108620994:108626994:-1:2899
AGAGCCGCCAGCCTCCGCACGGTTTGCGGTGGTGACCCGGGCGCGACTCGACGGCGCTGCTGCGGGCCT
>ENSMUSG00000009907:1:108620994:108626994:-1:3107
AGAAGCGGCCGCGCCCCTGTCCCCGGCGGAGGAGGGCGGGCCCGCGCAGACGGGACCCGGGCGAAGGGGCGCTTCCCAGCGGGGCCGGCCTTGGCATCGCCTCA
>ENSMUSG00000009907:1:108620994:108626994:-1:3260
AACAGCGGAGTTTGGGCCGAACTGGGCCGATCTC
>ENSMUSG00000067001:1:109247236:109253236:1:3177
TCTCCCGATTCGCTTTGACTAGCGTCACA
>ENSMUSG00000026315:1:109414618:109420618:1:2953
TCACCCGACAGGCGCCTTGCCCCGATCAG
>ENSMUSG00000026312:1:111806874:111812874:1:3264
CAAGTCGGCCCCTGCGCGCCCTCTCGCAGTCACCCGCGCTCGCCCTCCCGCCCTCTCCGGGGACGCGCGCTCTG
>ENSMUSG00000026312:1:111806874:111812874:1:3552
GGTGCCGGTCCGCTGCTTCTGTGTCTGCCCGGCGCTCAT
>ENSMUSG00000026312:1:111806874:111812874:1:3758
GAGGTCGCCCTCGCAGAAGCGCGCCCTCGCTGCGCACCGCGGGGAGCCGGACAG
>ENSMUSG00000038702:1:113689465:113695465:-1:2884
TTCTGCGGGGCGCCCCGCCCAGGCCCGCCGGCCGCTAGGCGGGCGTTTTG
>ENSMUSG00000038702:1:113689465:113695465:-1:2990
CAGTACGTGTCGCCTTTTTTCCGCCCTCCGTGGGCTAGGCGGCTCCAGCTAGCTCGGCGGAGCGCCGGTCTA
>ENSMUSG00000038702:1:113689465:113695465:-1:3080
GTCACCGTCGCTGCGCTGAAGACAGCGCCTGGAGATCACCCGCCGCCCGCGGGTGGCCTCCCGCCAAGAGAGCCGCGCCGGCCAGCGCCTGGCGTTCCT
>ENSMUSG00000038702:1:113689465:113695465:-1:3245
AGCAGCGGAGACTGTGGCGCTGAGGAAAGCACGCGCTCTA
>ENSMUSG00000038702:1:113689465:113695465:-1:3313
AGAGTCGGGGCGCTGAGGAGACGACGCCCGAGCTG
>ENSMUSG00000038702:1:113689465:113695465:-1:3388
GCACACGGGCGGAGGCGTGCGGAGCTCTTGGCTTCCGTAGGCCCGCCTCC
>ENSMUSG00000038702:1:113689465:113695465:-1:3776
GTGAACGCCCTCTGGCGGCTCGTGGGG
>ENSMUSG00000026374:1:120134412:120140412:-1:1329
CAAACCGCGCCACTCGCTGGCCCCGCCTTCTACGAGCCA
>ENSMUSG00000026374:1:120134412:120140412:-1:1507
GTTTCCGGAGATGCCTACGTGCGGGCGGCAGGCGAGGCTCGGCCCTGCCGTCGGGATTCTGGGCAAGAGCGCGGCACGGGACTGTGCGCGCGGCGCTTCAGGCATTGCGGCGGGCAGCCCGGGCTCCGGTGCGCCGCGGGT
>ENSMUSG00000026374:1:120134412:120140412:-1:1658
CCCGGCGCCAGCCTTGGCGCAAGGGCTAGTGGACGCGGCAGTGGCGACGGCGACGGGCGTTGCGAGCGAGTCCGCTACTTGTTTGTGGGTCGTACTTCTTCGGCGGTGCTCCGGTGCT
>ENSMUSG00000026374:1:120134412:120140412:-1:1934
CTGCTCGGTCTCTCGTTTTCAGGCCCGATGGG
>ENSMUSG00000026374:1:120134412:120140412:-1:1986
GGTTCCGGATTCGACTTCTCAGCGTCATG
>ENSMUSG00000026377:1:120146423:120152423:1:2929
ACTTCCGCCTCTACTTCCGCTTCCGAGACGCGAAGGAAACGTCACTTCCGAAGGCTCCGCGTGGAT
>ENSMUSG00000026377:1:120146423:120152423:1:3105
AAGGGCGCACGAAGAAGGTGAGCGGCGCGGGGCGGCCGGGCTGGCTCGGGAGC
>ENSMUSG00000026377:1:120146423:120152423:1:3384
GAAGACGGAGTAGACGTCCCGAAGCCCACGTCCTG
>ENSMUSG00000064302:1:120213890:120219890:1:1930
ACTTCCGCTCGGCCCTTGACCCGGCGGTATTTCTTTCTAGAACGCGCTTCA
>ENSMUSG00000064302:1:120213890:120219890:1:2140
AAGTCCGGAAGATCTGACGGCGTTATC
>ENSMUSG00000064302:1:120213890:120219890:1:2412
GGCCACGCGGGACGCGAGGCGACGTTGTT
>ENSMUSG00000064302:1:120213890:120219890:1:2496
CACCTCGCGCCCTGGCTCGCTAAAGCGCGAAGAACGGTTTAAAACCTGGGCTTCCGGTAGCAGCGCTTGTACGCATAT
>ENSMUSG00000064302:1:120213890:120219890:1:2584
CCCAACGCGCTGTCAGCTACGGGAAGTCGCGGGGGC
>ENSMUSG00000064302:1:120213890:120219890:1:2634
GAAGTCGCCCGGTAAATAGCGGGCACCCGTAACC
>ENSMUSG00000064302:1:120213890:120219890:1:2872
TGCTACGGGTCGCCATTCGGGTCAAAGGCAAAGGCGGCGGGACCTGAAACTTCATGCGGGCCCCAGCGCTGGGCGTTACC
>ENSMUSG00000064302:1:120213890:120219890:1:3127
GAAGGCGGTGGCTGTCCGGTCCGCAGCCGCAACA
>ENSMUSG00000064302:1:120213890:120219890:1:3240
TTTTCCGAGCGGCGGCGGGCGCAGGGTCCGGGTGGGGACGGTGTC
>ENSMUSG00000064302:1:120213890:120219890:1:3706
AAAAGCGGAGCAGCCGGGGCCCAGCGGGGTGCGGAAGG
>ENSMUSG00000064302:1:120213890:120219890:1:4078
TGTGTCGCATCCGGATGGATTTCTGTGCCGGGATCCGTTCAT
>ENSMUSG00000073596:1:120283293:120289293:-1:1870
TGTGCCGATTTGCGCCTTGAACCGGTCCT
>ENSMUSG00000073596:1:120283293:120289293:-1:2058
GTACTCGGCACGGAAAAACCCGCTACCGTTTGGAAGAAAAACTCGCCGAAGCGGAACT
>ENSMUSG00000073596:1:120283293:120289293:-1:2228
CCCTCCGGCCCCGCCCAGAAAGGCGTGTAT
>ENSMUSG00000073596:1:120283293:120289293:-1:2411
TCCTGCGGTGGTCACCGCAACCAAACCCGGACTT
>ENSMUSG00000026380:1:120452491:120458491:1:2873
AGCTCCGGCAGGTGCGGCTCAGCGCCTCCCTCCGGCCGTGCTAGCCGTAGGGACGGCCCT
>ENSMUSG00000026380:1:120452491:120458491:1:2952
TGCCACGCCCACCTGACGGCCTATAAAAGGCGCCGGCCGCAGCC
>ENSMUSG00000026380:1:120452491:120458491:1:3026
GTGGACGGCGGCCAGGGTTGCCGCGTCCAGCTCGGTGCCACGCCCCGGCCGGTGCTGCGGAAGC
>ENSMUSG00000026380:1:120452491:120458491:1:3152
ACTTGCGGTAAGACGTGGCAACACCTGCCTACGATCGGGGTCCGAGCGCTGAC
>ENSMUSG00000026380:1:120452491:120458491:1:3251
ATGGTCGGGGAAGAGGCGCACTGATGCCCGCGGGCTG
>ENSMUSG00000051835:1:120661947:120667947:-1:2417
CTAGCCGTCGCTCCAGCGAGGCTTCGCCTCTCGGTGGCCTACGCCCGCACAACGCCAGC
>ENSMUSG00000051835:1:120661947:120667947:-1:2591
ACCTGCGTGCCAAGTACGCAGCGGCCACAGGTGGACCACCGCCCACGCCACTGCCGGGCCTCGATCGTGTAAGCCTTCGTACCCGCCTGG
>ENSMUSG00000051835:1:120661947:120667947:-1:2834
GCACACGGCGGGCCAGCGACCCTGTGCGGCGCCCTG
>ENSMUSG00000051835:1:120661947:120667947:-1:2938
CCCTGCGCTGATCGGCGTGGCCTGCACGTACAG
>ENSMUSG00000051835:1:120661947:120667947:-1:4014
CAACACGGCCAGCCGTCACCGTGGAGTACGTTCTG
>ENSMUSG00000037035:1:121246794:121252794:-1:2382
GACAGCGGCCTCGGACGCTAGAAGAGGGCGCTGTAGCCCGAGGGT
>ENSMUSG00000037035:1:121246794:121252794:-1:2528
AGCTGCGGCGAGAGAGGGTCGCCCGTCCCGGTTGT
>ENSMUSG00000037035:1:121246794:121252794:-1:2648
AGGAGCGTGTCGGTGCCATTTATCCATCGCCCCATGGGGCGAGGGT
>ENSMUSG00000037035:1:121246794:121252794:-1:2863
GAATCCGCCTCCCCCTCCGCCCCCGGGACGCCCGAGTAGGGAGGCGCGGACCGTCTCCTCCCGCACTGCCCGGACGACACT
>ENSMUSG00000037035:1:121246794:121252794:-1:2966
GCCAACGTCTATCTCAACGCGCGCGCACATACGGAGATTGTGCGGCTTT
>ENSMUSG00000037035:1:121246794:121252794:-1:3062
CAAAGCGAAGAACTCCTCGGGCGCGCTCTGCACTCCGAGCCACGGCTGGGCGCGGGGACGCTGCTGCCACCGCCACCGCCGACTCGCTCTCTCCCCGGCCCTGCAGCGTGTGCCAGTGGGAGCGCGAGCCA
>ENSMUSG00000037035:1:121246794:121252794:-1:3225
TTGGCCGCCACTGCCGCGGCAGGCAGAAGAGACAGCGGCGAGAAG
>ENSMUSG00000037035:1:121246794:121252794:-1:3291
TCCTCCGCCGCCCCGGCCGGCCCGCTCAGGCGGCCAG
>ENSMUSG00000037035:1:121246794:121252794:-1:3361
AGAAGCGCGCCGCGGCTCGCCCGCCCGTGGATGCGGCGCCCGGGGGA
>ENSMUSG00000037035:1:121246794:121252794:-1:3491
GGGCCCGCGCAGCGGCGCTCCCCCGCACAGCTCTCTCTCCTCCCGCCGGCCCGGAGCA
>ENSMUSG00000037035:1:121246794:121252794:-1:3567
ATCACCGCCGCTGCCTCGGGCGGCCGTGTCCTCGCTGCGAGCAGCGACAGGGCGAGGCGCTCAGGTGCGGTCGCGGGGCCCCAGCCGCAGCGCCCTCCGCAGCGCCGCGCCCGGGGTCTCCGGCACCTTCGCTTCAGTCTCCAGAGCGACTTGCGCCCGCTGCCGCCTCT
>ENSMUSG00000037035:1:121246794:121252794:-1:3751
CAGCCCGGCCGAGCCAAGCCACCGTGCCAGCACCGCTGCTGCCGCTCCTCGCTTTCGCTTCACCCCGATCAGGGGGCTGCGGTGGCCCTCGACGCGGAGAG
>ENSMUSG00000037035:1:121246794:121252794:-1:3872
CTAGGCGCCCCGAGTCGTCAGCGCGCCACTGACCCGGCGGTCCC
>ENSMUSG00000037035:1:121246794:121252794:-1:3925
CTCACCGCCAGCCCGCGTTCCCTTCTGGTCCCCGCGGCGCCCCTTCTCGGCCGCGCGGGAACCCCCGCGGCCCGGCCGGCCCCCTCCCCCTGCGAGCCGGCGGCGGCGCTCCCGGCAGGCGGGCGGGCGGAGGCCCGGGCGGGGGCGGGGCGGGGCGGTGCGCCCAGAGCCCGGAGCCCGGCCCTGAGCTCGCTTCGCCTCGCCTCGCGGCGGGCGCCCTCGTCGCCAGCGGCGCACCATGGACGGGCTGCCCGGTCGGGCGTTGGGGGCCGCCTGC
>ENSMUSG00000037035:1:121246794:121252794:-1:4255
ACCCCCGCCGTCGCCCGCTGCGCCGCCCCCGCCCCCGCCACCCGGAGCTCCGGGTGGCTCGCAGGACACCTGTACGTCGTGCGGTGGCGGCGGCGGCGGCTTCCGGCGGCCGGAGGAGCTGGGCCGGGTGGACGGTGAC
>ENSMUSG00000037035:1:121246794:121252794:-1:4422
TGAGCCGCCTGCAGTTGCGGGGCCGGCCCAACATCACGCACGCTGTCCCCAAGGCCGCCATGGTCACGGCCCTGCGCAAGCTGCACGCCGGCAAGGTGCGCGAGGACGGCCGCGTGGAGATCCCGCACCTCGACGGCCACGCCAGCCCGGGCGCCGACGGCCAGGAGCGCGTCTCCGAGATC
>ENSMUSG00000037035:1:121246794:121252794:-1:4737
GGCTCCGGGCAGAGACGTTCTGCGGTGGCCTTGCGCGCTTCC
>ENSMUSG00000037035:1:121246794:121252794:-1:4896
CCCAGCGCCTCTGGGCGCGCGTCCCCCTCCCGGCAGATGCGCGCAGCC
>ENSMUSG00000037035:1:121246794:121252794:-1:5200
GCTCCCGGGGCCGCTTGCGTCGCCCGGCGGCATG
>ENSMUSG00000004451:1:121329182:121335182:-1:2688
AGCAGCGGTCACGTGCGCGAGTCCGGCTGGGGAGCCGAAAGG
>ENSMUSG00000004451:1:121329182:121335182:-1:2744
GGGGCCGTTCCGTGGGTGCCACGCCCAC
>ENSMUSG00000004451:1:121329182:121335182:-1:2829
ATAGGCGTGGCCTCGGAGAACGGAAGG
>ENSMUSG00000004451:1:121329182:121335182:-1:2881
GTTGCCGGGCGGACAGCGGGAACGCGCTCCGGGGGGTGGGGACGCGCGAGCTC
>ENSMUSG00000004451:1:121329182:121335182:-1:2970
GGGTCCGGCCCCAGGACGGGGCGGGGCGCTCGTGAGAGCGGCGATTCT
>ENSMUSG00000004451:1:121329182:121335182:-1:3073
TGCCCCGCAGGGGACCGCAGACGAGGGGTGCGCCCTA
>ENSMUSG00000004451:1:121329182:121335182:-1:3191
GACAACGCCCCGGACTGCGCCCCGCTTGG
>ENSMUSG00000026383:1:121473497:121479497:-1:2977
AGGGGCGTGCCCTCGGGCGGCCGGGGTCCTCCGGGGATTAGCGCAGGGTGGGCTCGCGCCTTGCGCCGCCATTTCTCGGTGTC
>ENSMUSG00000026383:1:121473497:121479497:-1:3099
CTCTCCGAGGGTCGCGCGTCCCAGTCGCAGTGGTCTCCGTCGCTTCACGGTGTT
>ENSMUSG00000026383:1:121473497:121479497:-1:3208
TGAGCCGAGGCTCTCGACCGTGCCGGGTGGGCGGCCCGGCTCCCCGGGCGACGCCGCGGGCTGGGAGGGGAGTGGCGGCGACGGCCAATGGGGCTGGGCGCTGAGTTTCGGGCGATACCGCGCGGTGGCCGCTGAGGGCCGGGCGCGTCGCCGGGGTCTCGCGCGTTGTT
>ENSMUSG00000026383:1:121473497:121479497:-1:3429
AAGGTCGCCTCGAGTGTCACTTCGCCGGGATT
>ENSMUSG00000026383:1:121473497:121479497:-1:3497
GCTCCCGGTCGAGTGAAACTTGGGAAGCGTACGAGGCAGGTGCGTTCCCGGGAACCGCCAAGGCCGAGGGCGCTCCCCGCCCCCACGCGTGGCGCGCGTCCGGTAAT
>ENSMUSG00000036975:1:121737714:121743714:-1:2796
GGCTCCGAAGGGCGCCGCGACACGGCTGA
>ENSMUSG00000036975:1:121737714:121743714:-1:2916
AGCCCCGCCCACAACGCCCGTTCCGCCCAC
>ENSMUSG00000036975:1:121737714:121743714:-1:2970
CAGACCGGCGTGCTTTGCGCCTGCTCAGTCCGGCGCGGGAGCGGCGTGTTC
>ENSMUSG00000026387:1:121831524:121837524:1:2122
AGTGACGGAGGAAGAACGTTCACTGCCGATCCT
>ENSMUSG00000026387:1:121831524:121837524:1:3360
TACCCCGCCCCGTCCCCGCGCCCCCGGATGT
>ENSMUSG00000026387:1:121831524:121837524:1:3604
GTAGCCGCCCCGGCAACGATGCGTGCTA
>ENSMUSG00000050777:1:121898326:121904326:-1:2845
AAGATCGCGAGCCGGGTCACCGCTCAC
>ENSMUSG00000050777:1:121898326:121904326:-1:2901
GTCAGCGTAACCCGAGCAGCCCAGTGACCGCGAAGCCCCCGCCCCCGGCTTGCGCCCCG
>ENSMUSG00000050777:1:121898326:121904326:-1:2975
AGCCCCGTGGCCGAGCACAAGTGCACGAGTGCGACAGCTAGGCCAGGCGACAGCGCTGCCTACCAGAGCGCAGCATGACGGCCATCGGCGCGCAGGTAACCTGAGGGACCCGCGGGGCGCAGAGCCGGGGTA
>ENSMUSG00000050777:1:121898326:121904326:-1:3260
CAGCTCGCTCTGCACGGTCTTCTCGGCCTC
>ENSMUSG00000050777:1:121898326:121904326:-1:3431
TGTAACGGACGAGGACGTTGCTCGCGAAGCC
>ENSMUSG00000050777:1:121898326:121904326:-1:3561
ACACTCGAGGTAAACGGTTCCCAGGACAGGAGCGGCCGCTTCC
>ENSMUSG00000050777:1:121898326:121904326:-1:3668
CTGCCCGCTTCAAAAGGCGGTCGGAAGTGTCCACTACCCCGCGGGCCA
>ENSMUSG00000026385:1:121945625:121951625:-1:2795
CCTGACGGAGAATGTCCCGTCCGTCCCT
>ENSMUSG00000026385:1:121945625:121951625:-1:2843
AAAAACGAAACGCGTCCCACCTGCTCCCAACGTGCCCCGCGGCTCCTCCCCGCGCGTGCGCAATA
>ENSMUSG00000026385:1:121945625:121951625:-1:2934
TGGAGCGCTCCGCTAGGATGGACACGCCCCCGAAAGCAGATCCGACTTC
>ENSMUSG00000026385:1:121945625:121951625:-1:2992
GCTGCCGCTCGCCCGAGCTCAGTTGGAACGCCGGGGTTGTGCTTTTAAAGGCGCTAGCTGGTGCGCTCTG
>ENSMUSG00000026385:1:121945625:121951625:-1:3090
GCTCCCGCGCTTTCGGCATCCGTATCA
>ENSMUSG00000026385:1:121945625:121951625:-1:3137
TACTGCGTGTGCCCCGCCGGGCTGCGAAGAT
>ENSMUSG00000026385:1:121945625:121951625:-1:4219
TGGCTCGGCAGCCCGGGAGTCTGAGAACTTCGCCTTCCGACTGC
>ENSMUSG00000026385:1:121945625:121951625:-1:4449
GCAGTCGCTTTCTCGAGCCTCCCGTTTCC
>ENSMUSG00000026388:1:121945733:121951733:1:1417
GGAAACGGGAGGCTCGAGAAAGCGACTGC
>ENSMUSG00000026388:1:121945733:121951733:1:1632
GCAGTCGGAAGGCGAAGTTCTCAGACTCCCGGGCTGCCGAGCCA
>ENSMUSG00000026388:1:121945733:121951733:1:2727
ATCTTCGCAGCCCGGCGGGGCACACGCAGTA
>ENSMUSG00000026388:1:121945733:121951733:1:2778
TGATACGGATGCCGAAAGCGCGGGAGC
>ENSMUSG00000026388:1:121945733:121951733:1:2833
CAGAGCGCACCAGCTAGCGCCTTTAAAAGCACAACCCCGGCGTTCCAACTGAGCTCGGGCGAGCGGCAGC
>ENSMUSG00000026388:1:121945733:121951733:1:2912
GAAGTCGGATCTGCTTTCGGGGGCGTGTCCATCCTAGCGGAGCGCTCCA
>ENSMUSG00000026388:1:121945733:121951733:1:2987
TATTGCGCACGCGCGGGGAGGAGCCGCGGGGCACGTTGGGAGCAGGTGGGACGCGTTTCGTTTTT
>ENSMUSG00000026388:1:121945733:121951733:1:3072
AGGGACGGACGGGACATTCTCCGTCAGG
>ENSMUSG00000036907:1:122165128:122171128:1:2697
GACCCCGCCAGGACTTCGCAGGCACCACATCGTGGTCGTGTGT
>ENSMUSG00000036907:1:122165128:122171128:1:2875
CTGGGCGCCGCCAGCAGGCACATCTCCGGAGGACGCCGCGGGATG
>ENSMUSG00000036907:1:122165128:122171128:1:2934
GAGAGCGCCGTCTCCCGAGTGATGGCAGCGCACGCTGCTGCCTCGCCGCCTCCGCCGCTCAG
>ENSMUSG00000036907:1:122165128:122171128:1:3066
CAGAGCGTGCGGCAGAGCCGATCCCGCGTCCCGCCGAACCC
>ENSMUSG00000036907:1:122165128:122171128:1:3189
CCAGCCGCCACTACCCGGTCCCCGCCGGGGTGCCGGGCTCGTCCTGTGAGCCCCTCGTCATGCGTGTCGGGCTCTTCGACTCT
>ENSMUSG00000036907:1:122165128:122171128:1:3355
CTCCACGTCGGGGACGCGGAGGGGACCTGCGGAGTTGGCGTCCGAACGCATAGAGCGGGGCCACCCGGCGCCGCTCCA
>ENSMUSG00000036907:1:122165128:122171128:1:3464
GGTGGCGGTCGCCTCCCGGCTGTGGCAGCGGCGGCGGCGCGCCTGCTTGGCGGCCGTCGGCGTGCTC
>ENSMUSG00000036907:1:122165128:122171128:1:3578
GGCGGCGCCCCCCGGAGCGGCTCACTACGAGATG
>ENSMUSG00000036907:1:122165128:122171128:1:3642
TACAGCGTCGCTCCCGCAGGGGGACCCGCGGGCGCCAAGGCTCCACCGCCGGGACC
>ENSMUSG00000036907:1:122165128:122171128:1:3729
CTCAGCGCCAACCCCCCGCCTCCGTTTAT
>ENSMUSG00000036907:1:122165128:122171128:1:3903
ACCAGCGCGGCCGGTGGCGTTGGAGTGGTGAGTGGCGGAACCGGGGGCGGTGGCGACACGGAGGG
>ENSMUSG00000036907:1:122165128:122171128:1:3977
CAGTGCGCTGAGCGCCGCCTTCAGCGGTCCCAAGATCGCCTTCTACGTGGGA
>ENSMUSG00000036907:1:122165128:122171128:1:4038
CCCCACGAAGGCTACGAGGTGCTCAAGTTCGACGACGTGGTC
>ENSMUSG00000036907:1:122165128:122171128:1:4270
GAGTCCGCAGACCGTTCATTACAGGCGCCCGGAACC
>ENSMUSG00000036907:1:122165128:122171128:1:4782
CCACCCGCTCGCTCTTCTGGTTCGCCCCGCAGGTGCGAGCCAGCGCCATAGCCCAGGACGCGGACCAGAATTACGACTACGCCAGCAACAGCGTGGTA
>ENSMUSG00000036907:1:122165128:122171128:1:4892
TCAGGCGATGAAGTCTACGTGAAGCTGGACGGCGGGAAGGCTCACGGCGGCAAC
>ENSMUSG00000058665:1:122427227:122433227:1:321
CCAGCCGGAGCTCGTGGGCCGCGGGTGC
>ENSMUSG00000058665:1:122427227:122433227:1:500
AATTACGTACAGGACCGGGCCGCGCGGCGCGCGGGGCCGCTCAC
>ENSMUSG00000058665:1:122427227:122433227:1:679
TCTCACGGCGTCTCCTGCAGGCGAGATAAGGCGTCGAGACCCTATTTACGGCGCTGAAAGGGACCGCGGCGCACAAAAGCTACGCGGCTAA
>ENSMUSG00000058665:1:122427227:122433227:1:1546
AGCAGCGTGGAAGCGACTGGAGGCGAAAGT
>ENSMUSG00000058665:1:122427227:122433227:1:2526
ACCCACGGCCGCCGCCCCCGGATTATTTATCCGCAAAGTCCCGCGCGCGCCCATTGGGCCGAACCCTGAGTGTCAGCGCGAGTTCTGGCTCGCCATT
>ENSMUSG00000058665:1:122427227:122433227:1:2760
GAGCCCGGCACTGGCGGAGACGCGCTCTC
>ENSMUSG00000058665:1:122427227:122433227:1:2802
AAAGACGATTAAAGGCGCTGCCAGCCTCGCTCTC
>ENSMUSG00000058665:1:122427227:122433227:1:3159
CAGAGCGGGCGAGAGCCAGGCCAGACGCTCGCCTTTCTTTTTTCCGCCTGCATCCGCCCTGTGCCTTCGCTGAGGCTTCGCTTTGCCTTCTTCCTCTCCGCGCACCCCCACGGGCCCGCTGGC
>ENSMUSG00000058665:1:122427227:122433227:1:3381
GTCAGCGCGACTCGGGCCTCGGCGCGGTGGCAGCGGCGGCCCCGAGCGGCCTC
>ENSMUSG00000058665:1:122427227:122433227:1:3455
GCCAGCGGCAGCAGCGGCAGCGATGGAGACAGCGTGCCGGTGTCCCCGCAGCCAGCGCCCCCGTCGCCTCCTGCGGCACC
>ENSMUSG00000058665:1:122427227:122433227:1:3601
GCCGCCGCCACCGCAGCATCTCGCGGCGCCTGCTCACCAGCCGCAGCCCGCGGCCCA
>ENSMUSG00000058665:1:122427227:122433227:1:3748
GGCTTCGGCTGCAGCCGGAGGAGGCGCAGCA
>ENSMUSG00000058665:1:122427227:122433227:1:3789
GAAGCCGCGTGGAGCGTGACCGAGGCC
>ENSMUSG00000058665:1:122427227:122433227:1:3852
GCACACGAGCTTCGGGGGCTGCCTCGCTCTT
>ENSMUSG00000058665:1:122427227:122433227:1:3908
CCACCCGACGGCTCCCAGCCCGCCACCGCTGTCAGCGCCGGCGCATCCAAAGCCGGGAACCCGGCTGCTGCGGCGGCCGCGGCCGCAGCAGCGGCTGCAGCGGCAGTGGCGGCAGCGGCGGCAGCAGCCTCGAAGCCCTCGGACAGTGGCGGTGGT
>ENSMUSG00000058665:1:122427227:122433227:1:4087
CGGGGCGCAGGGCGCCAAGTTCCCGGAACA
>ENSMUSG00000058665:1:122427227:122433227:1:4138
GGGTTCGGCTAACGGTGGGCCGGTGGT
>ENSMUSG00000058665:1:122427227:122433227:1:4212
GCACACGCTATTCGGACCGTCCGTCCTCTGGTGAGTACCCGAGCCGGGATG
>ENSMUSG00000058665:1:122427227:122433227:1:5160
CAGAGCGGGCGTTTCTAGGAGGCCAGCGCCGGTCCCCCGAGGAG
>ENSMUSG00000058665:1:122427227:122433227:1:5307
TGCTTCGGGCTGGGTGCGGATCGATGCGCGCTATCAGCCCCCGCCATCTCGAGCCCCGTTATT
>ENSMUSG00000026339:1:123255613:123261613:1:3001
TAGTGCGCATGCTCCGCGGGGCCACGGTTCTCCGACCTG
>ENSMUSG00000026339:1:123255613:123261613:1:3085
CCACCCGGATCACAGTTCGGTTGTAGGGCCCGCTCTCTCCGGCTCC
>ENSMUSG00000026339:1:123255613:123261613:1:3356
TCCCCCGGCGTGCCAGGGTGCATCGTGTCGCTGGG
>ENSMUSG00000050534:1:123352981:123358981:-1:2821
CTCTCCGCCCCTCGGAGGTGGGAGACCGCTAGTACTGCGCTACA
>ENSMUSG00000050534:1:123352981:123358981:-1:3112
GGTGGCGCGGTTTGGACATCTTTTTGCGTTGCTGGGCGCGCGGAGTG
>ENSMUSG00000050534:1:123352981:123358981:-1:3265
TCAGGCGCCACTCCCGGCCTTGCCTTTCCTCCGGGACCCGAGAGC
>ENSMUSG00000050534:1:123352981:123358981:-1:3476
TCCTGCGTGTCCGCGCCTTCCACCGCGTGCCA
>ENSMUSG00000050534:1:123352981:123358981:-1:3577
GTGAGCGAGTTGTCCGTTGGGCGACGTTGGC
>ENSMUSG00000050534:1:123352981:123358981:-1:3673
TGGAACGTGGCGGCCATCGCCCTGGATCGCTACTGGACTATCACGCGCCACCTGCAGTACACGCTGCGCACCCGGAGCCGTGCTTCTGCGCTCATGATCGCGATCACCTGGGCACTGTCCGCGCTCATTGCTCTCGCCCCGCTGCT
>ENSMUSG00000050534:1:123352981:123358981:-1:3958
AAAGCCGCCAAATTTCGATTCGGCCGCAGACGGCGGGCGGTGGTACCGCTTCC
>ENSMUSG00000001674:1:123392480:123398480:-1:2849
CAAGGCGAACGGGTTCACAACGAGTCGTCCTCCAGTCGCCAGGGGGCGCTGCA
>ENSMUSG00000001674:1:123392480:123398480:-1:2945
GTTTCCGCCCGAAGCATTTCCGCCCCGCGGGTCCGCAGGCTCCAGCGGTACACTTCCGACTTG
>ENSMUSG00000001674:1:123392480:123398480:-1:3026
TGTCTCGGTGCAGACGGCTGGGCGGCCTG
>ENSMUSG00000001674:1:123392480:123398480:-1:3082
TCCTGCGCAGGAAGATCGAGAAGCGGAATGCCAAGCTGCGGCAGCGAAACC
>ENSMUSG00000001674:1:123392480:123398480:-1:3158
AACCCCGCACTGGCGAACGACGTGGGGAACCCAGGAACTCGGCGGTGCGCTGGGCAGCTTCCGGCGGGAGCCGGGGATGCGCGGCACGAGCAGGCCGCCTGG
>ENSMUSG00000001674:1:123392480:123398480:-1:3296
TTTGCCGGCGTGGCTTTCTCGACTCAGGGTGAAAGCGGGAGGCCTCGGACTT
>ENSMUSG00000036815:1:125870098:125876098:-1:2510
GGGAGCGCGTACGGGGCTGTCTCCCGCGCGCTTTA
>ENSMUSG00000036815:1:125870098:125876098:-1:2621
CCTGGCGCGCTGAGCACCGTGCGGGGAGCCCCGAGGGCCGGCGGCGGTGCGGGTGCGCGGGTGGCGGACTGCGGTAGA
>ENSMUSG00000036815:1:125870098:125876098:-1:2712
TCCTCCGGCGTTGCAAGCCACCGCTCCGGCGCGATCAG
>ENSMUSG00000036815:1:125870098:125876098:-1:2966
CCCACCGCTGCCGCCGCTGCTTTTCTCTTCCGCCAATTCCGAGAGCGACGGGGCGTCTGTGACATGCGATCGCTTGCCAAGTGACGGTCCCCGAGTGTGAAGTGCCCGCGAGGAAGTGTGAGCTCCGACGCGGGCGGCAAG
>ENSMUSG00000026341:1:127260087:127266087:-1:2588
ATCTTCGCAAGTCGGAAGCGGAGCCGCGACCCACAGCTGCGCGCCACTGCGCATGCGTAGCCGCTTCT
>ENSMUSG00000026341:1:127260087:127266087:-1:2725
CTATCCGGAAGGGAGCCGGGGCCGGGCGGCCGCACAGTACATCGCACGCACGCGCGCGCGTGCTCGCTCCTCCCACCCGGAACCGGAAGTGGGAGCGATCGCGGCCTG
>ENSMUSG00000026341:1:127260087:127266087:-1:2842
CTGGCCGGGGCGTCGGCAGCGGCGGCCATCTTGGCTCCCCGCGGAAAG
>ENSMUSG00000026341:1:127260087:127266087:-1:3044
CTAGCCGACTGCTCACTCGCTCCTGCTCGGGCTT
>ENSMUSG00000026341:1:127260087:127266087:-1:3104
CCTCCCGACCGAGGGCGGCCCGGGCCGGTGCA
>ENSMUSG00000026341:1:127260087:127266087:-1:3176
CAGCACGGAACGGACGGCAGCGGCGGGCGAGGAGGAAGATGGCGGGACGGCTGCCGGCCTG
>ENSMUSG00000026341:1:127260087:127266087:-1:3249
TGGCACGGGGTACGGCGGGTCTTCGGGGTG
>ENSMUSG00000026341:1:127260087:127266087:-1:3683
TGCAGCGGACCCACGCGCCGCCTGGTTTCCGCCCAC
>ENSMUSG00000026341:1:127260087:127266087:-1:3897
TTTTTCGTCTCGAACGTTACCACGTCTTA
>ENSMUSG00000026342:1:127385569:127391569:1:2138
GTTTACGGACAAAAACGATCTAGGAATCCAACGGGGCGCCAAG
>ENSMUSG00000026342:1:127385569:127391569:1:2408
GCTGGCGTCCACACTACGGCAACAAGAACCAGGAAACGTGCCCTCCCCCGGTCCGAAGTCGCGTCCGGCGTGACGTAACCTGCGCGCCCGCAGTC
>ENSMUSG00000026342:1:127385569:127391569:1:2756
GTACCCGGAGCGGTTCCTGTCTACCGGGATGCGCTGCCAGGTTCGCTACC
>ENSMUSG00000026342:1:127385569:127391569:1:2978
CTGACCGGCCGGGGGCGGGGCCTGGGCCGCGGCCGCAATCCGGGCCTCCAGGACTCTCGCTGCCAGCGCCGTCCGGTGGC
>ENSMUSG00000026342:1:127385569:127391569:1:3069
CCCTCCGTCGGGGCCGAGTGCTGTGACAGCCGCGGCCTTGAGCCGAGGGGCAGCGCAGCT
>ENSMUSG00000026342:1:127385569:127391569:1:3167
CTGTGCGTGCGGTGTGAGGCGGCGGCTCTGGGCGGCGGGCCGAGCCGGGGCCGCTCATGGTGCCGCCACGACTCCATCGAGGGG
>ENSMUSG00000026342:1:127385569:127391569:1:3263
GTAGGCGGTGGGCCGGCGTCCGCGGCCAG
>ENSMUSG00000026342:1:127385569:127391569:1:3393
TCTGTCGTGACTGGGCGGGTGGGGAGCGAGGAT
>ENSMUSG00000026343:1:127501539:127507539:1:3130
CCCACCGCCACCCACTGCGTCGCCAGG
>ENSMUSG00000026344:1:127736760:127742760:-1:364
GTCTTCGAGTAGCTCCGAACGGCCTGGGGTGGACCGCGTGGAG
>ENSMUSG00000026344:1:127736760:127742760:-1:2139
AACACCGTGGTGTCCCGGGAATACGCAAGG
>ENSMUSG00000026344:1:127736760:127742760:-1:2430
CTAAGCGAGCTAGCTGCGGTAGGGTCACCATCGTACTCGCAGGC
>ENSMUSG00000026344:1:127736760:127742760:-1:2522
AGAGGCGCGGCTGCGTCGGACACCCCAGGGAACTCGCTGCTCCGCAACT
>ENSMUSG00000026344:1:127736760:127742760:-1:3066
TCCTCCGGAGGCGCTGCGCTCCGCCCCAGGGAGCGCGAATCC
>ENSMUSG00000026344:1:127736760:127742760:-1:3137
CCCGGCGCGGGCGATGCGGGCGCCGCGGGCGACACCTGCGGCTCCTCTCGGTGGCAGCCGTCGCTTGGGCGGCAGCAGCGCGAGCCTCGGCAGCCTCGGCAGCTACTGTCGCCGCGGCCAGAACAGCCTCCGCTGCGGTCGTGGTC
>ENSMUSG00000026344:1:127736760:127742760:-1:3293
TTGCCCGCTCCCGGCCCTGCCGATCCG
>ENSMUSG00000026344:1:127736760:127742760:-1:3550
AGTCCCGCGCTGCAGGAGAGCCGAGAGCGGCAGATTGGCGCGACTCT
>ENSMUSG00000026344:1:127736760:127742760:-1:3732
GGGAGCGGCGACGCTGACAGGTGAGCGACTCGCCGGACAA
>ENSMUSG00000026344:1:127736760:127742760:-1:4758
TTCATCGTAAATTGCACCGTGAACGTTCAA
>ENSMUSG00000049690:1:128206731:128212731:-1:3029
AGGAACGGCACTTGCGGCTACAGAGTGAGGAGCGGCTGCGGGAGG
>ENSMUSG00000070689:1:128562736:128568736:-1:2631
ATCCCCGCGTACTTGTGAATCAACCAGCGGCCGCAGAG
>ENSMUSG00000070689:1:128562736:128568736:-1:5107
GTGTACGGTACCCGTGCCTTCTTGGAGGAACGGGGCTCTGCGCAGGT
>ENSMUSG00000070689:1:128562736:128568736:-1:5573
GCAGACGCTCTGGGCACGTGCGATAAT
>ENSMUSG00000036155:1:129029564:129035564:1:2897
GCAGACGATCCCCGAGAAGCCGAGGCGTTCCGAATTGGCTGAGCGCTCTGCCGGGGTGGGCGGGGAATTTGCGGAACGTCCGTGGCCCGGAATC
>ENSMUSG00000036155:1:129029564:129035564:1:3115
AGGAACGTCCCTGCTTGCGTCTAGGGGCGGAAGGTGGACGCGCTGCGCACGGCCCCGACAGG
>ENSMUSG00000036155:1:129029564:129035564:1:3189
CAGACCGTCCCTGCCGAGGCCCGCTCGCCCGGCAGCCCTGCGGCTCCCGCGGTGGCGGCGGCGGCCCCAGGCTCGATCTA
>ENSMUSG00000036155:1:129029564:129035564:1:3459
CCCTTCGGGGAGATGCACGGACTGTGGATCGCGGGGGGACGCGTGGGG
>ENSMUSG00000036155:1:129029564:129035564:1:3532
TTATCCGGCCCAACGCTGACACCGGGGGCTGCGTGGGT
>ENSMUSG00000036155:1:129029564:129035564:1:4004
CAGCCCGCCCCGGCCGCGATCCTGCCGGCGTGCACCCACGACTGG
>ENSMUSG00000036155:1:129029564:129035564:1:4409
GGGAACGCAGGGCGCTCAGTCGCGCCCAT
>ENSMUSG00000036155:1:129029564:129035564:1:4479
GAGCCCGACAACATTCGCGCGCTCCCAGTCGATGTC
>ENSMUSG00000026347:1:129502567:129508567:-1:735
GTGAACGAAACCGCCTTCAGCGTCCTG
>ENSMUSG00000026347:1:129502567:129508567:-1:1017
GTGGACGTGCTGCGAATTGGGCGGTTGCTGAAGCGGGAGG
>ENSMUSG00000026347:1:129502567:129508567:-1:2174
CACAACGGAAGACCGAACTGGAGCCGAGATC
>ENSMUSG00000026347:1:129502567:129508567:-1:2475
CAATCCGTTAGGCGGCCGGTTCGCCTGT
>ENSMUSG00000026347:1:129502567:129508567:-1:2996
CAATCCGCGACGTGAGTGGGGGGCGCGTCCTCCGTCACGCCCTCACCCAGCCCTGCGCTACCCGCAGGC
>ENSMUSG00000026347:1:129502567:129508567:-1:3097
TTCCACGCGTCTGGACCGTCCGGGGCC
>ENSMUSG00000026347:1:129502567:129508567:-1:3158
GTGCCCGGGCTTAGCGCCTCGGGGCGGGTCCCTGCCGCCCGCACCTGCCCCCGGGGGCGGAGCGCAGCGGCGACAGCGCGGCACCAGCCTCCGCCACTCGGTGTGCTAGCGGCGGACCTGCCGCTCACCGCGGTACGGGCGAAGCTCTCTCTCGGTGCCCTCGGTCTC
>ENSMUSG00000026347:1:129502567:129508567:-1:3336
GACTTCGTGTCTCCATCGTGGTCGGCTTCGCCTCG
>ENSMUSG00000026347:1:129502567:129508567:-1:3384
CCCGGCGCCATGGAGCCGGCTCTGGGCAGCGAGCGCCGCAGCCCCCCTGGCCCCGGAGTCCCGCGGCCGCCACCGCGGGGCCACGCGCCCTCGACCGCCGCCCCCGCCCCCAGCCCGGCTCCGATGAG
>ENSMUSG00000026347:1:129502567:129508567:-1:3541
AGCCACGGATCAGCGAGAGCGGCCAGTTCAGCGACGGGTTG
>ENSMUSG00000026347:1:129502567:129508567:-1:3708
AGGGTCGGGCAGCGGTGCCTCCCGAGAGC
>ENSMUSG00000026349:1:129598763:129604763:1:2833
ACCAGCGCGAGCCGGCAGGGCGGGTCCCTGCGCGTGCGCGTGGGTAGCAGCAGGCCCGGAAAAGGCGTGGCC
>ENSMUSG00000026349:1:129598763:129604763:1:2924
TGGGGCGGGGCCTCGACACATTGGCGCGGAGTCCCGGAGGCAGGCGGGGAGGGGGCGGGCTCAGGGCGCGGGCGGAGGAGGAAGTGTCATGGCGTCGGGCCGTGGAG
>ENSMUSG00000026349:1:129598763:129604763:1:3068
GAACACGCCGAGCCGCCGCTGCGGAGTGGAAGCGGATGAAGAGCTGTCGCATCGCCAGCAGGCGGCCAA
>ENSMUSG00000026349:1:129598763:129604763:1:3183
AGTTGCGGCCCTGCGTCCCACACGCCCTGGTCGCGCTCGCCGGGTGACCGGGCCTAGTGTCCCGGGAACATGGCGCCGCTCCCTTTGCCGTCTTT
>ENSMUSG00000026349:1:129598763:129604763:1:3307
GGGCCCGAGCTGCCGTGGCGAGCCGGAGAAAGAGGAGATGTGCCGGGGAAGGCGGGCCGGGAGCCCGCGTTGTA
>ENSMUSG00000026349:1:129598763:129604763:1:3545
TTTTCCGAGGCTTCCGTGCCGGCTCCAGGGCGGCTCTGTTGCGCCGGGGGAACGCACGTAGAT
>ENSMUSG00000036104:1:129693332:129699332:1:2982
CTTCCCGACAGCCTTCGCGCGGGGCCTGACGCTCCGCTCCGCAAGATGGCGGCGGACAG
>ENSMUSG00000036104:1:129693332:129699332:1:3081
TCTGCCGCCGACGTCAGTGGCCCGCAGCT
>ENSMUSG00000036104:1:129693332:129699332:1:3242
GGTGACGCTGGTTCGGAGGGAGACGCCCACGCTTCGTCTCTTCTTCCGCGCCACGGCAAC
>ENSMUSG00000058603:1:129863058:129869058:1:3049
GCCGCCGCCATGTCCGCGCATCTGCAGTGGATGGTCGTCCGGAACT
>ENSMUSG00000058603:1:129863058:129869058:1:3155
AAGCCCGAAACTCCTTCCGCTACAACGGGCTAATTCACCGCAAGACCGTCGGAGTGGAGCCGGCCGCCGATGGC
>ENSMUSG00000058603:1:129863058:129869058:1:3248
TGAAACGCAGATCCGGTCAGCGAAAAC
>ENSMUSG00000058603:1:129863058:129869058:1:3359
AGTACCGCCCTGATCTGCGTATGGCGGCCATCCGCAGGG
>ENSMUSG00000036086:1:129927593:129933593:-1:1972
CATAACGTCCCCCGTAGGTTCGTCCATCAACGACCAA
>ENSMUSG00000036086:1:129927593:129933593:-1:2063
CAGTACGGGCAGTACGGGCACGACGTGCTG
>ENSMUSG00000036086:1:129927593:129933593:-1:2337
CCCAGCGAAGCGGCGGGCACCGCGCGGTGGAGGCGACTAGAGGGCTCGCCTCAGAACCCGACGGCCCCTGGCGGGCCGGAGGAGAGGGGAGGGACGCCGTCTCCTCAGCGCTTAGCTCCCCGGCTGCCTCACTCTCCCGCTCCGTTAGCGCTACCGGTTGGCGGGCGGGGGAGGGGAGCGAGCGCGTTATTCCCGGGGCGCCGCGGGG
>ENSMUSG00000036086:1:129927593:129933593:-1:2592
GGTGGCGGGAGCGCGGCACAGCGGGGCGACGGCGGGGCCGGCTGG
>ENSMUSG00000036086:1:129927593:129933593:-1:2678
CAGCCCGGACACCGGCTCCAGCGGCAGCCGCGGCGGCAGAATCCCGCCCCTTCCCACCACGCACTGGCCCCGCCTCTCCGTCGCGTTGACGGAAAG
>ENSMUSG00000036086:1:129927593:129933593:-1:2863
CACTGCGGGACAGCGGGAGAACGGGACT
>ENSMUSG00000036086:1:129927593:129933593:-1:2924
AATCCCGGGCAAGTTGTCGTCCCTGAACGACGTAAGA
>ENSMUSG00000036086:1:129927593:129933593:-1:3185
GGCTCCGCCCCTTAGCGGTAACGGGTTC
>ENSMUSG00000036086:1:129927593:129933593:-1:3559
TCATCCGTTTAACGTCACTTCCGCTTAG
>ENSMUSG00000056211:1:129927852:129933852:1:2157
CTAAGCGGAAGTGACGTTAAACGGATGA
>ENSMUSG00000056211:1:129927852:129933852:1:2531
GAACCCGTTACCGCTAAGGGGCGGAGCC
>ENSMUSG00000056211:1:129927852:129933852:1:2783
TCTTACGTCGTTCAGGGACGACAACTTGCCCGGGATT
>ENSMUSG00000056211:1:129927852:129933852:1:2853
AGTCCCGTTCTCCCGCTGTCCCGCAGTG
>ENSMUSG00000056211:1:129927852:129933852:1:2970
CTTTCCGTCAACGCGACGGAGAGGCGGGGCCAGTGCGTGGTGGGAAGGGGCGGGATTCTGCCGCCGCGGCTGCCGCTGGAGCCGGTGTCCGGGCTG
>ENSMUSG00000056211:1:129927852:129933852:1:3107
CCAGCCGGCCCCGCCGTCGCCCCGCTGTGCCGCGCTCCCGCCACC
>ENSMUSG00000056211:1:129927852:129933852:1:3197
TCCCCCGCGGCGCCCCGGGAATAACGCGCTCGCTCCCCTCCCCCGCCCGCCAACCGGTAGCGCTAACGGAGCGGGAGAGTGAGGCAGCCGGGGAGCTAAGCGCTGAGGAGACGGCGTCCCTCCCCTCTCCTCCGGCCCGCCAGGGGCCGTCGGGTTCTGAGGCGAGCCCTCTAGTCGCCTCCACCGCGCGGTGCCCGCCGCTTCGCTGGG
>ENSMUSG00000056211:1:129927852:129933852:1:3651
CAGCACGTCGTGCCCGTACTGCCCGTACTG
>ENSMUSG00000056211:1:129927852:129933852:1:3735
TTGGTCGTTGATGGACGAACCTACGGGGGACGTTATG
>ENSMUSG00000026353:1:130068727:130074727:1:2404
TACTGCGGGGTGGGAGGCGGGCGAGGAG
>ENSMUSG00000026353:1:130068727:130074727:1:2915
GCAGGCGACGTCAACGTGCCGTAGCGGTTAG
>ENSMUSG00000026353:1:130068727:130074727:1:2977
GGAGTCGGAACCCGAGGCTTCGCGGGGGCGCGCACTTACGGACTTACCTAGCCGACCAGGCACCGGGGCGCGCGACCCCTGACGAGGAGTGTCGTCGTCACGTGACA
>ENSMUSG00000026353:1:130068727:130074727:1:3103
CCAAGCGCGCTCCGGTGCGCGTCCCCAGGGGGTGGCTGTCGGGCGTACGGGCTG
>ENSMUSG00000026353:1:130068727:130074727:1:3167
CAGACCGGGGCCCGGATTAGCCGGTGGTTGCCGGGGCCACGAGGCC
>ENSMUSG00000026353:1:130068727:130074727:1:3223
GAGGGCGGGGTCGGCTGTGGCACCGCGGCGACGACACACCGAGCGAGCGCCTGG
>ENSMUSG00000026353:1:130068727:130074727:1:3303
CAGGGCGCCATCCCGGCGGCCATCGCGTCTGCTAAGAGGAGCGGCGCGGTCTTCGTGGTGTTCGTGGCA
>ENSMUSG00000026353:1:130068727:130074727:1:3503
CCACTCGGTCTCTTCGGGGCCGCTCGTCTCCTGTCCGGGCCA
>ENSMUSG00000026353:1:130068727:130074727:1:3593
TGCTCCGCTGCGGGGCCGACCCAGACGCCAAGCCTCTCCAGGCCGCGGGCGGGCCC
>ENSMUSG00000026355:1:130184210:130190210:-1:2850
TTTGGCGCGAAAAGTGCGTGCGGTGGGCGGGGCTCTGTACGGAACCGCCATTGATTGGACGGGTTTGGCGCGAAGTA
>ENSMUSG00000026355:1:130184210:130190210:-1:2960
GAGGGCGGGGCTAGCCGGAGGCGCGCGCGAAGTGGCAGCGCGGAAGGAGCTACGCGTGGAACCTGCGGCCGGGCTATCTGCAGCTGCGGACTCTCCTCCGCGGTGGTCTTCCCTCAGCAGCGCGTACTCTCGGCGCCGCCATGGACCTCGCAGCGGCCGCGGAGCCCGGCGCCGGAAGCCAGCACCCGGAGGTGCGCGACGAGGTGGCCGAGAAA
>ENSMUSG00000026355:1:130184210:130190210:-1:3214
GCCTCCGGGGGCTCGCGGGCCGGGCGGAGACCGGGGCC
>ENSMUSG00000026355:1:130184210:130190210:-1:3278
CGGCCCGGCGGGAATCCGAAGCCTCCTCGACTCCTTTCTTCACCGCAGCGCTCCC
>ENSMUSG00000026356:1:130241914:130247914:-1:2963
GCTGGCGGCGGCGCGCGAGAGCTCGCTGTGGCTCTCGCGATATTTCCGAAGCCAAGGTTCCACGCGGAGAC
>ENSMUSG00000026356:1:130241914:130247914:-1:3057
GAGGGCGAGACTGTGCGGGAGGGAGCCGCTTCTTAGCCTGTCCTACGGAAGCCTGCGAGGGA
>ENSMUSG00000026356:1:130241914:130247914:-1:3161
ACCAACGCCAGCCGTAAGGGTCAGGAGAAGCCGCGGGAGATCGTGGACGCGGCGGAAGT
>ENSMUSG00000026356:1:130241914:130247914:-1:3239
CGGGTCGGGGAGTGCGCTGAGGGAGGGAGTGGGGCGATCCGGGCGCCGCTTCCGTAGCTCCCGTCAGCGCTTTACTCGCAGGCCGCGGCGTGGGGTGTCGCGTCGCAGGC
>ENSMUSG00000026356:1:130241914:130247914:-1:3465
GCAAACGTGGGCGCTCGCGGAACCGGAAGTAGCTGCGGCGAGGTTCACTCGAGCCTTCCTAGGTTAGCACGTCCTGCACGGAACA
>ENSMUSG00000045382:1:130416836:130422836:-1:1980
AGGCTCGGCGCCGGTCGGATCCCGCGCGAGCCT
>ENSMUSG00000045382:1:130416836:130422836:-1:2214
GAGCTCGTGGAGCGCCCACTGACTGCGCATGAATCGCGGCTAG
>ENSMUSG00000045382:1:130416836:130422836:-1:2879
TTGCCCGCGCCCTGCGCCCCGCCCCCGCCAGTCTCCTCCCGCCCCGTCCGAGCTGCGCATGCGCCGCCCCGGGAGCGTGTTTTTATAAAAGTCCGGTTCGGGCCA
>ENSMUSG00000045382:1:130416836:130422836:-1:3031
TGAGGCGTTTGGTGCTCCGGTAACCACCACGGCTGTAGAGCGAGTGT
>ENSMUSG00000045382:1:130416836:130422836:-1:3360
AGTCCCGCGGCGCGCGCCGACTTGCACGCTGTT
>ENSMUSG00000045382:1:130416836:130422836:-1:3556
AGCTTCGAACCGGAGCGTCTTGGAGCGGTTCT
>ENSMUSG00000045382:1:130416836:130422836:-1:3698
AACTGCGGCAGCCGCGGAGAGAACGTCGCTTTG
>ENSMUSG00000045382:1:130416836:130422836:-1:3740
AGCAGCGCTTTGCGGGCATCCGACCCGCCACTTCCCCGCAGTGGCAAACGAACCTCCCGAGGTCGGGCTT
>ENSMUSG00000045382:1:130416836:130422836:-1:4058
TTTTCCGTTTCCTCCGGCGGCGCGCAATTCAAAGGCGCTCGCGCTGGA
>ENSMUSG00000045382:1:130416836:130422836:-1:4115
TCTGTCGCTCGCACCCGGAGGAACGATCCTGGCGCGCAGCC
>ENSMUSG00000045382:1:130416836:130422836:-1:4233
TGACTCGGACATCGGGGTGCGCACGGTCTG
>ENSMUSG00000045382:1:130416836:130422836:-1:5769
TGGACCGGTACCTCGCTATTGTCCACGCCACC
>ENSMUSG00000042581:1:131098009:131104009:1:2866
CTCCCCGCGGCCCGGCGCCCCGCGGCTCCCGGGGACGCACCA
>ENSMUSG00000042581:1:131098009:131104009:1:3015
AGAGTCGCAGCCGGGTTGCCAGACGCTGGA
>ENSMUSG00000042581:1:131098009:131104009:1:3117
AGCTGCGGCTCGGGCGAGGCTGGTGAGTGCGGTCGCGCTGTG
>ENSMUSG00000042581:1:131098009:131104009:1:3218
TGCCCCGAATGGGGGCGCCTCCCGCACAG
>ENSMUSG00000066956:1:131626310:131632310:-1:2921
TGACCCGGAAGTTGTACGGCTACGCGACTTT
>ENSMUSG00000026401:1:132247555:132253555:-1:2894
GCTCCCGCCCTCATTAACGAGGGAACGCCCCCTCTTGCACGCGGGCTG
>ENSMUSG00000026399:1:132287241:132293241:-1:3028
TGATCCGTGGGCGGGCGCCTAGGACTCGGCCATCACCGCCGCCTCCGCTGCTGCCGTTGCTGTCGCTGTC
>ENSMUSG00000026399:1:132287241:132293241:-1:3118
CTGTACGCGGTGAGTGGCCAATGCGCGACGACCGGCTGGCTGCCCGCCAGGGGGCGCATGC
>ENSMUSG00000026399:1:132287241:132293241:-1:3393
ACCTGCGCCGGTGAGAGACTGGTCGCGAGCAGCTACCGGGTGTCTTATCTCGCGCCTTGCTCGCTGCA
>ENSMUSG00000026405:1:132486145:132492145:-1:1253
TGCCTCGGGACAGCGCCCAGGTTTTCGGGGCCTGTCGCGCTTGT
>ENSMUSG00000026409:1:132540360:132546360:-1:977
TTCCCCGGCCCCGGCCGGTGCCCGTACCT
>ENSMUSG00000026409:1:132540360:132546360:-1:1060
TCGGGCGGGTAGCCAACGAGGATTCGCTGACTGCCGGGAGCGATGCCGGTGATAGCGGCGATTTGGCCCTGCAGCTCCCGTAAGCGGGTCCGGCTGG
>ENSMUSG00000026409:1:132540360:132546360:-1:1193
TGCAGCGGACCCGCCACATAGTGTCGGCCGGCCGGCCTCCTGCGGGGCC
>ENSMUSG00000026409:1:132540360:132546360:-1:1269
GACAGCGCCGGAGTAACCAGCGGGGGG
>ENSMUSG00000026409:1:132540360:132546360:-1:1305
ATGGCCGCCTTTGGCGCCTCCAAACATCGCGAGAGGTGGCCGCTGGGGCGCTTCTCGCGACACCTCGGTGGG
>ENSMUSG00000026409:1:132540360:132546360:-1:1386
GGACTCGGCCTCGGTCCTTCCAAAAACGGCGCGGGC
>ENSMUSG00000026409:1:132540360:132546360:-1:1434
AAGGGCGGCCGCGGGTGAGGGTTGGGGGTCGGCCGGCTCTCCCGAGCGCTCCGGTGAGGCGAGCTTCGCGTCGGCAGC
>ENSMUSG00000026409:1:132540360:132546360:-1:1685
AGTCACGCCGCTGGCGGGGTTCGTGGCTGCGCCGAACTG
>ENSMUSG00000026409:1:132540360:132546360:-1:1739
GTGGACGGGACGAGCGGGGAGTCCCGTGAGACGAACTTGAAAGCGTCCAT
>ENSMUSG00000026409:1:132540360:132546360:-1:1819
GCAGCCGTGCCTGGGGCGATCGCCTCACTCCCGCGGTTGG
>ENSMUSG00000026409:1:132540360:132546360:-1:1942
GGCAACGCAGTCCTCGCGGTGGCCGAGAGA
>ENSMUSG00000026409:1:132540360:132546360:-1:2079
GTAAACGCCGAATAATGACAGTTCGTAGCACGCTGGAACTCGCCGCGGGG
>ENSMUSG00000026409:1:132540360:132546360:-1:2940
GCTGACGCCAGCGTGGGCGGGGCCAAGCGCCCCACGTGACTCGCCCCAACCCCCGGAGCCCGGACTA
>ENSMUSG00000026409:1:132540360:132546360:-1:3133
TGCTGCGCGGGCGCGGGGATGGTGCAGAGCGACAGTGCTTCGTGCTTTCGGGAAGTGTAGCTCCGGGTGACGCTCCTGGGCGTGCAG
>ENSMUSG00000046404:1:132541873:132547873:1:1270
CTGCACGCCCAGGAGCGTCACCCGGAGCTACACTTCCCGAAAGCACGAAGCACTGTCGCTCTGCACCATCCCCGCGCCCGCGCAGCACCCCAGCCCCGCGTCCAG
>ENSMUSG00000046404:1:132541873:132547873:1:1483
TAGTCCGGGCTCCGGGGGTTGGGGCGAGTCACGTGGGGCGCTTGGCCCCGCCCACGCTGGCGTCAGC
>ENSMUSG00000046404:1:132541873:132547873:1:2361
CCCCGCGGCGAGTTCCAGCGTGCTACGAACTGTCATTATTCGGCGTTTAC
>ENSMUSG00000046404:1:132541873:132547873:1:2518
TCTCTCGGCCACCGCGAGGACTGCGTTGCC
>ENSMUSG00000046404:1:132541873:132547873:1:2631
CCAACCGCGGGAGTGAGGCGATCGCCCCAGGCACGGCTGC
>ENSMUSG00000046404:1:132541873:132547873:1:2701
ATGGACGCTTTCAAGTTCGTCTCACGGGACTCCCCGCTCGTCCCGTCCAC
>ENSMUSG00000046404:1:132541873:132547873:1:2766
CAGTTCGGCGCAGCCACGAACCCCGCCAGCGGCGTGACT
>ENSMUSG00000046404:1:132541873:132547873:1:2978
GCTGCCGACGCGAAGCTCGCCTCACCGGAGCGCTCGGGAGAGCCGGCCGACCCCCAACCCTCACCCGCGGCCGCCCTT
>ENSMUSG00000046404:1:132541873:132547873:1:3068
GCCCGCGCCGTTTTTGGAAGGACCGAGGCCGAGTCC
>ENSMUSG00000046404:1:132541873:132547873:1:3113
CCCACCGAGGTGTCGCGAGAAGCGCCCCAGCGGCCACCTCTCGCGATGTTTGGAGGCGCCAAAGGCGGCCAT
>ENSMUSG00000046404:1:132541873:132547873:1:3194
CCCCCCGCTGGTTACTCCGGCGCTGTC
>ENSMUSG00000046404:1:132541873:132547873:1:3248
GGCCCCGCAGGAGGCCGGCCGGCCGACACTATGTGGCGGGTCCGCTGCA
>ENSMUSG00000046404:1:132541873:132547873:1:3333
CCAGCCGGACCCGCTTACGGGAGCTGCAGGGCCAAATCGCCGCTATCACCGGCATCGCTCCCGGCAGTCAGCGAATCCTCGTTGGCTACCCGCCCGA
>ENSMUSG00000046404:1:132541873:132547873:1:3484
AGGTACGGGCACCGGCCGGGGCCGGGGAA
>ENSMUSG00000042474:1:132690323:132696323:1:4147
TATCCCGTGGGCCGAGGTCACGAACAG
>ENSMUSG00000026420:1:132711885:132717885:-1:4335
GTAGGCGAGTATCAGGCGTGACGTTTGT
>ENSMUSG00000026420:1:132711885:132717885:-1:5525
GAAGCCGCAGGTTCTGCGGAATGTCTCGGTAAT
>ENSMUSG00000026416:1:132735997:132741997:-1:2248
GCAGTCGTTTTGCAGTCGAGGCGAGAGCCTCGTTTTG
>ENSMUSG00000016524:1:132763787:132769787:-1:3803
ACAGCCGCTTCTGGAACGAGGCCGAGCCT
>ENSMUSG00000016529:1:132844393:132850393:1:4199
GGGAGCGACCAAGCGATTAGGGACGGGACGGGAGG
>ENSMUSG00000016528:1:132922113:132928113:-1:2335
GCCCCCGGATTCTCGCTCTGCTCGGGTAC
>ENSMUSG00000016528:1:132922113:132928113:-1:2716
CAGGACGCCGAGCAGCCTGTGACGCGGCCGC
>ENSMUSG00000016528:1:132922113:132928113:-1:2763
CTTCTCGGCGCGGCGATTCCTCCGGCCGGGCCCTGCCGTCCCGCGTTCCCCGGAGCGCACGTCTCCGGGGGG
>ENSMUSG00000016528:1:132922113:132928113:-1:2849
GTGGGCGCCCGCGGCGCACAGCGGGACCCACGGGGCCCCGCGACCAGCCGAGCCTGGAGCCGGGCCGGGGCGGGGCAGCCGGCTCCAGCCCGGAGCAAACTTCGCCGCCGGGCGGGGCGTGGCGGGGACCCGGGCCCGAGCCGGAGGA
>ENSMUSG00000016528:1:132922113:132928113:-1:3018
CTCTGCGCGCGAGTCGCCGGGCACCATGCTGTCGGGCTCTCCGGGCCAGACTCCGCCGGCGCCTTT
>ENSMUSG00000016528:1:132922113:132928113:-1:3093
TCCACCGCCAGCCCCGGCCCAGCCGCCGCCGCCGTTCCCCCAGTTCCACGTCAAGTCGGGCCTGCAGATCCGAAAGAACGCCATCACCGACGACTAC
>ENSMUSG00000016528:1:132922113:132928113:-1:3287
TGGGCCGCCCGGGATCGCGCTGAGATCCGGTGCAGCTTCCGGTCACCCCGCGAGTGGCCGGCACCCGAGAGG
>ENSMUSG00000016528:1:132922113:132928113:-1:3417
GGACCCGGACGGCCTCTGCTCGCTTTACCCGGCGCCGAGGACACGGTGGCCTCGTCCTC
>ENSMUSG00000016528:1:132922113:132928113:-1:3602
GACTTCGCTCTCCTCGGCCTCGCGAGGTCGGCGCGCAGCGGTGGGGCGCGTCGGCGCGGAGCGGCGCGGCACT
>ENSMUSG00000016528:1:132922113:132928113:-1:3685
GACCCCGCCTCCGTGCCCCGCGATCGTCTGGAACCGCCAGCGCCTGGCCTGCGCTGCCCCTTAGGCTTGCGCCGGGCTG
>ENSMUSG00000016528:1:132922113:132928113:-1:4188
TTATGCGTGAGGCCGTTGTCATACACGGTCAACGGGACCGAAACC
>ENSMUSG00000016526:1:132962780:132968780:-1:2312
GGTGGCGTGCGCCACCGATGCGTGGAA
>ENSMUSG00000016526:1:132962780:132968780:-1:2852
CAGCACGCCCCTCGCTCCGCCTCCTCCCCGCTCCCTCCAAGGCGGCGTTGCGCAGGCGCGGCAGGGCGTGCGCGGTTGCTAAGCGACGCGGCCGCTCCCGCGTGGTCTCCCTGCGGACCGCGCGAGCCCAGTGCCCAGCCTCGTCTTGTAGCGAAGCCAGCAGGTGCGGTGCTGGAGGCGACCCACCGGGCCAACCGCCGCCTCTGTGTCCGCGGGGCGAGCTCGCGATGGGAGGCGCAGCCCGCGATCGCGGGAGGAAGGACGCGGCGCTGCCGGGGGCCGGGCTCCCGCCGCAGCAGCGGAGGTAACGGCGCCCGGGTAGGAGCGGGAGG
>ENSMUSG00000016526:1:132962780:132968780:-1:3212
ATCAGCGCGGTGAGCGGGAAGGGCGGGGGAGGGCGGGCGGGACGGCGCGGCCTCCGGAGAG
>ENSMUSG00000026427:1:132977742:132983742:1:2943
AAGAGCGGGAGCGGAAGTTCCGGAGTCTGTCCCGCCCCTCCCCACCTGGCGCTGCGTCAGTTCCGGGCCA
>ENSMUSG00000026427:1:132977742:132983742:1:3649
AGTGTCGTAGACACGGATAGCTCCGCAGGG
>ENSMUSG00000026430:1:133069724:133075724:-1:2117
GCCTACGACCGACCGACCGGGCACAGGTTCGAAAAT
>ENSMUSG00000026430:1:133069724:133075724:-1:2619
TCCCACGGGCAGCTCGGAGAATCCGCGGGCCGCCTTACTGACAGCGGCGGGCTA
>ENSMUSG00000026430:1:133069724:133075724:-1:2729
CGCCCCGCCGGTGTTAGGGCGCCCTGGGAGACGCCCAG
>ENSMUSG00000026430:1:133069724:133075724:-1:2789
ACAGGCGCAGGAGCCGGCGCCTACCGAGCTCGCGAAGCCTCTCGGGTGCTCGGACCTTCACCACCGCCTAGTCGCCGAGTCACTCCTAAATCCACGCGGCTCCGACCCGCAGTCACGCGTGTTGCCCTTCCGGCCTCTCGGTGGGCTCCGCCCCGCCCCGCCCCGCCCGCGGGCTGCGGGCCCTTTAAAAGCGCGCTCGACCGGAGCCGCCCCT
>ENSMUSG00000026430:1:133069724:133075724:-1:3054
TTCCCCGGCCATCGGGCAACGTCCCTACCCGCTGCTCCTAGATCCCGAGCCGCCGCGGTATC
>ENSMUSG00000026430:1:133069724:133075724:-1:3130
GGCACCGAGCCGCCACCTCCCGCCCGGCCGCGCCGCTGCA
>ENSMUSG00000026430:1:133069724:133075724:-1:3184
ATCCCCGCGGCCGGGGCGTCAGAGGATCGCGGTGGCAGGAGGAGTGGCCGGAGGGACCCCGAACCCACGCCCCGAGACTGCCGACACGCTCGCCCTGTCCGGCCCGGTCTGCAGCCGAGACTGCGGCTGCGACCTGGGTCACACCGACCCCGCGACGTGAGGAGCATCTTCGAGCAGCCGCAGGATCCCCGCGTCTTGGCCGAGAGAGGCGAGGGGCACCGTTTCGTGGAACTGGCGCTGCGGGGCGGTCCGGGCTGGTGTGACCTGTGCGGACGAGAGGTGCTGCGGCAGGCGCTGCGCTGCGCTAGTGAGTGAGGGCGGGGAAGGTGCGCGAGGTG
>ENSMUSG00000026430:1:133069724:133075724:-1:3665
AGTTACGTATCCTCAGACGGGTTTGAGCCTTCTCCCCCGTGCGCGTAAAC
>ENSMUSG00000026425:1:133349550:133355550:-1:156
GGCCACGCCCCAGTAACGGTGCCGATATCAGATCGGCTCT
>ENSMUSG00000026425:1:133349550:133355550:-1:362
TTTCCCGGTCCGATTGGTCCCGTCTTC
>ENSMUSG00000026425:1:133349550:133355550:-1:580
GTCCCCGTCAGTCGCTATTAGGCGGGCGGTGAT
>ENSMUSG00000026425:1:133349550:133355550:-1:633
CTTCCCGGCGGGGTCTTGCGGAGTTGGCGGAGTC
>ENSMUSG00000026425:1:133349550:133355550:-1:832
CAAACCGGGACTGGGCGGGTGGACGCGTTGCGGATGCTGCTGCTTTCGGCGCCGCCTTAGCCGTGTCGCCGCCCGCGGTCCTCATACCGCCCTCCCCGGCCCT
>ENSMUSG00000026425:1:133349550:133355550:-1:998
ACTGCCGAGGACGGTCCTCACGCGGCGACACCGCCCTCCCGCAGCCCCTTTGCACACGGTTGGCCGGGTCCACCTAGGGGCCTCGCCGTAACGGTCCGCTGGTCTCGTCCCT
>ENSMUSG00000026425:1:133349550:133355550:-1:1276
CTTCACGTTGCAGCGGTCCACCGCGGTTTCCCTCACTGCCTCGCCCCCAAAGCCGTCCTCTCGGCGCCCTC
>ENSMUSG00000026425:1:133349550:133355550:-1:1362
TTGGGCGGCTCGAGCTGGCCCGGGCTC
>ENSMUSG00000026425:1:133349550:133355550:-1:1435
CCTCCCGCACCGCGCGGCCTCTGCTCGCTCTTCCTGCGCGCGGCCCTTCCTCCAGCCGCCGGGAGTAGGCGACACTGCCTGGAGCCGCTTGTGCGCCGGCGGGGACAGGGCGGCCTAGGAGGCAGGGGCCCGCCGCAGCA
>ENSMUSG00000026425:1:133349550:133355550:-1:1597
CTTGCCGCCGCCTCTCGCGCCTCCCGGAGCGACTCT
>ENSMUSG00000026425:1:133349550:133355550:-1:1756
GCTACCGCCGCCTGCCGCCTCCCATCTCCGGGTTTTCCCGGTTTAGACCCTCGCCTCTAGCTCGTTTCC
>ENSMUSG00000026425:1:133349550:133355550:-1:2061
GGGGCCGCGTCGCGGGCTAGGCGGGAGG
>ENSMUSG00000026425:1:133349550:133355550:-1:2154
TTTCCCGCCGCAGTCTCCGCCCGGAGCACGCGCTGCCGGCTGC
>ENSMUSG00000026425:1:133349550:133355550:-1:2253
TTGATCGCCACGCCGGGTCTTCGGGCGGAGCGGGCGTTGTT
>ENSMUSG00000026425:1:133349550:133355550:-1:2432
ACTTCCGACCCACTCTGCGCTGCAGCGGCACC
>ENSMUSG00000055184:1:133352533:133358533:1:556
GGTGCCGCTGCAGCGCAGAGTGGGTCGGAAGT
>ENSMUSG00000055184:1:133352533:133358533:1:726
AACAACGCCCGCTCCGCCCGAAGACCCGGCGTGGCGATCAA
>ENSMUSG00000055184:1:133352533:133358533:1:823
GCAGCCGGCAGCGCGTGCTCCGGGCGGAGACTGCGGCGGGAAA
>ENSMUSG00000055184:1:133352533:133358533:1:1387
AGAGTCGCTCCGGGAGGCGCGAGAGGCGGCGGCAAG
>ENSMUSG00000055184:1:133352533:133358533:1:1445
TGCTGCGGCGGGCCCCTGCCTCCTAGGCCGCCCTGTCCCCGCCGGCGCACAAGCGGCTCCAGGCAGTGTCGCCTACTCCCGGCGGCTGGAGGAAGGGCCGCGCGCAGGAAGAGCGAGCAGAGGCCGCGCGGTGCGGGAGG
>ENSMUSG00000055184:1:133352533:133358533:1:1631
GAGCCCGGGCCAGCTCGAGCCGCCCAA
>ENSMUSG00000055184:1:133352533:133358533:1:1673
GAGGGCGCCGAGAGGACGGCTTTGGGGGCGAGGCAGTGAGGGAAACCGCGGTGGACCGCTGCAACGTGAAG
>ENSMUSG00000055184:1:133352533:133358533:1:1910
AGGGACGAGACCAGCGGACCGTTACGGCGAGGCCCCTAGGTGGACCCGGCCAACCGTGTGCAAAGGGGCTGCGGGAGGGCGGTGTCGCCGCGTGAGGACCGTCCTCGGCAGT
>ENSMUSG00000055184:1:133352533:133358533:1:2085
AGGGCCGGGGAGGGCGGTATGAGGACCGCGGGCGGCGACACGGCTAAGGCGGCGCCGAAAGCAGCAGCATCCGCAACGCGTCCACCCGCCCAGTCCCGGTTTG
>ENSMUSG00000055184:1:133352533:133358533:1:2353
GACTCCGCCAACTCCGCAAGACCCCGCCGGGAAG
>ENSMUSG00000055184:1:133352533:133358533:1:2407
ATCACCGCCCGCCTAATAGCGACTGACGGGGAC
>ENSMUSG00000055184:1:133352533:133358533:1:2631
GAAGACGGGACCAATCGGACCGGGAAA
>ENSMUSG00000055184:1:133352533:133358533:1:2824
AGAGCCGATCTGATATCGGCACCGTTACTGGGGCGTGGCC
>ENSMUSG00000055184:1:133352533:133358533:1:3004
AAACCCGGCGTGTTCGCTGACTGACTGCAGCGCGAACTG
>ENSMUSG00000055184:1:133352533:133358533:1:3068
CACCTCGCTACACCGCTGCTCACTTCGGAGCGACCGCTGTGGAAGAGACCTTACGGGTTACGGGCCGCAAGTGCGAGAGCTCGGCCGGGAGAGGACGCCGAGAGCCGTGGTG
>ENSMUSG00000055184:1:133352533:133358533:1:3233
GAGCCCGCGTGGAAAGGGCTGAGGGGCGTTGAATCCTACGAAGAAGCCGCGTGGAG
>ENSMUSG00000055184:1:133352533:133358533:1:3301
TGGAGCGCTCTGCGGGCGGAGCTCGCGCTGGG
>ENSMUSG00000055184:1:133352533:133358533:1:3383
GAAATCGCCCAATTCCGGAGCCGGGGTCGGAGCT
>ENSMUSG00000055184:1:133352533:133358533:1:3615
TAGAGCGTAGAGAACGAGAGGCCTTCCGTCTTG
>ENSMUSG00000026432:1:133424287:133430287:1:2488
CCCTCCGGTGAGAGCGCGGTGGGAGCACGCCGTGGCT
>ENSMUSG00000004552:1:133462860:133468860:1:2257
AAAACCGGCTGGCGAGATGGCTCGGTGGA
>ENSMUSG00000042268:1:133568568:133574568:1:2115
GATGTCGTGGGGGACGGTGGGAAGCCGCATGG
>ENSMUSG00000042251:1:133621944:133627944:1:3122
GGGGGCGTCCCGGATCCCTTCCCAGTTCAGCGAGGAGGAGCGTGTCGCTATA
>ENSMUSG00000013275:1:133652523:133658523:1:2645
GAACACGCGATGGCTGCTGCGGCCCGGGCGATCGCCAGCTGGCCGGCTCA
>ENSMUSG00000013275:1:133652523:133658523:1:2816
CCGCCCGCGCTTGAGCACCGCGAGCCC
>ENSMUSG00000013275:1:133652523:133658523:1:2911
AGAAACGCCGGGGAAATGGGCGGGGCCTGGGCGGGGCCCGCCCCT
>ENSMUSG00000013275:1:133652523:133658523:1:3074
AAGTCCGCGGGCAAGAGGCGATTGGGGACGAGCGAGCTCGGCATC
>ENSMUSG00000013275:1:133652523:133658523:1:3185
CCCCTCGTGGAATCGGAGCGGCGGCCTC
>ENSMUSG00000013275:1:133652523:133658523:1:3223
AGAAGCGAAATGTAGCGAGCCGGGTGTCGCGGTTGGACGCTCGCCTTGCCTGGGGGTGTAGCGGGGAACACGCGGGGGCTCGAGGAGGACGGCTGA
>ENSMUSG00000013275:1:133652523:133658523:1:5797
AGTCCCGAGCTAACGCCAAGGGAATTCGGGAGGAGGACGCCCTA
>ENSMUSG00000013275:1:133652523:133658523:1:5859
AGTAACGAGAGTGACGATGTCAGCACAGACCGGGGCCCCGCGCCACCCTCTCCGCTCAA
>ENSMUSG00000026433:1:133691838:133697838:1:2931
CACAACGTTTTTGACGGAAGACTGGGAAGTGCGCCGCCAGTGGCAGGACGGGGACCGGACAA
>ENSMUSG00000026433:1:133691838:133697838:1:3123
CCAATCGCGGAGGGTCGAGCTGGTACCCGCCCCACCCAGGCTGCGGCCGCGCGGGGAGGAAGCGCGCACAGGCCGAGTGC
>ENSMUSG00000026433:1:133691838:133697838:1:3400
GGGGACGCCGCCGTTGGCAAGACGTCTCT
>ENSMUSG00000026434:1:133735080:133741080:1:260
CAGGCCGGGCTGCAATACGGAAGCCGGCAGA
>ENSMUSG00000026434:1:133735080:133741080:1:2740
GGGGGCGGGCAATCGGCGACCATTTTTGTTTTGCGGCCGTGCGCTCTCAGCGCATCT
>ENSMUSG00000026434:1:133735080:133741080:1:2825
GGGCCTATCCGGGAGTGGGGCGGGGCT
>ENSMUSG00000026434:1:133735080:133741080:1:2910
ATGAGCGGGCGTGCTGGGGCGGAGCGCACAA
>ENSMUSG00000026434:1:133735080:133741080:1:2958
TGCACCGCGGCTTTGGCGCATTTTCGGCTGG
>ENSMUSG00000026434:1:133735080:133741080:1:3081
CAGCCCGGGGCTCGGCAGCAGCGGCCCCGCCGGCCGGAGCGGGGGGGTGGGGCGCCGAGTGCGCGGGGAG
>ENSMUSG00000026434:1:133735080:133741080:1:3161
GTCCTCGGCTCCTCGACTTGGTCGCGCCTCGACAGCGAACATGTCTCGGCCTG
>ENSMUSG00000026434:1:133735080:133741080:1:3310
TACCACGCGCGGCCTTCTGTCGGGGGCCGCGCGCGCCCTTGCGCGTGGGTGCTCGGCGGCGCGCAGGATGGCGGCGGCGCGCACGGGCGCGTCGCCTCCACCCCGCAGGGTCCGGGTCGGCTCCGCGGCCGCCCCCACCTCCGCCATGGCCCTGGCGTGGGCTTGGCGCGCACCA
>ENSMUSG00000026434:1:133735080:133741080:1:3521
GCCTACGGCCGACCCGGGTGCGAACACGGAGGACTCGGTCCTCCAGAGGCTCGCCGGCTTAGCGTTTTGGCGAGCGAGTTGCTTGTGCCCCGCCGCCCGGCCCCGCCTCCATTCTCGGGGTCGCGGCAGGCCCCGCCTCCTAGCCCGGCCTGGGCGGAACCCACGTTTTC
>ENSMUSG00000026434:1:133735080:133741080:1:3920
TTCCCCGTGTGACGTTAATCGTAAATGGACTACGATCCACTAGCGATCAG
>ENSMUSG00000026435:1:133787513:133793513:1:2610
GAAGGCGTGGTCCAGTGCGGGTGGGTCGCAGTT
>ENSMUSG00000026435:1:133787513:133793513:1:2669
TGGCACGCGCGGGCAATGGTCGAGGAG
>ENSMUSG00000026435:1:133787513:133793513:1:2749
GCAAGCGGCAGAGGGGGCGGTGCACGGCCCT
>ENSMUSG00000026435:1:133787513:133793513:1:2803
AGCCACGCGGGGGCTGCCCGTCCGGTCGCGACCAG
>ENSMUSG00000026435:1:133787513:133793513:1:2918
ACCTCCGACCCGCCTTGCCCCGCCCCC
>ENSMUSG00000026435:1:133787513:133793513:1:3002
AAAGGCGCCCGCTGGCGCGCGTTGGTGAAGCAGGGGTCCGAGCTCGCACGCGCCAGCCCCAGGTGACAGCCGCACGCCGGGCCA
>ENSMUSG00000026435:1:133787513:133793513:1:3101
GGTCCCGGCGGGAAAGGTGCGCGCGGGTGGCCGTGCTCGGCGGTGGCTTTCAGCACCCCGCGGGATGGGGCCGCTCCGTGGCGTCCCGGCCCTGCGCGAGCGGAGGCTCGCGGGGAGGGCGCGGCCCC
>ENSMUSG00000026435:1:133787513:133793513:1:3244
TAGGGCGGGCGCCCGCTCGCGTCCGCGCTGAGTGCGCTTCC
>ENSMUSG00000026435:1:133787513:133793513:1:3305
GTGCCCGCTGTCCCGGGCCGCGCGCGGAGGGCGGGATCGGAGCCGCGGAGTCCCGGGCCAGGCCGACGGAAGGCCGGCCGCCCCTGCTGCAGCCTCCCGCCGCAGAG
>ENSMUSG00000026435:1:133787513:133793513:1:3748
CAGAGCGAGAAAGCGCTCGGCGGGCGGCAGCACGCCCGGTGGA
>ENSMUSG00000026435:1:133787513:133793513:1:3909
TGACTCGTCCAAGGCCACGGAGAACTCGGTGCT
>ENSMUSG00000026436:1:133832422:133838422:1:2463
GTGGGCGTCGTCCTCACACGTCAGCTCCGCCGCCACA
>ENSMUSG00000026436:1:133832422:133838422:1:2547
GCCTGCGAGGAAGTACGAATGTCCGGCAGAGCAGGAGTCCCCGGAGCGAGTGCACGGGACGGACTAACAGGGTACGTACGGGAGCCCCGGGCCA
>ENSMUSG00000026436:1:133832422:133838422:1:2661
GGGCCCGGCCCCTCCCCCGGAAGTGACGCTCGCGCTGCTTCGGCGTCGAGGAA
>ENSMUSG00000026436:1:133832422:133838422:1:2748
AGTGGCGGAGGCCGCGGAACGACGGGAGACGGCGGCCGTAGTGAAGAACGTCGAGCGCACGCACGGCGAGTGG
>ENSMUSG00000026436:1:133832422:133838422:1:2836
CACTTCGCCGTCCCGGCCGCGTGTGCGAGGGCGGGGCTCGAGACCTGCGGCAGCGGGAGATGCGGGCGGCTGCGGGCACGCGGCTGGCTCGGCTCGGCCGCCGCTTTCTCGGGCCCCGGCGCGGGGGTCGCCACTGTTCGCCGCGCGGTCTT
>ENSMUSG00000026436:1:133832422:133838422:1:3003
AGGAGCGGTGGGCGACAGAGTCTCGCACCGCGTTCAAGGCCGAGGAGTCCCGTGCCC
>ENSMUSG00000026436:1:133832422:133838422:1:3071
CAGCACGCCCACGCCCCGTCGGGGTCTCGCACCACCGCCCCTCAGCCAGGTTTCCGCGCGGGCCGGGCGGAGGTTGCGGGCGCGGCAGGAAGTGCACCGGGCGGAGGGAGGGGCGGAGCT
>ENSMUSG00000026436:1:133832422:133838422:1:3273
GTGCTCGCCGGAGCGCCCCCTCCGCCTTGCCCGCACCTCGGTGGGTCGTGAGA
>ENSMUSG00000026436:1:133832422:133838422:1:3435
TGGCTCGCCCACGGGCCGGAGGTCTGCGTCTCCCCGCACTTTGATCTCGGGGCGCGCGGCCTCACGCCGCATTC
>ENSMUSG00000059149:1:133892479:133898479:-1:2681
AGAGCCGCGCTGGCAGACCCTCGAAGTCCAACGGCAGC
>ENSMUSG00000059149:1:133892479:133898479:-1:2846
AGGAACGTGAAGCGAGGCGGGGCGGTCCCGGCGGCGGGACACGTGCGTCCGCGACGCCCCGGACCTCCAGGCGTCCCCGCGCTGGCCGAGGGCGGGGCAGCCGCGCGGCGCTCCC
>ENSMUSG00000059149:1:133892479:133898479:-1:2974
CTCCCCGCCCGGCCTCCGGTTGGCCGCGGCACTCGGCCCTGGGCTCGCTGCGAGCTGCCGGCCGAGCCATGGGCTGCGACGGCCGGGTGTCTGAGCTGCTCCGCCGCAACC
>ENSMUSG00000059149:1:133892479:133898479:-1:3163
ACCTGCGCTGCCAGACGCACAGCTCGTTGCC
>ENSMUSG00000059149:1:133892479:133898479:-1:3240
GGCAGCGCCCTCGGGGGTGTCTTCAAGAGGACGTGAGTGTCGCGCCCCGCACGCCCCT
>ENSMUSG00000026437:1:133964174:133970174:-1:695
TCAGACGGAGCACGGGGACTGTCCCCGGCGGTCAC
>ENSMUSG00000026437:1:133964174:133970174:-1:2877
AGGGCCGGTCCGGACAAAGGCGGAGTC
>ENSMUSG00000026437:1:133964174:133970174:-1:3113
GGCAGCGCGGCCGCGGAGGGCGGGAGCCGGCTCGCCACGACCGGGACACGCGCAGAGTCCGCCGCGGCGGCCAGAGAGGGGCACCGCGCCGGGCAA
>ENSMUSG00000026437:1:133964174:133970174:-1:3221
TAAGCCGGGCGGTCCTTAAAGGGGCCGACTGCCTTTGCGCTGGA
>ENSMUSG00000026437:1:133964174:133970174:-1:3291
ATAGGCGATGGGCGCTCGGCAGGCGCGCTTGCGTTTTA
>ENSMUSG00000026437:1:133964174:133970174:-1:3698
AGCCCCGAGCGCTGGCTGCGTGGTGAGGAGAGTCGCTAGGGAACGTGTCT
>ENSMUSG00000066936:1:134054172:134060172:-1:3242
GAGCTCGGGACCTCACGGAAGGCCGGAACCTCGACTCCTCACGGAAGGCCGGAACCTCGCTAATTTTAAGGACTCCGAATACGCGATCTG
>ENSMUSG00000066936:1:134054172:134060172:-1:3464
CTGTGCGCAGAGGCCGCGTGGCTGTTTCACAGGTCGGCGTGCACATCGTTTAC
>ENSMUSG00000066936:1:134054172:134060172:-1:4739
TCAAACGCCCCGAAGATAGCCGTTAAT
>ENSMUSG00000042115:1:134123823:134129823:1:2278
ACACTCGCAAACGCCCGCCCCCACGCTGGC
>ENSMUSG00000042115:1:134123823:134129823:1:2328
GCACCCGGCTCCTGCTCCGGCTGTCTCCGACCCT
>ENSMUSG00000042115:1:134123823:134129823:1:2380
GCCCTCGCTCGCCCTGGTCGCCCGGGGCTGACGCACAGGCCACAGCCTCCGCCTCGGGGCGCGTGG
>ENSMUSG00000042115:1:134123823:134129823:1:2465
AGCTGCGGGGAGGCGGTGCGGGGAACCCGCGTCCTCCGGCCGGAGCTCGGCTTCTGGCGACCGCTCTCCTGCGCGGGTGACGGCGGCGTGCGGGCTG
>ENSMUSG00000042115:1:134123823:134129823:1:2571
GGGAGCGCTGTCCTCCGCTCCGCGGCTGCCAGGCGGACCGTGAAAGCTTCGCGCGGCTGTAGGCGCCGCCCGGGAGCTAGTGCTGGGCGAGCGCGGCGCCCACGCGCGGTGGG
>ENSMUSG00000042115:1:134123823:134129823:1:2789
CTTTCCGCGGAGCCAGGCGTGGACGTCGCTGCCCCGCTGACACCCAAGGGACCCGGAGAAGCCAGCGGGCGTCGGCAGGGAGCCCGTGCAGCGCGAGATG
>ENSMUSG00000042115:1:134123823:134129823:1:2901
GGGGACGCGCCGACCGGCGCCGTGTAGCCCGCGGGCCC
>ENSMUSG00000042115:1:134123823:134129823:1:2951
TTGCCCGGACGCTGTGGGGGCGCTCGAGCAG
>ENSMUSG00000042115:1:134123823:134129823:1:4090
CACACCGTAGGCTCGGTGGGGTGACCTTTCGCTTTCCCATCCGTCCCT
>ENSMUSG00000009772:1:134140684:134146684:1:2900
GGTCACGAGCCGCCGGCAAGTCGGCCAATGGGACGCAGGGGCGTGGTC
>ENSMUSG00000009772:1:134140684:134146684:1:2957
CCCCTCGAAACGTTTTATAGCAATTCGGAACGCGGGGCTTTCTAGCGTGCTCGGGTGCGGCTGTGACCTCTGAGCCCGCGGCTCAGCGCGCGCTGCT
>ENSMUSG00000009772:1:134140684:134146684:1:3112
TCCAGCGCCCGAGCCAGGCTCCCTCGGCCTCCGCCCTGGCCTCGGAGAGCGCCCGGCCGCTGGCGGACGGGCTC
>ENSMUSG00000009772:1:134140684:134146684:1:3310
AGGCACGAGAGAGCTCGGGGCGTCTGGTGAGTGTCCCTCGCGGCTCCCGGCTCTCGGGAGCTCACAGCGCGTCCCTTGCGGTGTCCTCGGCTGCGTTGCCAGGCGCGCGCATTT
>ENSMUSG00000042066:1:134215827:134221827:-1:2295
CAAAGCGAATGGGCGGGGTGATCGTGAAG
>ENSMUSG00000042066:1:134215827:134221827:-1:2402
GGGGACGCGCGGTGCAACCAAGCCTACAGCGGTGTCCGCGCGCCGTTGCGCAGCCCTCCGGCCTTCCCATTGGCGGGCGGCGCCATCTGCGCTCGCCTCGCCCTGGCGCTGGCGGGCGGAGGCCCGGGCGGGGTAGGCCGCGCTCGCGGCGGGCTGTGGCCGCAGCCTTGCGCGGCTGCTGACGAGGAGCGGGGCGCGGGGCGGGAGGAGGCAGGCCCATGCGGGGCGGCGGCGGGCGGCGGGCGGCGGCGGGGCCGGGTGC
>ENSMUSG00000042066:1:134215827:134221827:-1:2680
GGACCCGCCCGGCCGGCTCCCGCGTGCCC
>ENSMUSG00000042066:1:134215827:134221827:-1:2721
CAGTCCGGCCTGCGGGCGGGGATGCGCGGTGTGGTCCAGCTCCCCGCCGCCCTGCGGGGCC
>ENSMUSG00000042066:1:134215827:134221827:-1:2799
GGGGTCGGGAGCGGCCCCCCTCCCGCGCCAGT
>ENSMUSG00000042066:1:134215827:134221827:-1:2840
AGGACCGCTGCAGCCCGGCTTCGCCCGCGACCTGCCTCCGCTCCCCAGGTCGGAATG
>ENSMUSG00000042066:1:134215827:134221827:-1:3249
GCTGGCGCTGCGGTGGCACCCAACCCGGGTCCCCGAAGCA
>ENSMUSG00000042046:1:134242114:134248114:1:2213
GAGTCCGTGACAGTCTGCGTCGATGGA
>ENSMUSG00000042046:1:134242114:134248114:1:2798
GAGCCCGCGCAGCGACGGTGCCTCTGTGAGCTCGTCCCTGGCTCCGCTGGGGAGCGGAGTAAGGTTCTGGCCGGAGCCAGGCGCTCTGGCTGCTCAGCCGCGGCAGTGACGGAGGCTGGAGGCCGCGCGGAGCGCCGGCAGGGGCGTCGGGAGGCGGATTCCGCCTTCTCTGAGCGCTAGGGGGCGGGAGGAGGGGGCCGGGCCAGCGGCTCAGCCAGCCGCGAAGACAGCTGGCTGAGCGATGGAGGCCGACGGGCAGTCATGGGCCGGCGAGTCCGTGTCGGGCCCGGGTCCCGGAGGCGGCGGAATGATCCGCGAGCTGTGCCGGGGCTTCAGCCGCTACCGCCGCTACCTGGGACGGCTGCGGCAGAACCTGCGAGAGA
>ENSMUSG00000042046:1:134242114:134248114:1:3234
TCCCCCGCGGGCGGCGGAGCGGCCGAGCTTGGCCCTGCCGGCGACGTCGCCGAAGCCCCGCTGCCGGCGGGTAA
>ENSMUSG00000026439:1:134257733:134263733:1:2984
TTAAGCGTAGCTGTCGGCAGATCCCGCAGCT
>ENSMUSG00000026439:1:134257733:134263733:1:4093
AGCTTCGTCGCCTCCGCTTCACCTATGGGACTCGGACTCGGGTCAGCTTGGCGCTCCCCGGTCAG
>ENSMUSG00000048174:1:134330776:134336776:1:397
GAGTACGGATGGGCGGTTGCTTCAGCGAAGAG
>ENSMUSG00000048174:1:134330776:134336776:1:779
AGGAACGCGGATGCGCGAAGACGGCAGG
>ENSMUSG00000048174:1:134330776:134336776:1:4396
AGAGACGGAGTGCGAGGTGGGTCCCGACGGAGTGAGGAGAAACTGCACGTTCCAGCGTTTGG
>ENSMUSG00000048174:1:134330776:134336776:1:4676
TATAACGCTGGGACGTATCGATGTGACGTGCAG
>ENSMUSG00000048174:1:134330776:134336776:1:4928
GTTGGCGGCGTGTTGGTGAGCGTTGCT
>ENSMUSG00000053024:1:134367462:134373462:-1:2591
AGGAACGTGATGGGCGAGGGGACCGGGATA
>ENSMUSG00000053024:1:134367462:134373462:-1:3031
TGGCTCGGGGCGCGCACACACATACGCACCCTCGCCCGCTGCCGCCACGCCAGG
>ENSMUSG00000053024:1:134367462:134373462:-1:4527
AGGGGCGGGGCCGGGAAATGGTCCGGTGGT
>ENSMUSG00000026442:1:134531872:134537872:-1:3057
GTCTTCGCTGTTTAGAACGGCAGCGCTCAG
>ENSMUSG00000073566:1:134556991:134562991:1:589
ACAGACGTGGCGCTTTAGCCAAAAAGCTACCGAAGCAGACACGCACAA
>ENSMUSG00000073566:1:134556991:134562991:1:806
CTCATCGCCCGTCAGTGAGGAACGTCAGAGCGTTTAA
>ENSMUSG00000073566:1:134556991:134562991:1:2863
GAGCTCGGGATAGCACCGCCTTGCTTCGCCCCA
>ENSMUSG00000026443:1:134704901:134710901:1:1843
CACCCCGTCCTTCTCGGCTCCCGAGGGC
>ENSMUSG00000026443:1:134704901:134710901:1:3037
AGGCGCGGCGGGGGCGCCGGGCGCCGCGGGCCTGCTCCGTGCTCCGCAGACGCGCGGCGCTCCGGGAGCGCCGGCCCTGGCCGCCAACCTCCAGCCGCGGCGCGCAGGA
>ENSMUSG00000026443:1:134704901:134710901:1:3165
GCTGACGCCCTCGCAGGCTCAGCGTTGAG
>ENSMUSG00000026443:1:134704901:134710901:1:3222
GAAGGCGCCCGGCGAGCCTCCCGGGCCTGGGTAGCAGCGCGCCGTGGAGCAGCGATCCCAGCCGGGAGGCGAGTGACGGACATAGGACAGCGCCCGCGCGGTGAGTGTGCGGCTCCCTGGCGGCCGGGACTGTGGACTCCGAGGACGCTGGC
>ENSMUSG00000026443:1:134704901:134710901:1:3383
AGGGTCGCCGAGATCCTGTCCCCGCGGCCCGGGCTT
>ENSMUSG00000026443:1:134704901:134710901:1:3438
GGGAGCGCGGCCGCGACCGCGGCGGTCGCCGAGATG
>ENSMUSG00000026443:1:134704901:134710901:1:3548
GTGGCCGCTGCGCTGGCTGGACCGGAGCTGCGGGGGA
>ENSMUSG00000026443:1:134704901:134710901:1:3906
GGGGTCGGCCGGGCTAAGCCTGGGCGCTGTGCGGTTTA
>ENSMUSG00000054387:1:134849912:134855912:-1:2210
GGACTCGTACCACTGTCGGTACAGCGTGCTG
>ENSMUSG00000054387:1:134849912:134855912:-1:2425
GTATGCGGCGAGGGCCAATCTTCGTGTTGGCAGCGGGCCGTCCCA
>ENSMUSG00000054387:1:134849912:134855912:-1:2523
CCCCCCGGTCTTGCGGCGCTTTTTTTCGATCGAGACA
>ENSMUSG00000054387:1:134849912:134855912:-1:2959
TCCCCCGGCCTCCCCGGAAGCTCTTGCGAACGCTGGG
>ENSMUSG00000054387:1:134849912:134855912:-1:3093
GGGAGCGACTCATGGAGCGGCCGTAAGG
>ENSMUSG00000054387:1:134849912:134855912:-1:3136
TGGCCCGCGGGGGGCCGGGGGAGCGGACAGAAGGTCCGGAGGCTTCGGAGCTAGGAACCGGGCGGGAGGAGCCTGGGGCGCGGAGGGCGGCGTGGGCCGCGGGGCCGTGGAA
>ENSMUSG00000046062:1:134955929:134961929:1:1246
GGAGCCGCAGAAGCGAAGGCTGGAGAGCATTCGGGCAGCGCAGGC
>ENSMUSG00000046062:1:134955929:134961929:1:2729
CAACTCGCCGCGTGCGAGCCCCGCTCTACCCCGAGTAA
>ENSMUSG00000046062:1:134955929:134961929:1:2784
ACAGACGCGGCCAATCAGAGGCCACGCACGAGGGTGAGGCAAGTCCGCCTCTCGGGAGG
>ENSMUSG00000046062:1:134955929:134961929:1:2852
GGGTTCGGCGAATGACGTGAGGCGCCGCTGGGCGGTAGGGAGTAGACGCCCTCGGTCCTCCGTCTCGCCCTGCAGCTTCCGGGTGTGCGGCTGCGGCCATTTTGAGCTTCGCTTCTTTGCGCCCTCGCCTGC
>ENSMUSG00000046062:1:134955929:134961929:1:2996
CTTTCCGCCTTGGCGTTTCGCGCCTCCGTGCGGGCCACCGGAAACGCCGCCGTCGTCTCCGTCGCCGCCGCGCGAGGGA
>ENSMUSG00000046062:1:134955929:134961929:1:3090
TGGAGCGATCTCACACGGCCTAGGACGTCTCC
>ENSMUSG00000046062:1:134955929:134961929:1:3141
CTAACCGCGGTCGCCACCGCTTGCGCGGGCCTCTGGGCCGTCCGGTGCAGCACTCGTTGCGGAAGCCGCCGCTCTC
>ENSMUSG00000046062:1:134955929:134961929:1:3373
AGGAACGCACAGGGCCCGGAAGCGGCCTGGCCCTCGGCTGG
>ENSMUSG00000046062:1:134955929:134961929:1:3435
TCCTTCGGCGATCGCACGCCTGCTCTTCGGAGTTCCCGCCGCCTTCCTCTCGACAAAATCCCGGGAACTCCGCTCTGCCCGAGCGTCGGACCA
>ENSMUSG00000046062:1:134955929:134961929:1:4147
TCAGCCGTTGCGGGCAGAGATGTCGGCAACCGCCTGG
>ENSMUSG00000046062:1:134955929:134961929:1:4897
CCTTCCGGAGACCCCCGACCATAGTTCCGGGGAG
>ENSMUSG00000073564:1:134956328:134962328:-1:1471
CTCCCCGGAACTATGGTCGGGGGTCTCCGGAAGG
>ENSMUSG00000073564:1:134956328:134962328:-1:2218
CCAGGCGGTTGCCGACATCTCTGCCCGCAACGGCTGA
>ENSMUSG00000073564:1:134956328:134962328:-1:2874
TGGTCCGACGCTCGGGCAGAGCGGAGTTCCCGGGATTTTGTCGAGAGGAAGGCGGCGGGAACTCCGAAGAGCAGGCGTGCGATCGCCGAAGGA
>ENSMUSG00000073564:1:134956328:134962328:-1:2988
CCAGCCGAGGGCCAGGCCGCTTCCGGGCCCTGTGCGTTCCT
>ENSMUSG00000073564:1:134956328:134962328:-1:3185
GAGAGCGGCGGCTTCCGCAACGAGTGCTGCACCGGACGGCCCAGAGGCCCGCGCAAGCGGTGGCGACCGCGGTTAG
>ENSMUSG00000073564:1:134956328:134962328:-1:3280
GGAGACGTCCTAGGCCGTGTGAGATCGCTCCA
>ENSMUSG00000073564:1:134956328:134962328:-1:3327
TCCCTCGCGCGGCGGCGACGGAGACGACGGCGGCGTTTCCGGTGGCCCGCACGGAGGCGCGAAACGCCAAGGCGGAAAG
>ENSMUSG00000073564:1:134956328:134962328:-1:3418
GCAGGCGAGGGCGCAAAGAAGCGAAGCTCAAAATGGCCGCAGCCGCACAC
>ENSMUSG00000073564:1:134956328:134962328:-1:3478
CAGGGCGAGACGGAGGACCGAGGGCGTCTACTCCCTACCGCCCAGCGGCGCCTCACGTCATTCGCCGAACCC
>ENSMUSG00000073564:1:134956328:134962328:-1:3559
CCTCCCGAGAGGCGGACTTGCCTCACCCTCGTGCGTGGCCTCTGATTGGCCGCGTCTGT
>ENSMUSG00000073564:1:134956328:134962328:-1:3635
TTACTCGGGGTAGAGCGGGGCTCGCACGCGGCGAGTTG
>ENSMUSG00000073564:1:134956328:134962328:-1:5111
GCCTGCGCTGCCCGAATGCTCTCCAGCCTTCGCTTCTGCGGCTCC
>ENSMUSG00000041757:1:135070652:135076652:1:2104
ACTCACGAACAGAGCCGAGTTGAGACCGACAAG
>ENSMUSG00000070645:1:135175220:135181220:1:3587
CTCAGCGTGTGTCTCGGGAGTCTTCCGTCAGA
>ENSMUSG00000070645:1:135175220:135181220:1:4275
ACTTCCGATGCCAGGCGGGGAACGGTGTA
>ENSMUSG00000070645:1:135175220:135181220:1:5704
GTCTCCGCCGCCGCTGCCGCCGAAAAC
>ENSMUSG00000070644:1:135188310:135194310:1:2661
GGCTCCGCCCTTTGCGTCATTAAGGCGGGGCA
>ENSMUSG00000070644:1:135188310:135194310:1:2727
AGCAACGGGAGATGGCGGGCTGCACTCGCCCGGAGGCGGGGGCGGGGCGGGCAAGGGGCGTTACTGCGACCCATGATGTCACTGTCGCGGCGGACCTTGGCGATTCCCGGCCAGCTGTGTTGCTCGGTTGCATCGCCGGAGAT
>ENSMUSG00000070644:1:135188310:135194310:1:2957
GCTAACGCGGGCGCGGCGGCTCCGAGGGG
>ENSMUSG00000070644:1:135188310:135194310:1:3132
GCCCCCGAGGGCCGCCGTCCCATGCTTCAGCGTCACGGTGGAACAGGACGACATCCTCCCCGGTGCCCTGCGCCTCATTCGGGAGCTGCGGCCGCACTGGAAGCCCGAACAAGTTCGGACCAAGGTAGCCGAGAGGGCGTGAGGCCGGGGATGGGGCGCTGCCGGGCTGCAGAGGGGCTGCGTGGACGCCCGTCAGT
>ENSMUSG00000070644:1:135188310:135194310:1:3509
GTCAGCGTGCTGCGCGTGCAGCCCCACCCCCTGTCGCTGCGTGCTT
>ENSMUSG00000070644:1:135188310:135194310:1:4865
ACATGCGGGACTGCGTGTTGGTCCGGGTGTATGGGGAGCGCACGGAGTT
>ENSMUSG00000070643:1:135217762:135223762:-1:307
CCATACGTGGCAATCGTGTGTCGCACAG
>ENSMUSG00000026464:1:135485902:135491902:-1:2814
AATTCCGGTCCCCGTGCCTCCGTGACACGTGACC
>ENSMUSG00000026464:1:135485902:135491902:-1:2952
AAAGGCGAGCCTGTAGCCGGGCGCCATCTTTGACGCTGGC
>ENSMUSG00000026464:1:135485902:135491902:-1:3056
AAAGACGTGGCAGCACGCGGGAGTCGGAGACATTGTCATCGGTTCGGTAAA
>ENSMUSG00000026464:1:135485902:135491902:-1:3189
GGCAGCGGCCTCCCCTCGCCCGACTTTCGGCCTAGCCCGGGAAG
>ENSMUSG00000026464:1:135485902:135491902:-1:3249
CAGCACGGCAGCTACCCGGACTCCCGCCGGCGGCCCCGGCCTG
>ENSMUSG00000026464:1:135485902:135491902:-1:3339
CCACCCGCTCCGCCCCACCCCCACGGCGCCTGC
>ENSMUSG00000026464:1:135485902:135491902:-1:3405
ACATCCGGTGTTCCCGAACCGGGATTCCCGGGTAGCCCCGGAAAAGCGACTGTTTCGGACCCCCGGAGGG
>ENSMUSG00000026464:1:135485902:135491902:-1:3743
GAGATCGTACGAAGAACACCCCTTAGACGCCCATAATCGGTGCGGATCC
>ENSMUSG00000026464:1:135485902:135491902:-1:5932
TAATCCGGTGCACGCACAAGAGAGAGAAACGACGACACA
>ENSMUSG00000010311:1:135720583:135726583:-1:1584
GAGTGCGTGGGAGCAGGCGCAGGCGCTGTG
>ENSMUSG00000010311:1:135720583:135726583:-1:1636
GATTGCGGGGGCGGACGCTCAGGCGAGATGGCGCGACTGGGGCGGGGTG
>ENSMUSG00000010311:1:135720583:135726583:-1:2396
GGCAGCGGAATCCGGATGACATTCGCCAGC
>ENSMUSG00000020423:1:135892566:135898566:-1:2726
AGAGACGACGTCCGGGCATGCCCGGTGTAGCGCGCTTCC
>ENSMUSG00000020423:1:135892566:135898566:-1:2833
AATGACGTCAGTGAGCGATGACCTCAGCGCCTGGGAGGCGCGGGCGAGCTGGCGGGCGGGGCGGAGAGGGGCGGGCGCAGGCGGAGGGGAGAGGCGAGACACCGGAGGGGCACGCCCCCATCCGCCAGCGTCGGCCAATGGGCGCCACCGACGGCTCCCCGCCTCCCCGAGTGGTATGAAAGGCGCAGCCCGGGGAAAGTCCGGGCAGAGCCCGAGAGGTGGCCAGACCGTCATCATCGTTCTA
>ENSMUSG00000020423:1:135892566:135898566:-1:3094
GCCACCGGTATGAGCCACGGGAAGAGAACCGACATGCTCCCGGAGATCGCCGCCGCCGTGGGT
>ENSMUSG00000020423:1:135892566:135898566:-1:3219
TAGGGCGCTCCAGGACGCACTGACCGGTGAGCACACGTCGGGGTCTTGGAACCACTCGGGCGCGGCCAC
>ENSMUSG00000020423:1:135892566:135898566:-1:3318
TGTGACGGGGACCCCTACGCGAACAACTCCGGGTCT
>ENSMUSG00000020423:1:135892566:135898566:-1:3436
GTCCCCGCCTCGCTCCCGAGGCTCCGACCCT
>ENSMUSG00000073559:1:135922749:135928749:1:3011
AGGCCCGTGGCGCCCGCAAGATGGGCAAGTGTCGTGGTCTCCGAACTGCCCGGAAGCTCCGCAGTCACCGACAGG
>ENSMUSG00000064246:1:135995875:136001875:1:232
GAAACCGAGTTGACCCGTCAACCGTCTTC
>ENSMUSG00000064246:1:135995875:136001875:1:5712
AGAGACGCACTGCTTTCGTCCGGTCGGTAGCCCCGTTCCTGCGTTCTT
>ENSMUSG00000042451:1:136006915:136012915:1:4095
ATCCCCGGCCCGTGATGGTGACCCAGCAGACGGTTCGAAACC
>ENSMUSG00000042429:1:136048842:136054842:-1:2772
GAACACGGGAATCGGCACCTCGGTACTGTCCCTGTCCCGAGGCCGGATCC
>ENSMUSG00000042429:1:136048842:136054842:-1:2974
CCTCCCGGTGTGCGGAGCCCGATTGTCACTCAGCTCCCGCGCCGGGGGCGACGAAGGCGCCGGCGCCAGA
>ENSMUSG00000042429:1:136048842:136054842:-1:3379
GTAGGCGTGCGCGCACGCGGGGAATGGGAGCCGGTGGACCCGCCAGG
>ENSMUSG00000042429:1:136048842:136054842:-1:3543
AAGGCCGGGCTGGGAGCGCAGCGGCGGGAGCCTGGAGAACGATGAGCCGATGCGCGCGCGGTGCC
>ENSMUSG00000042429:1:136048842:136054842:-1:3623
CCCGGCGCGGCTCCGGAAAGCCGCCCGGGGAA
>ENSMUSG00000042429:1:136048842:136054842:-1:5493
CTTTTCGTGTCACACGCTCCCTCGCTCCC
>ENSMUSG00000026459:1:136103400:136109400:1:2783
ACAGCCGACGGCCTCCCGACCCGTGCAC
>ENSMUSG00000026459:1:136103400:136109400:1:3152
GGCTTCGAGCCCCCGGGCTATGAGCGGACTG
>ENSMUSG00000026459:1:136103400:136109400:1:3492
AGGAGCGCGATCTCCGCTACAGAGGCGGGGGCGGGCCC
>ENSMUSG00000042305:1:136175390:136181390:-1:2840
GAAGACGGTGATGAAGACGGTGACAACGCACTCCCCGTCCTACAGCCCGCTCCGCTTTGGGAACCTGGCCTCCGCTGCGGCTGAGGGCGCCGGGTGATGACGTCACCGGGCCCCGGAGGCGATTGGCTCCCCGAGAGGGGCGTCGGCAATCAACGGGACCCAGAGCCCTCGCCGAAGTCCTCGCGATAGCCGCGGCCTCGGTGCGGGGATGGCCGCAGAGCCGGGTGGAGGTGCTCTGCGGCTCCGGGAGCCGGCTCTCGGGGCCGAGACATGGCCCGGGGCTCCGGCCAGCTAGGCGGGCCTCATCGGGACACCGTCACC
>ENSMUSG00000042305:1:136175390:136181390:-1:3174
GAAAGCGGCTCAAGTTCCGGGCCCACGACGCCTGCTCGGGCCGAGGTGGGCGAGGGGCGGGGCCGGGCTGGGCGGCCAAGGCGGGCTGGGCGGCCGGGGCGGGCGCGGCGGGACCCGGCGGGGAGCGGTGGCGGAGAC
>ENSMUSG00000042305:1:136175390:136181390:-1:3356
GTGACCGTGGCGGACTATGCCAACTCGGATCCGGCGGTGGT
>ENSMUSG00000026456:1:136219192:136225192:1:2608
GGACCCGAGATTATTCGGCGGGAATCGGGTCC
>ENSMUSG00000026456:1:136219192:136225192:1:3182
AGCTCCGCCTCCGGGCCCGCCCCGCGGCGCATTGTGGGATCTTTCCGCCCCACCGGAGCGGGACGCACCT
>ENSMUSG00000026456:1:136219192:136225192:1:3603
TGGTTCGAAGATCCCGCCGGCCGCAGGT
>ENSMUSG00000026457:1:136228891:136234891:1:2765
CTACACGCGCCCGTCGTAGGCCGGGAGA
>ENSMUSG00000026457:1:136228891:136234891:1:2860
AGGGGCGGGGCGGGGCGAGCCTGAGCGCGCCCTGATGATTGGCACGCGCAGGAATGCCTGGATCGGAGCGGGTGAGGTAGCGCCGGGAAGGTGACGCGGCTGCGGAGGTGACGCCGTGCGGTCGCGCGGCCCTTCCGGCGCGGGCAGGGCGCTGAGGATCGGGCGCCCCTCGGCCGCAGGCCGCCTCCAGTGCCGCGGGATGTAGCGCCCGGGCCCGCGGCC
>ENSMUSG00000026457:1:136228891:136234891:1:3159
CAGCACGGGAGTGGCCCGCCCCTGGATCGTCGCTCACCGCCCGGCCCTCCGAAAGGTCCTCCGTAAACATTTCCGGCCCCTCCCACCGCGCACCGCCTCCGTTCGGGGGGCTGCTCGCCGCCGTCGGGGCCCGGCAGTCCGCGAGTGCTGTCTCCGCAGCCGCGCGGTAGACGGCCGCGTTCCAGCCCTGCTGGCGACCCCCGGAGTTGAGCCTGCGAGTTGGGTGCGGGAACACCGGCCCT
>ENSMUSG00000026457:1:136228891:136234891:1:3424
ACCACCGCGATCCGCAGGTCAAACGTGACGGGGCT
>ENSMUSG00000026457:1:136228891:136234891:1:3645
TGGCTCGCCGTCAGTTTCTGGCGGTTCGTAGTT
>ENSMUSG00000026455:1:136268942:136274942:1:2448
ATCAACGAAAAGCAAACGTCCTAAGAACCGCAGCA
>ENSMUSG00000026455:1:136268942:136274942:1:2767
AGGAACGCAGCCTAGCGCCTGCCATACCGCGTGGGGACCGCCAGT
>ENSMUSG00000026455:1:136268942:136274942:1:2954
AGGCCCGCCCCTCCCGTGGCGTGACGTCATCATGCCGCGCGGTCGCCGTACTCCGAGACTGGAGTTTACCACGGAGACTGCTCCGCAGCGGCTGGTCCGGGCGGCAGCGGCGGCGCTCCGGCTGCTCAGCCGCCTGGGAGCCCGGCGCCTAGCACCTCGGCTCGGACGGCCCA
>ENSMUSG00000026455:1:136268942:136274942:1:3259
CATAGCGCTGCCTTCTCGGCTTCTCCGGAGCAGCTGCCGCCTGCCCCGGGAGA
>ENSMUSG00000042229:1:136308071:136314071:1:2851
ACTTCCGTCCGGCAATAGAGAAAGGCGCCTGCGCAATAGAGTTCAGACGCCTGCGCAGAGGTACAGCGAGAGGCACGGGCGGGGCGCCCCCAGGGACCTGCGCCAGCGTAGTTCCGGGTGAGCCAGCTCAGATCGCGCGTGCGCCGTTGTGGCTGATGGTGTGGCGGCACGGCGATGGAACCCTGCGAGCTGCAGAACGAGCTCGTGTCAGCCGAGGGCCGGAACCGGAAGGCGGTGCT
>ENSMUSG00000042229:1:136308071:136314071:1:3175
AGAGTCGCGCTGTCCTGAGCGACCCAGCGGCTCCGGGTTG
>ENSMUSG00000042229:1:136308071:136314071:1:3229
GTTTCCGGAGACCGCGCCCTTCCTTGCGCGTCTTTGCCCCTCCCCGCGTCGTGAGGCCCCGCCCAC
>ENSMUSG00000042229:1:136308071:136314071:1:3709
CAGGACGAGGCATTTCGAATAGATTTCGAAGGT
>ENSMUSG00000060342:1:136331441:136337441:1:3006
TCTTCCGGTCTCAGGCGCTGCGGGGGCCGCGGGTTACCGTGCAA
>ENSMUSG00000042207:1:136373606:136379606:1:76
GCAACCGCCGACTCCCTCAGCGTCTCT
>ENSMUSG00000042207:1:136373606:136379606:1:2937
TTCCTCGCCGTGGCGGCGGAGGAGCACTGCGTGGGGTAGCGGCAAGACGTCGTCGGAGGA
>ENSMUSG00000042207:1:136373606:136379606:1:3033
GAAGTCGGACCTGTCGCCCGAGCTGTGCGTCTGCACGGGTTTCGGACGGAGCGGAGCTCGCTGCCGCGGTTGCGGAGCC
>ENSMUSG00000042207:1:136373606:136379606:1:3133
CAGGTCGCGGTGATGGAGCCGGCCACCACGCTGCCCCCAGGCCCGCGCCCGGCGCTGCCCCTCGGGGGCCCGGGCCCGCTGGG
>ENSMUSG00000042207:1:136373606:136379606:1:3237
GTGTCCGGTCTTCGAGCCGAGCTGGGAAGAGTTCGCGGACCCCTTCGCTTTCATCCACAAGATCCGGCCCATAGCCGAGCAG
>ENSMUSG00000042207:1:136373606:136379606:1:3332
AGGTGCGGCCGCCGCCGGTGAGTCAGCCAGCACCCCGGATCCTGCTCGCGGCTGGGGGAGGGAGCGAGGACGCGCGGCCCGGGAGGCCGGAGGCGCGGGGGCGGGGAGCGGTCGTCCCGCGGGCCCGGTCAA
>ENSMUSG00000042207:1:136373606:136379606:1:3473
GGCTCCGAGGGTCGGAGATGCGGCGGTGGG
>ENSMUSG00000042207:1:136373606:136379606:1:3538
TGGGCCGTGAGGACCGCGGGCTCCGGCGGGGCGGCCGGAGGGGGCTAGGTCGGTGCGGCTCCGGGGGCTGGTGCGCTGCACCGCCCGGCAGCGGTGCGGGCTG
>ENSMUSG00000042207:1:136373606:136379606:1:3650
GCAGCCGCCGGGGTGGTCGCTGGGGAGTCCTCCCGAGCCCGGCTGAGACGCGGGCGCGGAGGCAGGGCTCTGGGCCCGCACGGCTCCGTGGCTGGTCCTCGCCTCCTTCTCGGGGTG
>ENSMUSG00000042207:1:136373606:136379606:1:3863
GGTGGCGGCGTCGGCCCGAAGCTGCCCTCACCTGAGCGCCCCACCCTCCGGACCCGGGTCC
>ENSMUSG00000042207:1:136373606:136379606:1:4008
GGAGCCGCTGGGCCGGTCTGGAGCGGCTGG
>ENSMUSG00000042207:1:136373606:136379606:1:4104
CCAAGCGGCGGGGGCCCTGATGCTCGCAGGTCCTGGCGGACGCTCCCACACGGACTTGGGGCCGGACTG
>ENSMUSG00000042207:1:136373606:136379606:1:4292
CTACTCGGCCTTCCCGGCGGGGGCTCTAGCGCCTCGAGCTT
>ENSMUSG00000042207:1:136373606:136379606:1:4360
CAAGACGGCCCTAACGGCTGCAACGTCCGCGGAGAGCCCGGCCCACTCCTTCCCCGTCCCCGTCCCCCTCCCCGTACCCCCTCCCCCCGCAGCCGGAACTGGATGCGCTGCGACACC
>ENSMUSG00000042207:1:136373606:136379606:1:4523
CTAAACGACCGTTGGACCGGCCGGGTCGGTTGG
>ENSMUSG00000026452:1:136522717:136528717:1:2675
CCATGCGGTTCCGGGGTCTGAGCCGCCCAG
>ENSMUSG00000026452:1:136522717:136528717:1:2872
TGGATCGGGGATCGCCTCCGAGGGGCCGCACGCGCGTGTGCAGGCGGATGTGAGGCGCATCTCAATTGGCGGGCGGGGGAAGCGGATCA
>ENSMUSG00000026452:1:136522717:136528717:1:2975
CAGAGCGCGCGAGCGAGGGAGCGGGAGGAGAGCCGCAGCGCTGGCCGGCGCGGGAGT
>ENSMUSG00000026452:1:136522717:136528717:1:3048
GACTTCGGGGCGGCAGACTCCCGCTGCC
>ENSMUSG00000026452:1:136522717:136528717:1:3086
GCCCACGCCGAATCGGCTCCCGGACCGTCCCCGGGTAA
>ENSMUSG00000026452:1:136522717:136528717:1:3984
AAGGCCGTCCAGTCCGGTGAACCGAGTCCGTGACTAAGTCTGCCAAGCGTTCCGTGCCT
>ENSMUSG00000073557:1:136769339:136775339:-1:2071
TGTCACGTCGTCCAGGCCACCGGGAAC
>ENSMUSG00000073557:1:136769339:136775339:-1:2933
AGTCCCGTACTGACGCGGGGTTGGGCAGCGCGTGCGTGCTG
>ENSMUSG00000073557:1:136769339:136775339:-1:3128
AGCTGCGGAAGCTCGAGCAATGGCGGAGCT
>ENSMUSG00000073557:1:136769339:136775339:-1:3172
GGAAGCGAGCAGAGTCGGCGCGAGCGCGGCGGGCTGAGCAGCTGCGGCGCTGGCGAGGCTCGCTGACAGAGCAGGAGCCCGCGGAGCGACAGGGCGCGGGGCGCCAGCTGCAGACCAGACGCGGGAGCCCCAGGGTCCGCTTCGAAGACGGTGCGGTCTT
>ENSMUSG00000073557:1:136769339:136775339:-1:3386
AGGTGCGGACATCAACACGGTCAACGTGGACGGCTTG
>ENSMUSG00000073557:1:136769339:136775339:-1:5647
GCAAGCGGGTGGGCAGGCGGGCAGGCGGGCAGGCGGGCAG
>ENSMUSG00000026429:1:136775988:136781988:1:182
CAACTCGATAAATAGGCGCTGGGATCTGAACGTAGGTCCTCGAGATT
>ENSMUSG00000026429:1:136775988:136781988:1:2842
AATTCCGGATACGCGTGCGCGCGCCAATTTGAGCGGTGCGTGAGCGGACGCAAGC
>ENSMUSG00000026429:1:136775988:136781988:1:2986
TCCAACGGTCTCCGCGGTTCCGCGTGAGCACAGCAGAGGCGCGCCGCGGTAAGTGGGGCTGCTGACGGGTGCTGCGAGTGCCACCTGAGGGAACGAGCCCGAGGTCACGGAGAG
>ENSMUSG00000026429:1:136775988:136781988:1:3111
AGTCCCGTTTCTACCCGAGCGGCCCTGGGAGGAACACGGCGGGGAGAGCGAACCGCCCTGGGCGCGCCAAG
>ENSMUSG00000042793:1:136918687:136924687:-1:1751
CTCTGCGGGCCCTGCGGCGTCCGCAAAG
>ENSMUSG00000042793:1:136918687:136924687:-1:2123
GGTGGCGCCAATCAGCCGACTCGCTGGC
>ENSMUSG00000042793:1:136918687:136924687:-1:2961
TGCACCGTCCCGCCGCCGCTGCCGCCGCCGCGCCCAAGCCAAGTCGAGCGGGGGCGTTGCCCACCGACGGCGCAGCCCTCGGGCCCGCCCGGGACCAGGAGGTGAGCCGCGCGCGCACAACTCCGTGCGCTCGCCCGTCTGAGCGCCCGCCAGGTGCCCCGCAGCCCGCCGCCGAGATG
>ENSMUSG00000042793:1:136918687:136924687:-1:3170
CTTTGCGCTGTGCTGTGCGCATCGGCGCGCGCGGGCAGCGACCCCCAGCCTGGCCCGGGGCGTCCCGCCTGCCCGGCTCC
>ENSMUSG00000042793:1:136918687:136924687:-1:3278
CTGTCCGCTGACTGCTCCGAGCTCGGGCTC
>ENSMUSG00000042793:1:136918687:136924687:-1:3374
TTATTCGTAATGGCCGCCTGCCCCGCAAACACTCGTTTGG
>ENSMUSG00000042793:1:136918687:136924687:-1:4052
GTAGCCGGCTCAGAATCGGGAGAGCCGGAAGC
>ENSMUSG00000066885:1:136942687:136948687:-1:3751
TGTCCCGTTTGAGCGCACGAGCATTCACACATGTGCGAGCGCACAT
>ENSMUSG00000031506:1:136946136:136952136:1:4814
TCCTGCGCACGGCTGGACACCCCCTTACACGCTGGACGCTACA
>ENSMUSG00000026426:1:136960245:136966245:1:2691
TTAATCGGGACACCACCCGCCCAGGACCGACCACCGTTCAA
>ENSMUSG00000026426:1:136960245:136966245:1:2795
TTCTCCGCAAGCGCGCCATCACGCTCCTCCCGGCCGCCGCGGGTCCCCGCCGCCCCGCCCGCGGGCGCTGGCCTAGGCCGCGCGCGAGACTGGAGCGCGCTCGGGTGCGAGCAGGACGCGGCCCGGCCCGCGGGAGGGCGGCGGCGGCGGAGGA
>ENSMUSG00000026426:1:136960245:136966245:1:2973
CCCATCGGCGAGCGGATCCTCGGGCAGCGCGTCGTCGGCCGCCGCGCTCCAGCCTCCGCCCGCACCGAGCCGCGGGACCCGGCCGCACCGGGGAGGGGCCGCTCCGGGCCGCAGCGCGAGGGCACCGAAGGCGGCGGGGACCCGGCACCGGGCGCGGCCGGTGGCAGCGACCATGATCGCTTTG
>ENSMUSG00000026426:1:136960245:136966245:1:3247
ACCTTCGTCAACGTGATCGCGGTATGCGGGCAGATGTGTCGCCGGCGCCGCGCCCTAGGCAGCTGGGGTCGGCGCCTGGCGTGGCCCGGCACCGCCGGGTTCCGGGCAGGGAGGAGCCGGCTCCGGGCAC
>ENSMUSG00000026426:1:136960245:136966245:1:3400
GGGACCGACTGGCGTGCCACCCGTTCTC
>ENSMUSG00000026426:1:136960245:136966245:1:3453
GGGGGCGGGGTAGCGAGGACCAGGGGAACCGAGCTTGCGTTCCGGAGCTGGCGGCACGGAGATGTCTCCACGCACCGGGAACCCGCCGCAGGCTGACAGGCCCCCGAGGCGGGCGCAAAGAGGCATGACGGGGCGAAAGTGCCCGGACAATCCCGCTCCGCGCGTGGAGGGTCACGGGACGCGCGGCCGGAGCGTGTTG
>ENSMUSG00000026424:1:136980915:136986915:-1:3360
GTATCCGGTGACCGAGAGCTCCTACAGCGCCTACGCCATC
>ENSMUSG00000003051:1:137071849:137077849:-1:2211
AGACTCGCGGATAAACCAAACAGCACCGCCAGCCGACCCTAGGCGAGGAGAGCGCCACA
>ENSMUSG00000003051:1:137071849:137077849:-1:4302
TATGACGCCAGCTCCATCGACTTCTCCCGCTGCGACATGGACGGAGCC
>ENSMUSG00000041926:1:137097445:137103445:-1:2908
GTGGCCGCCCGAATTCCTCGGAGGGCGGGGCGCATGGTGGCGCGTCGCCTCGAGGCGGAGCCTGCCAAGACCCGAGGAGCGACCGACCTTCCTGGCGGGTGAGCAACCGCTCAGGAGCCATGGAGAGCGGCGGACCAGGCAACTACAGCGCGGCCGCCCGGCGGCCACTGCACTCGGCCCAAGCCGTGGACGTGGCCTCGGCCTCCAGCTTCCGCGCCTTCGAGATC
>ENSMUSG00000041926:1:137097445:137103445:-1:3151
ACCTGCGGGCCGAGTTCGGGCCTCCGGGCCCGGGTCCGGGAAGCCGCGGATTGAGCGGCACGGCGACGCTGGAGCTGCGTTGTTTGCTTCCCGAGGGCGCCTCGGAGCTGCGGCTCGACTCGCACAG
>ENSMUSG00000041926:1:137097445:137103445:-1:3287
GGTGACGGCGGCGACGCTGCGACGGGGACAGCCGGGAGACCAGCAGGCGCCGGCAGAGCCCGTGCCT
>ENSMUSG00000041926:1:137097445:137103445:-1:3390
CTGTGCGTGGCCTTCCGGCAGCCCTGCGGTGCCGCCGATCGCTTCGAGCTGGAGCTCACCTACCGCGTCGGGGAGGGACCCGGGGTGAGTGCGCGCGGGGCGCCCGGGCCACCGGCCTC
>ENSMUSG00000041926:1:137097445:137103445:-1:3577
GCTTCCGCAGCTTCCGCGGGAGATCCCCGTGCCC
>ENSMUSG00000062580:1:137127148:137133148:-1:1856
AAAGGCGTCCGCCACCACGCCCGGCGTTGTT
>ENSMUSG00000062580:1:137127148:137133148:-1:2817
TACTCCGAACCCCCGAACCTCCACGCCCTGGCCGGGGAGCCTCCACGCTCCGGGTCT
>ENSMUSG00000062580:1:137127148:137133148:-1:2920
ATCCCCGTCCAGTAGCACGCCTCCGCCTGGGATCACTTCCGTCGCGGGGATCAATTTCCGCCCAGCGTGCCGTAGACTCTCGCGCGGGTTG
>ENSMUSG00000062580:1:137127148:137133148:-1:3025
GAATACGCGAGAGAGCCGTGGTGAGTTGCCGCCGCCGCCCTT
>ENSMUSG00000062580:1:137127148:137133148:-1:3085
CCATCCGCCGTGGTCGGAGTCTGAGGTGCAAGCGGAGCTCCGCGCGGCTCGGCGCCGAGATC
>ENSMUSG00000048096:1:137138224:137144224:1:3214
AGTACCGGCGGCAGGTGAGTGAAGACCCCGACATCGATAGC
>ENSMUSG00000048096:1:137138224:137144224:1:3318
CCAGACGGGAGCATCCCGGTGGGGCTGCGGCAGA
>ENSMUSG00000041889:1:137188488:137194488:-1:3009
CTGGCCGCGGGCTGGGCGGTGCTGCAGCTCCCGCCGGCCGGCTTCGTCCAG
>ENSMUSG00000041889:1:137188488:137194488:-1:3082
CAGGCCGTCCTGGCCGCGCCCAGCCCCCTCTCGCCATGCCGCCCGCGGGGCCCCGCGGGACCGCGCCGCTCGCAGCCGTCGTCCTG
>ENSMUSG00000041889:1:137188488:137194488:-1:5152
TCAGTCGTGCGCAGGAATGCATCCGTCGGTGGT
>ENSMUSG00000041879:1:137243902:137249902:-1:2628
GAGAGCGGTGATGGGCGAGGCGAGGGA
>ENSMUSG00000041879:1:137243902:137249902:-1:2767
GGTTACGCGCCTTTATTCCAAGCGCGTTTTCTAACAGCGCGTGCGACTTC
>ENSMUSG00000041879:1:137243902:137249902:-1:2872
TGGCCCGCGAATCGCGGTTCGGTTCCGGCAGCAGAAGGCGCTGTCTCCCGAGGCTGCGCTCTATCCCCGCCCCCCGCCCGCTCCCGCGTACTTAGGTGCGCAGGCGCGGCTTCGCGGATTGGCCGTACGCGGGAGCCGTCATTCGGTGGCGGGTCCCGGCCGCGGGGCTGGCGGGCTG
>ENSMUSG00000041879:1:137243902:137249902:-1:3061
GATGGCGGCAGCGGCGGCAGCTGGTGCGGCTTC
>ENSMUSG00000041879:1:137243902:137249902:-1:3230
TGAGGCGGGACCGTCACGAGGATGGTTCGGACCAGGGCCGGCCGCACAGTCCGCTGACCGTAGGG
>ENSMUSG00000041879:1:137243902:137249902:-1:3480
[truncated: 11,396,991 more chars]
